# Supplementary material for: A multi-omic approach implicates novel protein dysregulation in post-traumatic stress disorder
Source: Genome Med. 2025 Apr 29;17:43. doi: 10.1186/s13073-025-01473-1 (PMC12042318; doi:10.1186/s13073-025-01473-1)
Supplement: Supplementary file 2 — Additional file 2: Table S1 is the full list of differential expression results for proteomics data. [file 13073_2025_1473_MOESM2_ESM.xlsx]

## Sheet: dlPFC
Protein Name	Gene Name	ENSEMBL	MDD.logFC	MDD.CI.L	MDD.CI.R	MDD.AveExpr	MDD.t	MDD.P.Value	MDD.adj.P.Val	MDD.Baseline	PTSD.logFC	PTSD.CI.L	PTSD.CI.R	PTSD.AveExpr	PTSD.t	PTSD.P.Value	PTSD.adj.P.Val	PTSD.Baseline
Guanine nucleotide-binding protein subunit beta-4	GNB4	GBB4_HUMAN	-0.112597	-0.161907	-0.0632877	6.89365	-4.5891	3.12653e-05	0.0270757	2.3002	-0.0647289	-0.113978	-0.0154803	6.89365	-2.6414	0.011056	0.446633	-2.87091
Ras-related C3 botulinum toxin substrate 1	RAC1	RAC1_HUMAN	-0.0673966	-0.0988732	-0.0359201	8.19019	-4.30311	8.0512e-05	0.0349434	1.45042	-0.0470266	-0.0784643	-0.015589	8.19019	-3.00625	0.00416733	0.353184	-2.03351
Ciliary neurotrophic factor receptor subunit alpha	CNTFR	CNTFR_HUMAN	-0.143765	-0.205452	-0.0820787	6.47808	-4.68375	2.27616e-05	0.0270757	2.58573	-0.0951008	-0.156711	-0.0334903	6.47808	-3.10213	0.00318846	0.353184	-1.80132
Lymphocyte antigen 6H	LY6H	LY6H_HUMAN	-0.184714	-0.246657	-0.12277	7.51038	-5.99287	2.41981e-07	0.000628666	6.67579	-0.132006	-0.193873	-0.0701396	7.51038	-4.28813	8.4552e-05	0.0549263	1.40158
O-acetyl-ADP-ribose deacetylase MACROD1	MACROD1	MACD1_HUMAN	0.107335	0.033928	0.180741	6.46346	2.93857	0.00502054	0.311097	-2.21425	0.174298	0.100982	0.247613	6.46346	4.77776	1.65736e-05	0.0430581	2.85528
Phosphomevalonate kinase	PMVK	PMVK_HUMAN	0.0830997	0.0141448	0.152055	6.65038	2.42195	0.0191925	0.456153	-3.36324	0.1435	0.0746304	0.21237	6.65038	4.1875	0.000117276	0.0549263	1.11034
Contactin-1	CNTN1	CNTN1_HUMAN	-0.0671163	-0.0998834	-0.0343492	8.85365	-4.11644	0.000147493	0.0478984	0.907746	-0.0425873	-0.0753139	-0.00986076	8.85365	-2.61524	0.0118247	0.446633	-2.92799
Thiosulfate sulfurtransferase	TST	THTR_HUMAN	0.0710612	-0.00423777	0.14636	6.79192	1.89659	0.0637991	0.556734	-4.35165	0.158661	0.0834554	0.233867	6.79192	4.23985	9.89597e-05	0.0549263	1.26147
Adenylate kinase isoenzyme 1	AK1	KAD1_HUMAN	0.0588402	0.0178968	0.0997835	7.82192	2.88816	0.00575882	0.311097	-2.33328	0.0847121	0.0438193	0.125605	7.82192	4.16323	0.000126851	0.0549263	1.04052
Vesicular inhibitory amino acid transporter	SLC32A1	VIAAT_HUMAN	-0.104018	-0.156926	-0.0511105	6.71481	-3.95114	0.000249859	0.0600017	0.436246	-0.0846014	-0.137443	-0.0317592	6.71481	-3.21757	0.00229634	0.353184	-1.51557
Dihydropyrimidinase-related protein 4	DPYSL4	DPYL4_HUMAN	-0.0855043	-0.125444	-0.0455643	7.73096	-4.3024	8.07006e-05	0.0349434	1.44832	-0.0555186	-0.0954093	-0.0156279	7.73096	-2.79703	0.00735527	0.437653	-2.52299
V-type proton ATPase subunit D	ATP6V1D	VATD_HUMAN	-0.0265947	-0.0559663	0.00277694	7.90942	-1.81969	0.0749327	0.568304	-4.47937	-0.0365574	-0.0658927	-0.00722205	7.90942	-2.50447	0.015649	0.446633	-3.16492
Cytosol aminopeptidase	LAP3	AMPL_HUMAN	0.172062	0.0907601	0.253364	6.28462	4.25319	9.47554e-05	0.0351678	1.3043	0.174375	0.0931736	0.255577	6.28462	4.3157	7.72646e-05	0.0549263	1.48186
Dihydropyrimidinase-related protein 5	DPYSL5	DPYL5_HUMAN	-0.0883288	-0.132585	-0.0440722	7.81577	-4.01102	0.000206634	0.0596484	0.606026	-0.0495374	-0.0937393	-0.00533542	7.81577	-2.25228	0.0288299	0.472993	-3.67479
Malignant T-cell-amplified sequence 1	MCTS1	MCTS1_HUMAN	-0.0782695	-0.14486	-0.0116786	6.37269	-2.36216	0.0221958	0.456153	-3.48544	-0.0747828	-0.141291	-0.00827411	6.37269	-2.25972	0.0283307	0.472993	-3.66036
Pre-mRNA-splicing factor ATP-dependent RNA helicase DHX15	DHX15	DHX15_HUMAN	0.0844902	0.0311736	0.137807	6.30154	3.18474	0.00252259	0.283228	-1.6134	0.0644326	0.0111818	0.117683	6.30154	2.43171	0.0187388	0.454986	-3.31632
Neuronal growth regulator 1	NEGR1	NEGR1_HUMAN	-0.189643	-0.291649	-0.0876362	7.52231	-3.73834	0.000494554	0.0988346	-0.169953	-0.115085	-0.216966	-0.0132048	7.52231	-2.27143	0.027659	0.472993	-3.63918
Voltage-dependent calcium channel subunit alpha-2/delta-1	CACNA2D1	CA2D1_HUMAN	-0.172924	-0.260943	-0.084905	7.45173	-3.94947	0.000254049	0.0600017	0.422901	-0.110118	-0.198028	-0.0222076	7.45173	-2.51813	0.0151637	0.446633	-3.13752
DOMON domain-containing protein FRRS1L	FRRS1L	FRS1L_HUMAN	-0.0987068	-0.149494	-0.0479194	6.50173	-3.90591	0.000288174	0.0623896	0.30883	-0.0756245	-0.126349	-0.0248999	6.50173	-2.99623	0.0042845	0.353184	-2.0575
Excitatory amino acid transporter 1	SLC1A3	EAA1_HUMAN	-0.0595307	-0.104049	-0.0150126	8.03058	-2.68742	0.00981443	0.347115	-2.79292	-0.0654346	-0.109898	-0.0209715	8.03058	-2.95759	0.00476555	0.369295	-2.14949
Malate dehydrogenase, cytoplasmic	MDH1	MDHC_HUMAN	-0.0433227	-0.0744734	-0.012172	8.94904	-2.79498	0.00739564	0.311097	-2.54956	-0.0264582	-0.0575704	0.00465404	8.94904	-1.70907	0.0937806	0.60766	-4.62053
(E3-independent) E2 ubiquitin-conjugating enzyme	UBE2O	UBE2O_HUMAN	0.0648217	0.0186562	0.110987	7.32019	2.82185	0.00688412	0.311097	-2.48769	0.041314	-0.00479447	0.0874224	7.32019	1.80073	0.0779174	0.580002	-4.47651
Septin-2	2023-09-02	SEPT2_HUMAN	-0.0256214	-0.0526816	0.00143875	7.91404	-1.90285	0.0629593	0.556734	-4.34107	-0.0297386	-0.0567653	-0.00271186	7.91404	-2.21135	0.0317192	0.479108	-3.7535
Secernin-1	SCRN1	SCRN1_HUMAN	-0.0276159	-0.0550742	-0.000157541	8.22135	-2.02123	0.04875	0.510823	-4.13513	-0.0275438	-0.0549682	-0.000119359	8.22135	-2.01845	0.0490493	0.525291	-4.10859
Voltage-dependent anion-selective channel protein 3	VDAC3	E5RFP6_HUMAN	-0.0960015	-0.155786	-0.0362174	6.55808	-3.22718	0.00223383	0.283228	-1.5067	-0.032014	-0.0917242	0.0276962	6.55808	-1.07751	0.286541	0.737834	-5.42572
Phospholipase A-2-activating protein	PLAA	PLAP_HUMAN	0.0799867	0.0178094	0.142164	6.23462	2.58533	0.0127627	0.393852	-3.01747	0.0789774	0.0168768	0.141078	6.23462	2.55587	0.0137529	0.446633	-3.05593
Cysteine and histidine-rich domain-containing protein 1	CHORDC1	CHRD1_HUMAN	-0.0508267	-0.106794	0.00514028	6.52808	-1.82512	0.0740966	0.568304	-4.47051	-0.0803259	-0.136224	-0.0244281	6.52808	-2.88796	0.00576195	0.415175	-2.31323
COP9 signalosome complex subunit 3	COPS3	CSN3_HUMAN	-0.028072	-0.0655297	0.00938569	6.82442	-1.50613	0.138469	0.696442	-4.9518	-0.0447664	-0.0821777	-0.00735498	6.82442	-2.4048	0.0200141	0.457907	-3.37144
Transportin-3	TNPO3	TNPO3_HUMAN	0.102332	0.0299634	0.1747	5.76192	2.8418	0.00652585	0.311097	-2.44151	0.103167	0.0308882	0.175446	5.76192	2.86854	0.00607262	0.415175	-2.35843
LanC-like protein 1	LANCL1	LANC1_HUMAN	-0.0256573	-0.0528038	0.00148916	7.90673	-1.89945	0.0634138	0.556734	-4.34682	-0.0251842	-0.0522972	0.00192867	7.90673	-1.86674	0.067942	0.575675	-4.36874
Signal-regulatory protein beta-1 (Fragment)	SIRPB1	H3BSK5_HUMAN	-0.118335	-0.197684	-0.0389861	7.66577	-2.99763	0.00427971	0.304579	-2.07476	-0.104505	-0.183756	-0.0252542	7.66577	-2.65057	0.0108178	0.446633	-2.85186
Ras-related protein Rab-3A	RAB3A	RAB3A_HUMAN	-0.0455142	-0.0733959	-0.0176326	8.32942	-3.28065	0.00191432	0.261758	-1.371	-0.0420406	-0.0698878	-0.0141934	8.32942	-3.03402	0.00385819	0.353184	-1.96676
Inosine triphosphate pyrophosphatase	ITPA	ITPA_HUMAN	-0.322556	-0.505267	-0.139845	5.99442	-3.54992	0.000876826	0.162714	-0.678668	-0.0729763	-0.255461	0.109509	5.99442	-0.804141	0.425296	0.809069	-5.66668
Synaptic vesicle glycoprotein 2B	SV2B	SV2B_HUMAN	-0.069911	-0.111247	-0.0285754	7.69288	-3.39901	0.0013541	0.219872	-1.06581	-0.0538244	-0.0951089	-0.0125398	7.69288	-2.62013	0.0116775	0.446633	-2.91736
Kinesin-like protein KIF1A (Fragment)	KIF1A	F8W8V9_HUMAN	0.0258128	-0.0172646	0.0688902	6.62192	1.20425	0.234292	0.773159	-5.32968	0.0657473	0.0227231	0.108771	6.62192	3.07112	0.0034786	0.353184	-1.87695
Actin-related protein 3	ACTR3	ARP3_HUMAN	-0.0387317	-0.0695078	-0.00795554	7.49596	-2.5292	0.0147088	0.394848	-3.13819	-0.0233434	-0.0540815	0.0073947	7.49596	-1.52622	0.133399	0.642248	-4.88789
Vesicular glutamate transporter 1	SLC17A7	VGLU1_HUMAN	-0.0744155	-0.108277	-0.0405539	7.95654	-4.41659	5.54572e-05	0.0349434	1.78511	-0.0566672	-0.090487	-0.0228475	7.95654	-3.36738	0.00148623	0.30731	-1.13512
Protein NDRG2	NDRG2	NDRG2_HUMAN	-0.0463485	-0.0910631	-0.00163392	7.97115	-2.08314	0.0424914	0.510823	-4.0233	-0.0760022	-0.120662	-0.0313429	7.97115	-3.42015	0.00127207	0.30731	-0.998665
Glutathione S-transferase kappa 1	GSTK1	GSTK1_HUMAN	0.137849	0.0469275	0.22877	6.68365	3.04697	0.00372148	0.284365	-1.95359	0.142417	0.0516078	0.233226	6.68365	3.15183	0.00277041	0.353184	-1.67911
CD59 glycoprotein	CD59	CD59_HUMAN	-0.206526	-0.326557	-0.0864943	6.85365	-3.45979	0.00114667	0.198603	-0.916378	-0.137589	-0.257472	-0.0177055	6.85365	-2.30778	0.025381	0.460686	-3.56795
Hydroxysteroid dehydrogenase-like protein 2	HSDL2	HSDL2_HUMAN	0.0560161	0.00330889	0.108723	7.23712	2.13587	0.037725	0.500427	-3.92586	0.0815716	0.0289295	0.134214	7.23712	3.11413	0.00308242	0.353184	-1.77193
Arf-GAP with GTPase, ANK repeat and PH domain-containing protein 2	AGAP2	F8VVT9_HUMAN	0.0938988	0.0193688	0.168429	6.46846	2.53198	0.0146065	0.394848	-3.13226	0.0866802	0.0122422	0.161118	6.46846	2.34022	0.0233993	0.460638	-3.50179
Galactokinase	GALK1	GALK1_HUMAN	0.0842824	0.012146	0.156419	6.21	2.34808	0.0229613	0.458675	-3.51385	0.0936485	0.0216012	0.165696	6.21	2.61225	0.0119156	0.446633	-2.93449
Protein FAM114A2	FAM114A2	F1142_HUMAN	0.0996077	0.0341696	0.165046	5.83077	3.0591	0.00359759	0.283228	-1.92404	0.068233	0.00287577	0.13359	5.83077	2.09813	0.0410856	0.509549	-3.96514
Serine/threonine-protein kinase OSR1	OXSR1	OXSR1_HUMAN	0.0407171	-0.00302287	0.084457	6.69615	1.87081	0.0673643	0.556734	-4.39498	0.0558931	0.0122072	0.099579	6.69615	2.57127	0.0132268	0.446633	-3.02294
Adipocyte plasma membrane-associated protein	APMAP	APMAP_HUMAN	-0.0132283	-0.0485562	0.0220997	7.62404	-0.752514	0.455351	0.86115	-5.74531	-0.043658	-0.0789424	-0.00837374	7.62404	-2.48664	0.0163598	0.446633	-3.20232
U8 snoRNA-decapping enzyme	NUDT16	NUD16_HUMAN	0.101837	0.0340311	0.169644	6.12019	3.01834	0.00403003	0.299143	-2.02305	0.113082	0.0453599	0.180805	6.12019	3.35578	0.00153773	0.30731	-1.16498
Guanine nucleotide-binding protein G(I)/G(S)/G(T) subunit beta-1	GNB1	GBB1_HUMAN	-0.0419426	-0.0738006	-0.0100847	8.47538	-2.64587	0.0109295	0.364325	-2.88509	-0.0192922	-0.0511108	0.0125264	8.47538	-1.21852	0.228876	0.710045	-5.27535
Arf-GAP with GTPase, ANK repeat and PH domain-containing protein 1	AGAP1	AGAP1_HUMAN	-0.0811675	-0.151087	-0.0112481	5.75596	-2.333	0.0238077	0.458675	-3.54415	-0.0250759	-0.0949089	0.0447572	5.75596	-0.721649	0.473948	0.824618	-5.72616
Na(+)/H(+) exchange regulatory cofactor NHE-RF2	SLC9A3R2	NHRF2_HUMAN	0.102926	0.0311046	0.174747	6.06519	2.88006	0.00588645	0.311097	-2.35227	0.0744193	0.00268663	0.146152	6.06519	2.08497	0.0423173	0.509549	-3.98915
Poly(ADP-ribose) glycohydrolase ARH3	ADPRHL2	ARHL2_HUMAN	0.0410492	-0.0120177	0.0941161	6.21673	1.55457	0.126499	0.680422	-4.88402	0.0746467	0.0216454	0.127648	6.21673	2.83045	0.00672756	0.434461	-2.44646
Glycerol kinase	GK	GLPK_HUMAN	-0.0836581	-0.15189	-0.0154266	5.85192	-2.46408	0.0173019	0.424059	-3.27573	0.00509533	-0.0630519	0.0732425	5.85192	0.150264	0.881175	0.974581	-5.96282
Cell division control protein 42 homolog	CDC42	CDC42_HUMAN	-0.0544209	-0.097483	-0.0113587	8.02346	-2.53981	0.0143216	0.394848	-3.11553	-0.0338698	-0.0768787	0.00913915	8.02346	-1.58265	0.119951	0.634293	-4.80827
Density-regulated protein	DENR	DENR_HUMAN	-0.0867936	-0.150588	-0.0229989	5.91885	-2.73423	0.00868407	0.341837	-2.68786	-0.100012	-0.163728	-0.0362962	5.91885	-3.15454	0.00274919	0.353184	-1.67242
Sorbitol dehydrogenase	SORD	DHSO_HUMAN	0.00842768	-0.0619716	0.0788269	6.71404	0.240586	0.810882	0.951953	-5.98793	-0.0819758	-0.152288	-0.0116636	6.71404	-2.34307	0.0232395	0.460638	-3.49609
Ras-related protein Rab-6B	RAB6B	RAB6B_HUMAN	-0.0543474	-0.1024	-0.00629498	7.23769	-2.27297	0.0274599	0.472456	-3.66323	-0.0483603	-0.0963533	-0.000367323	7.23769	-2.02508	0.0483386	0.525291	-4.09682
Actin-related protein 2	ACTR2	ARP2_HUMAN	-0.0312881	-0.0637287	0.0011524	7.82923	-1.93831	0.0583722	0.556734	-4.28049	-0.0351157	-0.0675161	-0.00271522	7.82923	-2.17812	0.0342509	0.495732	-3.81656
Platelet-activating factor acetylhydrolase IB subunit alpha	PAFAH1B1	LIS1_HUMAN	-0.0552032	-0.0954861	-0.0149203	7.38712	-2.75407	0.00824212	0.329431	-2.64293	-0.0490726	-0.0893057	-0.00883948	7.38712	-2.45124	0.0178592	0.446633	-3.276
Major prion protein	PRNP	PRIO_HUMAN	-0.112655	-0.184491	-0.0408185	7.37538	-3.15164	0.00277192	0.283228	-1.69603	-0.079998	-0.151746	-0.0082503	7.37538	-2.2408	0.0296162	0.476062	-3.69699
Sodium-dependent neutral amino acid transporter SLC6A17	SLC6A17	S6A17_HUMAN	-0.0571391	-0.0943065	-0.0199717	7.27231	-3.0896	0.00330284	0.283228	-1.84937	-0.0452297	-0.0823512	-0.00810823	7.27231	-2.44867	0.017973	0.446633	-3.28133
Bifunctional coenzyme A synthase	COASY	COASY_HUMAN	0.0987126	0.00816204	0.189263	6.40808	2.19085	0.0332607	0.486185	-3.82212	0.135046	0.0446069	0.225484	6.40808	3.00094	0.00422906	0.353184	-2.04623
Receptor-type tyrosine-protein phosphatase-like N	PTPRN	PTPRN_HUMAN	0.0299597	-0.0430198	0.102939	5.99019	0.825026	0.413365	0.840314	-5.69108	0.092761	0.0198717	0.16565	5.99019	2.5576	0.0136928	0.446633	-3.05223
Neurofibromin	NF1	NF1_HUMAN	0.133865	0.0367156	0.231015	6.03096	2.76922	0.00791861	0.326548	-2.60845	0.0981651	0.00113568	0.195195	6.03096	2.03322	0.0474788	0.525291	-4.08234
GDNF family receptor alpha-2	GFRA2	GFRA2_HUMAN	-0.136144	-0.225582	-0.0467067	6.1525	-3.05922	0.00359639	0.283228	-1.92375	-0.074665	-0.163992	0.0146622	6.1525	-1.67983	0.0993724	0.611007	-4.6651
Dynactin subunit 1	DCTN1	DCTN1_HUMAN	-0.0233167	-0.0508554	0.00422203	7.88962	-1.70159	0.0951863	0.627486	-4.66657	-0.0413143	-0.0688189	-0.0138096	7.88962	-3.01873	0.00402562	0.353184	-2.00356
Long-chain-fatty-acid--CoA ligase ACSBG1	ACSBG1	ACBG1_HUMAN	0.0745151	-0.0259859	0.175016	6.11038	1.49006	0.142632	0.698403	-4.97386	0.116383	0.016006	0.21676	6.11038	2.33016	0.0239701	0.460638	-3.52184
14-3-3 protein epsilon	YWHAE	1433E_HUMAN	-0.0328316	-0.060239	-0.0054243	8.85942	-2.40745	0.0198853	0.456153	-3.39309	-0.0359617	-0.0633352	-0.00858823	8.85942	-2.64023	0.0110896	0.446633	-2.87349
Annexin A1	ANXA1	ANXA1_HUMAN	-0.159952	-0.276515	-0.0433892	6.52788	-2.75859	0.0081732	0.329431	-2.63472	-0.0831849	-0.199604	0.0332337	6.52788	-1.43641	0.157327	0.663533	-5.00924
Dipeptidyl aminopeptidase-like protein 6	DPP6	DPP6_HUMAN	-0.0731582	-0.160767	0.0144509	6.67654	-1.6782	0.0996904	0.638562	-4.70232	-0.15038	-0.237881	-0.0628796	6.67654	-3.4539	0.00115084	0.30731	-0.910723
Dynactin subunit 3	DCTN3	DCTN3_HUMAN	-0.0441246	-0.0837143	-0.00453487	7.26096	-2.2399	0.029678	0.480012	-3.72778	-0.0543573	-0.0938981	-0.0148165	7.26096	-2.76276	0.00805506	0.446633	-2.60083
Choline transporter-like protein 2	SLC44A2	CTL2_HUMAN	0.0501598	-0.043363	0.143683	6.47115	1.07788	0.286379	0.789822	-5.46443	-0.0928393	-0.186246	0.000567974	6.47115	-1.99748	0.0513549	0.525291	-4.14556
Opioid-binding protein/cell adhesion molecule	OPCML	OPCM_HUMAN	-0.1566	-0.255657	-0.0575434	7.32423	-3.17859	0.00258958	0.283228	-1.63455	-0.0889482	-0.187883	0.00998622	7.32423	-1.80766	0.0769245	0.580002	-4.46572
Peptidyl-prolyl cis-trans isomerase FKBP8	FKBP8	FKBP8_HUMAN	0.0646981	-0.00380083	0.133197	6.70077	1.89819	0.0635844	0.556734	-4.34896	0.0772941	0.00887985	0.145708	6.70077	2.27055	0.0276175	0.472993	-3.63928
5'-AMP-activated protein kinase subunit gamma-1	PRKAG1	AAKG1_HUMAN	0.0430945	-0.014104	0.100293	5.99808	1.51415	0.136428	0.694151	-4.94072	0.0862022	0.0290743	0.14333	5.99808	3.0325	0.0038745	0.353184	-1.97041
Cadherin-13	CDH13	CAD13_HUMAN	-0.112797	-0.191251	-0.034343	7.26404	-2.88944	0.00573899	0.311097	-2.33029	-0.0715595	-0.149917	0.00679776	7.26404	-1.83535	0.0725416	0.580002	-4.4204
Tubulin beta-6 chain	TUBB6	TBB6_HUMAN	0.180624	0.0265555	0.334693	6.9425	2.3584	0.0225587	0.456153	-3.49644	0.169388	0.0155099	0.323267	6.9425	2.21443	0.0316783	0.479108	-3.75014
40S ribosomal protein SA	RPSA	RSSA_HUMAN	-0.0333821	-0.059462	-0.00730217	7.71962	-2.5724	0.0131891	0.393852	-3.04546	-0.0217836	-0.0478313	0.00426404	7.71962	-1.68071	0.0991999	0.611007	-4.66376
Glutathione S-transferase Mu 4	GSTM4	GSTM4_HUMAN	-0.2704	-0.622304	0.0815039	5.78962	-1.54584	0.128856	0.685481	-4.8966	-0.455112	-0.806581	-0.103643	5.78962	-2.60504	0.0122653	0.446633	-2.95586
Gap junction alpha-1 protein	GJA1	CXA1_HUMAN	-0.0597036	-0.124909	0.00550196	7.12365	-1.84012	0.0718257	0.566772	-4.44589	-0.0685142	-0.133639	-0.00338922	7.12365	-2.11429	0.0396158	0.509549	-3.93549
L-lactate dehydrogenase B chain	LDHB	LDHB_HUMAN	-0.00675878	-0.0353204	0.0218028	8.71731	-0.475573	0.636497	0.91825	-5.90732	-0.0271174	-0.0556437	0.00140889	8.71731	-1.91044	0.0619517	0.553094	-4.29557
F-actin-capping protein subunit alpha-2	CAPZA2	CAZA2_HUMAN	-0.0250187	-0.0586898	0.00865235	7.55788	-1.49327	0.141793	0.698403	-4.96947	-0.0443562	-0.0779857	-0.0107267	7.55788	-2.65073	0.0107934	0.446633	-2.85047
Neurotrimin	NTM	NTRI_HUMAN	-0.160814	-0.262043	-0.0595852	6.85615	-3.19359	0.00247388	0.283228	-1.59508	-0.105201	-0.206305	-0.00409746	6.85615	-2.09177	0.0417388	0.509549	-3.97733
Lon protease homolog, mitochondrial	LONP1	LONM_HUMAN	0.306039	0.0356205	0.576458	6.84654	2.27679	0.0273993	0.472456	-3.65879	0.28874	0.0186552	0.558824	6.84654	2.15075	0.0366747	0.498852	-3.87021
Paraneoplastic antigen-like protein 8B	PNMA8B	PNM8B_HUMAN	0.0225031	-0.0479931	0.0929993	5.61519	0.641516	0.524185	0.882676	-5.81887	-0.0782867	-0.148696	-0.00787759	5.61519	-2.23455	0.0300516	0.476062	-3.70903
Proton myo-inositol cotransporter	SLC2A13	MYCT_HUMAN	-0.0872547	-0.148183	-0.0263268	6.24885	-2.87809	0.00591804	0.311097	-2.35691	-0.0551339	-0.115987	0.00571872	6.24885	-1.82083	0.074756	0.580002	-4.44404
Alpha-actinin-4 (Fragment)	ACTN4	H7C144_HUMAN	-0.0848354	-0.147556	-0.0221151	6.5975	-2.71832	0.00905411	0.345919	-2.72372	-0.0395411	-0.102184	0.0231017	6.5975	-1.26855	0.210609	0.703978	-5.21783
Syntaxin-7	STX7	STX7_HUMAN	-0.0785709	-0.131952	-0.0251898	7.20731	-2.95805	0.00475961	0.311097	-2.16788	-0.0706988	-0.124014	-0.0173836	7.20731	-2.66497	0.0104032	0.446633	-2.81916
NADP-dependent malic enzyme	ME1	MAOX_HUMAN	-0.0269435	-0.068028	0.014141	7.47385	-1.31797	0.193656	0.755572	-5.19648	-0.0459668	-0.0870005	-0.00493309	7.47385	-2.25131	0.0288959	0.472993	-3.67668
Synaptophysin	SYP	SYPH_HUMAN	-0.104017	-0.195165	-0.0128688	7.94788	-2.29468	0.0261802	0.469077	-3.62211	-0.113316	-0.204352	-0.0222804	7.94788	-2.50291	0.0157853	0.446633	-3.17068
Glutamate dehydrogenase 1, mitochondrial	GLUD1	DHE3_HUMAN	0.0127248	-0.0276405	0.0530902	8.66269	0.633541	0.529334	0.882676	-5.82371	0.058834	0.0185186	0.0991495	8.66269	2.93284	0.00509978	0.378549	-2.20801
Voltage-dependent calcium channel subunit alpha-2/delta-3	CACNA2D3	CA2D3_HUMAN	-0.148269	-0.261497	-0.0350406	6.00846	-2.63164	0.0113374	0.372843	-2.91641	-0.0790078	-0.192096	0.0340805	6.00846	-1.40405	0.166625	0.677546	-5.05129
Protein TFG	TFG	TFG_HUMAN	-0.0288661	-0.0659066	0.00817444	6.96788	-1.56618	0.123758	0.679001	-4.86749	-0.0424525	-0.0794472	-0.0054577	6.96788	-2.30618	0.0253822	0.460686	-3.56937
60S ribosomal protein L30	RPL30	RL30_HUMAN	-0.0740967	-0.139235	-0.00895837	6.86173	-2.28609	0.0266219	0.472456	-3.63743	-0.0210041	-0.0860619	0.0440538	6.86173	-0.648836	0.519481	0.85581	-5.77336
Macrophage migration inhibitory factor	MIF	MIF_HUMAN	0.0992402	0.0238663	0.174614	8.23058	2.64691	0.0109382	0.364325	-2.88472	0.0572626	-0.0180182	0.132543	8.23058	1.52918	0.132748	0.642248	-4.88384
D-3-phosphoglycerate dehydrogenase	PHGDH	SERA_HUMAN	0.0685811	0.0100422	0.12712	7.86231	2.35446	0.0226117	0.456153	-3.501	0.0782669	0.0198003	0.136733	7.86231	2.6903	0.00974107	0.446633	-2.76314
Histidine triad nucleotide-binding protein 1	HINT1	HINT1_HUMAN	-0.0619758	-0.13282	0.00886808	7.01096	-1.75813	0.0849857	0.591266	-4.57832	-0.0821704	-0.152927	-0.011414	7.01096	-2.33389	0.023757	0.460638	-3.51441
Glycerol-3-phosphate phosphatase	PGP	PGP_HUMAN	-0.0446812	-0.0907434	0.00138105	7.13212	-1.94944	0.0569919	0.556353	-4.26126	-0.0323124	-0.0783177	0.0136928	7.13212	-1.41154	0.16442	0.675347	-5.04163
Gephyrin	GPHN	GEPH_HUMAN	-0.0452161	-0.08176	-0.00867208	6.94404	-2.48661	0.0163611	0.416728	-3.22844	-0.023392	-0.0598909	0.0131068	6.94404	-1.28801	0.203805	0.702452	-5.19488
Metallo-beta-lactamase domain-containing protein 2	MBLAC2	MBLC2_HUMAN	-0.0396407	-0.090688	0.0114066	6.42712	-1.56063	0.125063	0.679735	-4.87541	-0.0523951	-0.103379	-0.00141088	6.42712	-2.06531	0.0442172	0.519803	-4.02477
Neurexin-2	NRXN2	NRX2A_HUMAN	-0.149482	-0.256415	-0.0425482	5.90019	-2.80935	0.00711791	0.311097	-2.51653	-0.0907073	-0.197509	0.0160939	5.90019	-1.70686	0.0941946	0.60766	-4.62393
26S proteasome non-ATPase regulatory subunit 13	PSMD13	PSD13_HUMAN	-0.0232398	-0.0533919	0.00691236	6.90577	-1.54898	0.127838	0.684791	-4.89195	-0.0310588	-0.0611736	-0.000943893	6.90577	-2.07269	0.0434957	0.516032	-4.01144
C-1-tetrahydrofolate synthase, cytoplasmic	MTHFD1	C1TC_HUMAN	0.0169626	-0.0437924	0.0777175	7.30923	0.561101	0.577292	0.900301	-5.86497	0.0792568	0.018577	0.139937	7.30923	2.62496	0.0115335	0.446633	-2.90683
AP-1 complex subunit beta-1	AP1B1	AP1B1_HUMAN	-0.0135058	-0.0358625	0.00885086	7.53558	-1.21407	0.230553	0.768777	-5.31862	-0.0273271	-0.0496562	-0.00499804	7.53558	-2.45954	0.017497	0.446633	-3.2588
Mitochondrial Rho GTPase 1	RHOT1	MIRO1_HUMAN	0.0627784	0.00558713	0.11997	6.88154	2.20603	0.0321131	0.486185	-3.79311	0.0597019	0.00258134	0.116822	6.88154	2.10052	0.040865	0.509549	-3.96077
V-type proton ATPase subunit F	ATP6V1F	VATF_HUMAN	-0.0254013	-0.0505067	-0.000295983	7.61615	-2.03339	0.0474608	0.510823	-4.11338	-0.0116981	-0.0367724	0.0133762	7.61615	-0.937599	0.35306	0.765942	-5.55751
Phosphatidylinositol transfer protein alpha isoform	PITPNA	PIPNA_HUMAN	0.0692109	0.0176312	0.120791	7.14327	2.69667	0.00958097	0.347115	-2.77227	0.0352486	-0.0162673	0.0867645	7.14327	1.37509	0.175374	0.686731	-5.0882
Alpha-parvin	PARVA	PARVA_HUMAN	0.103657	0.029223	0.17809	6.16462	2.79872	0.00732244	0.311097	-2.54098	0.0811944	0.00685271	0.155536	6.16462	2.19495	0.0329472	0.488029	-3.78472
V-type proton ATPase catalytic subunit A	ATP6V1A	VATA_HUMAN	-0.0243154	-0.0514796	0.00284884	8.75385	-1.79893	0.0782048	0.582166	-4.51307	-0.016748	-0.0438786	0.0103827	8.75385	-1.2406	0.220673	0.70995	-5.25023
Activated RNA polymerase II transcriptional coactivator p15	SUB1	TCP4_HUMAN	-0.0387605	-0.0838744	0.0063534	7.19135	-1.72667	0.0905421	0.607825	-4.62772	-0.0538803	-0.0989385	-0.00882217	7.19135	-2.40319	0.0200929	0.457907	-3.37472
NADH dehydrogenase [ubiquinone] iron-sulfur protein 6, mitochondrial	NDUFS6	NDUS6_HUMAN	-0.0562207	-0.10496	-0.00748101	7.16154	-2.31817	0.0246676	0.467783	-3.57381	-0.0635756	-0.112255	-0.0148962	7.16154	-2.62468	0.0115419	0.446633	-2.90745
Quinone oxidoreductase-like protein 1	CRYZL1	QORL1_HUMAN	-0.27056	-0.444848	-0.0962729	6.05615	-3.12153	0.00304892	0.283228	-1.77721	-0.0877618	-0.261834	0.0863104	6.05615	-1.01379	0.315785	0.756927	-5.48782
Protein NDRG4 (Fragment)	NDRG4	H3BU08_HUMAN	-0.098717	-0.184159	-0.0132749	5.78558	-2.32194	0.0244462	0.466995	-3.56628	-0.117341	-0.202678	-0.0320046	5.78558	-2.76342	0.00804115	0.446633	-2.59936
L-lactate dehydrogenase A chain	LDHA	LDHA_HUMAN	-0.0142805	-0.0383312	0.00977012	8.62654	-1.1933	0.238513	0.774418	-5.34192	-0.0278319	-0.0518529	-0.003811	8.62654	-2.32854	0.0240632	0.460638	-3.52506
Exportin-1	XPO1	XPO1_HUMAN	0.0609933	-0.00454921	0.126536	6.46712	1.87021	0.0674492	0.556734	-4.39599	0.0700542	0.0045927	0.135516	6.46712	2.1507	0.0364718	0.498852	-3.86801
NAD(P)H-hydrate epimerase	NAXE	NNRE_HUMAN	0.00453062	-0.0282254	0.0372866	7.40827	0.27797	0.782208	0.947442	-5.97863	-0.0398328	-0.0725483	-0.00711728	7.40827	-2.44691	0.018051	0.446633	-3.28496
COP9 signalosome complex subunit 8	COPS8	CSN8_HUMAN	0.00186644	-0.0400083	0.0437412	6.88577	0.0895764	0.92899	0.985295	-6.01187	-0.0333246	-0.0751476	0.0084984	6.88577	-1.60133	0.115748	0.630101	-4.78133
Disco-interacting protein 2 homolog C	DIP2C	DIP2C_HUMAN	0.0840847	-0.0123174	0.180487	6.00481	1.75292	0.0858862	0.591266	-4.58656	0.0550614	-0.0412216	0.151344	6.00481	1.14929	0.25603	0.715945	-5.35136
Methylcrotonoyl-CoA carboxylase beta chain, mitochondrial	MCCC2	MCCB_HUMAN	-0.0574913	-0.104645	-0.0103378	6.49558	-2.4503	0.0179008	0.434637	-3.30447	0.00385335	-0.0432419	0.0509486	6.49558	0.164434	0.870067	0.97223	-5.96069
Nuclear pore complex protein Nup93	NUP93	NUP93_HUMAN	0.0824635	-0.00119823	0.166125	5.77038	1.98092	0.0532418	0.541803	-4.20644	0.0706766	-0.0128818	0.154235	5.77038	1.69987	0.0955104	0.60766	-4.63462
X-ray repair cross-complementing protein 6	XRCC6	XRCC6_HUMAN	0.0763355	0.0161487	0.136522	7.28712	2.54892	0.0139963	0.394848	-3.096	0.0438096	-0.0163028	0.103922	7.28712	1.46466	0.149417	0.655721	-4.97178
Oxidation resistance protein 1	OXR1	OXR1_HUMAN	-0.0294722	-0.0586205	-0.000323779	7.99654	-2.03202	0.0476046	0.510823	-4.11584	-0.0337596	-0.0628719	-0.0046472	7.99654	-2.33051	0.0239504	0.460638	-3.52115
Neurexin-3	NRXN3	NRX3A_HUMAN	-0.0505696	-0.0937471	-0.00739205	6.62442	-2.35376	0.0226496	0.456153	-3.5024	-0.0363041	-0.0794282	0.0068201	6.62442	-1.69186	0.0970382	0.610922	-4.64683
MAGUK p55 subfamily member 2	MPP2	MPP2_HUMAN	0.0493133	-0.00237541	0.101002	6.92904	1.91734	0.0610484	0.556734	-4.31642	0.0732226	0.0215978	0.124847	6.92904	2.85048	0.00637544	0.424702	-2.40028
Thymosin beta-4	TMSB4X	TYB4_HUMAN	-0.169443	-0.374722	0.0358367	6.08885	-1.66018	0.103482	0.643301	-4.72992	-0.180322	-0.385348	0.0247036	6.08885	-1.76896	0.083336	0.598085	-4.52773
Guanine nucleotide-binding protein G(I)/G(S)/G(O) subunit gamma-4	GNG4	GBG4_HUMAN	-0.0895357	-0.156057	-0.023014	7.27558	-2.70498	0.00937539	0.347115	-2.75366	-0.0727447	-0.139184	-0.00630526	7.27558	-2.20042	0.0325328	0.488029	-3.77432
Immunoglobulin superfamily member 21	IGSF21	IGS21_HUMAN	-0.174753	-0.303559	-0.045948	6.41942	-2.7275	0.00887274	0.34405	-2.70525	-0.114903	-0.24355	0.0137429	6.41942	-1.79559	0.0788215	0.580002	-4.485
T-cell immunomodulatory protein	ITFG1	TIP_HUMAN	-0.100891	-0.166933	-0.0348493	6.13019	-3.07019	0.00348768	0.283228	-1.89694	-0.0657311	-0.131691	0.000229177	6.13019	-2.00272	0.0507704	0.525291	-4.13636
Delta-1-pyrroline-5-carboxylate dehydrogenase, mitochondrial	ALDH4A1	AL4A1_HUMAN	-0.0231835	-0.103384	0.0570171	7.82712	-0.581112	0.563866	0.894735	-5.85404	0.0792872	-0.000814334	0.159389	7.82712	1.98986	0.0522819	0.527026	-4.15936
Serine protease HTRA2, mitochondrial	HTRA2	HTRA2_HUMAN	-0.0778883	-0.155115	-0.000661791	6.21904	-2.02692	0.048143	0.510823	-4.12497	-0.0367609	-0.113892	0.0403701	6.21904	-0.957829	0.342862	0.761447	-5.53954
Rho-related GTP-binding protein RhoB	RHOB	RHOB_HUMAN	-0.0518158	-0.0889861	-0.0146456	7.80404	-2.80155	0.00726744	0.311097	-2.53447	-0.0394791	-0.0766035	-0.00235482	7.80404	-2.13718	0.0376128	0.501119	-3.89318
DCC-interacting protein 13-alpha	APPL1	DP13A_HUMAN	0.0055373	-0.0274517	0.0385263	6.48346	0.337333	0.73731	0.939455	-5.96112	-0.0242637	-0.057212	0.00868455	6.48346	-1.47998	0.145295	0.655721	-4.9512
Serine/threonine-protein phosphatase 2A catalytic subunit alpha isoform	PPP2CA	PP2AA_HUMAN	-0.0442108	-0.105368	0.0169468	6.67712	-1.45281	0.152666	0.707631	-5.02417	-0.0743917	-0.135474	-0.0133096	6.67712	-2.44761	0.01802	0.446633	-3.28352
Succinate dehydrogenase [ubiquinone] flavoprotein subunit, mitochondrial	SDHA	SDHA_HUMAN	-0.0406374	-0.079461	-0.00181372	7.92846	-2.10359	0.0405839	0.506379	-3.98575	-0.0209866	-0.0597623	0.0177891	7.92846	-1.08771	0.282056	0.737834	-5.41543
DnaJ homolog subfamily A member 1	DNAJA1	DNJA1_HUMAN	-0.0330342	-0.0824318	0.0163634	6.75865	-1.34397	0.185163	0.755572	-5.16446	-0.0431234	-0.09246	0.00621313	6.75865	-1.75661	0.0852474	0.603468	-4.54665
Poly [ADP-ribose] polymerase 1	PARP1	PARP1_HUMAN	0.0726167	0.00562104	0.139612	6.11808	2.17832	0.0342352	0.491398	-3.84596	0.052689	-0.0142239	0.119602	6.11808	1.58249	0.119987	0.634293	-4.80849
Beta-soluble NSF attachment protein	NAPB	SNAB_HUMAN	-0.031823	-0.0598554	-0.00379051	8.29385	-2.28145	0.0269158	0.472456	-3.64657	-0.0356824	-0.0636802	-0.00768456	8.29385	-2.5613	0.0135652	0.446633	-3.04431
ATP-dependent 6-phosphofructokinase, liver type	PFKL	PFKAL_HUMAN	0.0342097	-0.0158133	0.0842327	7.59654	1.37439	0.175589	0.750297	-5.12626	0.0627474	0.0127863	0.112709	7.59654	2.52403	0.014901	0.446633	-3.12364
Immunity-related GTPase family Q protein	IRGQ	IRGQ_HUMAN	-0.0194905	-0.0551553	0.0161743	7.01154	-1.09828	0.277462	0.783239	-5.44363	-0.0464907	-0.0821114	-0.0108699	7.01154	-2.62297	0.0115925	0.446633	-2.91116
Spliceosome RNA helicase DDX39B	DDX39B	DX39B_HUMAN	0.0379559	-0.00250119	0.078413	7.32788	1.88545	0.0653193	0.556734	-4.37044	0.0192758	-0.0211313	0.0596829	7.32788	0.958708	0.342424	0.761447	-5.53875
Capping protein (Actin filament) muscle Z-line, beta, isoform CRA_d	CAPZB	B1AK88_HUMAN	-0.0335521	-0.0620642	-0.00503996	7.70192	-2.36494	0.0220469	0.456153	-3.47979	-0.027146	-0.0556229	0.0013309	7.70192	-1.91577	0.0612527	0.550638	-4.28654
Cytochrome c oxidase subunit 4 isoform 1, mitochondrial	COX4I1	COX41_HUMAN	-0.0596961	-0.107352	-0.0120399	8.57423	-2.51743	0.0151497	0.401621	-3.16325	-0.0349285	-0.0825259	0.0126689	8.57423	-1.47478	0.146683	0.655721	-4.9582
ATPase family AAA domain-containing protein 1	ATAD1	ATAD1_HUMAN	0.175608	-0.0423997	0.393616	7.25462	1.62052	0.111817	0.666287	-4.789	-0.145353	-0.363092	0.072385	7.25462	-1.34299	0.185731	0.701423	-5.12824
Uridine diphosphate glucose pyrophosphatase	NUDT14	NUD14_HUMAN	-0.0542955	-0.17221	0.0636191	5.44077	-0.925396	0.359306	0.815265	-5.60805	-0.10706	-0.224829	0.0107088	5.44077	-1.82696	0.0738154	0.580002	-4.43409
COP9 signalosome complex subunit 5	COPS5	CSN5_HUMAN	-0.0094924	-0.0420765	0.0230917	7.01673	-0.585465	0.560929	0.892402	-5.85164	-0.0266239	-0.0591677	0.00592001	7.01673	-1.64412	0.106569	0.616016	-4.71859
Charged multivesicular body protein 4b	CHMP4B	CHM4B_HUMAN	-0.215049	-0.37604	-0.054057	6.525	-2.68643	0.00991865	0.347115	-2.79965	-0.11817	-0.278963	0.0426221	6.525	-1.47804	0.145993	0.655721	-4.9539
Vesicle-associated membrane protein-associated protein A	VAPA	VAPA_HUMAN	0.00512419	-0.0397214	0.0499698	7.60404	0.229634	0.819334	0.95364	-5.9904	0.0524362	0.00764604	0.0972264	7.60404	2.35277	0.0227038	0.460638	-3.47667
Guanylate cyclase soluble subunit beta-1	GUCY1B1	GCYB1_HUMAN	0.0372837	0.00476872	0.0697987	7.15538	2.30445	0.0254872	0.469077	-3.60111	0.0277658	-0.00470903	0.0602406	7.15538	1.71828	0.0920743	0.607415	-4.60636
Serine/arginine-rich splicing factor 7	SRSF7	SRSF7_HUMAN	-0.0814209	-0.158433	-0.0044089	6.54923	-2.12475	0.0386886	0.501138	-3.94656	-0.0535996	-0.130516	0.0233172	6.54923	-1.40046	0.167691	0.677546	-5.0559
Cytochrome b5 type B	CYB5B	CYB5B_HUMAN	-0.046973	-0.0923845	-0.00156152	7.05288	-2.0788	0.0429053	0.510823	-4.03122	-0.0551262	-0.100482	-0.00977079	7.05288	-2.44264	0.0182417	0.447093	-3.29378
Glutamine synthetase	GLUL	GLNA_HUMAN	-0.0957283	-0.16024	-0.0312169	8.40673	-2.98229	0.00445497	0.304579	-2.11022	-0.0415048	-0.105936	0.0229269	8.40673	-1.29463	0.20154	0.702452	-5.187
Dystroglycan	DAG1	DAG1_HUMAN	-0.0543449	-0.0986338	-0.0100559	7.16404	-2.46601	0.0172194	0.424059	-3.27169	-0.0419428	-0.086177	0.00229139	7.16404	-1.90559	0.0625932	0.556908	-4.30376
Exocyst complex component 7	EXOC7	EXOC7_HUMAN	0.0287937	-0.0418982	0.0994856	6.09173	0.818575	0.417002	0.841987	-5.6961	0.0736408	0.00303624	0.144245	6.09173	2.09612	0.0412711	0.509549	-3.96881
Thy-1 membrane glycoprotein	THY1	THY1_HUMAN	-0.146562	-0.262391	-0.0307328	8.04173	-2.54527	0.0142479	0.394848	-3.1084	-0.111373	-0.227059	0.00431296	8.04173	-1.93656	0.0588032	0.542207	-4.2523
Leucine-rich repeat-containing protein 47	LRRC47	LRC47_HUMAN	0.0177946	-0.0283483	0.0639376	7.2225	0.775023	0.442059	0.853527	-5.72899	0.0443896	-0.00169639	0.0904755	7.2225	1.93572	0.0586965	0.542207	-4.25258
Heat shock protein 75 kDa, mitochondrial	TRAP1	TRAP1_HUMAN	0.0511354	0.0105388	0.091732	8.32288	2.53141	0.0146272	0.394848	-3.13347	0.0225613	-0.0179851	0.0631078	8.32288	1.11826	0.268922	0.729289	-5.38406
Oligodendrocyte-myelin glycoprotein	OMG	OMGP_HUMAN	-0.134041	-0.221232	-0.0468499	7.55769	-3.09056	0.00331283	0.283228	-1.85072	-0.0805925	-0.167676	0.00649096	7.55769	-1.86051	0.0689126	0.575675	-4.37938
DnaJ homolog subfamily B member 1	DNAJB1	DNJB1_HUMAN	0.0253039	-0.0184335	0.0690413	6.90365	1.1627	0.250598	0.7791	-5.37555	0.0499469	0.00626357	0.0936302	6.90365	2.29786	0.0258892	0.460686	-3.58577
ATP-dependent RNA helicase DDX3X	DDX3X	DDX3X_HUMAN	0.0690587	0.00680877	0.131309	7.00596	2.22952	0.0304068	0.480012	-3.7479	0.0748781	0.012705	0.137051	7.00596	2.42038	0.0192664	0.457907	-3.33958
Lethal(2) giant larvae protein homolog 1	LLGL1	L2GL1_HUMAN	0.0435248	-0.0109489	0.0979984	7.01788	1.60576	0.114768	0.668557	-4.81029	0.0846284	0.0302221	0.139035	7.01788	3.12606	0.00298026	0.353184	-1.74263
Growth arrest-specific protein 7	GAS7	GAS7_HUMAN	-0.0561988	-0.0995852	-0.0128124	7.08019	-2.60318	0.0121951	0.386376	-2.97868	-0.0185436	-0.0618764	0.0247892	7.08019	-0.860018	0.393978	0.793452	-5.623
Carbonyl reductase [NADPH] 1	CBR1	CBR1_HUMAN	0.0672124	0.0137864	0.120638	8.15096	2.5283	0.0147422	0.394848	-3.14012	0.0623404	0.00898043	0.1157	8.15096	2.34793	0.0229698	0.460638	-3.48637
Rho GTPase-activating protein 1	ARHGAP1	RHG01_HUMAN	0.0391421	-0.00821275	0.0864969	7.54365	1.66116	0.103084	0.643301	-4.72811	0.0435141	-0.00378217	0.0908105	7.54365	1.84899	0.0705119	0.576069	-4.39805
Ras-related protein Rab-31	RAB31	RAB31_HUMAN	0.143239	-0.0251771	0.311656	6.76885	1.71101	0.0936741	0.624014	-4.65259	-0.0220617	-0.19027	0.146147	6.76885	-0.263855	0.793045	0.956959	-5.94034
Vacuolar protein sorting-associated protein 28 homolog	VPS28	VPS28_HUMAN	-0.0702187	-0.145717	0.0052798	5.55615	-1.86916	0.0675985	0.556734	-4.39775	-0.0908307	-0.166236	-0.0154255	5.55615	-2.42082	0.0192457	0.457907	-3.33868
Dynamin-1-like protein	DNM1L	DNM1L_HUMAN	-0.0833352	-0.152753	-0.0139175	6.51885	-2.41262	0.0196356	0.456153	-3.38246	-0.108905	-0.178237	-0.0395731	6.51885	-3.15679	0.00273166	0.353184	-1.66685
Ras-related protein Rab-1A	RAB1A	RAB1A_HUMAN	-0.041457	-0.08317	0.000255985	7.13019	-1.99737	0.0513676	0.527482	-4.17749	-0.00460201	-0.0462635	0.0370595	7.13019	-0.221995	0.825242	0.961696	-5.95007
Methanethiol oxidase	SELENBP1	SBP1_HUMAN	0.0809292	0.0291366	0.132722	7.76442	3.14028	0.00286272	0.283228	-1.72426	0.0666475	0.0149188	0.118376	7.76442	2.58931	0.0126343	0.446633	-2.98414
Limbic system-associated membrane protein	LSAMP	LSAMP_HUMAN	-0.162422	-0.287528	-0.0373154	7.65538	-2.61153	0.0120496	0.386376	-2.96558	-0.0773484	-0.2023	0.0476033	7.65538	-1.2452	0.219208	0.709507	-5.24485
D-beta-hydroxybutyrate dehydrogenase, mitochondrial	BDH1	BDH_HUMAN	0.0523865	-0.0357408	0.140514	6.92904	1.19465	0.237988	0.774418	-5.34041	0.095794	0.00777559	0.183812	6.92904	2.18725	0.0335391	0.492286	-3.79933
Long-chain-fatty-acid--CoA ligase 3	ACSL3	ACSL3_HUMAN	0.0176944	-0.0262591	0.061648	6.53346	0.809047	0.422409	0.84612	-5.70345	0.0542868	0.0103876	0.0981861	6.53346	2.48524	0.0164169	0.446633	-3.20525
ATPase inhibitor, mitochondrial	ATPIF1	ATIF1_HUMAN	-0.0883435	-0.412793	0.236106	6.16788	-0.547785	0.586434	0.900873	-5.87192	-0.311298	-0.635347	0.0127505	6.16788	-1.93263	0.059326	0.542207	-4.25914
Ribonuclease inhibitor	RNH1	RINI_HUMAN	0.060937	0.0213375	0.100537	7.60596	3.09259	0.00327521	0.283228	-1.84203	0.0530534	0.0135028	0.092604	7.60596	2.69582	0.00960204	0.446633	-2.75089
NADH dehydrogenase [ubiquinone] flavoprotein 1, mitochondrial	NDUFV1	NDUV1_HUMAN	-0.0420298	-0.0948892	0.0108295	7.96769	-1.59796	0.116496	0.668557	-4.82166	-0.0622504	-0.115044	-0.00945634	7.96769	-2.36967	0.0217965	0.460638	-3.44268
OX-2 membrane glycoprotein	CD200	OX2G_HUMAN	-0.103084	-0.195046	-0.0111215	7.18462	-2.2534	0.0288074	0.479754	-3.70235	-0.0862741	-0.178123	0.00557456	7.18462	-1.88827	0.065	0.56961	-4.33318
ATPase family AAA domain-containing protein 3A (Fragment)	ATAD3A	H0Y2W2_HUMAN	0.0894849	-0.00838567	0.187355	6.95788	1.83805	0.0722072	0.566772	-4.44957	0.101288	0.00353833	0.199038	6.95788	2.08306	0.0425605	0.509549	-3.99317
Probable ATP-dependent RNA helicase DDX6	DDX6	DDX6_HUMAN	0.0592248	-0.0169056	0.135355	6.87462	1.56342	0.124405	0.679001	-4.87143	0.070135	-0.00590133	0.146171	6.87462	1.85372	0.0698186	0.575675	-4.39026
Charged multivesicular body protein 6	CHMP6	CHMP6_HUMAN	-0.0343685	-0.0877936	0.0190565	6.83538	-1.29285	0.202141	0.755572	-5.22687	-0.0611924	-0.114551	-0.00783343	6.83538	-2.30473	0.0254697	0.460686	-3.57223
Septin-7	2023-09-07	SEPT7_HUMAN	-0.0484461	-0.0825651	-0.0143271	8.49346	-2.8536	0.00632203	0.311097	-2.41407	-0.0376789	-0.0717557	-0.00360211	8.49346	-2.22213	0.0309342	0.479108	-3.73288
Keratin, type I cytoskeletal 10	KRT10	K1C10_HUMAN	-0.182419	-0.353992	-0.0108449	6.95942	-2.13895	0.0376703	0.500427	-3.92232	-0.133403	-0.304765	0.0379581	6.95942	-1.56616	0.124026	0.637298	-4.83206
Histone H4	HIST1H4A	H4_HUMAN	0.0539831	-0.000125811	0.108092	8.86558	2.00503	0.0505144	0.520779	-4.16394	0.0134793	-0.0405628	0.0675213	8.86558	0.501263	0.618436	0.891618	-5.85387
Methylmalonate-semialdehyde dehydrogenase [acylating], mitochondrial	ALDH6A1	MMSA_HUMAN	0.0771805	0.011787	0.142574	8.19038	2.37194	0.0216772	0.456153	-3.4656	0.101634	0.0363213	0.166947	8.19038	3.12732	0.00296969	0.353184	-1.73954
26S proteasome non-ATPase regulatory subunit 4	PSMD4	PSMD4_HUMAN	-0.059131	-0.11388	-0.00438226	6.47423	-2.17056	0.0348506	0.493127	-3.86065	-0.0217741	-0.0764552	0.032907	6.47423	-0.800265	0.42743	0.810034	-5.6697
Calreticulin	CALR	CALR_HUMAN	-0.0411101	-0.0860234	0.00380313	7.65038	-1.83952	0.0719154	0.566772	-4.44687	-0.0413116	-0.0861694	0.00354616	7.65038	-1.85083	0.0702421	0.575675	-4.39503
Ankyrin-3 (Fragment)	ANK3	H0Y9E9_HUMAN	0.0609178	0.00175495	0.120081	6.47462	2.06931	0.0438247	0.510823	-4.04852	0.0621939	0.00310416	0.121284	6.47462	2.11527	0.0395275	0.509549	-3.93368
Calcium/calmodulin-dependent protein kinase type II subunit beta	CAMK2B	KCC2B_HUMAN	0.0609211	-0.0212443	0.143086	7.23558	1.49013	0.142624	0.698403	-4.97378	0.0830343	0.000970388	0.165098	7.23558	2.03353	0.0474536	0.525291	-4.08184
Peptidyl-prolyl cis-trans isomerase FKBP1A	FKBP1A	FKB1A_HUMAN	-0.0551812	-0.123515	0.0131531	7.14404	-1.62287	0.11105	0.663236	-4.78517	-0.0545959	-0.122846	0.0136539	7.14404	-1.60764	0.114354	0.628816	-4.77217
X-ray repair cross-complementing protein 5	XRCC5	XRCC5_HUMAN	0.0631911	-0.0032382	0.12962	7.22115	1.91173	0.0617818	0.556734	-4.32598	0.0181352	-0.048212	0.0844824	7.22115	0.549328	0.585282	0.886256	-5.82989
Serine/threonine-protein phosphatase 2B catalytic subunit beta isoform	PPP3CB	PP2BB_HUMAN	-0.0445116	-0.0863642	-0.00265902	7.56423	-2.13738	0.0375952	0.500427	-3.92302	-0.0457045	-0.0875054	-0.00390368	7.56423	-2.19738	0.0327627	0.488029	-3.78011
Coatomer subunit alpha	COPA	COPA_HUMAN	0.0672522	0.0109561	0.123548	6.90423	2.40082	0.0202093	0.456153	-3.40669	0.0245284	-0.0316981	0.080755	6.90423	0.876718	0.384928	0.789451	-5.60937
Ubiquitin carboxyl-terminal hydrolase 5	USP5	UBP5_HUMAN	0.0311222	-0.0216218	0.0838662	7.85942	1.18585	0.241416	0.774418	-5.35018	0.0556759	0.00299709	0.108355	7.85942	2.12404	0.0387513	0.509549	-3.91751
Zinc transporter 9	SLC30A9	ZNT9_HUMAN	0.0635725	-0.0132953	0.14044	6.41423	1.66209	0.102895	0.643301	-4.72669	0.0711462	-0.00562666	0.147919	6.41423	1.86241	0.0685616	0.575675	-4.37591
Ras-related protein Rab-5C	RAB5C	RAB5C_HUMAN	-0.0389601	-0.0745908	-0.00332931	7.48731	-2.19748	0.0327548	0.486185	-3.80946	-0.02244	-0.0580267	0.0131468	7.48731	-1.26726	0.211067	0.703978	-5.21935
Transforming protein RhoA	RHOA	RHOA_HUMAN	-0.0333436	-0.065818	-0.00086923	8.00212	-2.06349	0.044397	0.510823	-4.05909	-0.0169964	-0.0494306	0.0154378	8.00212	-1.05313	0.297457	0.745452	-5.44994
Serine/threonine-protein kinase PAK 1	PAK1	PAK1_HUMAN	-0.0356912	-0.0651971	-0.00618525	7.81654	-2.43099	0.0187719	0.451568	-3.34456	-0.0362616	-0.065731	-0.00679213	7.81654	-2.4729	0.016928	0.446633	-3.23103
Septin-6	2023-09-06	SEPT6_HUMAN	-0.0275507	-0.0575305	0.00242921	7.4625	-1.84686	0.0708258	0.566171	-4.43478	-0.0301459	-0.0600887	-0.000203074	7.4625	-2.02333	0.0485254	0.525291	-4.09993
Cytochrome c oxidase subunit 5A, mitochondrial	COX5A	COX5A_HUMAN	-0.0548908	-0.105846	-0.00393549	8.18923	-2.16492	0.0353047	0.493127	-3.87132	-0.00974647	-0.0606388	0.0411458	8.18923	-0.384881	0.701995	0.920619	-5.90294
U6 snRNA-associated Sm-like protein LSm2	LSM2	LSM2_HUMAN	0.161206	0.0132854	0.309126	5.21442	2.1902	0.0333106	0.486185	-3.82336	0.132002	-0.0157351	0.27974	5.21442	1.79565	0.0787327	0.580002	-4.48465
TBC1 domain family member 10B	TBC1D10B	TB10B_HUMAN	-0.0531114	-0.105857	-0.000365827	6.315	-2.02364	0.0484924	0.510823	-4.13083	-0.056405	-0.109085	-0.00372457	6.315	-2.15179	0.0363811	0.498852	-3.86597
Cytochrome c oxidase subunit NDUFA4	NDUFA4	NDUA4_HUMAN	-0.0475121	-0.0811333	-0.013891	8.09462	-2.84003	0.00655687	0.311097	-2.44561	-0.0228274	-0.056407	0.0107522	8.09462	-1.36619	0.178131	0.689898	-5.09939
Glycogen debranching enzyme	AGL	GDE_HUMAN	0.0551617	0.00821094	0.102112	7.02404	2.36116	0.022249	0.456153	-3.48744	0.069783	0.0228903	0.116676	7.02404	2.99072	0.00435023	0.353184	-2.07067
Mitochondrial import receptor subunit TOM34	TOMM34	TOM34_HUMAN	0.0943946	0.00255578	0.186233	5.51769	2.06563	0.0441863	0.510823	-4.05522	0.0218478	-0.0698775	0.113573	5.51769	0.478684	0.634298	0.896957	-5.86439
Ras-related protein Rab-11B	RAB11B	RB11B_HUMAN	-0.0211733	-0.0451749	0.0028284	8.10827	-1.77287	0.082481	0.591266	-4.55489	-0.0121325	-0.0361045	0.0118395	8.10827	-1.01713	0.3141	0.756927	-5.48475
V-type proton ATPase subunit B, brain isoform	ATP6V1B2	VATB2_HUMAN	-0.0258253	-0.0517013	5.06824e-05	8.63077	-2.00576	0.050433	0.520779	-4.16263	-0.0262362	-0.0520802	-0.000392194	8.63077	-2.0402	0.0467526	0.525291	-4.06989
CAP-Gly domain-containing linker protein 1	CLIP1	CLIP1_HUMAN	-0.121379	-0.224702	-0.0180565	5.93327	-2.36091	0.0222627	0.456153	-3.48796	-0.0844924	-0.187688	0.0187028	5.93327	-1.64547	0.10629	0.616016	-4.71658
Factor VIII intron 22 protein	F8A1	F8I2_HUMAN	0.158944	0.0371743	0.280713	5.67308	2.62323	0.0115849	0.37622	-2.93487	0.100652	-0.0209674	0.222271	5.67308	1.66322	0.102667	0.611007	-4.69009
Armadillo repeat-containing X-linked protein 3	ARMCX3	ARMX3_HUMAN	-0.0333381	-0.103154	0.0364775	5.79673	-0.959665	0.341947	0.802936	-5.5776	0.0404574	-0.0292719	0.110187	5.79673	1.16604	0.249256	0.710045	-5.33335
Tryptophan--tRNA ligase, cytoplasmic	WARS	SYWC_HUMAN	-0.0355124	-0.0957256	0.0247008	7.12635	-1.18528	0.241639	0.774418	-5.35081	-0.0445348	-0.104674	0.0156039	7.12635	-1.48825	0.143108	0.653418	-4.94
Secernin-3	SCRN3	SCRN3_HUMAN	-0.0431455	-0.126942	0.0406511	6.13692	-1.03476	0.305872	0.800419	-5.50716	-0.0539112	-0.137604	0.0297819	6.13692	-1.29455	0.201556	0.702452	-5.18709
Pigment epithelium-derived factor	SERPINF1	PEDF_HUMAN	-0.0893692	-0.267585	0.0888465	5.77981	-1.00813	0.318422	0.800419	-5.53267	-0.171146	-0.349142	0.00684918	5.77981	-1.933	0.0591154	0.542207	-4.25764
Emerin	EMD	EMD_HUMAN	0.00523424	-0.0638165	0.0742849	6.45827	0.152341	0.879545	0.973608	-6.00457	0.0489978	-0.0199676	0.117963	6.45827	1.42783	0.159699	0.66873	-5.02046
Neutral amino acid transporter A	SLC1A4	SATT_HUMAN	-0.0777504	-0.148822	-0.00667898	7.20692	-2.19856	0.0326733	0.486185	-3.8074	-0.0864963	-0.15748	-0.0155127	7.20692	-2.4489	0.0179627	0.446633	-3.28085
Voltage-dependent anion-selective channel protein 2	VDAC2	VDAC2_HUMAN	-0.0127567	-0.0436713	0.0181578	8.57173	-0.829292	0.410971	0.840314	-5.68774	0.0317856	0.000909192	0.0626619	8.57173	2.06888	0.0438673	0.518033	-4.01834
Rho guanine nucleotide exchange factor 4	ARHGEF4	ARHG4_HUMAN	0.050808	-0.0047597	0.106376	5.95308	1.83756	0.07221	0.566772	-4.45011	0.0482754	-0.00722355	0.103774	5.95308	1.74812	0.0867214	0.606612	-4.55997
Protein kinase C gamma type	PRKCG	KPCG_HUMAN	0.00322889	-0.0568576	0.0633154	7.30269	0.107996	0.914441	0.981381	-6.01012	0.02909	-0.0309222	0.0891022	7.30269	0.97417	0.334769	0.759115	-5.52476
Tubulin gamma-1 chain	TUBG1	TBG1_HUMAN	0.0596292	0.00103455	0.118224	6.37365	2.04518	0.0462396	0.510823	-4.0922	0.0565389	-0.00198336	0.115061	6.37365	1.94159	0.0579625	0.542207	-4.24254
IQ motif and SEC7 domain-containing protein 2	IQSEC2	IQEC2_HUMAN	0.052094	-0.0192941	0.123482	6.44154	1.46654	0.148906	0.70496	-5.00577	0.0701106	-0.00118932	0.14141	6.44154	1.97618	0.0537926	0.532118	-4.1828
PEX5-related protein	PEX5L	PEX5R_HUMAN	0.0421802	-0.0224746	0.106835	6.49827	1.31111	0.195947	0.755572	-5.20483	0.0579042	-0.00667062	0.122479	6.49827	1.8021	0.0776985	0.580002	-4.47431
Myosin-14	MYH14	MYH14_HUMAN	0.0461305	0.0102503	0.0820108	6.91865	2.58383	0.0128116	0.393852	-3.02074	0.0296982	-0.00613768	0.0655342	6.91865	1.66549	0.102211	0.611007	-4.68669
Probable cationic amino acid transporter	SLC7A14	S7A14_HUMAN	-0.0514333	-0.103788	0.00092152	6.27635	-1.97433	0.054009	0.543858	-4.21798	-0.0343641	-0.0866542	0.017926	6.27635	-1.32074	0.19274	0.702452	-5.15554
RNA-binding protein Nova-2	NOVA2	NOVA2_HUMAN	0.0417801	-0.0140188	0.0975789	5.97385	1.50479	0.138813	0.696442	-4.95366	0.0712762	0.0155463	0.127006	5.97385	2.57032	0.0132588	0.446633	-3.02498
Cytoplasmic dynein 1 light intermediate chain 2	DYNC1LI2	DC1L2_HUMAN	0.0326002	-0.0081408	0.0733412	7.30596	1.60812	0.114249	0.668557	-4.80684	0.0497588	0.00906816	0.0904494	7.30596	2.45757	0.0175823	0.446633	-3.26289
Numb-like protein	NUMBL	NUMBL_HUMAN	-0.0848336	-0.14487	-0.0247975	6.59385	-2.83979	0.0065611	0.311097	-2.44616	-0.0398856	-0.0998475	0.0200763	6.59385	-1.33682	0.187471	0.702452	-5.13588
Large neutral amino acids transporter small subunit 1	SLC7A5	LAT1_HUMAN	-0.0679898	-0.127049	-0.00893106	6.69385	-2.31361	0.024937	0.469077	-3.58289	-0.0696108	-0.128597	-0.010625	6.69385	-2.3717	0.0216896	0.460638	-3.43859
Rho GDP-dissociation inhibitor 1	ARHGDIA	GDIR1_HUMAN	-0.0469565	-0.090172	-0.00374092	8.00269	-2.18367	0.0338161	0.488078	-3.8358	-0.0299014	-0.0730635	0.0132608	8.00269	-1.39226	0.170147	0.680064	-5.06641
Phosphoglucomutase-1	PGM1	PGM1_HUMAN	-0.0162322	-0.0534378	0.0209734	7.87923	-0.876801	0.384883	0.833291	-5.6494	-0.0118657	-0.0490253	0.0252939	7.87923	-0.64173	0.524047	0.859516	-5.7777
Syntaxin-binding protein 3	STXBP3	STXB3_HUMAN	0.0547068	-0.00842504	0.117839	6.49327	1.7415	0.0878863	0.596158	-4.60453	0.077648	0.0145942	0.140702	6.49327	2.47486	0.0168459	0.446633	-3.22694
Kinesin-like protein KIF3B	KIF3B	KIF3B_HUMAN	0.0631438	-0.00907025	0.135358	5.82962	1.75728	0.0851326	0.591266	-4.57967	0.0372704	-0.0348544	0.109395	5.82962	1.03851	0.304143	0.74826	-5.46422
Caseinolytic peptidase B protein homolog (Fragment)	CLPB	A0A2R8Y602_HUMAN	0.0037175	-0.0571656	0.0646005	6.23308	0.122712	0.902839	0.980769	-6.00849	0.029401	-0.0314068	0.0902088	6.23308	0.971702	0.335983	0.759115	-5.52701
Septin-5	2023-09-05	SEPT5_HUMAN	-0.0403749	-0.0662368	-0.014513	8.26423	-3.13748	0.00288547	0.283228	-1.73119	-0.0433635	-0.0691935	-0.0175336	8.26423	-3.3739	0.00145804	0.30731	-1.11834
Sodium/calcium exchanger 1	SLC8A1	NAC1_HUMAN	-0.0248179	-0.057982	0.0083462	7.25346	-1.50393	0.139033	0.696442	-4.95484	-0.0259848	-0.0591079	0.00713837	7.25346	-1.57659	0.121341	0.634293	-4.81694
STE20-like serine/threonine-protein kinase	SLK	SLK_HUMAN	0.045496	-0.00387559	0.0948676	6.49846	1.85194	0.0700788	0.563668	-4.42637	0.0163793	-0.0329313	0.0656898	6.49846	0.667552	0.507559	0.847902	-5.7617
Alpha-actinin-2	ACTN2	ACTN2_HUMAN	-0.0579588	-0.0980289	-0.0178887	7.78788	-2.9069	0.00547338	0.311097	-2.28921	-0.0504178	-0.0904384	-0.0103972	7.78788	-2.53181	0.0146127	0.446633	-3.10715
Cleavage and polyadenylation specificity factor subunit 5	NUDT21	CPSF5_HUMAN	0.0432789	-0.0109619	0.0975196	6.27904	1.60354	0.115257	0.668557	-4.81353	-0.00178402	-0.0559578	0.0523897	6.27904	-0.0661824	0.947503	0.987997	-5.97152
Fructose-bisphosphate aldolase A	ALDOA	ALDOA_HUMAN	-0.0316353	-0.0585466	-0.00472393	9.22904	-2.36247	0.0221788	0.456153	-3.48479	-0.0261037	-0.0529818	0.00077438	9.22904	-1.9518	0.0567038	0.542207	-4.225
Electrogenic sodium bicarbonate cotransporter 1	SLC4A4	S4A4_HUMAN	-0.0427959	-0.0805818	-0.00501006	7.62481	-2.27617	0.0272538	0.472456	-3.65696	-0.0575525	-0.0952917	-0.0198134	7.62481	-3.06481	0.00354061	0.353184	-1.89228
Succinate--CoA ligase [GDP-forming] subunit beta, mitochondrial	SUCLG2	SUCB2_HUMAN	0.0970322	-0.0117082	0.205773	6.16135	1.79331	0.0791109	0.587229	-4.52213	0.13225	0.0236436	0.240856	6.16135	2.44721	0.0180375	0.446633	-3.28434
Phosphatidylinositol 5-phosphate 4-kinase type-2 gamma	PIP4K2C	PI42C_HUMAN	0.0553096	-0.0963084	0.206928	6.55231	0.733603	0.466784	0.864173	-5.75856	0.153851	0.00242019	0.305282	6.55231	2.04314	0.0465886	0.525291	-4.06572
A-kinase anchor protein 5	AKAP5	AKAP5_HUMAN	-0.0828554	-0.148235	-0.0174759	6.65192	-2.54689	0.0140682	0.394848	-3.10036	-0.0476167	-0.112915	0.017682	6.65192	-1.4655	0.149188	0.655721	-4.97066
Potassium voltage-gated channel subfamily A member 3	KCNA3	KCNA3_HUMAN	0.0166033	-0.0443352	0.0775419	6.91173	0.547563	0.586483	0.900873	-5.87213	-0.0363634	-0.0972266	0.0244998	6.91173	-1.20072	0.235648	0.710045	-5.2953
Vacuolar protein sorting-associated protein 33A	VPS33A	VP33A_HUMAN	0.178239	0.0174931	0.338985	5.05154	2.2284	0.0304857	0.480012	-3.75005	0.109277	-0.0512706	0.269824	5.05154	1.3679	0.177598	0.689898	-5.09724
Elongin-C	ELOC	ELOC_HUMAN	-0.0734995	-0.143265	-0.00373398	6.41923	-2.11726	0.0393503	0.501138	-3.96046	-0.0591684	-0.128848	0.0105109	6.41923	-1.70654	0.0942536	0.60766	-4.62441
Acylphosphatase-1	ACYP1	ACYP1_HUMAN	-0.0611514	-0.121957	-0.000345442	6.4525	-2.02112	0.0487622	0.510823	-4.13533	-0.0359454	-0.0966762	0.0247854	6.4525	-1.1895	0.239988	0.710045	-5.30772
Nebulette	NEBL	NEBL_HUMAN	0.150315	-0.0201943	0.320825	6.47808	1.77309	0.08264	0.591266	-4.55511	0.170538	0.000239112	0.340837	6.47808	2.01412	0.0496919	0.525291	-4.11748
Phosphoacetylglucosamine mutase	PGM3	AGM1_HUMAN	0.189262	-0.0309868	0.409511	5.57192	1.72776	0.0904611	0.607825	-4.62631	0.0872288	-0.132748	0.307206	5.57192	0.797289	0.429209	0.811132	-5.67187
Syntaxin-binding protein 5-like	STXBP5L	STB5L_HUMAN	-0.0423982	-0.0955954	0.010799	6.14827	-1.60173	0.115659	0.668557	-4.81618	-0.0670705	-0.120202	-0.013939	6.14827	-2.53694	0.0144253	0.446633	-3.09625
E3 ubiquitin-protein ligase CHIP	STUB1	CHIP_HUMAN	0.0626055	-0.0035425	0.128754	6.90212	1.90207	0.0630629	0.556734	-4.34238	0.0285187	-0.0375475	0.094585	6.90212	0.867524	0.389894	0.790745	-5.6169
Cystatin-B	CSTB	CYTB_HUMAN	-0.0135051	-0.0602361	0.0332258	7.57923	-0.580797	0.564045	0.894735	-5.85424	-0.0378734	-0.0845466	0.00879977	7.57923	-1.63079	0.109362	0.62167	-4.73829
Spectrin beta chain, non-erythrocytic 4	SPTBN4	SPTN4_HUMAN	0.0622847	-0.00577281	0.130342	6.33462	1.83923	0.0719591	0.566772	-4.44735	0.0690947	0.00112129	0.137068	6.33462	2.04285	0.0464789	0.525291	-4.06514
ATP-dependent 6-phosphofructokinase, muscle type	PFKM	PFKAM_HUMAN	0.0146863	-0.0201786	0.0495512	8.13538	0.846556	0.401368	0.839259	-5.67405	0.0459204	0.0110986	0.0807422	8.13538	2.65024	0.0108069	0.446633	-2.85154
Alkyldihydroxyacetonephosphate synthase, peroxisomal	AGPS	ADAS_HUMAN	0.0615725	-0.0297637	0.152909	5.46442	1.3548	0.18171	0.755572	-5.15095	0.105768	0.0145446	0.196991	5.46442	2.33012	0.0239724	0.460638	-3.52191
Cytochrome c	CYCS	CYC_HUMAN	0.0249118	-0.0126653	0.0624889	8.26135	1.33233	0.188929	0.755572	-5.17886	0.043366	0.00583532	0.0808967	8.26135	2.32217	0.0244328	0.460638	-3.53772
Vacuolar protein sorting-associated protein 4B	VPS4B	VPS4B_HUMAN	0.103157	0.00340642	0.202908	6.59327	2.07833	0.042951	0.510823	-4.03209	0.0500452	-0.0495824	0.149673	6.59327	1.00952	0.317698	0.756927	-5.49196
Trifunctional enzyme subunit beta, mitochondrial	HADHB	ECHB_HUMAN	0.0274993	-0.0199548	0.0749535	7.9025	1.1646	0.249831	0.7791	-5.37347	0.0533039	0.00590837	0.100699	7.9025	2.26023	0.0282966	0.472993	-3.65937
ATP-binding cassette sub-family E member 1	ABCE1	ABCE1_HUMAN	-0.17116	-0.355973	0.0136517	5.0075	-1.86125	0.0687286	0.55974	-4.41092	-0.121746	-0.30633	0.0628374	5.0075	-1.32554	0.191153	0.702452	-5.14969
Neuroplastin	NPTN	NPTN_HUMAN	-0.0193549	-0.0574315	0.0187217	8.04885	-1.02156	0.312019	0.800419	-5.51991	-0.0491552	-0.0871847	-0.0111256	8.04885	-2.59764	0.0123688	0.446633	-2.96614
Septin-11	2023-09-11	SEP11_HUMAN	-0.0494456	-0.0835755	-0.0153157	8.01635	-2.91155	0.00540455	0.311097	-2.27823	-0.0403552	-0.0744429	-0.00626746	8.01635	-2.37921	0.0212991	0.460638	-3.42342
Calpain-5	CAPN5	CAN5_HUMAN	-0.0858599	-0.153951	-0.0177693	6.17519	-2.53416	0.0145266	0.394848	-3.1276	-0.0255005	-0.093507	0.042506	6.17519	-0.753581	0.454716	0.81811	-5.70392
Leucine-rich PPR motif-containing protein, mitochondrial	LRPPRC	LPPRC_HUMAN	0.103494	-0.09372	0.300708	7.23231	1.05575	0.296486	0.799035	-5.48639	0.161655	-0.0353153	0.358625	7.23231	1.65109	0.105393	0.615345	-4.70865
Vesicular integral-membrane protein VIP36	LMAN2	LMAN2_HUMAN	-0.00186708	-0.0726919	0.0689578	6.06058	-0.0529796	0.957964	0.99079	-6.01437	-0.0348083	-0.105546	0.035929	6.06058	-0.988929	0.327568	0.759115	-5.5112
Hypoxia up-regulated protein 1	HYOU1	HYOU1_HUMAN	0.037812	-0.00151314	0.077137	7.48769	1.93237	0.0591196	0.556734	-4.2907	0.0340453	-0.00523118	0.0733218	7.48769	1.74203	0.0877929	0.606612	-4.5695
V-type proton ATPase subunit E 1	ATP6V1E1	VATE1_HUMAN	-0.0494108	-0.0892583	-0.00956315	8.25385	-2.49201	0.0161426	0.415233	-3.21706	-0.0360211	-0.0758195	0.00377724	8.25385	-1.81896	0.0750462	0.580002	-4.44708
60S ribosomal protein L5	RPL5	RL5_HUMAN	-0.0493196	-0.0937107	-0.00492855	6.80827	-2.23283	0.0301728	0.480012	-3.74149	-0.0170379	-0.0613741	0.0272983	6.80827	-0.772303	0.443653	0.815303	-5.69044
UV excision repair protein RAD23 homolog B	RAD23B	RD23B_HUMAN	-0.0165848	-0.0590024	0.0258328	7.41288	-0.785771	0.435794	0.851109	-5.72104	-0.0423247	-0.0846899	4.0519e-05	7.41288	-2.00778	0.050211	0.525291	-4.12744
Plectin	PLEC	PLEC_HUMAN	0.032755	0.000206798	0.0653032	8.70673	2.02247	0.0486174	0.510823	-4.13292	0.0368354	0.00432739	0.0693433	8.70673	2.27723	0.0271857	0.472993	-3.62625
Breast carcinoma-amplified sequence 3	BCAS3	BCAS3_HUMAN	0.00975989	-0.0335078	0.0530276	6.34692	0.453327	0.652319	0.922551	-5.9172	0.0333967	-0.00981754	0.076611	6.34692	1.55313	0.126843	0.641083	-4.85025
MICOS complex subunit MIC60	IMMT	MIC60_HUMAN	-0.0340437	-0.0705582	0.00247081	7.03327	-1.87371	0.0669549	0.556734	-4.39014	-0.0240844	-0.0605538	0.012385	7.03327	-1.3272	0.190607	0.702452	-5.14766
Heat shock protein 105 kDa	HSPH1	HS105_HUMAN	-0.0238068	-0.0542598	0.00664619	8.12538	-1.57109	0.122612	0.679001	-4.86046	-0.0341069	-0.0645223	-0.00369157	8.12538	-2.25362	0.0287394	0.472993	-3.67219
Receptor-type tyrosine-protein phosphatase N2	PTPRN2	PTPR2_HUMAN	0.00756752	-0.0565124	0.0716474	6.07038	0.237336	0.813388	0.953233	-5.98867	0.0510273	-0.0129734	0.115028	6.07038	1.60232	0.115529	0.630101	-4.7799
WD repeat-containing protein 13	WDR13	WDR13_HUMAN	0.0361006	-0.035662	0.107863	6.52077	1.01099	0.316999	0.800419	-5.53001	0.0535397	-0.0181342	0.125214	6.52077	1.50123	0.13973	0.64798	-4.92233
Guanine nucleotide-binding protein G(I)/G(S)/G(O) subunit gamma-3	GNG3	GBG3_HUMAN	-0.059452	-0.12518	0.00627599	7.31692	-1.8178	0.0752254	0.568304	-4.48245	-0.0647691	-0.130416	0.000877718	7.31692	-1.98283	0.0530209	0.529087	-4.17121
Vacuolar protein sorting-associated protein 33B	VPS33B	VP33B_HUMAN	0.0406044	-0.0291778	0.110387	5.45962	1.16939	0.247918	0.7791	-5.36826	0.0615556	-0.00814034	0.131252	5.45962	1.77497	0.0821297	0.593171	-4.51764
Noelin	OLFM1	NOE1_HUMAN	-0.0431798	-0.11741	0.0310498	6.99788	-1.16905	0.248051	0.7791	-5.36863	-0.0776412	-0.151779	-0.00350332	6.99788	-2.10467	0.0404853	0.509549	-3.95317
Electron transfer flavoprotein subunit beta	ETFB	ETFB_HUMAN	0.0168968	-0.0163311	0.0501247	7.70923	1.02196	0.311833	0.800419	-5.51953	0.0319998	-0.00118708	0.0651866	7.70923	1.93781	0.0584341	0.542207	-4.24901
Protein FAM126B	FAM126B	F126B_HUMAN	-0.0839593	-0.154143	-0.0137751	5.90135	-2.40414	0.0200462	0.456153	-3.39988	-0.041776	-0.111874	0.0283214	5.90135	-1.19772	0.236801	0.710045	-5.29862
SPRY domain-containing protein 4	SPRYD4	SPRY4_HUMAN	0.111682	-0.0660656	0.289429	5.82404	1.26321	0.212596	0.763301	-5.26199	0.144245	-0.0332821	0.321773	5.82404	1.63355	0.108875	0.621664	-4.73437
Ankyrin-1	ANK1	ANK1_HUMAN	0.120365	-0.00614752	0.246878	7.07308	1.91331	0.0617288	0.556734	-4.32406	0.1184	-0.00795611	0.244756	7.07308	1.8844	0.0656201	0.56961	-4.34004
Neural cell adhesion molecule L1-like protein	CHL1	NCHL1_HUMAN	-0.0371044	-0.0860484	0.0118396	7.42712	-1.52355	0.134065	0.693735	-4.92765	-0.0526304	-0.101514	-0.00374682	7.42712	-2.16374	0.0354001	0.495732	-3.84361
ATP-dependent RNA helicase DDX19A	DDX19A	DD19A_HUMAN	0.113461	0.00368802	0.223233	5.68327	2.07722	0.0430578	0.510823	-4.03411	0.102679	-0.0069579	0.212316	5.68327	1.88216	0.0657749	0.56961	-4.34309
Clathrin light chain A	CLTA	CLCA_HUMAN	-0.0621577	-0.103912	-0.0204031	7.48288	-2.99173	0.00433811	0.304579	-2.08721	-0.0756026	-0.117306	-0.0338996	7.48288	-3.64335	0.000650295	0.211183	-0.408137
Probable G-protein coupled receptor 158	GPR158	GP158_HUMAN	-0.0398123	-0.0901966	0.010572	6.7475	-1.58801	0.118733	0.668731	-4.8361	-0.0501051	-0.100427	0.000216911	6.7475	-2.00104	0.0509572	0.525291	-4.13931
Annexin A4	ANXA4	ANXA4_HUMAN	-0.249952	-0.519282	0.0193777	6.5625	-1.86705	0.0681453	0.556734	-4.4023	-0.144188	-0.413185	0.124809	6.5625	-1.07836	0.286382	0.737834	-5.4247
Junction plakoglobin	JUP	PLAK_HUMAN	0.0683046	-0.0178673	0.154477	6.11038	1.593	0.117607	0.668731	-4.82887	0.0529776	-0.0330879	0.139043	6.11038	1.23707	0.221971	0.710045	-5.25428
Regulating synaptic membrane exocytosis protein 3	RIMS3	RIMS3_HUMAN	0.107176	-0.0333966	0.247749	6.0975	1.53261	0.13188	0.685481	-4.91504	0.100627	-0.0397722	0.241026	6.0975	1.44073	0.156094	0.662381	-5.00355
Receptor expression-enhancing protein 5	REEP5	REEP5_HUMAN	-0.0380702	-0.0780446	0.0019043	7.60654	-1.91396	0.0614895	0.556734	-4.32218	-0.0423236	-0.0822487	-0.00239855	7.60654	-2.13043	0.0381933	0.506256	-3.90568
Importin subunit alpha-4	KPNA3	IMA4_HUMAN	0.0841596	-0.0198083	0.188128	6.21058	1.6268	0.110209	0.659729	-4.77936	0.0165269	-0.0873126	0.120366	6.21058	0.319859	0.750438	0.941465	-5.92478
V-type proton ATPase 116 kDa subunit a isoform 1	ATP6V0A1	VPP1_HUMAN	-0.0983763	-0.188472	-0.00828034	8.26385	-2.19568	0.0330035	0.486185	-3.81433	-0.0288684	-0.118853	0.0611163	8.26385	-0.645117	0.521937	0.858202	-5.77557
Malate dehydrogenase, mitochondrial	MDH2	MDHM_HUMAN	-0.0250569	-0.0578647	0.00775091	8.93212	-1.5349	0.131255	0.685481	-4.91178	-0.0175137	-0.050281	0.0152536	8.93212	-1.07416	0.288026	0.737834	-5.42908
Growth factor receptor-bound protein 2	GRB2	GRB2_HUMAN	-0.0375014	-0.0799284	0.0049256	7.09019	-1.77638	0.0818941	0.591266	-4.54929	-0.0325799	-0.0749545	0.00979464	7.09019	-1.54517	0.128756	0.641083	-4.86145
3-ketoacyl-CoA thiolase, mitochondrial	ACAA2	THIM_HUMAN	0.00261996	-0.0589485	0.0641884	7.48269	0.0855199	0.932197	0.985295	-6.01221	0.0607982	-0.000694136	0.122291	7.48269	1.98701	0.0525403	0.527026	-4.1639
Electron transfer flavoprotein subunit alpha, mitochondrial	ETFA	ETFA_HUMAN	0.0142779	-0.0254227	0.0539786	7.67212	0.722768	0.473267	0.866293	-5.76614	0.0466539	0.0070023	0.0863055	7.67212	2.3646	0.0220651	0.460638	-3.4529
Pantothenate kinase 4	PANK4	PANK4_HUMAN	0.0496775	-0.00513354	0.104489	6.47981	1.82147	0.0746575	0.568304	-4.47647	0.0319944	-0.0227489	0.0867377	6.47981	1.17456	0.245863	0.710045	-5.3241
Fascin	FSCN1	FSCN1_HUMAN	-0.0458186	-0.0784223	-0.013215	8.25558	-2.82427	0.00683968	0.311097	-2.4821	-0.0351358	-0.0676992	-0.00257244	8.25558	-2.16846	0.035019	0.495732	-3.83474
Membrane-associated guanylate kinase, WW and PDZ domain-containing protein 2	MAGI2	MAGI2_HUMAN	-0.0424424	-0.0886206	0.00373587	6.035	-1.84711	0.0707882	0.566171	-4.43436	-0.0392788	-0.0853999	0.00684239	6.035	-1.71155	0.0933194	0.607628	-4.61673
Non-POU domain-containing octamer-binding protein	NONO	NONO_HUMAN	0.0524815	-0.0172922	0.122255	6.65788	1.51163	0.137067	0.694151	-4.94421	0.00755619	-0.0621313	0.0772437	6.65788	0.217911	0.828406	0.961696	-5.95093
Dynactin subunit 4	DCTN4	DCTN4_HUMAN	-0.010751	-0.0489058	0.0274039	6.97462	-0.566277	0.573796	0.899651	-5.86219	-0.0313857	-0.0694934	0.00672202	6.97462	-1.6552	0.104292	0.612689	-4.7021
Vesicle-fusing ATPase	NSF	NSF_HUMAN	0.0222292	-0.0263375	0.070796	8.78365	0.919848	0.362169	0.818453	-5.61288	0.044344	-0.00416276	0.0928507	8.78365	1.83723	0.072259	0.580002	-4.41733
Katanin p80 WD40 repeat-containing subunit B1	KATNB1	KTNB1_HUMAN	-0.0540894	-0.107712	-0.000466688	5.70865	-2.02719	0.0481145	0.510823	-4.12449	-0.0138988	-0.0674553	0.0396577	5.70865	-0.521551	0.604338	0.890062	-5.84401
Coatomer subunit gamma-2	COPG2	COPG2_HUMAN	-0.0198603	-0.109161	0.06944	4.99115	-0.446955	0.656881	0.923186	-5.91995	0.0578449	-0.0313451	0.147035	4.99115	1.30341	0.198542	0.702452	-5.17649
5-demethoxyubiquinone hydroxylase, mitochondrial	COQ7	COQ7_HUMAN	-0.0497157	-0.138514	0.0390828	6.29038	-1.12517	0.26601	0.783239	-5.41565	-0.042428	-0.131117	0.0462608	6.29038	-0.961423	0.341071	0.761447	-5.53631
2-methoxy-6-polyprenyl-1,4-benzoquinol methylase, mitochondrial	COQ5	COQ5_HUMAN	0.0283848	-0.0851717	0.141941	6.06923	0.502348	0.617678	0.916181	-5.89481	-0.0786451	-0.192061	0.0347711	6.06923	-1.39357	0.169753	0.679535	-5.06473
Glycerol-3-phosphate dehydrogenase, mitochondrial	GPD2	GPDM_HUMAN	-0.0234424	-0.0573	0.0104151	7.93288	-1.39148	0.17038	0.743609	-5.10445	-0.0200964	-0.0539121	0.0137194	7.93288	-1.19435	0.238107	0.710045	-5.30237
NADH dehydrogenase [ubiquinone] 1 beta subcomplex subunit 3	NDUFB3	NDUB3_HUMAN	-0.0533764	-0.103193	-0.00355964	7.29577	-2.1533	0.0362555	0.500427	-3.89319	-0.0163946	-0.0661498	0.0333606	7.29577	-0.662207	0.510949	0.850822	-5.76506
Proline-rich protein 36	PRR36	PRR36_HUMAN	-0.113202	-0.197737	-0.0286674	6.00865	-2.69123	0.00971766	0.347115	-2.78443	-0.0655729	-0.150003	0.0188574	6.00865	-1.56084	0.125014	0.638422	-4.83936
Intercellular adhesion molecule 5	ICAM5	ICAM5_HUMAN	-0.0581177	-0.109605	-0.00663075	7.66635	-2.26852	0.0277499	0.474224	-3.67197	-0.0098474	-0.0612707	0.0415759	7.66635	-0.384851	0.702017	0.920619	-5.90295
Isocitrate dehydrogenase [NADP] cytoplasmic	IDH1	IDHC_HUMAN	-0.0448131	-0.0910751	0.00144895	7.17019	-1.94675	0.0573227	0.556353	-4.26592	-0.0225338	-0.0687387	0.023671	7.17019	-0.980118	0.331854	0.759115	-5.51932
Inosine-5'-monophosphate dehydrogenase 2	IMPDH2	IMDH2_HUMAN	0.0501925	-0.0462907	0.146676	5.71577	1.04549	0.300941	0.800419	-5.49669	0.113214	0.01685	0.209578	5.71577	2.36111	0.0222519	0.460638	-3.45992
Guanine nucleotide-binding protein subunit alpha-13	GNA13	GNA13_HUMAN	0.0447541	-0.00761279	0.097121	8.60192	1.71754	0.0922105	0.61743	-4.64192	0.0352494	-0.0170527	0.0875516	8.60192	1.35445	0.181821	0.694662	-5.11406
Guanine deaminase	GDA	GUAD_HUMAN	-0.0530717	-0.0905293	-0.0156141	8.30288	-2.84743	0.00642779	0.311097	-2.42841	-0.0280737	-0.065485	0.00933769	8.30288	-1.50809	0.137969	0.64798	-4.91293
GTP-binding protein SAR1a	SAR1A	SAR1A_HUMAN	0.0348304	-0.0149876	0.0846485	7.20115	1.40509	0.166319	0.737366	-5.08692	0.0500603	0.000303852	0.0998168	7.20115	2.02197	0.0486705	0.525291	-4.10234
CLIP-associating protein 1	CLASP1	CLAP1_HUMAN	-0.0169913	-0.0567129	0.0227304	6.69462	-0.859666	0.39417	0.835961	-5.66347	-0.0331712	-0.0728438	0.00650137	6.69462	-1.68036	0.0992683	0.611007	-4.66429
14-3-3 protein beta/alpha	YWHAB	1433B_HUMAN	-0.0261944	-0.0625252	0.0101364	8.29654	-1.44899	0.153726	0.710569	-5.02927	-0.0452399	-0.0815258	-0.00895402	8.29654	-2.50562	0.015604	0.446633	-3.16249
Metabotropic glutamate receptor 5	GRM5	GRM5_HUMAN	-0.0224099	-0.090226	0.0454062	5.92058	-0.664107	0.509742	0.882528	-5.80483	0.0286122	-0.0391201	0.0963445	5.92058	0.84896	0.400042	0.794805	-5.63189
Heat shock protein beta-1	HSPB1	HSPB1_HUMAN	0.114745	0.00109107	0.228398	7.57038	2.03033	0.0479259	0.510823	-4.11994	0.123904	0.0103911	0.237417	7.57038	2.19512	0.0330612	0.488029	-3.78603
Aldehyde dehydrogenase X, mitochondrial	ALDH1B1	AL1B1_HUMAN	0.0186453	-0.130639	0.167929	6.39481	0.251147	0.802776	0.951804	-5.98542	-0.0897325	-0.238832	0.0593671	6.39481	-1.21017	0.23216	0.710045	-5.28467
Ras-specific guanine nucleotide-releasing factor 2	RASGRF2	RGRF2_HUMAN	0.112914	-0.136701	0.36253	5.25365	0.90939	0.367664	0.822571	-5.62185	0.212798	-0.0365097	0.462105	5.25365	1.71595	0.0925852	0.607415	-4.61014
Disks large-associated protein 3	DLGAP3	DLGP3_HUMAN	-0.105292	-0.205485	-0.00509959	5.74827	-2.11199	0.039822	0.504672	-3.97023	-0.0852271	-0.185296	0.0148418	5.74827	-1.71163	0.0933042	0.607628	-4.6166
Serine/threonine-protein kinase DCLK2	DCLK2	DCLK2_HUMAN	0.029539	-0.0109468	0.0700249	7.16673	1.4663	0.14897	0.70496	-5.00608	0.0299199	-0.010516	0.0703557	7.16673	1.48705	0.143425	0.653717	-4.94164
BDNF/NT-3 growth factors receptor	NTRK2	NTRK2_HUMAN	-0.0518486	-0.113831	0.0101339	6.67846	-1.68112	0.0991192	0.638562	-4.69788	-0.0334995	-0.0954055	0.0284064	6.67846	-1.08752	0.282141	0.737834	-5.41563
Cell adhesion molecule 1 (Fragment)	CADM1	A0A0A0MTJ8_HUMAN	-0.067281	-0.117125	-0.0174367	7.21904	-2.71274	0.00918722	0.345919	-2.73625	-0.0575598	-0.107343	-0.00777712	7.21904	-2.32366	0.0243462	0.460638	-3.53477
Keratin, type I cytoskeletal 9	KRT9	K1C9_HUMAN	-0.281236	-0.550839	-0.011632	6.43731	-2.09859	0.0412586	0.50884	-3.99697	-0.204544	-0.473814	0.0647267	6.43731	-1.5282	0.133172	0.642248	-4.88534
Endophilin-A1	SH3GL2	SH3G2_HUMAN	-0.0282014	-0.0584181	0.0020154	8.16115	-1.87566	0.0666815	0.556734	-4.38688	-0.0202458	-0.0504252	0.00993363	8.16115	-1.3482	0.183808	0.700195	-5.12183
Ras-related protein Rab-5A	RAB5A	RAB5A_HUMAN	-0.0336675	-0.0783782	0.0110432	7.14212	-1.51332	0.136638	0.694151	-4.94187	-0.0323125	-0.076968	0.012343	7.14212	-1.45421	0.152279	0.65718	-4.98571
Peptidyl-prolyl cis-trans isomerase FKBP1B	FKBP1B	FKB1B_HUMAN	-0.130978	-0.260458	-0.00149745	6.50538	-2.03383	0.0475098	0.510823	-4.11331	-0.109008	-0.238329	0.0203119	6.50538	-1.69479	0.0965886	0.610553	-4.64261
Endoplasmin	HSP90B1	ENPL_HUMAN	0.0305554	0.00174014	0.0593708	8.14019	2.13106	0.0381388	0.500427	-3.93481	0.0146465	-0.0141332	0.0434262	8.14019	1.02277	0.311452	0.756862	-5.47937
Excitatory amino acid transporter 2	SLC1A2	EAA2_HUMAN	-0.0519554	-0.113623	0.00971237	8.58212	-1.69318	0.0967857	0.631782	-4.67947	-0.061894	-0.123486	-0.000302483	8.58212	-2.01957	0.0489284	0.525291	-4.1066
Trifunctional purine biosynthetic protein adenosine-3	GART	PUR2_HUMAN	0.0687048	-0.00857002	0.14598	6.2525	1.78682	0.0801691	0.591005	-4.53258	0.0450124	-0.0321669	0.122192	6.2525	1.17209	0.246841	0.710045	-5.32678
Guanine nucleotide-binding protein G(s) subunit alpha isoforms short	GNAS	GNAS2_HUMAN	0.0168415	-0.00898961	0.0426726	7.85596	1.31029	0.19622	0.755572	-5.20582	0.0341784	0.00837927	0.0599776	7.85596	2.66243	0.010472	0.446633	-2.82476
Glucose-6-phosphate 1-dehydrogenase	G6PD	G6PD_HUMAN	0.042885	-0.0279433	0.113713	6.97173	1.21683	0.229512	0.768777	-5.3155	0.0752935	0.00455263	0.146034	6.97173	2.13904	0.037454	0.501119	-3.88972
Protein C10	C12orf57	C10_HUMAN	-0.0666365	-0.135447	0.00217422	6.17923	-1.9462	0.0573913	0.556353	-4.26688	-0.0744102	-0.143136	-0.00568449	6.17923	-2.17593	0.0344238	0.495732	-3.82069
Sorting nexin-3	SNX3	SNX3_HUMAN	0.0415766	-0.0108094	0.0939627	6.93327	1.59501	0.117155	0.668731	-4.82595	0.0334038	-0.0189176	0.0857251	6.93327	1.28306	0.20552	0.703481	-5.20075
Dual specificity protein phosphatase 3	DUSP3	DUS3_HUMAN	0.0317426	-0.0249444	0.0884297	7.0925	1.12536	0.265934	0.783239	-5.41546	0.0262516	-0.0303654	0.0828686	7.0925	0.931838	0.356	0.766462	-5.56257
Rho GTPase-activating protein 44	ARHGAP44	RHG44_HUMAN	0.0100306	-0.0546868	0.0747479	6.38692	0.311484	0.756757	0.941831	-5.96916	0.0521953	-0.0124421	0.116833	6.38692	1.62285	0.111054	0.627215	-4.74996
Transcription elongation factor A protein-like 6	TCEAL6	TCAL6_HUMAN	-0.0531722	-0.122505	0.0161603	6.63288	-1.54127	0.1297	0.685481	-4.90283	-0.0876047	-0.156851	-0.0183579	6.63288	-2.54249	0.0142253	0.446633	-3.08446
60S ribosomal protein L21	RPL21	RL21_HUMAN	0.0863185	-0.0234608	0.196098	5.81596	1.58021	0.120509	0.673296	-4.84736	0.0753913	-0.0342524	0.185035	5.81596	1.38187	0.173293	0.683291	-5.07961
Prelamin-A/C	LMNA	LMNA_HUMAN	0.0595516	-0.00456957	0.123673	7.47654	1.86648	0.0679792	0.556734	-4.40221	0.078759	0.014717	0.142801	7.47654	2.47153	0.0169853	0.446633	-3.23387
60S ribosomal protein L32	RPL32	RL32_HUMAN	-0.0535205	-0.118944	0.0119031	5.95538	-1.64406	0.106582	0.649452	-4.75374	0.00154456	-0.0637981	0.0668873	5.95538	0.0475049	0.962304	0.993667	-5.97253
Proteasome subunit beta type-4	PSMB4	PSB4_HUMAN	-0.0839064	-0.166571	-0.00124177	7.01788	-2.03989	0.0467845	0.510823	-4.10172	-0.103631	-0.186194	-0.0210689	7.01788	-2.52255	0.0149565	0.446633	-3.12677
Serpin B6	SERPINB6	SPB6_HUMAN	0.150436	-0.064574	0.365446	6.76423	1.40759	0.165839	0.737366	-5.0837	0.177619	-0.0371253	0.392363	6.76423	1.66399	0.102775	0.611007	-4.6894
60S ribosomal protein L27a	RPL27A	RL27A_HUMAN	0.062747	-0.0388756	0.16437	7.21115	1.24146	0.220466	0.763695	-5.28728	0.0713565	-0.0301406	0.172854	7.21115	1.41355	0.163946	0.675347	-5.03905
Epimerase family protein SDR39U1	SDR39U1	D39U1_HUMAN	0.115347	-0.00453003	0.235223	6.36115	1.93403	0.0589426	0.556734	-4.28802	0.106488	-0.0132407	0.226216	6.36115	1.78771	0.0800588	0.582613	-4.49748
Alanyl-tRNA editing protein Aarsd1	AARSD1	AASD1_HUMAN	0.0395634	-0.0421133	0.12124	5.78	0.973478	0.335109	0.800931	-5.56503	0.0640494	-0.0175264	0.145625	5.78	1.57792	0.121034	0.634293	-4.81504
DNA topoisomerase 2-beta	TOP2B	TOP2B_HUMAN	0.0754185	0.00723443	0.143603	5.81558	2.22293	0.0308769	0.482982	-3.76061	0.0480669	-0.020033	0.116167	5.81558	1.4185	0.162388	0.674491	-5.03261
Protein AHNAK2	AHNAK2	AHNK2_HUMAN	0.0337479	-0.00863122	0.076127	7.94635	1.60039	0.115956	0.668557	-4.81813	0.014465	-0.0278617	0.0567918	7.94635	0.686808	0.495449	0.837257	-5.74936
NADH-cytochrome b5 reductase 1	CYB5R1	NB5R1_HUMAN	0.0377939	-0.0274145	0.103002	7.2225	1.16479	0.249756	0.7791	-5.37327	0.0675901	0.00246219	0.132718	7.2225	2.08568	0.0422503	0.509549	-3.98786
Bifunctional purine biosynthesis protein PURH	ATIC	PUR9_HUMAN	0.0612332	0.00281044	0.119656	7.25923	2.10638	0.0403295	0.506379	-3.9806	0.0572572	-0.00109332	0.115608	7.25923	1.97204	0.0542769	0.532118	-4.18998
RNA-binding protein Musashi homolog 2	MSI2	MSI2H_HUMAN	0.106469	-0.0631221	0.276059	4.79385	1.26168	0.21305	0.763301	-5.26381	0.136511	-0.0328701	0.305892	4.79385	1.6197	0.111732	0.627287	-4.75458
Helicase SKI2W	SKIV2L	SKIV2_HUMAN	-0.114423	-0.255671	0.0268253	5.64346	-1.62802	0.109949	0.659694	-4.77756	-0.130176	-0.271249	0.0108974	5.64346	-1.85446	0.0697116	0.575675	-4.38905
60 kDa SS-A/Ro ribonucleoprotein	TROVE2	RO60_HUMAN	0.102692	0.0109355	0.194448	6.45942	2.24922	0.0290379	0.480012	-3.70968	0.0686056	-0.0230371	0.160248	6.45942	1.5045	0.138887	0.64798	-4.91784
Armadillo repeat-containing protein 10	ARMC10	ARM10_HUMAN	0.0194671	-0.0553283	0.0942626	6.32231	0.523067	0.60329	0.911142	-5.88466	0.0783449	0.00364187	0.153048	6.32231	2.10767	0.0402116	0.509549	-3.94765
Exportin-2	CSE1L	XPO2_HUMAN	0.064922	-0.00692693	0.136771	8.495	1.81652	0.0755017	0.568561	-4.4848	-0.00107176	-0.0728319	0.0706884	8.495	-0.0300249	0.976171	0.99683	-5.97318
Double C2-like domain-containing protein alpha	DOC2A	DOC2A_HUMAN	0.104514	-0.0761501	0.285177	5.74423	1.16299	0.250554	0.7791	-5.37518	0.147548	-0.0328929	0.327988	5.74423	1.64388	0.1067	0.616016	-4.71907
Cortactin-binding protein 2	CTTNBP2	CTTB2_HUMAN	-0.0826469	-0.15498	-0.0103134	5.56269	-2.29624	0.0259888	0.469077	-3.61736	-0.0427428	-0.114987	0.0295013	5.56269	-1.18903	0.240173	0.710045	-5.30824
ELAV-like protein 1	ELAVL1	ELAV1_HUMAN	0.0383772	-0.00223816	0.0789926	6.90942	1.89895	0.0634813	0.556734	-4.34767	0.0466219	0.00605667	0.0871871	6.90942	2.30976	0.0251668	0.460686	-3.5623
1-phosphatidylinositol 4,5-bisphosphate phosphodiesterase delta-1	PLCD1	PLCD1_HUMAN	0.0333975	-0.0134719	0.0802668	6.83019	1.43204	0.158496	0.718625	-5.05171	0.0771962	0.0303848	0.124008	6.83019	3.31417	0.00173657	0.322259	-1.27145
Acyl-CoA dehydrogenase family member 9, mitochondrial	ACAD9	ACAD9_HUMAN	-0.00992984	-0.0632677	0.0434081	6.74673	-0.374143	0.709916	0.933015	-5.94857	0.0363886	-0.0168833	0.0896606	6.74673	1.37277	0.176089	0.686907	-5.09112
Cytochrome c oxidase subunit 7A-related protein, mitochondrial	COX7A2L	COX7R_HUMAN	-0.0513971	-0.105743	0.00294914	7.21173	-1.90064	0.0632544	0.556734	-4.34481	-0.0259385	-0.0802176	0.0283406	7.21173	-0.960381	0.34159	0.761447	-5.53725
DnaJ homolog subfamily B member 2	DNAJB2	DNJB2_HUMAN	0.0250223	-0.0307671	0.0808117	6.75058	0.901377	0.371808	0.826331	-5.62876	0.040551	-0.0151694	0.0962715	6.75058	1.46258	0.149984	0.655721	-4.97456
LanC-like protein 2	LANCL2	LANC2_HUMAN	-0.0280265	-0.0617699	0.00571685	7.57481	-1.66921	0.101469	0.643301	-4.71595	-0.0250354	-0.058737	0.00866628	7.57481	-1.49291	0.141888	0.651236	-4.93367
Regulator of G-protein signaling 6	RGS6	RGS6_HUMAN	0.047619	-0.00779966	0.103038	6.63096	1.72685	0.0905095	0.607825	-4.62744	0.0414031	-0.0139471	0.0967533	6.63096	1.5033	0.139196	0.64798	-4.9195
Ubiquitin conjugation factor E4 A	UBE4A	UBE4A_HUMAN	0.0557247	-0.0031639	0.114613	6.29673	1.90172	0.0631093	0.556734	-4.34297	0.0492343	-0.00958147	0.10805	6.29673	1.68231	0.0988879	0.611007	-4.66134
Actin-related protein 3B	ACTR3B	ARP3B_HUMAN	-0.0454847	-0.0944394	0.00347003	7.08846	-1.86725	0.0678698	0.556734	-4.40093	-0.0245596	-0.0734539	0.0243346	7.08846	-1.00947	0.317719	0.756927	-5.492
Interferon-inducible double-stranded RNA-dependent protein kinase activator A	PRKRA	PRKRA_HUMAN	0.0369332	-0.0121593	0.0860258	6.89885	1.51193	0.13699	0.694151	-4.94379	0.0214048	-0.0276271	0.0704368	6.89885	0.877332	0.384598	0.789451	-5.60886
Transportin-1	TNPO1	TNPO1_HUMAN	0.0555815	-0.00793165	0.119095	6.43635	1.75872	0.0848835	0.591266	-4.57738	0.0431175	-0.0203171	0.106552	6.43635	1.36602	0.178184	0.689898	-5.0996
GMP reductase 2	GMPR2	GMPR2_HUMAN	-0.093051	-0.195769	0.00966743	6.105	-1.82055	0.0747993	0.568304	-4.47797	-0.0385576	-0.141149	0.0640339	6.105	-0.755317	0.453683	0.816818	-5.70268
Aminoacyl tRNA synthase complex-interacting multifunctional protein 2	AIMP2	AIMP2_HUMAN	0.0504328	-0.0179132	0.118779	5.71769	1.48297	0.144503	0.698529	-4.98354	0.0191632	-0.0490983	0.0874248	5.71769	0.564188	0.575206	0.881124	-5.82203
V-type proton ATPase subunit d 1	ATP6V0D1	VA0D1_HUMAN	-0.0662588	-0.124249	-0.00826878	8.14577	-2.29626	0.0259877	0.469077	-3.61733	-0.0223071	-0.0802254	0.0356113	8.14577	-0.77403	0.442641	0.815303	-5.68918
Voltage-dependent calcium channel gamma-3 subunit	CACNG3	CCG3_HUMAN	-0.0648807	-0.119931	-0.00983038	6.38635	-2.36857	0.0218545	0.456153	-3.47244	-0.067701	-0.122683	-0.0127187	6.38635	-2.47459	0.0168571	0.446633	-3.2275
Phosphatidate cytidylyltransferase 2	CDS2	CDS2_HUMAN	-0.0169025	-0.0654314	0.0316264	7.10038	-0.699975	0.487261	0.873616	-5.78156	0.0195063	-0.0289626	0.0679753	7.10038	0.808804	0.422547	0.809069	-5.66323
Interleukin enhancer-binding factor 2	ILF2	ILF2_HUMAN	0.0622659	-0.0112457	0.135777	6.72596	1.70226	0.0950594	0.627486	-4.66553	0.00574118	-0.0676796	0.0791619	6.72596	0.157149	0.875774	0.973458	-5.96181
4F2 cell-surface antigen heavy chain	SLC3A2	4F2_HUMAN	-0.0198483	-0.0464438	0.00674728	8.13596	-1.49984	0.140088	0.696979	-4.96047	-0.0285838	-0.0551465	-0.00202116	8.13596	-2.16262	0.0354912	0.495732	-3.84571
Glutathione S-transferase omega-1	GSTO1	GSTO1_HUMAN	0.0320709	-0.0258812	0.0900229	7.98885	1.11217	0.271503	0.783239	-5.42926	-0.0391221	-0.0970026	0.0187583	7.98885	-1.35838	0.180579	0.691424	-5.10917
Dihydropteridine reductase	QDPR	DHPR_HUMAN	0.0510028	-0.00494948	0.106955	8.04519	1.83192	0.0730594	0.567784	-4.45937	0.0537677	-0.00211544	0.109651	8.04519	1.93362	0.0589613	0.542207	-4.25617
MICOS complex subunit MIC25	CHCHD6	MIC25_HUMAN	-0.0560315	-0.111129	-0.000934205	6.97481	-2.04377	0.0463839	0.510823	-4.09473	-0.0661878	-0.121217	-0.0111586	6.97481	-2.41722	0.019416	0.457907	-3.34605
Destrin	DSTN	DEST_HUMAN	0.0227079	-0.0207359	0.0661517	7.5625	1.05046	0.298671	0.799946	-5.49179	0.0479989	0.00460883	0.0913891	7.5625	2.22317	0.03086	0.479108	-3.7309
Ubiquitin-like modifier-activating enzyme 6	UBA6	UBA6_HUMAN	0.0294657	-0.0255692	0.0845006	6.39519	1.07599	0.287212	0.791279	-5.46633	0.0628853	0.00791839	0.117852	6.39519	2.29921	0.0258063	0.460686	-3.58312
Serine/threonine-protein phosphatase 2A 55 kDa regulatory subunit B delta isoform	PPP2R2D	2ABD_HUMAN	-0.0647723	-0.134482	0.00493698	6.26058	-1.86737	0.0678526	0.556734	-4.40073	-0.0447062	-0.114329	0.0249169	6.26058	-1.29046	0.202961	0.702452	-5.19196
Obg-like ATPase 1	OLA1	OLA1_HUMAN	0.0299751	-0.0132862	0.0732364	7.62885	1.39249	0.170076	0.743609	-5.10316	0.0335068	-0.00970104	0.0767146	7.62885	1.55848	0.125571	0.638422	-4.84269
Hsp90 co-chaperone Cdc37	CDC37	CDC37_HUMAN	0.0487139	-0.0130226	0.11045	7.21538	1.58578	0.119239	0.669076	-4.83933	0.0361798	-0.0254804	0.09784	7.21538	1.17921	0.244021	0.710045	-5.31902
55 kDa erythrocyte membrane protein	MPP1	EM55_HUMAN	0.0863684	0.0243848	0.148352	6.27577	2.80033	0.007291	0.311097	-2.53726	0.0607533	-0.00115365	0.12266	6.27577	1.97225	0.0542528	0.532118	-4.18963
Sodium- and chloride-dependent GABA transporter 1	SLC6A1	SC6A1_HUMAN	-0.0423686	-0.0877413	0.00300411	7.36019	-1.87664	0.0665439	0.556734	-4.38523	-0.0406825	-0.0859992	0.00463411	7.36019	-1.80419	0.0773655	0.580002	-4.47094
Annexin A3	ANXA3	ANXA3_HUMAN	0.0462941	-0.0374191	0.130007	6.42192	1.11138	0.271841	0.783239	-5.43008	0.083575	-3.47434e-05	0.167185	6.42192	2.00886	0.0500916	0.525291	-4.12553
Glutathione S-transferase Mu 5	GSTM5	GSTM5_HUMAN	-0.124902	-0.398459	0.148655	7.05923	-0.918552	0.363024	0.818453	-5.61382	-0.201114	-0.474333	0.0721052	7.05923	-1.48086	0.145323	0.655721	-4.95013
Adhesion G protein-coupled receptor L1	ADGRL1	AGRL1_HUMAN	-0.0331519	-0.0778724	0.0115687	6.23615	-1.48981	0.142698	0.698403	-4.9742	-0.0432142	-0.0878794	0.00145114	6.23615	-1.94441	0.0576129	0.542207	-4.23771
Integrin-linked protein kinase	ILK	ILK_HUMAN	0.100528	0.0220007	0.179056	6.41288	2.57275	0.0131774	0.393852	-3.04471	0.0957221	0.0172916	0.174153	6.41288	2.45278	0.0177917	0.446633	-3.27282
Synaptoporin	SYNPR	SYNPR_HUMAN	-0.0553053	-0.122596	0.011985	7.08481	-1.65175	0.104996	0.646466	-4.74223	-0.0578342	-0.125041	0.00937288	7.08481	-1.72942	0.0900449	0.607415	-4.58912
Prolyl endopeptidase-like	PREPL	PPCEL_HUMAN	0.0598869	-0.0038198	0.123594	7.39596	1.8892	0.0648047	0.556734	-4.36413	0.0290606	-0.0345674	0.0926886	7.39596	0.917883	0.363187	0.773095	-5.57467
ProSAAS	PCSK1N	PCSK1_HUMAN	-0.049649	-0.114686	0.0153878	7.97615	-1.5342	0.131428	0.685481	-4.91276	0.0123649	-0.0525914	0.0773213	7.97615	0.382562	0.703703	0.920619	-5.90379
Actin-related protein 2/3 complex subunit 2	ARPC2	ARPC2_HUMAN	-0.0290641	-0.0665493	0.00842117	7.63942	-1.55821	0.125634	0.680422	-4.87885	-0.0200126	-0.0574516	0.0174263	7.63942	-1.07427	0.287977	0.737834	-5.42898
cDNA FLJ54144, highly similar to Neuronal membrane glycoprotein M6-b	GPM6B	B7Z613_HUMAN	-0.0725045	-0.116415	-0.0285941	7.52981	-3.3184	0.00171533	0.247579	-1.27437	-0.0593536	-0.10321	-0.0154975	7.52981	-2.71987	0.00901738	0.446633	-2.69729
Sodium/potassium-transporting ATPase subunit beta-1	ATP1B1	AT1B1_HUMAN	-0.0677557	-0.133931	-0.00158067	8.77942	-2.0582	0.0449744	0.510823	-4.06911	-0.0304762	-0.0965695	0.0356171	8.77942	-0.926914	0.358569	0.769087	-5.56682
Phosphomannomutase 1	PMM1	PMM1_HUMAN	-0.0327718	-0.112217	0.0466736	5.82365	-0.829015	0.411126	0.840314	-5.68796	0.0468348	-0.0325125	0.126182	5.82365	1.18623	0.241267	0.710045	-5.31133
Dynamin-1 (Fragment)	DNM1	H7C5U0_HUMAN	0.101163	-0.0662458	0.268572	7.12288	1.2157	0.230176	0.768777	-5.31666	0.133912	-0.0332898	0.301114	7.12288	1.61124	0.113829	0.628816	-4.76727
Ribosyldihydronicotinamide dehydrogenase [quinone]	NQO2	NQO2_HUMAN	0.0832036	-0.117503	0.28391	6.62865	0.833995	0.408507	0.840314	-5.68386	-0.13229	-0.332749	0.0681686	6.62865	-1.32765	0.190711	0.702452	-5.14706
Histone H1.0	H1F0	H10_HUMAN	0.137018	0.00602004	0.268016	7.35308	2.10392	0.0407364	0.506379	-3.98688	0.0282316	-0.102605	0.159068	7.35308	0.434033	0.666241	0.90956	-5.88372
1-acyl-sn-glycerol-3-phosphate acyltransferase epsilon	AGPAT5	PLCE_HUMAN	0.0454561	-0.0391195	0.130032	6.15077	1.08014	0.285383	0.78897	-5.46215	0.0642021	-0.0202689	0.148673	6.15077	1.52747	0.13309	0.642248	-4.88616
Ethylmalonyl-CoA decarboxylase	ECHDC1	ECHD1_HUMAN	0.0213017	-0.0204675	0.0630709	6.36596	1.02492	0.310447	0.800419	-5.51668	-0.00516517	-0.0468828	0.0365524	6.36596	-0.248826	0.804538	0.961696	-5.94404
Small glutamine-rich tetratricopeptide repeat-containing protein alpha	SGTA	SGTA_HUMAN	-0.0618356	-0.110004	-0.0136671	7.03	-2.57992	0.0129395	0.393852	-3.0292	-0.0435453	-0.0916543	0.00456366	7.03	-1.81906	0.075031	0.580002	-4.44692
Band 4.1-like protein 1 (Fragment)	EPB41L1	A0A1B0GTW6_HUMAN	0.0320717	-0.057845	0.121988	6.46481	0.716824	0.476894	0.868844	-5.77021	0.0690293	-0.0207762	0.158835	6.46481	1.54476	0.128854	0.641083	-4.86202
Synaptic vesicle glycoprotein 2A	SV2A	SV2A_HUMAN	-0.0394123	-0.075913	-0.00291164	8.20212	-2.17001	0.0348946	0.493127	-3.86169	-0.0265223	-0.0629779	0.0099333	8.20212	-1.4621	0.150113	0.655721	-4.9752
Uncharacterized protein KIAA0513	KIAA0513	K0513_HUMAN	-0.0543049	-0.103239	-0.00537076	7.29346	-2.23027	0.0303531	0.480012	-3.74643	-0.0657325	-0.114606	-0.0168588	7.29346	-2.70294	0.00942547	0.446633	-2.73506
Vacuolar protein sorting-associated protein 18 homolog	VPS18	VPS18_HUMAN	-0.0274301	-0.17633	0.12147	5.45769	-0.370223	0.712816	0.933015	-5.94997	-0.142191	-0.290908	0.00652516	5.45769	-1.92152	0.0605068	0.547723	-4.27679
Biliverdin reductase A	BLVRA	BIEA_HUMAN	0.0361801	-0.00556893	0.0779291	7.28481	1.74162	0.0878646	0.596158	-4.60434	0.0358028	-0.00589467	0.0775002	7.28481	1.72559	0.0907381	0.607415	-4.59506
Creatine kinase B-type	CKB	KCRB_HUMAN	0.0626158	-0.0139209	0.139153	9.17712	1.6451	0.106509	0.649452	-4.75241	0.0402357	-0.0362065	0.116678	9.17712	1.05842	0.295184	0.743829	-5.44464
WW domain-binding protein 2	WBP2	WBP2_HUMAN	0.102617	-0.0392624	0.244496	6.28865	1.45415	0.152399	0.707631	-5.02241	0.0735676	-0.0681361	0.215271	6.28865	1.0438	0.301797	0.745452	-5.45901
Serine/threonine-protein phosphatase CPPED1	CPPED1	CPPED_HUMAN	0.0240295	-0.0505836	0.0986426	6.3575	0.647232	0.52051	0.882528	-5.81536	-0.0530245	-0.127545	0.0214964	6.3575	-1.42998	0.159084	0.667726	-5.01765
Glycogen synthase kinase-3 alpha	GSK3A	GSK3A_HUMAN	-0.0392641	-0.0762634	-0.00226479	7.07327	-2.13272	0.037996	0.500427	-3.93173	-0.0170323	-0.0539859	0.0199212	7.07327	-0.926294	0.358844	0.769087	-5.5674
Coxsackievirus and adenovirus receptor	CXADR	CXAR_HUMAN	-0.0953563	-0.173086	-0.0176265	6.15115	-2.46543	0.0172439	0.424059	-3.27289	-0.0568534	-0.134487	0.0207803	6.15115	-1.47176	0.147495	0.655721	-4.96226
Liprin-alpha-1	PPFIA1	LIPA1_HUMAN	-0.068728	-0.203303	0.0658469	5.42635	-1.02636	0.309773	0.800419	-5.51529	0.0800751	-0.0543335	0.214484	5.42635	1.1973	0.236966	0.710045	-5.2991
NADH dehydrogenase [ubiquinone] iron-sulfur protein 3, mitochondrial	NDUFS3	NDUS3_HUMAN	-0.00371128	-0.0366275	0.0292049	8.1325	-0.226592	0.821686	0.95364	-5.99107	-0.0187644	-0.0516399	0.0141111	8.1325	-1.14708	0.256933	0.715945	-5.35372
Brevican core protein	BCAN	PGCB_HUMAN	-0.071293	-0.122381	-0.0202048	8.26788	-2.80451	0.00721031	0.311097	-2.52766	-0.0396037	-0.0906288	0.0114215	8.26788	-1.55985	0.125248	0.638422	-4.84076
Cell adhesion molecule 3	CADM3	CADM3_HUMAN	-0.0354555	-0.0700133	-0.000897695	7.94058	-2.0619	0.0445542	0.510823	-4.06197	-0.0104198	-0.0449349	0.0240953	7.94058	-0.606711	0.54685	0.871071	-5.79842
UPF0606 protein KIAA1549	KIAA1549	K1549_HUMAN	-0.0126923	-0.0673077	0.0419232	6.20827	-0.467041	0.642546	0.91825	-5.91117	-0.0365248	-0.0910727	0.0180232	6.20827	-1.34567	0.184617	0.701219	-5.12496
Heat shock-related 70 kDa protein 2	HSPA2	HSP72_HUMAN	0.0868514	0.0274606	0.146242	7.42519	2.93893	0.00501562	0.311097	-2.2134	0.111143	0.0518254	0.17046	7.42519	3.76556	0.000446631	0.165764	-0.0762402
Cytochrome b-c1 complex subunit 6, mitochondrial	UQCRH	QCR6_HUMAN	-0.0536216	-0.162525	0.0552818	7.59327	-0.99017	0.327091	0.800419	-5.54949	-0.0920065	-0.200775	0.0167624	7.59327	-1.70108	0.0954434	0.60766	-4.63312
Activator of 90 kDa heat shock protein ATPase homolog 1	AHSA1	AHSA1_HUMAN	0.0244968	-0.0153043	0.064298	7.15	1.23693	0.222022	0.76458	-5.29255	-0.0167805	-0.0565324	0.0229715	7.15	-0.848353	0.400377	0.794805	-5.63237
Potassium voltage-gated channel subfamily A member 2	KCNA2	KCNA2_HUMAN	0.0167971	-0.0369751	0.0705692	7.04538	0.627779	0.53307	0.884036	-5.82717	-0.0237076	-0.0774133	0.0299981	7.04538	-0.887152	0.379342	0.787065	-5.60072
E3 ubiquitin-protein ligase HECW2	HECW2	HECW2_HUMAN	0.0226794	-0.127334	0.172693	5.33212	0.30383	0.762547	0.94293	-5.97141	0.100107	-0.0497212	0.249936	5.33212	1.34277	0.185548	0.701423	-5.12854
FERM, ARHGEF and pleckstrin domain-containing protein 1	FARP1	FARP1_HUMAN	0.0311921	-0.0234152	0.0857995	6.85827	1.14796	0.256574	0.782532	-5.39145	0.0395539	-0.0149859	0.0940938	6.85827	1.45749	0.151375	0.655721	-4.98134
Cytochrome c oxidase subunit 7A2, mitochondrial	COX7A2	CX7A2_HUMAN	0.00204178	-0.0471075	0.051191	8.05981	0.0834877	0.933805	0.985295	-6.01237	0.0426086	-0.0064799	0.0916971	8.05981	1.74441	0.0873731	0.606612	-4.56578
RIMS-binding protein 2	RIMBP2	RIMB2_HUMAN	-0.0477014	-0.0932921	-0.00211074	6.09115	-2.10274	0.040661	0.506379	-3.9873	-0.0379086	-0.083443	0.00762572	6.09115	-1.67313	0.100691	0.611007	-4.6752
Endophilin-A3	SH3GL3	SH3G3_HUMAN	-0.0501498	-0.0897545	-0.0105451	7.45154	-2.5448	0.0141426	0.394848	-3.10485	-0.0466356	-0.0861914	-0.00707987	7.45154	-2.3694	0.0218106	0.460638	-3.44322
Cytochrome c oxidase assembly factor 6 homolog	COA6	COA6_HUMAN	-0.0548565	-0.117683	0.00796949	6.72519	-1.75477	0.0855655	0.591266	-4.58363	-0.0673218	-0.13007	-0.0045734	6.72519	-2.15618	0.0360182	0.498852	-3.85777
Reticulon-3	RTN3	RTN3_HUMAN	-0.0404619	-0.0773967	-0.0035271	7.98942	-2.20162	0.0324432	0.486185	-3.80156	-0.0368502	-0.0737394	3.89065e-05	7.98942	-2.00758	0.0502328	0.525291	-4.12779
Ras-related protein M-Ras	MRAS	RASM_HUMAN	-0.0137998	-0.0445681	0.0169686	7.02462	-0.901359	0.371817	0.826331	-5.62877	-0.00739607	-0.0381264	0.0233343	7.02462	-0.483687	0.630768	0.896957	-5.8621
STE20/SPS1-related proline-alanine-rich protein kinase	STK39	STK39_HUMAN	0.0305884	-0.0131583	0.0743351	6.65731	1.40521	0.166282	0.737366	-5.08675	0.0367737	-0.00691896	0.0804663	6.65731	1.69145	0.0971173	0.610922	-4.64746
ATP synthase subunit delta, mitochondrial	ATP5F1D	ATPD_HUMAN	-0.0386009	-0.0801334	0.00293153	7.87212	-1.86785	0.0677845	0.556734	-4.39993	-0.0312372	-0.0727183	0.010244	7.87212	-1.51339	0.136619	0.647694	-4.90563
Cell cycle control protein 50A	TMEM30A	CC50A_HUMAN	-0.0485349	-0.0963817	-0.000687994	7.21038	-2.0386	0.0469184	0.510823	-4.10404	-0.0568184	-0.104606	-0.00903067	7.21038	-2.38948	0.0207746	0.460638	-3.40261
Methylglutaconyl-CoA hydratase, mitochondrial	AUH	AUHM_HUMAN	-0.0311088	-0.0680859	0.0058684	7.69115	-1.69075	0.0972518	0.633234	-4.68318	-0.00340772	-0.0403392	0.0335237	7.69115	-0.185438	0.853653	0.9672	-5.95718
Ectonucleoside triphosphate diphosphohydrolase 3	ENTPD3	ENTP3_HUMAN	-0.0795832	-0.163756	0.00458928	5.55308	-1.90013	0.0633236	0.556734	-4.34568	-0.0299031	-0.113972	0.0541653	5.55308	-0.71485	0.478102	0.825866	-5.73078
Phosphatidylinositol 5-phosphate 4-kinase type-2 beta	PIP4K2B	PI42B_HUMAN	0.0396661	-0.0207296	0.100062	6.97269	1.31991	0.193013	0.755572	-5.19411	0.0500583	-0.0102627	0.110379	6.97269	1.66778	0.101754	0.611007	-4.68326
28S ribosomal protein S36, mitochondrial	MRPS36	RT36_HUMAN	-0.0340232	-0.093521	0.0254745	7.00692	-1.14923	0.256055	0.782532	-5.39009	-0.0618562	-0.12128	-0.00243199	7.00692	-2.09195	0.0416601	0.509549	-3.97643
Serine/threonine-protein phosphatase 5	PPP5C	PPP5_HUMAN	-0.035074	-0.0725678	0.00241979	7.09923	-1.88	0.066075	0.556734	-4.3796	-0.026141	-0.0635884	0.0113065	7.09923	-1.40291	0.166963	0.677546	-5.05276
Peptidyl-prolyl cis-trans isomerase A	PPIA	PPIA_HUMAN	0.035484	-0.00195507	0.0729231	8.68654	1.90475	0.0627051	0.556734	-4.33784	0.0296469	-0.00774593	0.0670398	8.68654	1.59339	0.117519	0.630527	-4.79282
Developmentally-regulated GTP-binding protein 1	DRG1	DRG1_HUMAN	0.06308	-0.00141589	0.127576	5.95942	1.96558	0.0550418	0.552118	-4.23325	0.03066	-0.0337562	0.0950762	5.95942	0.956551	0.343501	0.761447	-5.54069
Ubiquitin carboxyl-terminal hydrolase 11	USP11	UBP11_HUMAN	0.0387827	-0.0300506	0.107616	6.11788	1.13232	0.263022	0.783239	-5.40811	0.0447258	-0.0240223	0.113474	6.11788	1.30746	0.197173	0.702452	-5.17161
Dynamin-1-like protein	DNM1L	G8JLD5_HUMAN	-0.0649388	-0.132104	0.00222653	6.38962	-1.94308	0.0577775	0.556734	-4.27226	-0.0579689	-0.125051	0.00911335	6.38962	-1.73667	0.0887436	0.607415	-4.57785
Glia maturation factor beta	GMFB	GMFB_HUMAN	-0.0314269	-0.0706708	0.00781706	7.45288	-1.60938	0.113973	0.668557	-4.80499	-0.0264933	-0.0656887	0.0127021	7.45288	-1.35841	0.18057	0.691424	-5.10913
Synaptotagmin-11	SYT11	SYT11_HUMAN	-0.0382317	-0.0899038	0.0134404	6.20173	-1.48696	0.143448	0.698403	-4.9781	-0.0388868	-0.0904951	0.0127214	6.20173	-1.51431	0.136388	0.647694	-4.90437
Calcium/calmodulin-dependent protein kinase (CaM kinase) II gamma, isoform CRA_n	CAMK2G	Q5SWX3_HUMAN	0.0693737	-0.0155614	0.154309	7.43135	1.64183	0.107096	0.649452	-4.75714	0.0830646	-0.00176562	0.167895	7.43135	1.96828	0.0547682	0.533672	-4.1968
EH domain-containing protein 2	EHD2	EHD2_HUMAN	0.115725	0.0193443	0.212107	6.60788	2.41306	0.0196146	0.456153	-3.38156	0.132036	0.0357744	0.228298	6.60788	2.75658	0.00818775	0.446633	-2.61481
UPF0696 protein C11orf68	C11orf68	CK068_HUMAN	0.0985796	-0.0952282	0.292387	6.09212	1.02291	0.311519	0.800419	-5.5185	0.143681	-0.0498873	0.337249	6.09212	1.49274	0.142099	0.651236	-4.93399
RNA 3'-terminal phosphate cyclase	RTCA	RTCA_HUMAN	0.0372315	-0.00921047	0.0836735	6.75442	1.61113	0.11359	0.668557	-4.80243	0.0442901	-0.0020945	0.0906747	6.75442	1.91895	0.0608393	0.548821	-4.28115
ADP-ribosylation factor GTPase-activating protein 1	ARFGAP1	ARFG1_HUMAN	-0.0227075	-0.0872864	0.0418715	6.78077	-0.706657	0.483135	0.870166	-5.77709	0.0274775	-0.0370216	0.0919767	6.78077	0.85616	0.396087	0.794622	-5.62611
Ras-related protein Rab-12	RAB12	RAB12_HUMAN	0.00657997	-0.104404	0.117564	6.20712	0.11915	0.905645	0.980769	-6.0089	0.0711825	-0.0396648	0.18203	6.20712	1.29056	0.202927	0.702452	-5.19184
Dihydrolipoyl dehydrogenase, mitochondrial	DLD	DLDH_HUMAN	-0.0331157	-0.0809696	0.0147381	8.13481	-1.39075	0.170601	0.743609	-5.1054	-0.0366381	-0.0844328	0.0111566	8.13481	-1.54058	0.129869	0.641083	-4.86788
Serine/threonine-protein phosphatase 2B catalytic subunit alpha isoform	PPP3CA	PP2BA_HUMAN	-0.0169611	-0.0439874	0.0100652	8.3625	-1.26124	0.213207	0.763301	-5.26433	-0.0171081	-0.044101	0.00988479	8.3625	-1.27375	0.208776	0.703978	-5.21173
60S ribosomal protein L7a	RPL7A	RL7A_HUMAN	-0.0284225	-0.0627237	0.00587859	7.11615	-1.66527	0.102256	0.643301	-4.7219	-0.00509674	-0.0393555	0.029162	7.11615	-0.298987	0.766217	0.946568	-5.93093
Heterogeneous nuclear ribonucleoproteins C1/C2	HNRNPC	HNRPC_HUMAN	0.0371507	-0.0167974	0.0910988	7.54769	1.38395	0.17266	0.746372	-5.11409	0.0109309	-0.0429505	0.0648124	7.54769	0.407708	0.685268	0.916638	-5.89432
DNA fragmentation factor subunit alpha	DFFA	DFFA_HUMAN	0.000828538	-0.072399	0.0740561	5.8825	0.0227389	0.981951	0.992475	-6.01547	-0.0636056	-0.136743	0.00953141	5.8825	-1.74779	0.0867798	0.606612	-4.56049
Adenylate kinase isoenzyme 5	AK5	KAD5_HUMAN	0.0463536	-0.0205619	0.113269	7.28442	1.39216	0.170177	0.743609	-5.10359	0.0446558	-0.022177	0.111489	7.28442	1.34282	0.185532	0.701423	-5.12848
C-terminal-binding protein 2	CTBP2	CTBP2_HUMAN	-0.0427524	-0.0832004	-0.00230438	6.72865	-2.12419	0.0387376	0.501138	-3.9476	-0.0261538	-0.0665519	0.0142442	6.72865	-1.30109	0.199329	0.702452	-5.17927
Transmembrane protein 163	TMEM163	TM163_HUMAN	-0.093191	-0.148723	-0.0376591	6.83635	-3.37258	0.00146369	0.223687	-1.1345	-0.0727827	-0.128246	-0.0173195	6.83635	-2.63727	0.0111745	0.446633	-2.87997
Persulfide dioxygenase ETHE1, mitochondrial	ETHE1	ETHE1_HUMAN	-0.0288444	-0.0846378	0.0269489	6.51327	-1.03899	0.303922	0.800419	-5.50304	0.024192	-0.0315323	0.0799164	6.51327	0.872486	0.387209	0.789451	-5.61284
Deoxyuridine 5'-triphosphate nucleotidohydrolase, mitochondrial	DUT	DUT_HUMAN	0.0309125	-0.014392	0.0762169	6.52385	1.37127	0.176552	0.751939	-5.13021	0.0589353	0.0136868	0.104184	6.52385	2.61759	0.0117535	0.446633	-2.92287
6-phosphogluconate dehydrogenase, decarboxylating	PGD	6PGD_HUMAN	0.0209113	-0.0177488	0.0595715	7.68481	1.08705	0.282347	0.787056	-5.45513	0.0403311	0.00171874	0.0789435	7.68481	2.09916	0.0409906	0.509549	-3.96326
Mitochondrial-processing peptidase subunit beta	PMPCB	MPPB_HUMAN	-0.00690016	-0.0512097	0.0374094	6.62231	-0.312963	0.755641	0.941831	-5.96871	-0.0305862	-0.074841	0.0136686	6.62231	-1.38898	0.171135	0.681916	-5.07058
Cytochrome b reductase 1	CYBRD1	CYBR1_HUMAN	0.21115	-0.0515427	0.473843	5.48192	1.61637	0.112606	0.668557	-4.79495	0.226234	-0.0361343	0.488602	5.48192	1.73399	0.0893775	0.607415	-4.58241
Protein transport protein Sec24B	SEC24B	SC24B_HUMAN	0.0760943	-0.0108879	0.163077	5.41519	1.75814	0.0849844	0.591266	-4.5783	0.020262	-0.0666127	0.107137	5.41519	0.468727	0.641348	0.897266	-5.86888
Liprin-alpha-2	PPFIA2	LIPA2_HUMAN	0.0466203	-0.0676263	0.160867	6.16885	0.820092	0.416145	0.841987	-5.69492	0.0593715	-0.0547339	0.173477	6.16885	1.04569	0.300848	0.745452	-5.45723
Haptoglobin	HP	HPT_HUMAN	-0.0135261	-0.208692	0.18164	7.20962	-0.139429	0.889708	0.975299	-6.00638	-0.138382	-0.333307	0.0565428	7.20962	-1.42822	0.159846	0.66873	-5.02001
Ester hydrolase C11orf54	C11orf54	CK054_HUMAN	0.0221205	-0.1368	0.181041	5.47712	0.279734	0.780862	0.947442	-5.97816	-0.0852624	-0.243986	0.0734617	5.47712	-1.07956	0.285638	0.737834	-5.42367
CB1 cannabinoid receptor-interacting protein 1	CNRIP1	CNRP1_HUMAN	-0.0479479	-0.0991707	0.00327487	7.77827	-1.88121	0.0659061	0.556734	-4.37756	-0.0265501	-0.0777095	0.0246094	7.77827	-1.04297	0.302095	0.745452	-5.45989
Unconventional myosin-Ic	MYO1C	MYO1C_HUMAN	0.123069	0.0174634	0.228674	5.88827	2.34203	0.0232976	0.458675	-3.52603	0.129523	0.0240481	0.234998	5.88827	2.46791	0.0171386	0.446633	-3.24142
Glutaryl-CoA dehydrogenase, mitochondrial	GCDH	GCDH_HUMAN	0.0744067	-0.0451345	0.193948	6.37288	1.2511	0.216888	0.76361	-5.27615	0.129574	0.0101809	0.248968	6.37288	2.18141	0.0340225	0.495732	-3.81072
Cystatin-C	CST3	CYTC_HUMAN	-0.0252801	-0.0937168	0.0431567	7.22019	-0.742369	0.461416	0.863152	-5.7525	-0.0493978	-0.11775	0.0189543	7.22019	-1.4524	0.152779	0.657194	-4.98811
Actin, alpha cardiac muscle 1	ACTC1	ACTC_HUMAN	0.0632943	-0.00189814	0.128487	8.61558	1.95147	0.0567772	0.556353	-4.25795	0.0631143	-0.00199756	0.128226	8.61558	1.94833	0.0571623	0.542207	-4.23116
Regulator of nonsense transcripts 1	UPF1	RENT1_HUMAN	0.0577366	-0.00838461	0.123858	6.21769	1.75486	0.0855504	0.591266	-4.58349	0.0608487	-0.00519083	0.126888	6.21769	1.85173	0.0701092	0.575675	-4.39353
14-3-3 protein theta	YWHAQ	1433T_HUMAN	-0.0074578	-0.0394996	0.024584	8.22058	-0.467762	0.642034	0.91825	-5.91085	-0.0309955	-0.0629977	0.00100668	8.22058	-1.94648	0.0573564	0.542207	-4.23414
PDZ and LIM domain protein 7	PDLIM7	PDLI7_HUMAN	0.149942	0.0247787	0.275104	6.14731	2.40757	0.0198797	0.456153	-3.39285	0.127434	0.00242604	0.252442	6.14731	2.0487	0.0458804	0.525291	-4.05466
Tropomyosin 1 (Alpha), isoform CRA_f	TPM1	Q6ZN40_HUMAN	-0.0691876	-0.247718	0.109343	7.00635	-0.779647	0.439511	0.853047	-5.72542	-0.190076	-0.368387	-0.0117665	7.00635	-2.14455	0.0371952	0.50069	-3.88174
Myelin proteolipid protein	PLP1	MYPR_HUMAN	0.0705802	-0.0450798	0.18624	9.20423	1.22767	0.225689	0.765457	-5.30305	-0.0703151	-0.185832	0.045202	9.20423	-1.22457	0.226844	0.710045	-5.26839
Neurofascin (Fragment)	NFASC	H7BY57_HUMAN	0.062943	-0.0253111	0.151197	6.72481	1.43332	0.158132	0.718228	-5.05003	0.0469229	-0.0412222	0.135068	6.72481	1.06984	0.289947	0.739242	-5.4334
Serum paraoxonase/arylesterase 2	PON2	PON2_HUMAN	0.0681552	-0.00103434	0.137345	6.73673	1.97966	0.0533878	0.541803	-4.20865	0.0556296	-0.0134745	0.124734	6.73673	1.61783	0.112135	0.627287	-4.75731
Ran-binding protein 9	RANBP9	RANB9_HUMAN	-0.0776416	-0.159411	0.00412784	5.80865	-1.90825	0.0622415	0.556734	-4.33191	-0.054236	-0.135904	0.0274324	5.80865	-1.33464	0.188178	0.702452	-5.13855
Chloride intracellular channel protein 4	CLIC4	CLIC4_HUMAN	0.08072	0.0114491	0.149991	6.67615	2.34186	0.023307	0.458675	-3.52637	0.0987888	0.0296035	0.167974	6.67615	2.86962	0.00605486	0.415175	-2.35591
Chitinase domain-containing protein 1	CHID1	CHID1_HUMAN	-0.0414837	-0.11137	0.028403	5.68615	-1.19293	0.238656	0.774418	-5.34233	0.00862827	-0.0611721	0.0784287	5.68615	0.248426	0.804846	0.961696	-5.94414
Calcium/calmodulin-dependent protein kinase type 1D	CAMK1D	KCC1D_HUMAN	0.066737	-0.0233893	0.156863	6.38038	1.48815	0.143135	0.698403	-4.97648	0.0788766	-0.0111383	0.168891	6.38038	1.76102	0.0844893	0.603031	-4.5397
Cyclin-Y	CCNY	CCNY_HUMAN	-0.0454209	-0.107191	0.0163489	6.59231	-1.47778	0.145881	0.698529	-4.99057	-0.0435309	-0.105224	0.0181625	6.59231	-1.41804	0.162522	0.674491	-5.03321
26S proteasome non-ATPase regulatory subunit 9	PSMD9	PSMD9_HUMAN	-0.0397108	-0.105517	0.0260952	6.37865	-1.21276	0.231051	0.768777	-5.32011	-0.0621478	-0.127873	0.00357687	6.37865	-1.90033	0.0632965	0.561244	-4.31263
Very long-chain specific acyl-CoA dehydrogenase, mitochondrial	ACADVL	ACADV_HUMAN	0.0511391	-0.00499375	0.107272	7.50231	1.83091	0.0732131	0.567784	-4.46103	0.0660992	0.0100357	0.122163	7.50231	2.36945	0.0218083	0.460638	-3.44314
Cytochrome b-c1 complex subunit 8	UQCRQ	QCR8_HUMAN	-0.0586678	-0.124855	0.00751986	7.04442	-1.78137	0.0810659	0.591266	-4.54131	-0.0099062	-0.0760121	0.0561997	7.04442	-0.30116	0.76457	0.945432	-5.93031
L-fucose kinase	FUK	FUK_HUMAN	0.130343	-0.0370223	0.297709	6.65731	1.56658	0.123897	0.679001	-4.86714	0.0129464	-0.154213	0.180105	6.65731	0.155794	0.87686	0.97354	-5.96201
Pyruvate carboxylase, mitochondrial	PC	PYC_HUMAN	0.133178	-0.141882	0.408239	6.89231	0.974065	0.335016	0.800931	-5.5643	0.227609	-0.0471113	0.50233	6.89231	1.66679	0.102213	0.611007	-4.6852
Glutathione S-transferase Mu 3	GSTM3	GSTM3_HUMAN	0.123873	0.0309919	0.216755	7.85212	2.68173	0.0100207	0.347115	-2.809	0.0869391	-0.00582754	0.179706	7.85212	1.88447	0.0655824	0.56961	-4.3398
Deubiquitinating protein VCIP135	VCPIP1	VCIP1_HUMAN	0.00928264	-0.0613943	0.0799596	6.01231	0.263952	0.792927	0.949782	-5.98227	0.0456407	-0.0249489	0.11623	6.01231	1.2994	0.199902	0.702452	-5.18129
Poly(rC)-binding protein 1	PCBP1	PCBP1_HUMAN	0.0217267	-0.0119818	0.0554352	7.41462	1.29534	0.201286	0.755572	-5.22388	0.02281	-0.0108569	0.0564768	7.41462	1.36161	0.179564	0.691424	-5.10513
Protein-L-isoaspartate(D-aspartate) O-methyltransferase	PCMT1	PIMT_HUMAN	-0.0275141	-0.0607681	0.00573994	8.19962	-1.66281	0.102751	0.643301	-4.72562	0.00376582	-0.0294471	0.0369787	8.19962	0.227868	0.820699	0.961696	-5.94881
Poly(rC)-binding protein 2	PCBP2	PCBP2_HUMAN	0.026468	-0.0121296	0.0650657	7.40462	1.37814	0.174437	0.749529	-5.1215	0.0163842	-0.0221657	0.0549341	7.40462	0.854149	0.397189	0.794805	-5.62773
Cartilage acidic protein 1	CRTAC1	CRAC1_HUMAN	-0.0768876	-0.153248	-0.000527702	6.31442	-2.02359	0.0484978	0.510823	-4.13092	-0.0574852	-0.133751	0.0187804	6.31442	-1.51481	0.13626	0.647694	-4.90368
Transketolase	TKT	TKT_HUMAN	-0.00942109	-0.0531927	0.0343505	8.14942	-0.432553	0.667242	0.923792	-5.92601	-0.0350233	-0.0787409	0.00869416	8.14942	-1.61003	0.113832	0.628816	-4.7687
Deaminated glutathione amidase	NIT1	NIT1_HUMAN	0.0281354	-0.0298516	0.0861224	6.58577	0.97511	0.334307	0.800931	-5.56353	-0.0145612	-0.0724765	0.0433542	6.58577	-0.505282	0.615632	0.891037	-5.85195
Glutathione S-transferase theta-1	GSTT1	GSTT1_HUMAN	0.343401	-0.00398947	0.690792	6.33788	1.98869	0.0525812	0.537819	-4.19429	0.216008	-0.130953	0.56297	6.33788	1.25248	0.216596	0.707742	-5.23644
ATP-dependent 6-phosphofructokinase, platelet type	PFKP	PFKAP_HUMAN	0.0289384	-0.0242811	0.082158	8.16635	1.09278	0.279845	0.785014	-5.44927	0.046502	-0.00665175	0.0996559	8.16635	1.7582	0.0849732	0.603171	-4.54415
Neurosecretory protein VGF	VGF	VGF_HUMAN	-0.0450826	-0.103024	0.0128591	7.49038	-1.56368	0.124344	0.679001	-4.87105	-0.0502227	-0.108093	0.00764733	7.49038	-1.74412	0.0874234	0.606612	-4.56623
Threonine synthase-like 1	THNSL1	THNS1_HUMAN	0.0421185	-0.139627	0.223864	5.11346	0.465737	0.643472	0.91825	-5.91175	0.139551	-0.0419696	0.321072	5.11346	1.54503	0.128788	0.641083	-4.86163
Far upstream element-binding protein 1	FUBP1	FUBP1_HUMAN	-0.024302	-0.0740536	0.0254497	6.85096	-0.981669	0.331097	0.800419	-5.55749	-0.0420112	-0.0917014	0.00767898	6.85096	-1.69913	0.0956522	0.60766	-4.63576
Astrotactin-1	ASTN1	ASTN1_HUMAN	-0.0315811	-0.0748587	0.0116965	6.36212	-1.46654	0.148905	0.70496	-5.00576	-0.0167976	-0.0600217	0.0264265	6.36212	-0.781002	0.438567	0.814461	-5.68406
Carbonyl reductase [NADPH] 3	CBR3	CBR3_HUMAN	0.103665	-0.06387	0.271201	7.42885	1.24483	0.219372	0.763695	-5.28333	0.132935	-0.0343934	0.300263	7.42885	1.59828	0.11669	0.630527	-4.78608
Ras-related protein Rab-14	RAB14	RAB14_HUMAN	-0.0169332	-0.0438926	0.0100262	7.94231	-1.26229	0.212833	0.763301	-5.2631	-0.00611201	-0.0330381	0.020814	7.94231	-0.456187	0.650276	0.902949	-5.87439
NADH dehydrogenase [ubiquinone] 1 alpha subcomplex subunit 7	NDUFA7	NDUA7_HUMAN	-0.0528503	-0.104477	-0.00122345	7.13519	-2.05732	0.0450103	0.510823	-4.07027	-0.0522411	-0.103804	-0.000678077	7.13519	-2.03613	0.0471751	0.525291	-4.07716
Exocyst complex component 1	EXOC1	EXOC1_HUMAN	-0.010726	-0.0690388	0.0475867	6.04885	-0.369663	0.71323	0.933017	-5.95016	-0.0690293	-0.12727	-0.0107887	6.04885	-2.38198	0.0211563	0.460638	-3.41781
Myosin light chain 6B	MYL6B	MYL6B_HUMAN	0.0929305	-0.0137182	0.199579	6.31885	1.75119	0.0861861	0.591266	-4.58928	0.0210617	-0.0854552	0.127579	6.31885	0.39738	0.692817	0.916638	-5.89828
Histidine--tRNA ligase, cytoplasmic	HARS	SYHC_HUMAN	0.0339002	-0.0236972	0.0914977	6.98654	1.18285	0.242589	0.774418	-5.35349	0.0370569	-0.0204694	0.0945831	6.98654	1.29459	0.201543	0.702452	-5.18704
G protein-regulated inducer of neurite outgrowth 1	GPRIN1	GRIN1_HUMAN	-0.0598461	-0.10773	-0.0119622	7.20904	-2.51175	0.0153664	0.403252	-3.1753	-0.0429185	-0.0907433	0.00490617	7.20904	-1.80353	0.0774698	0.580002	-4.472
Peroxisomal acyl-coenzyme A oxidase 3	ACOX3	ACOX3_HUMAN	-0.0277981	-0.106159	0.0505629	5.82154	-0.712929	0.479279	0.86953	-5.77286	-0.0224814	-0.100746	0.0557827	5.82154	-0.577287	0.566395	0.880675	-5.81494
ADP/ATP translocase 2	SLC25A5	ADT2_HUMAN	0.0309084	-0.0270627	0.0888794	8.07846	1.07151	0.289203	0.793117	-5.47085	0.0398091	-0.0180903	0.0977085	8.07846	1.38178	0.173321	0.683291	-5.07973
Glutamate decarboxylase 2	GAD2	DCE2_HUMAN	-0.0645444	-0.118766	-0.0103226	6.84288	-2.3923	0.0206328	0.456153	-3.42413	-0.0482631	-0.102418	0.00589166	6.84288	-1.79106	0.0794768	0.580002	-4.49201
Ephrin type-B receptor 2	EPHB2	EPHB2_HUMAN	-0.0492481	-0.101446	0.00295009	5.83231	-1.89612	0.0638636	0.556734	-4.35246	-0.010206	-0.0623397	0.0419277	5.83231	-0.39343	0.695712	0.917016	-5.89977
Lysine--tRNA ligase	KARS	SYK_HUMAN	0.0500713	-0.0166454	0.116788	6.52462	1.50829	0.137917	0.696442	-4.94882	0.0524115	-0.0142227	0.119046	6.52462	1.58074	0.120387	0.634293	-4.811
Stomatin-like protein 2, mitochondrial	STOML2	STML2_HUMAN	-0.023714	-0.0511736	0.00374568	7.17327	-1.73556	0.0889421	0.601749	-4.61384	-0.0144718	-0.0418975	0.0129539	7.17327	-1.06046	0.294146	0.743532	-5.44272
60S ribosomal protein L6	RPL6	RL6_HUMAN	-0.041711	-0.0784753	-0.00494666	7.21077	-2.2801	0.0270014	0.472456	-3.64922	-0.0110886	-0.0478074	0.0256303	7.21077	-0.6069	0.546726	0.871071	-5.79831
Isoaspartyl peptidase/L-asparaginase	ASRGL1	ASGL1_HUMAN	-0.0368845	-0.0940444	0.0202755	7.36288	-1.29683	0.200778	0.755572	-5.22209	-0.0292546	-0.0863439	0.0278347	7.36288	-1.02984	0.308153	0.751015	-5.47259
Heat shock protein HSP 90-beta	HSP90AB1	HS90B_HUMAN	0.0349983	-0.0246622	0.0946587	8.29115	1.17894	0.24413	0.774418	-5.3578	0.000119927	-0.0594668	0.0597066	8.29115	0.00404482	0.996789	0.997978	-5.9736
Ran-binding protein 6	RANBP6	RNBP6_HUMAN	0.0332988	-0.0291219	0.0957196	6.12962	1.07209	0.288945	0.793117	-5.47026	0.0453902	-0.0169534	0.107734	6.12962	1.46319	0.149816	0.655721	-4.97374
Phosphoglucomutase-2	PGM2	PGM2_HUMAN	-0.0241089	-0.0861042	0.0378864	6.35558	-0.781536	0.438257	0.852863	-5.72418	-0.0463111	-0.10823	0.0156076	6.35558	-1.50312	0.139241	0.64798	-4.91973
Glycogenin-1	GYG1	GLYG_HUMAN	0.0538303	0.00395072	0.10371	6.80635	2.16888	0.0349855	0.493127	-3.86383	0.0170773	-0.0327406	0.0668952	6.80635	0.688915	0.494134	0.837257	-5.74799
Sodium/hydrogen exchanger 6	SLC9A6	A0A0D9SGH0_HUMAN	0.0574768	-0.0290371	0.143991	6.35231	1.33517	0.188004	0.755572	-5.17536	0.0495508	-0.0368561	0.135958	6.35231	1.15248	0.254729	0.715338	-5.34795
COP9 signalosome complex subunit 6	COPS6	CSN6_HUMAN	-0.0294344	-0.081878	0.0230093	6.44346	-1.12796	0.264844	0.783239	-5.41272	-0.0388607	-0.0912396	0.0135181	6.44346	-1.49103	0.14238	0.651236	-4.93623
GTP-binding nuclear protein Ran	RAN	RAN_HUMAN	-0.024184	-0.0493905	0.00102253	7.99692	-1.92817	0.059653	0.556734	-4.2979	-0.0202314	-0.0454068	0.00494398	7.99692	-1.61503	0.112741	0.627287	-4.7614
Alpha-synuclein	SNCA	SYUA_HUMAN	0.0159224	-0.0717965	0.103641	7.91077	0.364964	0.716742	0.93402	-5.9518	0.0545217	-0.0330888	0.142132	7.91077	1.25126	0.216904	0.707742	-5.23791
Protein ABHD14B	ABHD14B	ABHEB_HUMAN	0.0968303	-0.022374	0.216035	5.54154	1.63249	0.109003	0.657051	-4.77095	0.0590401	-0.0600168	0.178097	5.54154	0.996606	0.323864	0.759115	-5.50407
60S ribosomal protein L17	RPL17	RL17_HUMAN	-0.0482383	-0.0933736	-0.00310295	6.96462	-2.14786	0.0367085	0.500427	-3.90341	-0.0214567	-0.0665363	0.0236228	6.96462	-0.956565	0.343494	0.761447	-5.54068
DNA-(apurinic or apyrimidinic site) lyase	APEX1	APEX1_HUMAN	0.0777354	-0.0263293	0.1818	6.7475	1.5016	0.139696	0.696604	-4.95809	0.0630977	-0.0408384	0.167034	6.7475	1.22035	0.228243	0.710045	-5.27326
60S ribosomal protein L22	RPL22	RL22_HUMAN	0.0388272	-0.039616	0.11727	7.07077	0.994745	0.324759	0.800419	-5.54533	0.0454949	-0.0328513	0.123841	7.07077	1.16701	0.248866	0.710045	-5.3323
Ena/VASP-like protein	EVL	EVL_HUMAN	-0.0937985	-0.221469	0.0338723	5.64135	-1.47651	0.146222	0.698529	-4.9923	-0.0290326	-0.156546	0.0984804	5.64135	-0.457576	0.649285	0.902827	-5.87379
Metaxin-3	MTX3	MTX3_HUMAN	0.043669	-0.0263444	0.113682	5.625	1.2535	0.215988	0.763301	-5.27338	0.000740221	-0.0691866	0.0706671	5.625	0.021274	0.983114	0.997071	-5.97339
Brain-specific angiogenesis inhibitor 1-associated protein 2	BAIAP2	BAIP2_HUMAN	0.030684	-0.0300029	0.0913709	7.29212	1.01613	0.314572	0.800419	-5.52511	0.0329306	-0.0276813	0.0935425	7.29212	1.09187	0.280241	0.737834	-5.41121
5'-nucleotidase domain-containing protein 3	NT5DC3	NT5D3_HUMAN	0.0447604	-0.0282193	0.11774	6.66865	1.2326	0.22362	0.765457	-5.29752	0.0423249	-0.0305646	0.115214	6.66865	1.16698	0.248882	0.710045	-5.33234
Ferritin light chain	FTL	FRIL_HUMAN	0.15699	-0.0100146	0.323995	6.19923	1.89027	0.0647932	0.556734	-4.36295	0.0973167	-0.0694819	0.264115	6.19923	1.17321	0.246526	0.710045	-5.32549
Caskin-1	CASKIN1	CSKI1_HUMAN	0.0144422	-0.0384726	0.0673569	7.19846	0.548513	0.585837	0.900873	-5.87164	0.0267424	-0.026107	0.0795918	7.19846	1.01693	0.314193	0.756927	-5.48493
Peripheral plasma membrane protein CASK	CASK	A0A2R8Y6F8_HUMAN	0.0307152	-0.0197593	0.0811896	6.74308	1.22296	0.227208	0.766751	-5.30854	0.01341	-0.0370021	0.0638221	6.74308	0.534596	0.595353	0.888246	-5.83747
Serine/threonine-protein kinase MRCK beta	CDC42BPB	MRCKB_HUMAN	0.0568943	-0.0184884	0.132277	6.67692	1.5168	0.135758	0.694151	-4.93704	0.0377244	-0.0375652	0.113014	6.67692	1.00697	0.318906	0.757329	-5.49435
Nucleoside diphosphate kinase A	NME1	NDKA_HUMAN	-0.0411574	-0.0823526	3.78302e-05	7.04962	-2.00785	0.0502026	0.520779	-4.15893	-0.0247747	-0.065919	0.0163695	7.04962	-1.21013	0.23205	0.710045	-5.28479
Dual specificity mitogen-activated protein kinase kinase 4	MAP2K4	MP2K4_HUMAN	0.0334526	-0.0197945	0.0866996	6.98192	1.2626	0.212724	0.763301	-5.26274	0.0394596	-0.0137217	0.0926408	6.98192	1.49116	0.142345	0.651236	-4.93605
Calcium/calmodulin-dependent protein kinase type II subunit delta	CAMK2D	KCC2D_HUMAN	0.0785787	-0.00657792	0.163735	7.46654	1.8549	0.0697037	0.563628	-4.42169	0.0840977	-0.000953756	0.169149	7.46654	1.98764	0.0525223	0.527026	-4.16316
Heat shock 70 kDa protein 1A	HSPA1A	HS71A_HUMAN	0.0405011	0.000795272	0.0802069	8.41096	2.04995	0.0457533	0.510823	-4.0836	0.0244589	-0.0151978	0.0641157	8.41096	1.23951	0.221074	0.70995	-5.25148
Elongation factor Ts, mitochondrial	TSFM	EFTS_HUMAN	0.135164	-0.0844598	0.354788	5.8475	1.23765	0.22191	0.76458	-5.29165	0.182693	-0.0366595	0.402045	5.8475	1.67493	0.100501	0.611007	-4.6728
cAMP-dependent protein kinase type I-alpha regulatory subunit	PRKAR1A	KAP0_HUMAN	0.0301141	-0.0250463	0.0852746	6.83038	1.09717	0.277943	0.783239	-5.44478	0.0352325	-0.0198598	0.0903248	6.83038	1.28524	0.204765	0.702452	-5.19817
2,4-dienoyl-CoA reductase, mitochondrial	DECR1	DECR_HUMAN	-0.0315836	-0.0713334	0.00816616	7.79404	-1.59683	0.116749	0.668557	-4.82331	-0.00775327	-0.047454	0.0319474	7.79404	-0.392481	0.696409	0.917016	-5.90013
Coiled-coil domain-containing protein 6	CCDC6	CCDC6_HUMAN	-0.0461381	-0.0914571	-0.000819175	6.68692	-2.04603	0.0461532	0.510823	-4.09068	-0.0499297	-0.0951927	-0.00466676	6.68692	-2.21691	0.0313127	0.479108	-3.74289
Tectonin beta-propeller repeat-containing protein 1	TECPR1	TCPR1_HUMAN	-0.029166	-0.0961465	0.0378144	5.64788	-0.875106	0.385796	0.833291	-5.6508	0.0175292	-0.0493684	0.0844268	5.64788	0.526602	0.600852	0.889466	-5.8415
Farnesyl pyrophosphate synthase	FDPS	FPPS_HUMAN	0.0257963	-0.0657195	0.117312	6.4725	0.56649	0.573653	0.899651	-5.86207	0.0597825	-0.0316203	0.151185	6.4725	1.31445	0.194828	0.702452	-5.16317
Receptor-type tyrosine-protein phosphatase epsilon	PTPRE	PTPRE_HUMAN	0.0312862	-0.0148577	0.0774302	6.20596	1.3626	0.179253	0.755572	-5.14116	0.0677069	0.0216199	0.113794	6.20596	2.95247	0.00483297	0.369295	-2.16162
Septin-8	2023-09-08	SEPT8_HUMAN	-0.0171012	-0.0512374	0.017035	7.89769	-1.0068	0.31899	0.800419	-5.53398	-0.0223952	-0.0564892	0.0116989	7.89769	-1.3201	0.19295	0.702452	-5.15632
Heat shock protein HSP 90-alpha	HSP90AA1	HS90A_HUMAN	0.00365507	-0.023049	0.0303591	8.71231	0.275074	0.784419	0.948311	-5.9794	-0.0171885	-0.0438595	0.00948258	8.71231	-1.29517	0.201344	0.702452	-5.18635
Ganglioside-induced differentiation-associated protein 1-like 1	GDAP1L1	GD1L1_HUMAN	0.0323302	-0.0206187	0.0852791	7.05615	1.22711	0.225659	0.765457	-5.30381	0.0396314	-0.013252	0.0925149	7.05615	1.50609	0.138479	0.64798	-4.91567
Splicing factor, proline- and glutamine-rich	SFPQ	SFPQ_HUMAN	0.0487791	-0.0211092	0.118667	7.04231	1.40269	0.16703	0.739258	-5.09002	0.0262757	-0.0435262	0.0960776	7.04231	0.756516	0.452971	0.816818	-5.70182
PRKCA-binding protein	PICK1	PICK1_HUMAN	0.0323834	-0.0463823	0.111149	6.2175	0.826259	0.412672	0.840314	-5.69011	0.0670193	-0.011649	0.145688	6.2175	1.71211	0.0932151	0.607628	-4.61587
Myelin basic protein	MBP	MBP_HUMAN	0.0635656	-0.00672083	0.133852	9.32135	1.81839	0.0752489	0.568304	-4.48189	0.0803903	0.0101907	0.15059	9.32135	2.30253	0.0256858	0.460686	-3.57805
Pterin-4-alpha-carbinolamine dehydratase	PCBD1	PHS_HUMAN	0.0700164	0.00869404	0.131339	6.96423	2.29463	0.0260888	0.469077	-3.62056	0.0860434	0.0247967	0.14729	6.96423	2.82336	0.00685639	0.434461	-2.46275
Alanine--tRNA ligase, cytoplasmic	AARS	SYAC_HUMAN	0.0314693	-0.0159163	0.0788548	7.69462	1.33466	0.18817	0.755572	-5.17599	0.0316009	-0.015726	0.0789279	7.69462	1.34191	0.185827	0.701423	-5.12961
Flavin reductase (NADPH)	BLVRB	BLVRB_HUMAN	0.0878478	-0.0134822	0.189178	7.33769	1.74314	0.0877156	0.596158	-4.60225	0.0805985	-0.0206062	0.181803	7.33769	1.60128	0.115882	0.630101	-4.78156
Nuclear distribution protein nudE-like 1	NDEL1	NDEL1_HUMAN	-0.00405601	-0.0400651	0.0319531	6.64288	-0.226369	0.821858	0.95364	-5.99111	-0.0373741	-0.0733387	-0.00140949	6.64288	-2.08846	0.0419873	0.509549	-3.98279
Secretory carrier-associated membrane protein 5	SCAMP5	SCAM5_HUMAN	-0.0845521	-0.178909	0.00980482	7.13788	-1.8014	0.0778817	0.581427	-4.50931	-0.107309	-0.20155	-0.0130691	7.13788	-2.28908	0.0264863	0.464942	-3.60393
Ethanolamine-phosphate cytidylyltransferase	PCYT2	PCY2_HUMAN	0.0501699	-0.00320097	0.103541	6.79135	1.88917	0.0648094	0.556734	-4.36419	0.0204194	-0.0328855	0.0737243	6.79135	0.769852	0.445093	0.815303	-5.69222
RNA-binding protein 39	RBM39	RBM39_HUMAN	0.0786513	-0.0406363	0.197939	5.36096	1.32508	0.191306	0.755572	-5.18778	0.0210882	-0.0980519	0.140228	5.36096	0.355724	0.723578	0.933394	-5.91323
V-type proton ATPase subunit G 1	ATP6V1G1	VATG1_HUMAN	-0.0466259	-0.12171	0.0284585	6.55423	-1.24798	0.217983	0.763695	-5.27979	-0.0515945	-0.126586	0.0233971	6.55423	-1.38268	0.173047	0.683291	-5.07859
Contactin-associated protein-like 5	CNTNAP5	CNTP5_HUMAN	-0.0477893	-0.124166	0.0285877	5.705	-1.25748	0.214556	0.763301	-5.26874	-0.0179283	-0.0942109	0.0583543	5.705	-0.472329	0.638794	0.896957	-5.86726
Dynamin-2	DNM2	DYN2_HUMAN	0.0586028	-0.0477918	0.164997	7.75269	1.10767	0.273563	0.783239	-5.43383	0.0684852	-0.0377779	0.174748	7.75269	1.29606	0.201195	0.702452	-5.18524
Serine/threonine-protein phosphatase 2A catalytic subunit beta isoform	PPP2CB	PP2AB_HUMAN	-0.022578	-0.0839844	0.0388285	6.20423	-0.738927	0.463485	0.863152	-5.75493	-0.0386185	-0.0999492	0.0227121	6.20423	-1.26546	0.211704	0.703978	-5.22145
Alpha-aminoadipic semialdehyde dehydrogenase	ALDH7A1	AL7A1_HUMAN	0.0377633	-0.00562708	0.0811537	8.07096	1.74907	0.0865558	0.591768	-4.59262	0.0604444	0.0171076	0.103781	8.07096	2.80305	0.00723844	0.437653	-2.50927
Cleavage and polyadenylation specificity factor subunit 6	CPSF6	CPSF6_HUMAN	0.108248	-0.0104407	0.226936	5.19692	1.83291	0.0729098	0.567784	-4.45774	-0.0165519	-0.135093	0.10199	5.19692	-0.280612	0.780192	0.951994	-5.93601
Ubiquitin carboxyl-terminal hydrolase 47	USP47	UBP47_HUMAN	0.0868503	-0.0447954	0.218496	5.11885	1.32585	0.191051	0.755572	-5.18683	0.0692799	-0.0622032	0.200763	5.11885	1.05893	0.294835	0.743672	-5.44423
Brain acid soluble protein 1	BASP1	BASP1_HUMAN	-0.0452366	-0.0963222	0.0058489	9.16519	-1.7796	0.0813581	0.591266	-4.54414	-0.0114481	-0.0624705	0.0395743	9.16519	-0.450924	0.654038	0.906719	-5.87666
V-type proton ATPase subunit G 2	ATP6V1G2	VATG2_HUMAN	-0.0353961	-0.105786	0.0349939	7.62154	-1.01059	0.317189	0.800419	-5.53039	-0.0533423	-0.123645	0.0169608	7.62154	-1.52485	0.13374	0.642248	-4.88979
Erlin-2	ERLIN2	ERLN2_HUMAN	0.0630491	-0.0113096	0.137408	7.06904	1.70403	0.0947247	0.627486	-4.6628	0.0634548	-0.0108119	0.137722	7.06904	1.71712	0.0922874	0.607415	-4.60814
Fatty acid-binding protein, brain	FABP7	FABP7_HUMAN	-0.045445	-0.106734	0.0158438	7.52346	-1.49017	0.142604	0.698403	-4.97371	-0.0441728	-0.105386	0.0170403	7.52346	-1.45025	0.153377	0.657546	-4.99097
2-oxoglutarate dehydrogenase-like, mitochondrial	OGDHL	OGDHL_HUMAN	0.104204	-0.0702382	0.278646	7.04154	1.20175	0.235486	0.773159	-5.33235	0.0839671	-0.0902592	0.258193	7.04154	0.969567	0.33723	0.759575	-5.52877
Heterogeneous nuclear ribonucleoprotein R	HNRNPR	HNRPR_HUMAN	0.0291886	-0.0153167	0.073694	7.12885	1.31805	0.19363	0.755572	-5.19638	-0.00596266	-0.050413	0.0384877	7.12885	-0.269585	0.788614	0.954725	-5.93891
Tropomyosin alpha-3 chain	TPM3	TPM3_HUMAN	-0.0354229	-0.0869614	0.0161157	7.53904	-1.38128	0.173474	0.747406	-5.1175	-0.0538266	-0.105302	-0.00235178	7.53904	-2.10152	0.0407733	0.509549	-3.95894
Spectrin alpha chain, erythrocytic 1	SPTA1	SPTA1_HUMAN	0.0149241	-0.196187	0.226036	6.40692	0.14222	0.887515	0.975197	-6.006	-0.129233	-0.340084	0.0816175	6.40692	-1.23305	0.223694	0.710045	-5.25875
Microtubule-associated protein 6	MAP6	MAP6_HUMAN	-0.0485661	-0.0835052	-0.0136271	8.33769	-2.79353	0.00742418	0.311097	-2.55288	-0.0318366	-0.0667324	0.00305934	8.33769	-1.83351	0.0728196	0.580002	-4.42341
C2 domain-containing protein 2	C2CD2	C2CD2_HUMAN	0.0602195	-0.0135354	0.133974	5.75038	1.64088	0.107242	0.649452	-4.75848	0.0715035	-0.0021603	0.145167	5.75038	1.95076	0.0568305	0.542207	-4.22678
Transmembrane protein 65	TMEM65	TMM65_HUMAN	-0.0491596	-0.102121	0.00380196	7.22827	-1.86543	0.0681291	0.556734	-4.40396	-0.0172154	-0.0701115	0.0356807	7.22827	-0.654071	0.516132	0.853539	-5.77013
B-cell receptor-associated protein 31	BCAP31	BAP31_HUMAN	-0.0539257	-0.137487	0.0296362	6.86288	-1.29694	0.200742	0.755572	-5.22196	-0.0638096	-0.147268	0.019649	6.86288	-1.53655	0.130852	0.641083	-4.87351
Protein Hook homolog 3	HOOK3	HOOK3_HUMAN	0.0161891	-0.0243118	0.0566901	6.21904	0.803323	0.425677	0.84697	-5.70782	-0.0311471	-0.071598	0.0093038	6.21904	-1.54746	0.128202	0.641083	-4.85822
Inter-alpha-trypsin inhibitor heavy chain H2	ITIH2	ITIH2_HUMAN	-0.182912	-0.538056	0.172231	6.23538	-1.03615	0.30544	0.800419	-5.50563	-0.259813	-0.614517	0.0948921	6.23538	-1.47359	0.147265	0.655721	-4.95992
Sec1 family domain-containing protein 1	SCFD1	SCFD1_HUMAN	0.0532871	-0.0162792	0.122853	6.51327	1.53941	0.130154	0.685481	-4.90545	0.0320783	-0.037402	0.101559	6.51327	0.927856	0.358041	0.769087	-5.56604
Small nuclear ribonucleoprotein Sm D2	SNRPD2	SMD2_HUMAN	-0.0219246	-0.071335	0.0274859	6.74212	-0.89175	0.376896	0.82893	-5.63691	-0.0319467	-0.0812961	0.0174027	6.74212	-1.30099	0.19936	0.702452	-5.17938
NADH dehydrogenase [ubiquinone] 1 beta subcomplex subunit 9	NDUFB9	NDUB9_HUMAN	-0.0671139	-0.147246	0.0130184	7.23115	-1.6832	0.0987137	0.638562	-4.69472	-0.0348433	-0.114877	0.04519	7.23115	-0.874942	0.385884	0.789451	-5.61083
L-aminoadipate-semialdehyde dehydrogenase-phosphopantetheinyl transferase	AASDHPPT	ADPPT_HUMAN	-0.0574968	-0.135298	0.020304	6.51846	-1.48522	0.143907	0.698403	-4.98047	-0.0171764	-0.0948811	0.0605283	6.51846	-0.444238	0.658831	0.908437	-5.87951
Reticulon	RTN3	B7Z4M1_HUMAN	-0.0317558	-0.20268	0.139168	6.7325	-0.373761	0.710263	0.933015	-5.94865	-0.0959023	-0.266615	0.0748108	6.7325	-1.13015	0.264148	0.72543	-5.37147
CaM kinase-like vesicle-associated protein	CAMKV	CAMKV_HUMAN	0.00847198	-0.0518852	0.0688292	6.695	0.282089	0.779066	0.947442	-5.97752	0.0284948	-0.0317878	0.0887775	6.695	0.949959	0.346807	0.764338	-5.54658
Acidic leucine-rich nuclear phosphoprotein 32 family member E	ANP32E	AN32E_HUMAN	0.0606256	-0.0314406	0.152692	5.70481	1.32339	0.191863	0.755572	-5.18986	0.0937002	0.00174782	0.185653	5.70481	2.0479	0.045962	0.525291	-4.0561
Guanine nucleotide-binding protein G(q) subunit alpha	GNAQ	GNAQ_HUMAN	0.0110752	-0.023821	0.0459715	7.5475	0.637829	0.526562	0.882676	-5.82112	0.0290461	-0.00580707	0.0638992	7.5475	1.67485	0.10035	0.611007	-4.67261
Selenoprotein M	SELENOM	SELM_HUMAN	0.0592767	-0.0191019	0.137655	5.8475	1.51991	0.134977	0.694151	-4.93272	0.0617217	-0.0165601	0.140004	5.8475	1.58456	0.119516	0.634293	-4.80553
Secretory carrier-associated membrane protein 1	SCAMP1	SCAM1_HUMAN	-0.0416389	-0.0805823	-0.00269545	6.64	-2.1488	0.03663	0.500427	-3.90165	-0.0283002	-0.0671955	0.0105951	6.64	-1.46226	0.150071	0.655721	-4.97499
Ras/Rap GTPase-activating protein SynGAP	SYNGAP1	SYGP1_HUMAN	0.0646265	-0.0461115	0.175365	7.45327	1.17358	0.246388	0.778728	-5.36359	0.0627079	-0.0478934	0.173309	7.45327	1.14015	0.259915	0.718361	-5.36099
Pre-mRNA-processing factor 19	PRPF19	PRP19_HUMAN	0.0154683	-0.041607	0.0725435	6.47923	0.544659	0.588464	0.901433	-5.87365	-0.0176356	-0.0746404	0.0393691	6.47923	-0.621744	0.537	0.863855	-5.78967
Neuroendocrine protein 7B2	SCG5	C9J650_HUMAN	-0.0791612	-0.162818	0.00449534	5.93385	-1.90171	0.0631117	0.556734	-4.343	-0.0653075	-0.148861	0.0182457	5.93385	-1.57084	0.122672	0.637298	-4.82515
D-dopachrome decarboxylase-like protein	DDTL	DDTL_HUMAN	-0.012535	-0.130337	0.105267	6.86712	-0.213963	0.831485	0.95584	-5.99373	-0.0772512	-0.194907	0.0404048	6.86712	-1.32025	0.193031	0.702452	-5.15611
Cold-inducible RNA-binding protein	CIRBP	CIRBP_HUMAN	0.0513504	-0.040602	0.143303	6.60923	1.12231	0.267215	0.783239	-5.41867	0.0885993	-0.00323946	0.180438	6.60923	1.93881	0.0583092	0.542207	-4.2473
WD repeat-containing protein 1	WDR1	WDR1_HUMAN	0.0274847	-0.0334153	0.0883848	7.63519	0.906996	0.368859	0.822571	-5.62396	0.0299508	-0.0308739	0.0907756	7.63519	0.9896	0.327243	0.759115	-5.51058
Protein kinase C beta type	PRKCB	KPCB_HUMAN	0.0238056	-0.0485674	0.0961787	7.57058	0.661049	0.511684	0.882528	-5.80676	0.037132	-0.0351516	0.109416	7.57058	1.03238	0.306975	0.750255	-5.47015
Splicing factor 3B subunit 2	SF3B2	SF3B2_HUMAN	0.263942	-0.105316	0.6332	5.49212	1.43801	0.157063	0.715876	-5.0439	0.278624	-0.0901771	0.647426	5.49212	1.51988	0.135247	0.645903	-4.89686
Gamma-aminobutyric acid receptor-associated protein-like 2	GABARAPL2	GBRL2_HUMAN	-0.0299862	-0.0684851	0.00851265	7.0725	-1.56533	0.123958	0.679001	-4.86871	-0.0227087	-0.06116	0.0157426	7.0725	-1.1869	0.241005	0.710045	-5.31059
Ribosomal protein S6 kinase alpha-2	RPS6KA2	KS6A2_HUMAN	0.0625698	-0.0343386	0.159478	5.85135	1.29758	0.200522	0.755572	-5.22119	0.0868628	-0.00992585	0.183651	5.85135	1.8036	0.0774587	0.580002	-4.47189
Adenylyl cyclase-associated protein 2	CAP2	CAP2_HUMAN	-0.0015674	-0.0483944	0.0452596	8.05038	-0.0672688	0.946642	0.990556	-6.01355	0.0271577	-0.0196114	0.0739269	8.05038	1.16698	0.248878	0.710045	-5.33233
26S proteasome regulatory subunit 4	PSMC1	PRS4_HUMAN	0.00804381	-0.0350024	0.0510901	6.9825	0.375541	0.708883	0.933015	-5.94807	0.0270356	-0.0159575	0.0700286	6.9825	1.26377	0.212306	0.703978	-5.22342
Tubulin-specific chaperone A	TBCA	TBCA_HUMAN	-0.0265523	-0.0699788	0.0168743	6.95308	-1.22879	0.225034	0.765457	-5.30189	-0.0584918	-0.101865	-0.015119	6.95308	-2.71024	0.00924738	0.446633	-2.71879
MICOS complex subunit MIC60	IMMT	C9J406_HUMAN	-0.0222019	-0.0692084	0.0248045	6.49135	-0.949215	0.347181	0.808872	-5.587	-0.0622645	-0.109213	-0.0153161	6.49135	-2.66533	0.0103935	0.446633	-2.81836
TBC1 domain family member 24	TBC1D24	TBC24_HUMAN	-0.0429529	-0.0985213	0.0126155	6.98346	-1.55344	0.126769	0.680465	-4.88562	-0.001594	-0.0570937	0.0539057	6.98346	-0.0577203	0.954207	0.990088	-5.97202
Glycogen phosphorylase, brain form	PYGB	PYGB_HUMAN	0.0439204	-0.015826	0.103667	8.14442	1.47736	0.145995	0.698529	-4.99115	0.0595926	-7.9992e-05	0.119265	8.14442	2.007	0.050296	0.525291	-4.1288
D-glutamate cyclase, mitochondrial	DGLUCY	GLUCM_HUMAN	0.112772	-0.126937	0.352481	6.49481	0.946453	0.348763	0.809005	-5.58928	0.180964	-0.0584484	0.420377	6.49481	1.52065	0.135054	0.645903	-4.8958
Vacuolar protein sorting-associated protein 13C	VPS13C	VP13C_HUMAN	0.058293	-0.0248601	0.141446	8.01462	1.40947	0.165133	0.737366	-5.08124	0.0476641	-0.0353863	0.130715	8.01462	1.1539	0.254247	0.715338	-5.34636
Dihydropyrimidinase-related protein 2	DPYSL2	A0A1C7CYX9_HUMAN	-0.000742028	-0.0269804	0.0254963	9.30808	-0.0568349	0.954908	0.99079	-6.01417	-0.00724246	-0.0334484	0.0189635	9.30808	-0.555415	0.581144	0.883964	-5.82669
Fumarylacetoacetase	FAH	FAAA_HUMAN	-0.0872785	-0.239862	0.0653053	4.72981	-1.14956	0.25592	0.782532	-5.38973	-0.0937299	-0.246125	0.0586653	4.72981	-1.23606	0.222345	0.710045	-5.25544
[Pyruvate dehydrogenase (acetyl-transferring)] kinase isozyme 2, mitochondrial	PDK2	PDK2_HUMAN	0.0198794	-0.0276881	0.067447	6.43288	0.839894	0.405057	0.840314	-5.67936	0.0379186	-0.00959017	0.0854274	6.43288	1.60402	0.115152	0.630101	-4.77743
Sorting nexin-4	SNX4	SNX4_HUMAN	0.0479086	-0.0409015	0.136719	6.40692	1.08413	0.283625	0.78836	-5.4581	0.0435341	-0.0451663	0.132235	6.40692	0.986359	0.328815	0.759115	-5.51357
N-acylneuraminate cytidylyltransferase	CMAS	NEUA_HUMAN	0.0295596	-0.0207865	0.0799057	6.76231	1.17995	0.243731	0.774418	-5.35669	0.0156042	-0.0346797	0.0658881	6.76231	0.623655	0.535754	0.862385	-5.78854
Ubiquitin-conjugating enzyme E2 L3	UBE2L3	UB2L3_HUMAN	-0.0126072	-0.0519047	0.0266903	7.57635	-0.644738	0.522112	0.882528	-5.8169	-0.0222446	-0.0614935	0.0170044	7.57635	-1.13901	0.260251	0.718526	-5.36229
Nuclear receptor coactivator 7	NCOA7	NCOA7_HUMAN	-0.013843	-0.0564495	0.0287634	6.43038	-0.652961	0.516841	0.882528	-5.81182	-0.0455257	-0.0880795	-0.00297196	6.43038	-2.15006	0.0365251	0.498852	-3.8692
Leucine-rich repeat and immunoglobulin-like domain-containing nogo receptor-interacting protein 1	LINGO1	LIGO1_HUMAN	-0.0456191	-0.0873559	-0.00388222	7.30615	-2.19663	0.0328192	0.486185	-3.81109	-0.0316864	-0.0733717	0.00999886	7.30615	-1.52764	0.133047	0.642248	-4.88592
Trifunctional enzyme subunit alpha, mitochondrial	HADHA	ECHA_HUMAN	0.0371565	-0.0120471	0.0863602	8.05192	1.51764	0.135547	0.694151	-4.93588	0.0493174	0.000174586	0.0984603	8.05192	2.01684	0.0492228	0.525291	-4.11143
Fibrinogen beta chain	FGB	FIBB_HUMAN	0.0567144	-0.112545	0.225974	7.03308	0.674097	0.503555	0.879099	-5.79833	-0.0825311	-0.251582	0.0865195	7.03308	-0.982163	0.331053	0.759115	-5.51726
NADH dehydrogenase [ubiquinone] 1 alpha subcomplex subunit 11	NDUFA11	NDUAB_HUMAN	0.00873212	-0.0399748	0.0574391	7.04808	0.360296	0.720178	0.93402	-5.95344	-0.039101	-0.0877478	0.00954574	7.04808	-1.61534	0.112673	0.627287	-4.76094
Synaptosomal-associated protein 25	SNAP25	SNP25_HUMAN	-0.0375372	-0.0756912	0.000616713	8.70769	-1.97721	0.0536715	0.542562	-4.21292	-0.038876	-0.0769828	-0.000769244	8.70769	-2.05027	0.0457212	0.525291	-4.05185
Mitochondrial import inner membrane translocase subunit Tim9	TIMM9	TIM9_HUMAN	-0.0641826	-0.136277	0.00791209	6.24096	-1.78914	0.0797888	0.590574	-4.52884	-0.0147586	-0.0867642	0.057247	6.24096	-0.411916	0.682202	0.915694	-5.89268
Protein FAM171B	FAM171B	F171B_HUMAN	-0.0432967	-0.131908	0.0453149	5.8625	-0.981962	0.330954	0.800419	-5.55722	0.000725111	-0.087777	0.0892272	5.8625	0.0164658	0.98693	0.997071	-5.97348
Calmodulin-regulated spectrin-associated protein 3	CAMSAP3	CAMP3_HUMAN	-0.0228908	-0.0721924	0.0264108	6.47481	-0.933107	0.355351	0.812957	-5.60129	0.00532484	-0.0439158	0.0545655	6.47481	0.217327	0.828858	0.961696	-5.95105
116 kDa U5 small nuclear ribonucleoprotein component	EFTUD2	U5S1_HUMAN	0.0319388	-0.0377038	0.101581	5.94865	0.921668	0.361229	0.817484	-5.6113	-0.00823919	-0.0777958	0.0613174	5.94865	-0.238055	0.812834	0.961696	-5.94655
Calpain-1 catalytic subunit	CAPN1	CAN1_HUMAN	0.0386171	0.0043062	0.072928	7.40865	2.26193	0.0281839	0.474224	-3.68488	0.0312596	-0.00300887	0.0655281	7.40865	1.83324	0.0728599	0.580002	-4.42385
Importin-7	IPO7	IPO7_HUMAN	-0.0156233	-0.0493031	0.0180564	6.96058	-0.932257	0.355786	0.812957	-5.60204	-0.0284373	-0.0620755	0.00520085	6.96058	-1.69898	0.0956807	0.60766	-4.63599
Cytoskeleton-associated protein 5	CKAP5	CKAP5_HUMAN	0.024078	-0.0134844	0.0616405	7.34788	1.28824	0.203726	0.755572	-5.23238	0.0150286	-0.0224874	0.0525446	7.34788	0.805068	0.424679	0.809069	-5.66607
GrpE protein homolog 1, mitochondrial	GRPEL1	GRPE1_HUMAN	0.0407262	-0.0684528	0.149905	6.30192	0.749663	0.457051	0.862949	-5.74734	-0.0325698	-0.141614	0.0764744	6.30192	-0.600265	0.551103	0.873027	-5.80211
Ubiquilin-1	UBQLN1	UBQL1_HUMAN	-0.0287229	-0.0852358	0.02779	6.39673	-1.02144	0.312077	0.800419	-5.52003	-0.0461981	-0.102641	0.0102449	6.39673	-1.64492	0.106403	0.616016	-4.7174
Centromere protein V	CENPV	CENPV_HUMAN	0.0221647	-0.110244	0.154573	5.56788	0.336415	0.737998	0.939455	-5.96141	0.0829174	-0.0493277	0.215162	5.56788	1.26008	0.213625	0.70431	-5.22773
Tripeptidyl-peptidase 2	TPP2	TPP2_HUMAN	-0.0599448	-0.130509	0.0106194	6.66308	-1.70725	0.0941204	0.625383	-4.65784	-0.0448105	-0.115288	0.0256666	6.66308	-1.2778	0.207355	0.703978	-5.20696
Glypican-1	GPC1	GPC1_HUMAN	-0.0615462	-0.116994	-0.00609825	6.42365	-2.23073	0.0303209	0.480012	-3.74555	-0.0225861	-0.0779656	0.0327933	6.42365	-0.819642	0.416399	0.805731	-5.65492
FUN14 domain-containing protein 2	FUNDC2	FUND2_HUMAN	-0.0416043	-0.108128	0.0249194	6.46192	-1.25688	0.214771	0.763301	-5.26943	-0.0174926	-0.0839341	0.0489489	6.46192	-0.529111	0.599123	0.888246	-5.84024
SH3 domain-binding glutamic acid-rich-like protein 2	SH3BGRL2	SH3L2_HUMAN	-0.0322538	-0.0905767	0.026069	7.13577	-1.11141	0.271829	0.783239	-5.43005	-0.0269495	-0.0852002	0.0313013	7.13577	-0.929778	0.357055	0.767905	-5.56436
Programmed cell death protein 5	PDCD5	PDCD5_HUMAN	-0.036496	-0.0858653	0.0128734	6.91788	-1.48566	0.143791	0.698403	-4.97987	-0.0381824	-0.0874907	0.011126	6.91788	-1.55623	0.126105	0.638639	-4.84587
Protein-glutamate O-methyltransferase	ARMT1	ARMT1_HUMAN	0.0368931	-0.0245706	0.0983567	5.88558	1.20631	0.233506	0.7728	-5.32738	-0.0111257	-0.0725134	0.050262	5.88558	-0.364232	0.717256	0.929392	-5.91031
Sorting nexin-12	SNX12	SNX12_HUMAN	0.0244064	-0.0167122	0.065525	6.93615	1.19288	0.238675	0.774418	-5.34239	0.0145121	-0.0265557	0.0555799	6.93615	0.710164	0.480977	0.829182	-5.73393
Vacuolar protein sorting-associated protein 51 homolog	VPS51	VPS51_HUMAN	0.0293224	-0.0230005	0.0816452	6.70154	1.12626	0.265555	0.783239	-5.41451	0.0215147	-0.0307435	0.0737729	6.70154	0.827392	0.412036	0.804259	-5.6489
Replication protein A 14 kDa subunit	RPA3	RFA3_HUMAN	0.0473763	-0.00931168	0.104064	6.29654	1.67958	0.0994204	0.638562	-4.70022	0.00986329	-0.0467546	0.0664812	6.29654	0.350106	0.727763	0.934987	-5.91512
Calcium/calmodulin-dependent protein kinase type II subunit alpha	CAMK2A	KCC2A_HUMAN	0.0392709	-0.047705	0.126247	8.38115	0.907926	0.368472	0.822571	-5.62306	0.0473654	-0.039503	0.134234	8.38115	1.09642	0.278387	0.736045	-5.40648
Protein MON2 homolog	MON2	MON2_HUMAN	-0.0670667	-0.162938	0.028805	5.49423	-1.40588	0.166085	0.737366	-5.08589	0.00173479	-0.0940184	0.097488	5.49423	0.0364104	0.971103	0.996023	-5.97298
Importin-9	IPO9	IPO9_HUMAN	-0.0119987	-0.0774294	0.053432	6.43404	-0.368538	0.714063	0.933637	-5.95056	-0.0304215	-0.0957713	0.0349284	6.43404	-0.935549	0.354105	0.765942	-5.55932
Epidermal growth factor receptor substrate 15	EPS15	EPS15_HUMAN	0.0817965	-0.00524744	0.168841	5.80154	1.88854	0.0648944	0.556734	-4.36524	0.0723278	-0.0146086	0.159264	5.80154	1.67199	0.100916	0.611007	-4.67692
Ubiquitin carboxyl-terminal hydrolase 14	USP14	UBP14_HUMAN	-0.0251461	-0.0654251	0.0151328	7.42192	-1.25465	0.215571	0.763301	-5.27203	-0.0376794	-0.0779085	0.00254983	7.42192	-1.88232	0.0657524	0.56961	-4.34282
Protocadherin-9	PCDH9	PCDH9_HUMAN	-0.0472129	-0.0936014	-0.00082428	6.49481	-2.04541	0.0462163	0.510823	-4.09179	-0.015421	-0.0617523	0.0309102	6.49481	-0.668913	0.506698	0.847105	-5.76084
Eukaryotic initiation factor 4A-I	EIF4A1	IF4A1_HUMAN	0.0369856	-0.0301235	0.104095	6.34308	1.1076	0.273456	0.783239	-5.43401	0.0256035	-0.0414227	0.0926296	6.34308	0.767689	0.446365	0.815303	-5.69379
Rab3 GTPase-activating protein non-catalytic subunit	RAB3GAP2	RBGPR_HUMAN	0.0425091	-0.0315048	0.116523	6.16154	1.15425	0.25401	0.782532	-5.38468	0.0358853	-0.0380372	0.109808	6.16154	0.975598	0.334067	0.759115	-5.52346
Heterogeneous nuclear ribonucleoprotein U	HNRNPU	HNRPU_HUMAN	0.053561	-0.0205172	0.127639	7.60462	1.45308	0.152592	0.707631	-5.02381	0.029867	-0.0441196	0.103854	7.60462	0.811278	0.421139	0.809069	-5.66134
E3 ubiquitin-protein ligase TRIM9	TRIM9	TRIM9_HUMAN	0.0262398	-0.0450272	0.0975067	5.68885	0.739951	0.462869	0.863152	-5.75421	0.0391042	-0.0320747	0.110283	5.68885	1.10409	0.274961	0.733147	-5.39872
Abl interactor 2	ABI2	ABI2_HUMAN	-0.0546022	-0.101647	-0.00755734	7.03019	-2.33254	0.0238341	0.458675	-3.54508	-0.0291583	-0.076145	0.0178284	7.03019	-1.24715	0.218286	0.709431	-5.2427
Long-chain-fatty-acid--CoA ligase 4	ACSL4	ACSL4_HUMAN	-0.00104451	-0.0701648	0.0680758	5.84788	-0.0303694	0.975896	0.992475	-6.01528	0.0512684	-0.0177665	0.120303	5.84788	1.49249	0.141997	0.651236	-4.93424
Heterogeneous nuclear ribonucleoprotein H2	HNRNPH2	HNRH2_HUMAN	0.0427021	-0.0806426	0.166047	5.24115	0.695761	0.489874	0.873616	-5.78435	0.048702	-0.0744904	0.171894	5.24115	0.7945	0.430745	0.812098	-5.67404
Heterogeneous nuclear ribonucleoprotein L-like	HNRNPLL	HNRLL_HUMAN	0.0762146	-0.0398827	0.192312	5.76904	1.31931	0.193212	0.755572	-5.19484	0.0761059	-0.0398479	0.19206	5.76904	1.31906	0.193295	0.702452	-5.15758
Inactive phospholipase C-like protein 1	PLCL1	PLCL1_HUMAN	0.0353601	-0.0193865	0.0901067	6.26885	1.29804	0.200366	0.755572	-5.22064	0.0355823	-0.0190967	0.0902612	6.26885	1.30781	0.197055	0.702452	-5.17119
Endophilin-A2	SH3GL1	SH3G1_HUMAN	-0.04976	-0.108784	0.00926379	6.96115	-1.69428	0.096576	0.631782	-4.67779	-0.0660069	-0.124958	-0.00705602	6.96115	-2.25025	0.0289678	0.472993	-3.67873
Alpha-actinin-4	ACTN4	ACTN4_HUMAN	0.0344238	-0.0182303	0.0870779	7.37635	1.31388	0.195018	0.755572	-5.20146	0.0630989	0.0105098	0.115688	7.37635	2.41133	0.0196974	0.457907	-3.3581
Amidophosphoribosyltransferase	PPAT	PUR1_HUMAN	0.0921439	0.00763159	0.176656	6.01654	2.19118	0.0332355	0.486185	-3.8215	0.0639193	-0.0204886	0.148327	6.01654	1.52188	0.134483	0.644625	-4.89391
tRNA-splicing ligase RtcB homolog	RTCB	RTCB_HUMAN	0.0136091	-0.0170932	0.0443114	7.22058	0.890819	0.37739	0.82893	-5.63769	-0.00663263	-0.037297	0.0240317	7.22058	-0.434693	0.665698	0.909437	-5.8835
Adenylate kinase 4, mitochondrial	AK4	KAD4_HUMAN	0.131125	-0.0968596	0.35911	6.55212	1.15708	0.253093	0.782532	-5.38148	0.155514	-0.0721888	0.383217	6.55212	1.37399	0.175968	0.686907	-5.08958
Glucose-6-phosphate isomerase	GPI	G6PI_HUMAN	-0.0264693	-0.0690735	0.0161348	8.53673	-1.2486	0.21776	0.763695	-5.27907	-0.0394432	-0.0819947	0.00310828	8.53673	-1.8629	0.0684917	0.575675	-4.37511
Proline dehydrogenase 1, mitochondrial	PRODH	PROD_HUMAN	-0.0111837	-0.156552	0.134184	6.04692	-0.154651	0.877739	0.973608	-6.00423	0.115226	-0.0299627	0.260414	6.04692	1.59535	0.117143	0.630527	-4.79006
Syntaxin-binding protein 5	STXBP5	STXB5_HUMAN	-0.0517666	-0.0881199	-0.0154133	6.94731	-2.86179	0.00618425	0.311097	-2.395	-0.0504805	-0.0867888	-0.0141721	6.94731	-2.79414	0.00741215	0.437653	-2.5296
Histone H2B type 1-J	HIST1H2BJ	H2B1J_HUMAN	0.0601228	-0.0168495	0.137095	7.29231	1.56977	0.12292	0.679001	-4.86235	-0.000481132	-0.0773583	0.0763961	7.29231	-0.0125776	0.990016	0.99743	-5.97353
Cytochrome b-c1 complex subunit 7	UQCRB	QCR7_HUMAN	-0.0353416	-0.0778591	0.00717585	7.84615	-1.67051	0.10121	0.643301	-4.71398	-0.0225673	-0.0650323	0.0198976	7.84615	-1.06802	0.290757	0.739242	-5.43521
Neural cell adhesion molecule 1	NCAM1	H7BYX6_HUMAN	-0.0699299	-0.147154	0.0072938	7.15538	-1.81988	0.0749033	0.568304	-4.47906	-0.0608905	-0.138019	0.0162378	7.15538	-1.5866	0.119052	0.634293	-4.8026
Sickle tail protein homolog	KIAA1217	SKT_HUMAN	0.0262746	-0.0180558	0.0706049	6.52596	1.19115	0.239348	0.774418	-5.34431	0.0358667	-0.00840884	0.0801422	6.52596	1.62802	0.109951	0.622337	-4.74237
Sorting nexin-1	SNX1	SNX1_HUMAN	0.0306902	-0.0229827	0.0843631	6.70269	1.14915	0.256087	0.782532	-5.39017	0.0306394	-0.0229672	0.084246	6.70269	1.14866	0.256285	0.715945	-5.35203
cAMP-dependent protein kinase catalytic subunit beta (Fragment)	PRKACB	B1APF7_HUMAN	-0.106828	-0.304106	0.0904499	4.93327	-1.08827	0.281811	0.786408	-5.45388	0.0167421	-0.180292	0.213776	4.93327	0.170765	0.865114	0.972056	-5.95968
Kelch repeat and BTB domain-containing protein 11	KBTBD11	KBTBB_HUMAN	0.0215719	-0.011195	0.0543389	7.85635	1.32307	0.191967	0.755572	-5.19024	0.0121718	-0.0205547	0.0448982	7.85635	0.747456	0.458369	0.818926	-5.70826
Interferon-induced GTP-binding protein Mx1	MX1	MX1_HUMAN	0.116493	-0.0555689	0.288554	5.22615	1.36065	0.179866	0.755572	-5.14362	0.0868724	-0.0849765	0.258721	5.22615	1.01594	0.314662	0.756927	-5.48588
Transcription factor A, mitochondrial	TFAM	TFAM_HUMAN	-0.0440456	-0.104935	0.0168443	6.83615	-1.45375	0.152408	0.707631	-5.02292	-0.0340587	-0.0948733	0.0267559	6.83615	-1.12552	0.265866	0.727075	-5.37649
Capping protein, Arp2/3 and myosin-I linker protein 2	CARMIL2	CARL2_HUMAN	-0.0582029	-0.109942	-0.00646359	6.55269	-2.26076	0.0282612	0.474224	-3.68716	-0.0499791	-0.101654	0.00169625	6.55269	-1.94373	0.0576965	0.542207	-4.23886
Rap1 GTPase-activating protein 1	RAP1GAP	X6R8W7_HUMAN	0.00980866	-0.0383657	0.0579831	7.00654	0.409189	0.684188	0.92835	-5.93542	0.0193778	-0.0287371	0.0674927	7.00654	0.809387	0.422215	0.809069	-5.66279
26S proteasome non-ATPase regulatory subunit 2	PSMD2	PSMD2_HUMAN	0.00885206	-0.0225923	0.0402964	6.90827	0.565761	0.574145	0.899655	-5.86247	0.0254672	-0.00593828	0.0568727	6.90827	1.6297	0.109594	0.62167	-4.7399
Actin-related protein 2/3 complex subunit 5	ARPC5	ARPC5_HUMAN	-0.0328743	-0.0869886	0.02124	6.72327	-1.22089	0.227985	0.767235	-5.3109	-0.050435	-0.104482	0.00361247	6.72327	-1.87537	0.0667211	0.572678	-4.3544
Protein NipSnap homolog 3A	NIPSNAP3A	NPS3A_HUMAN	-0.179956	-0.440299	0.0803872	6.70654	-1.3906	0.170902	0.743609	-5.10559	-0.161218	-0.42124	0.0988029	6.70654	-1.24735	0.218455	0.709431	-5.24236
Prostaglandin reductase 3	ZADH2	PTGR3_HUMAN	0.117104	-0.100149	0.334357	6.30923	1.0844	0.283725	0.78836	-5.45765	0.0574506	-0.159534	0.274435	6.30923	0.532658	0.596782	0.888246	-5.83836
Transgelin-3	TAGLN3	TAGL3_HUMAN	-0.0293213	-0.0583451	-0.000297589	8.31808	-2.0303	0.0477853	0.510823	-4.11891	-0.0184913	-0.0474792	0.0104966	8.31808	-1.28198	0.205897	0.703613	-5.20203
Catenin alpha-2	CTNNA2	CTNA2_HUMAN	-0.0275081	-0.0842166	0.0292004	7.64615	-0.974863	0.334428	0.800931	-5.56375	-0.0558489	-0.112487	0.000789566	7.64615	-1.98168	0.0531531	0.529087	-4.17321
Glycine cleavage system H protein, mitochondrial	GCSH	GCSH_HUMAN	0.0582733	-0.076898	0.193445	6.31038	0.866678	0.390407	0.833947	-5.65769	-0.0487451	-0.183749	0.0862591	6.31038	-0.725866	0.471427	0.82345	-5.72323
Inactive dipeptidyl peptidase 10	DPP10	DPP10_HUMAN	0.0228504	-0.0246709	0.0703718	7.22231	0.966354	0.338624	0.802463	-5.57153	-0.0240825	-0.0715451	0.0233802	7.22231	-1.01972	0.312883	0.756862	-5.48228
MTSS1-like protein	MTSS1L	MTSSL_HUMAN	-0.0550275	-0.155747	0.0456917	6.30904	-1.09799	0.277588	0.783239	-5.44393	-0.0487989	-0.149394	0.0517958	6.30904	-0.974913	0.334404	0.759115	-5.52408
ADP-ribosylation factor 4	ARF4	ARF4_HUMAN	0.0409798	0.00210356	0.0798561	7.27058	2.11844	0.0392454	0.501138	-3.95828	0.040255	0.00142673	0.0790832	7.27058	2.08354	0.0424525	0.509549	-3.99174
Cysteine protease ATG4B	ATG4B	ATG4B_HUMAN	0.0556118	-0.0550287	0.166252	5.76962	1.01014	0.3174	0.800419	-5.53081	0.065109	-0.0453947	0.175613	5.76962	1.18412	0.242092	0.710045	-5.31364
NADH dehydrogenase [ubiquinone] iron-sulfur protein 2, mitochondrial	NDUFS2	NDUS2_HUMAN	-0.00940252	-0.0493434	0.0305384	8.04865	-0.473105	0.638244	0.91825	-5.90844	-0.0244668	-0.0643583	0.0154248	8.04865	-1.23261	0.223616	0.710045	-5.25937
Protein FAM98B	FAM98B	FA98B_HUMAN	0.0320939	-0.0232854	0.0874733	6.54962	1.16468	0.249802	0.7791	-5.37339	-0.000155651	-0.0554666	0.0551553	6.54962	-0.00565552	0.995511	0.99743	-5.97359
60 kDa heat shock protein, mitochondrial	HSPD1	CH60_HUMAN	-0.0180218	-0.0508339	0.0147902	8.68308	-1.10382	0.275077	0.783239	-5.43792	-0.0163566	-0.0491281	0.0164148	8.68308	-1.00306	0.320769	0.758373	-5.49803
V-type proton ATPase subunit d 2	ATP6V0D2	VA0D2_HUMAN	-0.0620366	-0.173015	0.0489418	6.72481	-1.12378	0.266664	0.783239	-5.41707	0.020792	-0.0900494	0.131633	6.72481	0.377108	0.707746	0.923111	-5.90574
Calcium-independent phospholipase A2-gamma	PNPLA8	PLPL8_HUMAN	-0.0497701	-0.12549	0.0259494	5.78962	-1.32097	0.192664	0.755572	-5.19282	-0.0517788	-0.127405	0.0238472	5.78962	-1.37598	0.1751	0.686731	-5.08707
Nuclease EXOG, mitochondrial	EXOG	EXOG_HUMAN	-0.0235745	-0.0695611	0.022412	6.64519	-1.03025	0.307963	0.800419	-5.51153	-0.0161853	-0.0621151	0.0297444	6.64519	-0.708204	0.482182	0.829851	-5.73525
Rab GTPase-activating protein 1	RABGAP1	RBGP1_HUMAN	0.0135417	-0.0264088	0.0534921	5.96288	0.681211	0.498953	0.877643	-5.79388	-0.0221077	-0.0620088	0.0177934	5.96288	-1.1135	0.27094	0.730947	-5.389
Peroxiredoxin-5, mitochondrial	PRDX5	PRDX5_HUMAN	0.0276961	-0.0127026	0.0680947	8.42077	1.37779	0.174544	0.749529	-5.12194	0.0301301	-0.0102186	0.0704788	8.42077	1.50073	0.139858	0.64798	-4.92301
Alpha-2-macroglobulin	A2M	A2MG_HUMAN	0.0203489	-0.111445	0.152143	7.54327	0.310587	0.757484	0.941831	-5.96939	-0.0708656	-0.202497	0.0607658	7.54327	-1.08297	0.284333	0.737834	-5.42008
Bis(5'-adenosyl)-triphosphatase	FHIT	FHIT_HUMAN	-0.0706652	-0.154873	0.013543	6.28635	-1.68648	0.098076	0.637003	-4.68971	-0.0206495	-0.104754	0.0634547	6.28635	-0.493427	0.623921	0.893503	-5.85758
Ras GTPase-activating protein 1	RASA1	RASA1_HUMAN	0.0301061	-0.030823	0.0910351	6.35058	0.993027	0.325587	0.800419	-5.54693	0.0277474	-0.0331063	0.0886012	6.35058	0.91636	0.363977	0.773823	-5.57598
Elongation factor Tu, mitochondrial	TUFM	EFTU_HUMAN	0.137615	-0.141753	0.416982	7.16865	0.990994	0.326768	0.800419	-5.54865	0.183865	-0.0951578	0.462887	7.16865	1.32569	0.191356	0.702452	-5.14946
UMP-CMP kinase	CMPK1	KCY_HUMAN	0.00962026	-0.0616913	0.0809318	7.19346	0.271118	0.787442	0.949756	-5.98043	0.0555335	-0.0156899	0.126757	7.19346	1.56698	0.123571	0.637298	-4.83064
Endonuclease domain-containing 1 protein	ENDOD1	ENDD1_HUMAN	-0.0183718	-0.0695595	0.0328159	6.90577	-0.721301	0.47416	0.866293	-5.76715	-0.0301914	-0.0813159	0.020933	6.90577	-1.18682	0.241034	0.710045	-5.31067
Sorbin and SH3 domain-containing protein 1 (Fragment)	SORBS1	A0A0U1RQI5_HUMAN	-0.0317494	-0.239169	0.17567	5.68981	-0.307772	0.759588	0.942007	-5.97024	0.100526	-0.106637	0.307689	5.68981	0.975686	0.334116	0.759115	-5.52329
Platelet-activating factor acetylhydrolase IB subunit gamma	PAFAH1B3	PA1B3_HUMAN	0.0260561	-0.022337	0.0744492	7.29923	1.08208	0.284528	0.78897	-5.46018	0.00502158	-0.0433117	0.0533549	7.29923	0.208797	0.835474	0.962737	-5.95279
Synapsin-1	SYN1	SYN1_HUMAN	-0.0191682	-0.0496305	0.0112941	8.89769	-1.26459	0.212015	0.763301	-5.2604	-0.00133731	-0.031762	0.0290874	8.89769	-0.0883355	0.929971	0.984541	-5.96988
Membrane-associated phosphatidylinositol transfer protein 1	PITPNM1	PITM1_HUMAN	0.0149696	-0.0761746	0.106114	6.93327	0.330107	0.742735	0.94102	-5.96342	0.0537729	-0.0372587	0.144804	6.93327	1.18725	0.240887	0.710045	-5.31018
Ras-related GTP-binding protein C	RRAGC	RRAGC_HUMAN	0.0124706	-0.0394199	0.0643612	6.37712	0.482981	0.631265	0.91825	-5.90393	0.0451497	-0.00667673	0.0969761	6.37712	1.75079	0.0862557	0.606612	-4.55579
Sideroflexin-3	SFXN3	SFXN3_HUMAN	-0.0153429	-0.0737724	0.0430866	7.66827	-0.527725	0.600078	0.910893	-5.88232	0.0221097	-0.0362476	0.080467	7.66827	0.76141	0.45007	0.816818	-5.69832
Heat shock 70 kDa protein 6	HSPA6	HSP76_HUMAN	-0.0187873	-0.0623476	0.024773	8.33308	-0.866771	0.390302	0.833947	-5.65767	-0.0307001	-0.0742065	0.0128064	8.33308	-1.41813	0.162496	0.674491	-5.03309
MAP kinase-activating death domain protein	MADD	MADD_HUMAN	0.0119642	-0.0449781	0.0689065	6.79288	0.422259	0.674688	0.926843	-5.93022	0.0298222	-0.0270498	0.0866941	6.79288	1.05383	0.29714	0.745452	-5.44925
Uncharacterized protein KIAA1107	KIAA1107	K1107_HUMAN	-0.0599087	-0.116693	-0.00312403	6.62442	-2.12026	0.039084	0.501138	-3.9549	-0.0561832	-0.112898	0.000531315	6.62442	-1.99087	0.0521006	0.527026	-4.15715
MICOS complex subunit MIC19	CHCHD3	MIC19_HUMAN	-0.0503325	-0.111556	0.0108911	7.29288	-1.65219	0.104906	0.646466	-4.74157	-0.0296542	-0.0908022	0.0314937	7.29288	-0.974621	0.334547	0.759115	-5.52435
40S ribosomal protein S17	RPS17	RS17_HUMAN	0.0386333	-0.0101315	0.0873981	6.84442	1.59216	0.117796	0.668731	-4.83009	0.0298686	-0.018836	0.0785731	6.84442	1.23247	0.223669	0.710045	-5.25953
Mitogen-activated protein kinase 3	MAPK3	MK03_HUMAN	0.0165199	-0.0328149	0.0658547	7.29519	0.672953	0.504146	0.879099	-5.7992	0.0405818	-0.00869207	0.0898556	7.29519	1.65518	0.104295	0.612689	-4.70212
Synaptopodin	SYNPO	SYNPO_HUMAN	-0.0523162	-0.123533	0.0189003	7.49808	-1.47634	0.146266	0.698529	-4.99253	-0.0325777	-0.103706	0.0385508	7.49808	-0.920466	0.36185	0.772728	-5.57245
TBC1 domain family member 17	TBC1D17	TBC17_HUMAN	0.0245316	-0.0470242	0.0960874	5.96769	0.688988	0.494088	0.874415	-5.78881	0.0429844	-0.0284829	0.114452	5.96769	1.20874	0.232576	0.710045	-5.28634
Ephexin-1	NGEF	NGEF_HUMAN	0.043068	-0.0446945	0.130831	6.44096	0.986227	0.328879	0.800419	-5.55327	0.0481084	-0.0395457	0.135762	6.44096	1.10301	0.275424	0.733147	-5.39982
Protein FAM171A2	FAM171A2	F1712_HUMAN	0.00264634	-0.0613704	0.0666631	5.79808	0.0830774	0.934129	0.985295	-6.01241	0.0209581	-0.0429795	0.0848958	5.79808	0.658759	0.513142	0.851305	-5.76722
Heterogeneous nuclear ribonucleoprotein M	HNRNPM	HNRPM_HUMAN	0.0604341	-0.0446936	0.165562	6.83308	1.15568	0.253502	0.782532	-5.38309	0.0302168	-0.0747811	0.135215	6.83308	0.578549	0.565584	0.880675	-5.81421
U6 snRNA-associated Sm-like protein LSm8	LSM8	LSM8_HUMAN	-0.0175162	-0.0906826	0.0556501	6.10923	-0.481127	0.632573	0.91825	-5.90478	-0.036922	-0.109998	0.0361539	6.10923	-1.01541	0.31491	0.756927	-5.48638
NADH dehydrogenase [ubiquinone] flavoprotein 2, mitochondrial	NDUFV2	NDUV2_HUMAN	-0.0119062	-0.0555667	0.0317544	7.7475	-0.548043	0.586157	0.900873	-5.87188	-0.0187893	-0.0623959	0.0248173	7.7475	-0.865944	0.390751	0.791787	-5.61819
Guanine nucleotide-binding protein G(o) subunit alpha	GNAO1	GNAO_HUMAN	-0.000618987	-0.0476167	0.0463788	8.98038	-0.0264689	0.978991	0.992475	-6.01538	0.0256	-0.0213397	0.0725397	8.98038	1.09605	0.278427	0.736045	-5.40695
1-acyl-sn-glycerol-3-phosphate acyltransferase gamma	AGPAT3	PLCC_HUMAN	0.060004	-0.0102697	0.130278	6.4125	1.716	0.0924937	0.617734	-4.6443	0.0401787	-0.0300082	0.110366	6.4125	1.15046	0.255552	0.715945	-5.35011
ATP-dependent RNA helicase A	DHX9	DHX9_HUMAN	0.0504897	-0.036277	0.137256	7.26673	1.16965	0.247852	0.7791	-5.36795	-0.0186582	-0.105318	0.0680012	7.26673	-0.432774	0.667096	0.910249	-5.88428
Eukaryotic translation initiation factor 2 subunit 1	EIF2S1	IF2A_HUMAN	0.0364075	-0.0045791	0.0773942	6.98942	1.78517	0.080439	0.591005	-4.53522	0.024673	-0.0162629	0.065609	6.98942	1.21129	0.231608	0.710045	-5.28348
Oxysterol-binding protein-related protein 8	OSBPL8	OSBL8_HUMAN	0.0350231	-0.026463	0.0965092	6.39288	1.14475	0.257889	0.782651	-5.39489	0.0525479	-0.00886218	0.113958	6.39288	1.71968	0.091818	0.607415	-4.6042
Transcription intermediary factor 1-beta	TRIM28	TIF1B_HUMAN	0.0731474	-0.0685071	0.214802	4.84577	1.03777	0.304486	0.800419	-5.50424	0.0904892	-0.0509903	0.231969	4.84577	1.28539	0.204713	0.702452	-5.19799
Isoleucine--tRNA ligase, mitochondrial	IARS2	SYIM_HUMAN	0.0764221	-0.120592	0.273436	6.69038	0.780377	0.439085	0.853047	-5.72488	0.0900064	-0.106764	0.286777	6.69038	0.92023	0.362156	0.772728	-5.57247
Ubiquitin-like protein 4A	UBL4A	UBL4A_HUMAN	-0.0415033	-0.122658	0.0396519	5.75827	-1.02777	0.309116	0.800419	-5.51393	-0.0624006	-0.143456	0.0186543	5.75827	-1.54718	0.128271	0.641083	-4.85862
Protein S100-A16	S100A16	S10AG_HUMAN	-0.0467433	-0.119252	0.0257657	6.43	-1.29556	0.201211	0.755572	-5.22361	0.0228084	-0.049611	0.0952277	6.43	0.632952	0.529715	0.861441	-5.783
Protein kinase C and casein kinase substrate in neurons protein 1	PACSIN1	PACN1_HUMAN	-0.0403714	-0.0727611	-0.00798159	8.52173	-2.50494	0.0156306	0.406083	-3.18975	-0.0340281	-0.0663778	-0.00167833	8.52173	-2.11396	0.0396447	0.509549	-3.93609
Acyl-CoA synthetase short-chain family member 3, mitochondrial	ACSS3	ACSS3_HUMAN	0.0349066	-0.033822	0.103635	6.15442	1.02071	0.312419	0.800419	-5.52073	0.0617519	-0.00689179	0.130396	6.15442	1.80793	0.0767727	0.580002	-4.46492
Ral GTPase-activating protein subunit beta	RALGAPB	RLGPB_HUMAN	0.00536266	-0.0700377	0.080763	5.63442	0.142935	0.886929	0.975197	-6.00591	-0.0532429	-0.12855	0.0220643	5.63442	-1.42088	0.161701	0.674317	-5.02953
AP-3 complex subunit beta-2	AP3B2	AP3B2_HUMAN	0.0067113	-0.036572	0.0499946	7.33712	0.311614	0.756659	0.941831	-5.96912	0.0154097	-0.0278201	0.0586396	7.33712	0.716378	0.477167	0.825353	-5.72974
Neuronal cell adhesion molecule	NRCAM	NRCAM_HUMAN	-0.0409855	-0.0782498	-0.00372123	8.00308	-2.21039	0.0317902	0.486185	-3.78475	-0.0414581	-0.0786763	-0.00423991	8.00308	-2.23864	0.0297655	0.476062	-3.70114
Syntaxin-12	STX12	STX12_HUMAN	-0.0405792	-0.0964033	0.0152448	7.06692	-1.46088	0.150448	0.707631	-5.01338	-0.0345226	-0.0902776	0.0212325	7.06692	-1.24437	0.219297	0.709507	-5.2459
Neural Wiskott-Aldrich syndrome protein	WASL	WASL_HUMAN	-0.025003	-0.110106	0.0601002	5.51288	-0.590442	0.557614	0.892207	-5.84885	-0.0380449	-0.123043	0.0469531	5.51288	-0.899536	0.372777	0.781659	-5.59033
Gamma-aminobutyric acid type B receptor subunit 1	GABBR1	GABR1_HUMAN	-0.0308218	-0.0709914	0.00934783	6.92615	-1.54202	0.129517	0.685481	-4.90176	-0.0244638	-0.0645838	0.0156562	6.92615	-1.22545	0.226279	0.710045	-5.26752
Enoyl-[acyl-carrier-protein] reductase, mitochondrial	MECR	MECR_HUMAN	-0.0385197	-0.112907	0.0358673	5.55288	-1.04068	0.303145	0.800419	-5.50139	-0.0134819	-0.087777	0.0608132	5.55288	-0.364689	0.716917	0.929392	-5.91015
RNA transcription, translation and transport factor protein	RTRAF	RTRAF_HUMAN	0.0413004	-0.00449057	0.0870913	6.68788	1.81261	0.0760351	0.570922	-4.4909	0.0326506	-0.0130838	0.0783849	6.68788	1.43476	0.157723	0.664124	-5.01139
Calbindin	CALB1	CALB1_HUMAN	-0.0765558	-0.145303	-0.00780883	6.95538	-2.23798	0.029812	0.480012	-3.73152	-0.0501675	-0.118829	0.0184945	6.95538	-1.46837	0.148409	0.655721	-4.96681
Prohibitin-2	PHB2	PHB2_HUMAN	0.0104509	-0.0247806	0.0456825	8.04519	0.59615	0.553826	0.890985	-5.84562	0.0310474	-0.00414055	0.0662354	8.04519	1.77322	0.0824229	0.593171	-4.52042
Actin-binding LIM protein 3	ABLIM3	ABLM3_HUMAN	0.0460418	-0.044249	0.136333	5.50038	1.0248	0.310502	0.800419	-5.51679	0.0544655	-0.0357137	0.144645	5.50038	1.2138	0.230658	0.710045	-5.28067
Keratin, type II cytoskeletal 1	KRT1	K2C1_HUMAN	-0.0695338	-0.203444	0.0643768	7.78154	-1.04463	0.301541	0.800419	-5.49735	0.000245485	-0.1335	0.133991	7.78154	0.00369257	0.997069	0.997978	-5.9736
Aspartate aminotransferase, mitochondrial	GOT2	AATM_HUMAN	-0.00600945	-0.0465302	0.0345113	8.63615	-0.298049	0.766929	0.943468	-5.97308	-0.0192026	-0.0596732	0.0212681	8.63615	-0.953565	0.344996	0.763458	-5.54336
Ketimine reductase mu-crystallin	CRYM	CRYM_HUMAN	-0.0399718	-0.0810571	0.00111356	8.31019	-1.95523	0.056286	0.556012	-4.25124	-0.0260668	-0.0671013	0.0149678	8.31019	-1.27664	0.207761	0.703978	-5.20833
Signal transducing adapter molecule 1	STAM	STAM1_HUMAN	-0.0110494	-0.0511743	0.0290755	6.69192	-0.55342	0.582499	0.900668	-5.86906	-0.0399082	-0.0799835	0.000167145	6.69192	-2.00132	0.050926	0.525291	-4.13882
26S proteasome regulatory subunit 10B	PSMC6	PRS10_HUMAN	0.00081566	-0.035596	0.0372273	7.15788	0.0450194	0.964275	0.991924	-6.01475	0.0229264	-0.0134403	0.0592931	7.15788	1.26696	0.211172	0.703978	-5.21969
Serine racemase	SRR	SRR_HUMAN	0.0129915	-0.0691985	0.0951816	5.50885	0.317667	0.752091	0.941831	-5.96729	0.0504507	-0.0316378	0.132539	5.50885	1.23514	0.222683	0.710045	-5.25649
NADH dehydrogenase [ubiquinone] 1 alpha subcomplex subunit 12	NDUFA12	NDUAC_HUMAN	-0.0330028	-0.0693406	0.00333506	7.35135	-1.82525	0.0740765	0.568304	-4.4703	-0.0137684	-0.0500613	0.0225246	7.35135	-0.762415	0.449476	0.816818	-5.6976
Heterogeneous nuclear ribonucleoprotein D0	HNRNPD	HNRPD_HUMAN	0.0232065	-0.0174251	0.063838	7.47173	1.14783	0.256627	0.782532	-5.39159	0.0205384	-0.020043	0.0611197	7.47173	1.01712	0.314106	0.756927	-5.48476
Polypyrimidine tract-binding protein 2	PTBP2	PTBP2_HUMAN	0.0564153	-0.0314754	0.144306	6.33769	1.28999	0.203125	0.755572	-5.2303	0.01215	-0.0756321	0.0999322	6.33769	0.278165	0.782059	0.951994	-5.93667
Guanine nucleotide-binding protein G(k) subunit alpha	GNAI3	GNAI3_HUMAN	0.0411088	-0.0216031	0.103821	6.60827	1.31739	0.193848	0.755572	-5.19718	0.0415978	-0.0210366	0.104232	6.60827	1.33472	0.188153	0.702452	-5.13846
Ubiquitin-protein ligase E3A	UBE3A	UBE3A_HUMAN	0.136853	-0.0817499	0.355455	6.40404	1.25945	0.214093	0.763301	-5.26633	0.0287739	-0.189559	0.247106	6.40404	0.265133	0.792068	0.956223	-5.94002
26S proteasome non-ATPase regulatory subunit 11	PSMD11	PSD11_HUMAN	0.00910808	-0.0305506	0.0487668	6.96212	0.461551	0.646451	0.91825	-5.91361	0.0291123	-0.0104974	0.0687221	6.96212	1.47709	0.146066	0.655721	-4.9551
Prefoldin subunit 3	VBP1	PFD3_HUMAN	-0.0157356	-0.0528999	0.0214287	6.81827	-0.85092	0.398963	0.839259	-5.67054	-0.0156659	-0.0527842	0.0214524	6.81827	-0.848199	0.400462	0.794805	-5.6325
Tyrosine-protein phosphatase non-receptor type 23	PTPN23	PTN23_HUMAN	0.0284716	-0.0216832	0.0786265	6.41788	1.14085	0.259489	0.782651	-5.39904	0.01896	-0.0311329	0.0690529	6.41788	0.760664	0.450511	0.816818	-5.69885
NADH dehydrogenase [ubiquinone] 1 beta subcomplex subunit 8, mitochondrial	NDUFB8	NDUB8_HUMAN	-0.0463321	-0.117937	0.0252725	7.41904	-1.30039	0.199567	0.755572	-5.21781	-0.0386152	-0.110131	0.0329009	7.41904	-1.08514	0.283183	0.737834	-5.41804
Geranylgeranyl transferase type-2 subunit alpha	RABGGTA	PGTA_HUMAN	-0.00714128	-0.0673955	0.053113	6.37981	-0.238188	0.812731	0.953233	-5.98848	-0.0518921	-0.112072	0.00828769	6.37981	-1.73293	0.089413	0.607415	-4.58367
Serine/threonine-protein phosphatase PGAM5, mitochondrial	PGAM5	PGAM5_HUMAN	-0.0265568	-0.0813778	0.0282642	6.97269	-0.973554	0.335071	0.800931	-5.56496	-0.0242234	-0.0789767	0.0305298	6.97269	-0.889112	0.378298	0.786254	-5.59908
Ubiquitin carboxyl-terminal hydrolase isozyme L3	UCHL3	UCHL3_HUMAN	0.00601437	-0.0604491	0.0724779	6.09827	0.18186	0.856444	0.966797	-5.99984	-0.0374527	-0.103834	0.0289287	6.09827	-1.13388	0.262375	0.723536	-5.3677
Cytoplasmic protein NCK2	NCK2	NCK2_HUMAN	0.0451617	-0.0256494	0.115973	6.32846	1.28174	0.20598	0.757673	-5.24013	0.0417431	-0.0289806	0.112467	6.32846	1.18618	0.241285	0.710045	-5.31138
NADH dehydrogenase [ubiquinone] 1 beta subcomplex subunit 7	NDUFB7	NDUB7_HUMAN	-0.180703	-0.439995	0.07859	6.75962	-1.40203	0.167483	0.740002	-5.09089	-0.127057	-0.38603	0.131915	6.75962	-0.987029	0.328688	0.759115	-5.51277
Gamma-glutamylcyclotransferase	GGCT	GGCT_HUMAN	-0.0586155	-0.116158	-0.00107354	6.98327	-2.04719	0.046034	0.510823	-4.08857	-0.0381805	-0.0956514	0.0192903	6.98327	-1.33514	0.188017	0.702452	-5.13795
Fibromodulin	FMOD	FMOD_HUMAN	0.0456715	-0.430703	0.522046	5.43885	0.192877	0.847887	0.962767	-5.99784	-0.311482	-0.787268	0.164304	5.43885	-1.31706	0.194211	0.702452	-5.15996
Fatty acid-binding protein, heart	FABP3	FABPH_HUMAN	-0.0590713	-0.131011	0.012868	7.66192	-1.65022	0.105311	0.646801	-4.74453	-0.0495428	-0.121393	0.0223076	7.66192	-1.38574	0.172116	0.682734	-5.07471
CLIP-associating protein 2	CLASP2	A0A0U1RQI6_HUMAN	-0.020292	-0.0542332	0.0136492	7.06712	-1.20151	0.235341	0.773159	-5.33275	-0.0092549	-0.0431542	0.0246444	7.06712	-0.548672	0.585728	0.886256	-5.83023
Mitotic checkpoint protein BUB3	BUB3	BUB3_HUMAN	0.0653178	-0.0291958	0.159831	6.12596	1.38889	0.171162	0.743609	-5.10777	0.0122605	-0.0821362	0.106657	6.12596	0.261026	0.795169	0.957271	-5.94108
Oxysterol-binding protein-related protein 1	OSBPL1A	OSBL1_HUMAN	0.0902629	-0.034666	0.215192	6.69288	1.45278	0.152802	0.707631	-5.02424	0.0615651	-0.0632094	0.18634	6.69288	0.992118	0.326125	0.759115	-5.50815
NFU1 iron-sulfur cluster scaffold homolog, mitochondrial	NFU1	NFU1_HUMAN	-0.0575	-0.135211	0.0202107	6.21269	-1.48702	0.143431	0.698403	-4.97801	-0.060452	-0.138067	0.0171627	6.21269	-1.5653	0.123964	0.637298	-4.83302
Sialic acid synthase	NANS	SIAS_HUMAN	-0.0733085	-0.173633	0.0270161	6.45558	-1.46851	0.148371	0.70496	-5.0031	-0.0111567	-0.111357	0.0890439	6.45558	-0.223767	0.823871	0.961696	-5.9497
SUMO-activating enzyme subunit 2	UBA2	SAE2_HUMAN	-0.0235382	-0.0972773	0.050201	6.14788	-0.641513	0.524187	0.882676	-5.81887	0.0541656	-0.0194824	0.127814	6.14788	1.47806	0.145806	0.655721	-4.95378
Coatomer subunit delta	ARCN1	COPD_HUMAN	0.017021	-0.0258106	0.0598525	6.73885	0.798641	0.428362	0.847589	-5.71137	0.0233578	-0.0194209	0.0661364	6.73885	1.09733	0.277875	0.736045	-5.40565
L-xylulose reductase	DCXR	DCXR_HUMAN	0.0414946	-0.0141374	0.0971267	7.28596	1.49899	0.140308	0.696979	-4.96164	0.0428794	-0.0126839	0.0984427	7.28596	1.55093	0.12737	0.641083	-4.85335
Adhesion G protein-coupled receptor B1	ADGRB1	AGRB1_HUMAN	-0.0240357	-0.104329	0.0562579	5.61365	-0.601599	0.550222	0.890585	-5.84251	0.0334711	-0.0467233	0.113666	5.61365	0.838798	0.405666	0.79786	-5.63996
Alpha-endosulfine	ENSA	ENSA_HUMAN	-0.0488646	-0.0909199	-0.00680935	7.14731	-2.3351	0.0236885	0.458675	-3.53995	-0.0531248	-0.0951281	-0.0111215	7.14731	-2.54182	0.0142491	0.446633	-3.08587
Calcium-dependent secretion activator 1 (Fragment)	CADPS	H0YFP0_HUMAN	0.0505996	-0.0315557	0.132755	6.21788	1.23778	0.221711	0.76458	-5.29158	0.0218542	-0.0601996	0.103908	6.21788	0.535264	0.594894	0.888246	-5.83713
Serine-threonine kinase receptor-associated protein	STRAP	STRAP_HUMAN	-0.00161386	-0.0310607	0.027833	6.7525	-0.110143	0.912747	0.981381	-6.00989	0.0199492	-0.00946129	0.0493596	6.7525	1.36318	0.179071	0.691424	-5.10316
Histidine triad nucleotide-binding protein 3	HINT3	HINT3_HUMAN	-0.0381258	-0.0759379	-0.000313806	6.73981	-2.02638	0.0482007	0.510823	-4.12594	-0.0258758	-0.0636411	0.0118895	6.73981	-1.37699	0.174788	0.686731	-5.08579
Transmembrane emp24 domain-containing protein 9	TMED9	TMED9_HUMAN	-0.0393548	-0.0845293	0.00581965	7.07154	-1.7508	0.0862547	0.591266	-4.5899	-0.0452481	-0.0903667	-0.000129397	7.07154	-2.01546	0.0493718	0.525291	-4.11387
Peroxiredoxin-6	PRDX6	PRDX6_HUMAN	0.0473606	0.00710656	0.0876147	8.695	2.3645	0.0220708	0.456153	-3.4807	0.0344359	-0.00576846	0.0746402	8.695	1.72135	0.0915114	0.607415	-4.60162
Adenylosuccinate synthetase isozyme 2	ADSS	PURA2_HUMAN	0.0250005	-0.0210833	0.0710843	6.65481	1.09026	0.280942	0.786408	-5.45185	0.0222253	-0.0238015	0.0682522	6.65481	0.970439	0.336605	0.759115	-5.52816
Elongation factor 1-gamma	EEF1G	EF1G_HUMAN	0.0069967	-0.0252312	0.0392246	7.55038	0.436307	0.664535	0.923792	-5.92445	0.0288567	-0.00333138	0.0610448	7.55038	1.8017	0.0777616	0.580002	-4.47494
Sideroflexin-5	SFXN5	SFXN5_HUMAN	-0.0182432	-0.0605823	0.0240959	7.38904	-0.865943	0.390752	0.833947	-5.65834	0.0168292	-0.0254576	0.059116	7.38904	0.799815	0.427688	0.810034	-5.67004
Kinesin light chain 1	KLC1	F8W6L3_HUMAN	-0.0186778	-0.0616024	0.0242468	7.15904	-0.874481	0.386133	0.833291	-5.65132	-0.0462967	-0.0891682	-0.00342516	7.15904	-2.17026	0.0348746	0.495732	-3.83136
Alpha-actinin-1	ACTN1	H9KV75_HUMAN	-0.0460564	-0.114978	0.0228649	6.77404	-1.34297	0.185484	0.755572	-5.1657	-0.0178918	-0.086728	0.0509444	6.77404	-0.522358	0.603781	0.890062	-5.84361
Hyaluronan and proteoglycan link protein 1	HAPLN1	HPLN1_HUMAN	-0.096751	-0.236204	0.0427018	7.18731	-1.39559	0.169372	0.743292	-5.09918	-0.049093	-0.188373	0.0901875	7.18731	-0.709023	0.4818	0.829851	-5.73457
Sulfotransferase 4A1	SULT4A1	ST4A1_HUMAN	-0.0054729	-0.0496797	0.0387339	7.00308	-0.248805	0.804554	0.951804	-5.986	-0.0275735	-0.0717257	0.0165786	7.00308	-1.25508	0.215416	0.707525	-5.23353
28S ribosomal protein S27, mitochondrial	MRPS27	RT27_HUMAN	0.00790661	-0.0774987	0.0933119	5.58442	0.186053	0.853173	0.965814	-5.9991	0.0456133	-0.0396865	0.130913	5.58442	1.07467	0.287799	0.737834	-5.42857
Phosphatidylinositol 4-kinase alpha	PI4KA	PI4KA_HUMAN	0.0598714	-0.028497	0.14824	7.65385	1.36213	0.179494	0.755572	-5.14174	0.0336439	-0.0546153	0.121903	7.65385	0.766376	0.447193	0.815303	-5.69468
Band 4.1-like protein 1	EPB41L1	E41L1_HUMAN	0.0312457	-0.0152808	0.0777721	7.91615	1.34965	0.183347	0.755572	-5.15739	0.0252857	-0.0211833	0.0717547	7.91615	1.09356	0.279509	0.737834	-5.40949
BAG family molecular chaperone regulator 5	BAG5	BAG5_HUMAN	0.0459745	-0.0123591	0.104308	6.15423	1.58391	0.119665	0.670018	-4.84203	0.0342037	-0.0240579	0.0924652	6.15423	1.17984	0.243776	0.710045	-5.31834
Disintegrin and metalloproteinase domain-containing protein 23	ADAM23	ADA23_HUMAN	-0.0223258	-0.076453	0.0318015	7.095	-0.828937	0.41117	0.840314	-5.68802	-0.0201322	-0.0741925	0.0339281	7.095	-0.748417	0.457795	0.818926	-5.70758
NIF3-like protein 1	NIF3L1	NIF3L_HUMAN	0.0185366	-0.0546653	0.0917385	6.98135	0.508907	0.613107	0.914299	-5.89164	-0.0167481	-0.0898596	0.0563634	6.98135	-0.460374	0.647289	0.901091	-5.87257
Epididymis luminal protein 189	TPM3	Q5HYB6_HUMAN	-0.0285673	-0.0715373	0.0144026	7.78385	-1.33609	0.187706	0.755572	-5.17422	-0.0482137	-0.0911305	-0.00529686	7.78385	-2.25774	0.0284628	0.472993	-3.6642
Quinone oxidoreductase	CRYZ	QOR_HUMAN	0.0121584	-0.0862202	0.110537	7.60577	0.248507	0.804805	0.951804	-5.98606	-0.047443	-0.1457	0.050814	7.60577	-0.970896	0.336481	0.759115	-5.52765
Protein NDRG3	NDRG3	NDRG3_HUMAN	-0.0191834	-0.0714595	0.0330928	6.7125	-0.737483	0.464354	0.863152	-5.75594	0.0133707	-0.0388409	0.0655823	6.7125	0.514657	0.609112	0.890572	-5.84741
ER membrane protein complex subunit 1	EMC1	EMC1_HUMAN	0.0488377	-0.0242277	0.121903	6.00712	1.34331	0.185377	0.755572	-5.16528	0.041627	-0.0313481	0.114602	6.00712	1.14639	0.257216	0.715945	-5.35445
Synaptotagmin I, isoform CRA_b	SYT1	J3KQA0_HUMAN	-0.0217783	-0.0677871	0.0242304	8.4525	-0.951295	0.346135	0.807959	-5.58514	-0.049032	-0.0949839	-0.0030801	8.4525	-2.14441	0.0369988	0.500639	-3.87973
Abl interactor 1	ABI1	ABI1_HUMAN	-0.0280801	-0.0672179	0.0110577	6.775	-1.44189	0.15571	0.711736	-5.03869	-0.0170951	-0.0561846	0.0219944	6.775	-0.878907	0.383752	0.789451	-5.60756
WD repeat-containing protein 37	WDR37	WDR37_HUMAN	0.0323622	-0.0122433	0.0769677	6.87308	1.45808	0.151214	0.707631	-5.01713	0.0512677	0.00671734	0.0958181	6.87308	2.31272	0.0249899	0.460686	-3.55644
Caveolae-associated protein 1	CAVIN1	CAVN1_HUMAN	0.0549044	-0.0418696	0.151678	7.12019	1.14057	0.259679	0.782651	-5.3993	-0.0154715	-0.112126	0.0811829	7.12019	-0.321798	0.748995	0.941465	-5.92417
Thioredoxin domain-containing protein 17	TXNDC17	TXD17_HUMAN	0.012461	-0.0450733	0.0699954	6.85019	0.435269	0.665283	0.923792	-5.92488	-0.0363271	-0.0937903	0.0211362	6.85019	-1.27049	0.209924	0.703978	-5.21556
Lipoma-preferred partner	LPP	LPP_HUMAN	0.0669217	-0.107107	0.24095	5.38442	0.772819	0.44335	0.854469	-5.73061	0.174777	0.000963294	0.34859	5.38442	2.02084	0.0487921	0.525291	-4.10435
60S ribosomal protein L3	RPL3	RL3_HUMAN	-0.0447288	-0.0959837	0.00652611	6.58731	-1.75381	0.0857313	0.591266	-4.58515	-0.0256552	-0.0768467	0.0255364	6.58731	-1.00718	0.318808	0.757329	-5.49416
Aquaporin-1	AQP1	AQP1_HUMAN	0.0612476	-0.0642434	0.186739	5.38885	0.980861	0.331491	0.800419	-5.55823	-0.0238585	-0.149194	0.101477	5.38885	-0.38256	0.703705	0.920619	-5.90379
Prostaglandin reductase 1	PTGR1	PTGR1_HUMAN	-0.0206609	-0.110448	0.0691259	6.45077	-0.462453	0.645809	0.91825	-5.91321	0.0560218	-0.033654	0.145698	6.45077	1.25549	0.21527	0.707525	-5.23306
Glucosidase 2 subunit beta	PRKCSH	GLU2B_HUMAN	-0.0391253	-0.0886659	0.0104154	7.22462	-1.58718	0.11892	0.668731	-4.8373	-0.0311259	-0.0806053	0.0183535	7.22462	-1.26424	0.21214	0.703978	-5.22288
Regulator of microtubule dynamics protein 3	RMDN3	RMD3_HUMAN	0.195489	-0.0798035	0.470781	7.16019	1.4286	0.159738	0.721738	-5.05629	0.0595487	-0.215403	0.334501	7.16019	0.43571	0.665043	0.909437	-5.88301
Low molecular weight phosphotyrosine protein phosphatase	ACP1	PPAC_HUMAN	-0.0149281	-0.0839751	0.0541188	7.49077	-0.434503	0.665836	0.923792	-5.9252	0.0326784	-0.0362832	0.10164	7.49077	0.952322	0.345619	0.764186	-5.54447
Mitochondrial carrier homolog 1	MTCH1	MTCH1_HUMAN	-0.0337386	-0.0699483	0.00247111	7.28654	-1.87255	0.0671185	0.556734	-4.39208	-0.00349836	-0.0396633	0.0326666	7.28654	-0.194405	0.846665	0.962976	-5.95556
FXYD domain-containing ion transport regulator 7	FXYD7	FXYD7_HUMAN	-0.0201319	-0.0637047	0.0234408	7.6	-0.928541	0.35769	0.814365	-5.6053	-0.0442602	-0.0877791	-0.000741298	7.6	-2.04393	0.0463678	0.525291	-4.06321
Calcium/calmodulin-dependent protein kinase type IV	CAMK4	KCC4_HUMAN	-0.0052002	-0.063669	0.0532686	6.7575	-0.178742	0.858879	0.966797	-6.00038	0.0217236	-0.036673	0.0801201	6.7575	0.747609	0.458278	0.818926	-5.70815
Protein FAM131B	FAM131B	F131B_HUMAN	-0.0631928	-0.178313	0.0519275	6.14885	-1.10318	0.27535	0.783239	-5.43858	-0.104396	-0.219374	0.0105823	6.14885	-1.82473	0.074156	0.580002	-4.43771
Guanine nucleotide-binding protein subunit alpha-11	GNA11	GNA11_HUMAN	4.63086e-05	-0.101218	0.10131	7.91231	0.000919642	0.99927	0.99927	-6.01572	0.0491369	-0.0520017	0.150276	7.91231	0.977017	0.333493	0.759115	-5.52205
Guanine nucleotide-binding protein G(i) subunit alpha-1	GNAI1	GNAI1_HUMAN	-0.0367536	-0.0720017	-0.00150541	7.83231	-2.09553	0.0413261	0.50884	-4.00058	-0.0140079	-0.0492125	0.0211967	7.83231	-0.799658	0.427778	0.810034	-5.67016
Calponin-3	CNN3	CNN3_HUMAN	0.0833095	-0.0446265	0.211246	6.57058	1.30929	0.19667	0.755572	-5.20702	0.105623	-0.0221547	0.233401	6.57058	1.66202	0.103026	0.611102	-4.6921
PDZ domain-containing protein GIPC1	GIPC1	GIPC1_HUMAN	0.0897128	-0.0228142	0.20224	5.79885	1.60224	0.115545	0.668557	-4.81543	0.0156354	-0.0967525	0.128023	5.79885	0.27959	0.780972	0.951994	-5.93629
Cytoplasmic dynein 1 light intermediate chain 1	DYNC1LI1	DC1L1_HUMAN	0.0397895	-0.0200466	0.0996255	7.65077	1.3364	0.187607	0.755572	-5.17384	0.0382031	-0.021559	0.0979653	7.65077	1.28471	0.20495	0.702452	-5.1988
Eukaryotic translation initiation factor 3 subunit F	EIF3F	EIF3F_HUMAN	-0.040301	-0.111312	0.0307097	6.77712	-1.14057	0.259605	0.782651	-5.39934	-0.0299719	-0.100895	0.0409511	6.77712	-0.849294	0.399858	0.794805	-5.63162
Exportin-T	XPOT	XPOT_HUMAN	-0.0272259	-0.111161	0.0567096	6.39558	-0.651879	0.517532	0.882528	-5.81249	0.0241374	-0.0596944	0.107969	6.39558	0.578646	0.565485	0.880675	-5.81419
Bifunctional glutamate/proline--tRNA ligase	EPRS	SYEP_HUMAN	-0.0304028	-0.0674676	0.00666207	6.97596	-1.64847	0.105669	0.647473	-4.74714	-0.038503	-0.075522	-0.00148399	6.97596	-2.09026	0.041818	0.509549	-3.97951
Calponin-1	CNN1	CNN1_HUMAN	0.187978	-0.0487279	0.424685	6.69327	1.59765	0.11683	0.668557	-4.82244	0.231206	-0.00520786	0.46762	6.69327	1.96747	0.0550516	0.533672	-4.19933
Leucine-rich repeat flightless-interacting protein 1	LRRFIP1	LRRF1_HUMAN	-0.00999962	-0.107961	0.0879613	5.38731	-0.205145	0.838311	0.956947	-5.99551	-0.0408744	-0.138714	0.0569655	5.38731	-0.839588	0.405227	0.79786	-5.63934
NAD-dependent malic enzyme, mitochondrial	ME2	MAOM_HUMAN	-0.0229024	-0.05961	0.0138052	7.05788	-1.25388	0.215849	0.763301	-5.27293	-0.00145644	-0.0381187	0.0352058	7.05788	-0.0798369	0.936693	0.985777	-5.97056
Serine/arginine-rich splicing factor 3	SRSF3	SRSF3_HUMAN	-0.0641732	-0.17713	0.0487833	6.36154	-1.14176	0.259117	0.782651	-5.39808	-0.0645054	-0.177322	0.0483116	6.36154	-1.14909	0.256112	0.715945	-5.35157
Ectonucleotide pyrophosphatase/phosphodiesterase family member 6	ENPP6	ENPP6_HUMAN	-0.0639273	-0.177138	0.0492829	6.61365	-1.13517	0.261905	0.783239	-5.40505	-0.0439713	-0.157042	0.069099	6.61365	-0.781772	0.438163	0.814461	-5.68345
Sodium/hydrogen exchanger 1	SLC9A1	SL9A1_HUMAN	-0.0172549	-0.0810005	0.0464907	6.51212	-0.543993	0.588919	0.901549	-5.87399	0.0168082	-0.0468586	0.0804751	6.51212	0.530565	0.598122	0.888246	-5.83951
Exocyst complex component 2	EXOC2	EXOC2_HUMAN	0.0266202	-0.0266992	0.0799395	6.72135	1.00336	0.320628	0.800419	-5.53723	0.00918787	-0.0440656	0.0624414	6.72135	0.346735	0.730279	0.934987	-5.91624
3-ketodihydrosphingosine reductase	KDSR	KDSR_HUMAN	-0.0500896	-0.164635	0.0644554	5.88654	-0.878824	0.383796	0.833291	-5.64772	-0.0436483	-0.158052	0.0707552	5.88654	-0.766759	0.446912	0.815303	-5.69446
Voltage-gated potassium channel subunit beta-2	KCNAB2	KCAB2_HUMAN	-0.0127361	-0.0489707	0.0234984	7.3125	-0.706393	0.483297	0.870166	-5.77726	-0.0144757	-0.0506655	0.021714	7.3125	-0.803871	0.425364	0.809069	-5.66698
Coactosin-like protein	COTL1	COTL1_HUMAN	0.0058207	-0.0479335	0.0595749	6.68308	0.217617	0.828633	0.955097	-5.99298	0.0481336	-0.00555416	0.101821	6.68308	1.80179	0.0777474	0.580002	-4.4748
Alpha-soluble NSF attachment protein	NAPA	SNAA_HUMAN	-0.0118453	-0.0354502	0.0117596	7.81923	-1.0085	0.318181	0.800419	-5.53237	-0.00853989	-0.0321156	0.0150358	7.81923	-0.727978	0.4701	0.822438	-5.72183
PI-PLC X domain-containing protein 3	PLCXD3	PLCX3_HUMAN	-0.0330919	-0.088692	0.0225083	6.64096	-1.19612	0.237418	0.774418	-5.33877	-0.00355883	-0.0590902	0.0519726	6.64096	-0.128795	0.898048	0.976989	-5.96568
Isocitrate dehydrogenase [NAD] subunit alpha, mitochondrial	IDH3A	IDH3A_HUMAN	-0.0251107	-0.0624958	0.0122745	8.19269	-1.34986	0.183278	0.755572	-5.15712	-0.0205048	-0.0578438	0.0168341	8.19269	-1.10363	0.275155	0.733147	-5.39918
Coatomer subunit beta	COPB1	COPB_HUMAN	-0.00115848	-0.0483595	0.0460426	6.16346	-0.049325	0.960861	0.991783	-6.01455	0.0168817	-0.030261	0.0640244	6.16346	0.71967	0.475155	0.824618	-5.72751
Hippocalcin-like protein 1	HPCAL1	HPCL1_HUMAN	-0.0383862	-0.0804533	0.00368095	7.48769	-1.83385	0.0727684	0.567784	-4.45621	-0.0158993	-0.0579144	0.0261159	7.48769	-0.760506	0.450605	0.816818	-5.69897
Glutamine amidotransferase-like class 1 domain-containing protein 1	GATD1	GALD1_HUMAN	-0.0105828	-0.0466527	0.0254872	6.97423	-0.589637	0.55815	0.892207	-5.84931	-0.0181275	-0.0541528	0.0178979	6.97423	-1.01125	0.316874	0.756927	-5.49032
Endophilin-B2	SH3GLB2	SHLB2_HUMAN	-0.0322439	-0.062565	-0.00192274	7.7375	-2.13714	0.0376159	0.500427	-3.92348	-0.0110814	-0.041365	0.0192023	7.7375	-0.735387	0.465618	0.821267	-5.71671
E3 SUMO-protein ligase RanBP2	RANBP2	RBP2_HUMAN	0.0328768	-0.0752111	0.140965	5.22385	0.611285	0.543843	0.888477	-5.83691	0.0420926	-0.0658617	0.150047	5.22385	0.783605	0.437053	0.814461	-5.68214
Cytosolic non-specific dipeptidase	CNDP2	CNDP2_HUMAN	0.0418555	0.00654641	0.0771645	8.30635	2.3823	0.0211398	0.456153	-3.44453	0.0226884	-0.012577	0.0579539	8.30635	1.29296	0.202101	0.702452	-5.18898
Tubulointerstitial nephritis antigen-like	TINAGL1	TINAL_HUMAN	0.0174989	-0.0814182	0.116416	6.26481	0.355526	0.723725	0.93402	-5.95508	0.0777304	-0.0210645	0.176525	6.26481	1.5812	0.120282	0.634293	-4.81034
NADH dehydrogenase [ubiquinone] 1 beta subcomplex subunit 11, mitochondrial	NDUFB11	NDUBB_HUMAN	-0.050151	-0.104471	0.00416856	7.34135	-1.85547	0.0695639	0.563628	-4.42052	-0.0398346	-0.094087	0.0144178	7.34135	-1.47561	0.146461	0.655721	-4.95708
MICOS complex subunit MIC27	APOOL	MIC27_HUMAN	0.0275323	-0.117216	0.172281	6.24615	0.382418	0.703836	0.93215	-5.94555	0.0934719	-0.0510979	0.238042	6.24615	1.29991	0.199827	0.702452	-5.18065
Carnosine synthase 1	CARNS1	CRNS1_HUMAN	0.0444385	-0.0284759	0.117353	6.31596	1.22483	0.226507	0.766751	-5.30641	0.0871997	0.0143754	0.160024	6.31596	2.40641	0.0199356	0.457907	-3.36815
Protein FAM49B	FAM49B	FA49B_HUMAN	0.00920221	-0.032157	0.0505614	7.54615	0.447148	0.656744	0.923186	-5.91987	-0.0142287	-0.0555368	0.0270794	7.54615	-0.692246	0.492059	0.836628	-5.74581
Amyloid-like protein 1	APLP1	APLP1_HUMAN	-0.0481235	-0.123186	0.0269387	6.59212	-1.28845	0.203656	0.755572	-5.23214	-0.0272794	-0.102249	0.0476901	6.59212	-0.731276	0.468102	0.822438	-5.71955
NADH dehydrogenase [ubiquinone] 1 beta subcomplex subunit 5, mitochondrial	NDUFB5	NDUB5_HUMAN	-0.0406702	-0.101979	0.0206384	7.36135	-1.33317	0.188656	0.755572	-5.17783	-0.00615008	-0.0673829	0.0550827	7.36135	-0.20185	0.840872	0.962737	-5.95415
Single-stranded DNA-binding protein, mitochondrial	SSBP1	SSBP_HUMAN	0.062034	-0.123072	0.24714	6.48154	0.674136	0.503518	0.879099	-5.79832	0.105368	-0.0795098	0.290246	6.48154	1.14647	0.257387	0.715945	-5.35422
Leucine--tRNA ligase, cytoplasmic	LARS	SYLC_HUMAN	0.0128125	-0.0281393	0.0537644	6.89462	0.628772	0.532426	0.884036	-5.82658	0.0199341	-0.0209671	0.0608353	6.89462	0.979469	0.332171	0.759115	-5.51991
Epoxide hydrolase 1	EPHX1	HYEP_HUMAN	0.0680568	0.00234354	0.13377	7.60942	2.08137	0.0426597	0.510823	-4.02653	0.0590877	-0.00654437	0.12472	7.60942	1.80931	0.076555	0.580002	-4.46269
Tuberin	TSC2	TSC2_HUMAN	-0.0656629	-0.164085	0.0327593	5.37385	-1.34078	0.186189	0.755572	-5.16842	-0.0320075	-0.130308	0.066293	5.37385	-0.654376	0.515937	0.853539	-5.76994
Endothelial differentiation-related factor 1	EDF1	EDF1_HUMAN	-0.0842212	-0.187473	0.0190303	6.15846	-1.63929	0.107574	0.649947	-4.76084	-0.0791495	-0.182273	0.0239745	6.15846	-1.54248	0.129407	0.641083	-4.86522
Pirin	PIR	PIR_HUMAN	-0.0130001	-0.10061	0.0746098	6.00154	-0.298211	0.766806	0.943468	-5.97304	-0.00141115	-0.0889128	0.0860905	6.00154	-0.0324108	0.974276	0.99683	-5.97311
Laminin subunit beta-2	LAMB2	LAMB2_HUMAN	0.0574641	-0.00772165	0.12265	6.79865	1.77164	0.0826884	0.591266	-4.55686	0.0540813	-0.0110239	0.119186	6.79865	1.66941	0.10143	0.611007	-4.68081
2-oxoglutarate dehydrogenase, mitochondrial	OGDH	E9PCR7_HUMAN	0.0343911	-0.0457195	0.114502	7.70885	0.86296	0.392413	0.834912	-5.66074	0.0415168	-0.0384949	0.121528	7.70885	1.04305	0.302105	0.745452	-5.45977
Proline-rich transmembrane protein 2	PRRT2	PRRT2_HUMAN	-0.0298352	-0.070965	0.0112947	7.89904	-1.45782	0.151287	0.707631	-5.01748	-0.0429813	-0.0840603	-0.00190231	7.89904	-2.10277	0.0406589	0.509549	-3.95665
Cytochrome c oxidase subunit 5B, mitochondrial	COX5B	COX5B_HUMAN	-0.0331858	-0.077243	0.0108713	8.34712	-1.51379	0.136518	0.694151	-4.94121	-0.00611562	-0.0501183	0.0378871	8.34712	-0.279313	0.781183	0.951994	-5.93636
Glutaredoxin-related protein 5, mitochondrial	GLRX5	GLRX5_HUMAN	0.0985401	-0.10392	0.301001	6.2025	0.979013	0.332562	0.800419	-5.55978	0.100564	-0.101646	0.302775	6.2025	1.00036	0.322234	0.758989	-5.50041
Neuroblast differentiation-associated protein AHNAK	AHNAK	AHNK_HUMAN	0.0595152	-0.0210636	0.140094	7.90212	1.48484	0.144089	0.698403	-4.98103	0.0893189	0.00883962	0.169798	7.90212	2.23117	0.0303506	0.477884	-3.71641
NCK-interacting protein with SH3 domain	NCKIPSD	SPN90_HUMAN	0.0508672	-0.034376	0.13611	6.93173	1.19925	0.236212	0.773197	-5.33528	0.0733796	-0.0117583	0.158517	6.93173	1.73214	0.0895549	0.607415	-4.5849
Protein kinase C epsilon type	PRKCE	KPCE_HUMAN	0.0164199	-0.0467036	0.0795434	7.10077	0.52277	0.603496	0.911142	-5.88481	0.0332551	-0.0297904	0.0963005	7.10077	1.06007	0.294322	0.743532	-5.4431
PEST proteolytic signal-containing nuclear protein	PCNP	PCNP_HUMAN	0.0679391	-0.00288855	0.138767	5.82404	1.92774	0.0597085	0.556734	-4.29864	0.0654799	-0.00526028	0.13622	5.82404	1.86026	0.0688712	0.575675	-4.37947
ATP synthase subunit f, mitochondrial	ATP5J2	ATPK_HUMAN	0.103317	-0.102553	0.309187	7.38192	1.00963	0.317849	0.800419	-5.53112	0.109814	-0.0958022	0.315429	7.38192	1.07444	0.288116	0.737834	-5.42863
Putative tyrosine-protein phosphatase auxilin	DNAJC6	AUXI_HUMAN	-0.0324225	-0.062495	-0.00234998	7.67404	-2.16674	0.0351571	0.493127	-3.86786	-0.0280205	-0.0580558	0.0020149	7.67404	-1.87488	0.0667904	0.572678	-4.35522
Hippocalcin-like protein 4	HPCAL4	HPCL4_HUMAN	-0.0509282	-0.108934	0.00707762	7.65096	-1.76448	0.0838985	0.591266	-4.56824	-0.028365	-0.0862992	0.0295691	7.65096	-0.983966	0.329978	0.759115	-5.51578
Peptidyl-prolyl cis-trans isomerase FKBP4	FKBP4	FKBP4_HUMAN	0.0154578	-0.0188845	0.0498001	7.52731	0.904584	0.370123	0.824135	-5.62602	-0.0102455	-0.0445453	0.0240544	7.52731	-0.600304	0.551077	0.873027	-5.80208
Golgi to ER traffic protein 4 homolog	GET4	GET4_HUMAN	0.025204	-0.043766	0.0941739	6.15058	0.734412	0.466206	0.864173	-5.75808	0.0562755	-0.0126092	0.12516	6.15058	1.64183	0.107045	0.616636	-4.72198
Heterogeneous nuclear ribonucleoprotein A3	HNRNPA3	ROA3_HUMAN	0.0442251	-0.0500246	0.138475	7.51423	0.943431	0.35018	0.810123	-5.59208	-0.0138879	-0.108021	0.0802453	7.51423	-0.296629	0.768028	0.947004	-5.93159
Phosphatidylinositol 5-phosphate 4-kinase type-2 alpha	PIP4K2A	PI42A_HUMAN	0.0566374	-0.00292885	0.116204	6.77596	1.91088	0.0618936	0.556734	-4.32742	0.0556306	-0.00386202	0.115123	6.77596	1.87924	0.0661807	0.571221	-4.34796
Centrosomal protein of 170 kDa protein B	CEP170B	C170B_HUMAN	0.033663	-0.053844	0.12117	6.30346	0.77311	0.44318	0.854469	-5.7304	0.0380754	-0.0493234	0.125474	6.30346	0.875528	0.385569	0.789451	-5.61035
Fatty acid synthase	FASN	FAS_HUMAN	0.0260166	-0.0216156	0.0736487	8.05827	1.09769	0.277717	0.783239	-5.44424	-0.0130747	-0.060648	0.0344986	8.05827	-0.55233	0.583239	0.884046	-5.82832
Glutaredoxin-3	GLRX3	GLRX3_HUMAN	0.0203247	-0.0392377	0.0798871	6.24904	0.685777	0.496094	0.874984	-5.79091	-0.00857845	-0.0680673	0.0509104	6.24904	-0.289804	0.773192	0.949199	-5.93351
Eukaryotic translation initiation factor 3 subunit C-like protein	EIF3CL	EIFCL_HUMAN	0.0229802	-0.0397371	0.0856974	6.58827	0.736371	0.465024	0.863253	-5.75672	0.0381139	-0.0245259	0.100754	6.58827	1.22282	0.227259	0.710045	-5.27049
Protein-tyrosine kinase 2-beta	PTK2B	FAK2_HUMAN	0.0878739	-0.0688632	0.244611	6.02327	1.12712	0.265271	0.783239	-5.41355	0.0889446	-0.0675988	0.245488	6.02327	1.14226	0.258985	0.716554	-5.35879
40S ribosomal protein S16	RPS16	RS16_HUMAN	0.0128693	-0.038613	0.0643517	7.25404	0.502376	0.617659	0.916181	-5.89479	0.0401272	-0.0112915	0.0915459	7.25404	1.56837	0.123246	0.637298	-4.82866
Microtubule-associated protein RP/EB family member 2	MAPRE2	MARE2_HUMAN	0.00566817	-0.0418368	0.0531732	7.26	0.239792	0.811494	0.952241	-5.98811	0.0187801	-0.0286662	0.0662264	7.26	0.795476	0.430183	0.81163	-5.67331
Prefoldin subunit 5	PFDN5	PFD5_HUMAN	-0.0373208	-0.0756517	0.00101013	6.845	-1.95674	0.0561032	0.556012	-4.24862	-0.0358549	-0.0741384	0.00242868	6.845	-1.88221	0.0657682	0.56961	-4.34301
3-hydroxybutyrate dehydrogenase type 2	BDH2	BDH2_HUMAN	-0.0585262	-0.129421	0.0123684	6.76635	-1.65908	0.103503	0.643301	-4.73123	-0.0407125	-0.111519	0.0300944	6.76635	-1.15553	0.253489	0.715053	-5.34467
UDP-N-acetylglucosamine--peptide N-acetylglucosaminyltransferase 110 kDa subunit	OGT	OGT1_HUMAN	0.0132464	-0.0694381	0.095931	6.76769	0.321963	0.748854	0.941831	-5.96597	0.0414048	-0.0411775	0.123987	6.76769	1.00762	0.318601	0.757329	-5.49375
Vitamin D-binding protein	GC	VTDB_HUMAN	0.00775458	-0.180117	0.195626	6.01865	0.0830036	0.934196	0.985295	-6.01241	-0.0859738	-0.273613	0.101665	6.01865	-0.921387	0.361483	0.772728	-5.57154
Glutamate receptor 2	GRIA2	GRIA2_HUMAN	-0.0235132	-0.0546636	0.00763709	7.58635	-1.51698	0.135712	0.694151	-4.93679	-0.0263143	-0.0574261	0.00479757	7.58635	-1.6998	0.0955253	0.60766	-4.63474
Maestro heat-like repeat-containing protein family member 1	MROH1	MROH1_HUMAN	0.0774615	-0.0431517	0.198075	5.72385	1.29069	0.202883	0.755572	-5.22945	0.0564932	-0.063971	0.176957	5.72385	0.942474	0.350585	0.765942	-5.55322
Immunoglobulin heavy constant gamma 4	IGHG4	IGHG4_HUMAN	-0.0689009	-0.33636	0.198558	6.11077	-0.518262	0.606709	0.911142	-5.88696	-0.157884	-0.425013	0.109245	6.11077	-1.18905	0.240397	0.710045	-5.30808
Isochorismatase domain-containing protein 1	ISOC1	ISOC1_HUMAN	-0.00608969	-0.053411	0.0412316	6.79327	-0.258625	0.797011	0.950704	-5.98361	-0.00940646	-0.0566693	0.0378564	6.79327	-0.399979	0.690914	0.916638	-5.8973
Cancer-related nucleoside-triphosphatase	NTPCR	NTPCR_HUMAN	-0.0477218	-0.194243	0.0987993	5.84154	-0.654558	0.515821	0.882528	-5.81082	0.0546542	-0.0916859	0.200994	5.84154	0.75057	0.456509	0.818503	-5.70605
Alpha-actinin-4 (Fragment)	ACTN4	K7EJH8_HUMAN	-0.0418204	-0.101922	0.0182812	6.835	-1.3984	0.168304	0.741032	-5.09555	-0.00674294	-0.0667703	0.0532844	6.835	-0.225752	0.822336	0.961696	-5.94927
Extracellular superoxide dismutase [Cu-Zn]	SOD3	SODE_HUMAN	0.0810709	-0.0593883	0.22153	6.23673	1.16035	0.251616	0.781002	-5.37805	0.111673	-0.0286128	0.251958	6.23673	1.60032	0.116054	0.630101	-4.7829
Chromogranin-A	CHGA	CMGA_HUMAN	-0.0077141	-0.0706803	0.0552521	6.78404	-0.246212	0.806549	0.951804	-5.98661	-0.0419728	-0.104861	0.0209157	6.78404	-1.34131	0.18602	0.701423	-5.13035
Glutaminase kidney isoform, mitochondrial	GLS	GLSK_HUMAN	0.0898171	-0.236579	0.416214	7.71596	0.5536	0.582479	0.900668	-5.86886	0.151027	-0.174966	0.47702	7.71596	0.932029	0.356089	0.766462	-5.56222
Ragulator complex protein LAMTOR1	LAMTOR1	LTOR1_HUMAN	-0.119604	-0.289802	0.0505936	6.1225	-1.41308	0.164108	0.736359	-5.07656	-0.0350283	-0.205016	0.134959	6.1225	-0.414357	0.680465	0.915694	-5.89169
Transmembrane protein 35A	TMEM35A	TM35A_HUMAN	0.105309	-0.134937	0.345556	5.63635	0.881486	0.382476	0.833291	-5.6454	0.183548	-0.0564017	0.423498	5.63635	1.53828	0.130589	0.641083	-4.87123
RNA-binding protein EWS	EWSR1	EWS_HUMAN	-0.0411375	-0.0876497	0.00537472	6.60442	-1.77747	0.081713	0.591266	-4.54755	-0.0337714	-0.0802261	0.0126834	6.60442	-1.461	0.150415	0.655721	-4.97667
Retinal dehydrogenase 1	ALDH1A1	AL1A1_HUMAN	-0.00289837	-0.0565725	0.0507757	7.4875	-0.108523	0.914025	0.981381	-6.01006	-0.016801	-0.0704088	0.0368067	7.4875	-0.629853	0.531724	0.861771	-5.78486
Vacuolar protein-sorting-associated protein 25	VPS25	VPS25_HUMAN	0.0053687	-0.0931259	0.103863	5.93462	0.109544	0.91322	0.981381	-6.00996	-0.0309799	-0.129353	0.067393	5.93462	-0.6329	0.529749	0.861441	-5.78303
Metabotropic glutamate receptor 3	GRM3	GRM3_HUMAN	-0.0657987	-0.130683	-0.000914191	6.84673	-2.03801	0.0469788	0.510823	-4.10509	-0.0271486	-0.091953	0.0376557	6.84673	-0.841928	0.403928	0.79727	-5.63748
TAR DNA-binding protein 43	TARDBP	TADBP_HUMAN	0.0377756	-0.0338248	0.109376	6.53192	1.0603	0.294221	0.795129	-5.48206	0.0401053	-0.0314066	0.111617	6.53192	1.12708	0.265212	0.726814	-5.37485
Coiled-coil and C2 domain-containing protein 1A	CC2D1A	C2D1A_HUMAN	-0.00647363	-0.0828373	0.0698901	5.75269	-0.17037	0.865423	0.969052	-6.00178	0.0281542	-0.0481151	0.104424	5.75269	0.741865	0.461719	0.820153	-5.71219
Creatine kinase M-type	CKM	KCRM_HUMAN	0.0546006	-0.106275	0.215476	7.02423	0.682793	0.498092	0.877643	-5.79272	-0.0412592	-0.201936	0.119418	7.02423	-0.516595	0.607863	0.890572	-5.84637
Ezrin	EZR	EZRI_HUMAN	0.0202381	-0.0217385	0.0622146	7.51904	0.968933	0.337349	0.801832	-5.56918	0.0293852	-0.0125395	0.0713098	7.51904	1.40861	0.165281	0.67622	-5.04542
Neural cell adhesion molecule 1 (Fragment)	NCAM1	A0A0D9SF30_HUMAN	-0.0457249	-0.0841875	-0.0072623	8.11	-2.38916	0.0207909	0.456153	-3.43054	-0.0471505	-0.0855656	-0.0087354	8.11	-2.46669	0.0171901	0.446633	-3.24394
Mitochondrial-processing peptidase subunit alpha	PMPCA	MPPA_HUMAN	0.000173333	-0.0752775	0.0756241	6.10423	0.00461687	0.996335	0.99858	-6.01571	-0.037245	-0.112603	0.0381126	6.10423	-0.993281	0.325465	0.759115	-5.50716
40S ribosomal protein S28	RPS28	RS28_HUMAN	0.0801865	-0.0836696	0.244043	6.90423	0.984512	0.329909	0.800419	-5.55467	0.114053	-0.0496007	0.277706	6.90423	1.40205	0.167477	0.677546	-5.05389
Dynamin-3	DNM3	DYN3_HUMAN	0.0501628	-0.0215246	0.12185	7.67481	1.40627	0.165969	0.737366	-5.08538	0.0624526	-0.00914617	0.134051	7.67481	1.75298	0.085876	0.606266	-4.55236
cAMP-dependent protein kinase catalytic subunit alpha	PRKACA	KAPCA_HUMAN	-0.0425199	-0.108973	0.0239331	6.58904	-1.2859	0.204534	0.755876	-5.23517	-0.0484578	-0.114829	0.0179131	6.58904	-1.46729	0.148701	0.655721	-4.96825
Dickkopf-related protein 3	DKK3	DKK3_HUMAN	-0.0470686	-0.14093	0.0467932	6.59808	-1.0078	0.318514	0.800419	-5.53304	-0.0503688	-0.144115	0.043377	6.59808	-1.07979	0.285533	0.737834	-5.42343
Protein FAM98A	FAM98A	FA98A_HUMAN	0.0695396	-0.0356997	0.174779	5.69654	1.32796	0.190359	0.755572	-5.18424	0.0722749	-0.0328343	0.177384	5.69654	1.3819	0.173284	0.683291	-5.07958
Actin-related protein 2/3 complex subunit 1A	ARPC1A	ARC1A_HUMAN	-0.00282241	-0.0399521	0.0343073	7.46904	-0.152767	0.879211	0.973608	-6.00451	-0.0226863	-0.0597701	0.0143974	7.46904	-1.22945	0.224788	0.710045	-5.26297
Deoxynucleoside triphosphate triphosphohydrolase SAMHD1	SAMHD1	SAMH1_HUMAN	0.160889	-0.078915	0.400694	5.32442	1.34879	0.183701	0.755572	-5.15846	0.145182	-0.0943263	0.38469	5.32442	1.21861	0.228916	0.710045	-5.27521
Spectrin beta chain, non-erythrocytic 1	SPTBN1	SPTB2_HUMAN	-0.017354	-0.0399925	0.00528444	9.27	-1.54058	0.129868	0.685481	-4.9038	-0.0210351	-0.0436456	0.00157542	9.27	-1.86967	0.0675255	0.575675	-4.36388
60S ribosomal protein L7	RPL7	RL7_HUMAN	0.00925917	-0.0353204	0.0538388	7.19231	0.417414	0.678203	0.927558	-5.93217	0.0322855	-0.012239	0.07681	7.19231	1.45727	0.151437	0.655721	-4.98164
Rho GTPase-activating protein 35	ARHGAP35	RHG35_HUMAN	0.0352033	-0.0375743	0.107981	6.18731	0.972112	0.335781	0.801064	-5.56628	0.0354125	-0.0372751	0.1081	6.18731	0.979101	0.332351	0.759115	-5.52025
Eukaryotic translation initiation factor 1b	EIF1B	EIF1B_HUMAN	0.0304044	-0.0235187	0.0843274	6.7825	1.13316	0.262673	0.783239	-5.40722	0.0130069	-0.0408495	0.0668633	6.7825	0.485364	0.629587	0.896957	-5.86133
Keratin, type II cytoskeletal 2 epidermal	KRT2	K22E_HUMAN	-0.087793	-0.201811	0.0262255	6.715	-1.54804	0.128161	0.685106	-4.89336	-0.0379629	-0.15184	0.0759146	6.715	-0.670221	0.505918	0.846891	-5.75996
Protein transport protein Sec31A	SEC31A	SC31A_HUMAN	0.0227183	-0.0447658	0.0902024	6.25769	0.676559	0.501875	0.879099	-5.79688	0.0275171	-0.0398836	0.0949178	6.25769	0.820482	0.415925	0.805731	-5.65427
ATP-dependent RNA helicase DDX1	DDX1	DDX1_HUMAN	0.0316095	-0.0203524	0.0835714	7.24923	1.22254	0.227365	0.766751	-5.30902	0.00751483	-0.0443828	0.0594125	7.24923	0.291006	0.772278	0.949091	-5.93318
Histone H2A.Z	H2AFZ	H2AZ_HUMAN	0.0387319	-0.022305	0.0997687	7.15769	1.27529	0.208236	0.760896	-5.24779	0.0114899	-0.0494715	0.0724513	7.15769	0.378784	0.706489	0.922341	-5.90516
Exopolyphosphatase PRUNE1	PRUNE1	PRUN1_HUMAN	0.0443	-0.0988469	0.187447	5.00462	0.621946	0.536868	0.886138	-5.83065	-0.0231255	-0.166096	0.119845	5.00462	-0.32507	0.746515	0.941022	-5.92317
Vacuolar protein sorting-associated protein 26A	VPS26A	VP26A_HUMAN	0.0422561	-0.0131405	0.0976527	6.91865	1.53298	0.131727	0.685481	-4.91447	-0.000703728	-0.0560319	0.0546244	6.91865	-0.0255617	0.979711	0.99698	-5.9733
Nischarin	NISCH	NISCH_HUMAN	0.0592734	-0.0121348	0.130682	6.25846	1.66818	0.101675	0.643301	-4.71751	0.0517948	-0.0195252	0.123115	6.25846	1.45951	0.150823	0.655721	-4.97866
Neural cell adhesion molecule 2	NCAM2	NCAM2_HUMAN	-0.0357268	-0.076725	0.00527138	7.95885	-1.7513	0.0861673	0.591266	-4.58911	-0.0329047	-0.0738522	0.00804282	7.95885	-1.61496	0.112757	0.627287	-4.76151
AFG3-like protein 2	AFG3L2	AFG32_HUMAN	0.0175161	-0.0287113	0.0637434	7.42404	0.761497	0.450019	0.86115	-5.73885	0.0277811	-0.0183891	0.0739513	7.42404	1.20926	0.232381	0.710045	-5.28576
AP-1 complex subunit mu-1	AP1M1	AP1M1_HUMAN	0.0249981	-0.0258907	0.075887	7.06827	0.987224	0.328395	0.800419	-5.55234	0.0191052	-0.0317208	0.0699312	7.06827	0.755434	0.453613	0.816818	-5.7026
Receptor of activated protein C kinase 1	RACK1	RACK1_HUMAN	0.0193872	-0.0143027	0.0530772	7.27865	1.1565	0.253096	0.782532	-5.38225	0.0199009	-0.0137474	0.0535492	7.27865	1.18861	0.240335	0.710045	-5.3087
Dihydropyrimidinase-related protein 1	CRMP1	DPYL1_HUMAN	-0.0307928	-0.0705912	0.00900557	8.41038	-1.55494	0.126411	0.680422	-4.88349	-0.0251286	-0.0648778	0.0146206	8.41038	-1.27049	0.209925	0.703978	-5.21556
Vesicle-associated membrane protein 1	VAMP1	VAMP1_HUMAN	-0.0404766	-0.0900511	0.00909781	7.69	-1.64088	0.107242	0.649452	-4.75847	-0.0230043	-0.0725175	0.0265089	7.69	-0.933725	0.355036	0.765942	-5.56091
Arylsulfatase A	ARSA	ARSA_HUMAN	0.0759465	-0.0832035	0.235096	5.675	0.95903	0.342263	0.802936	-5.57817	0.157842	-0.00111126	0.316795	5.675	1.99565	0.0515605	0.52531	-4.14877
Telomeric repeat-binding factor 2-interacting protein 1	TERF2IP	TE2IP_HUMAN	-0.115385	-0.269194	0.0384232	5.2575	-1.50765	0.13808	0.696442	-4.94971	-0.0545631	-0.208181	0.0990553	5.2575	-0.713817	0.478735	0.825866	-5.73147
Protein disulfide-isomerase A6	PDIA6	PDIA6_HUMAN	0.0284561	-0.0169544	0.0738666	7.58269	1.25936	0.213881	0.763301	-5.26653	0.026478	-0.0188765	0.0718324	7.58269	1.17326	0.246375	0.710045	-5.32551
Malectin	MLEC	MLEC_HUMAN	-0.0185811	-0.0588012	0.0216391	6.58096	-0.928449	0.357737	0.814365	-5.60538	-0.0199917	-0.0601621	0.0201787	6.58096	-1.00017	0.322153	0.758989	-5.50074
Tropomodulin-1	TMOD1	TMOD1_HUMAN	0.0404289	-0.00561378	0.0864717	6.61692	1.76467	0.0838676	0.591266	-4.56795	0.0359724	-0.0100134	0.0819583	6.61692	1.57209	0.122381	0.637167	-4.82337
NADH dehydrogenase [ubiquinone] 1 beta subcomplex subunit 10	NDUFB10	NDUBA_HUMAN	-0.0296866	-0.0757913	0.0164182	7.95135	-1.29403	0.201734	0.755572	-5.22545	-0.00862203	-0.0546698	0.0374257	7.95135	-0.376298	0.708324	0.923344	-5.90605
Sn1-specific diacylglycerol lipase alpha	DAGLA	DGLA_HUMAN	0.0107937	-0.0702573	0.0918447	5.75	0.267635	0.790106	0.949782	-5.98133	0.0387989	-0.0421519	0.11975	5.75	0.963228	0.340174	0.761447	-5.53469
Clathrin light chain B	CLTB	CLCB_HUMAN	-0.0494492	-0.105921	0.00702244	8.06269	-1.75979	0.0847011	0.591266	-4.57569	-0.0561019	-0.112504	0.000300026	8.06269	-1.99901	0.0511836	0.525291	-4.14288
TSC22 domain family protein 1	TSC22D1	T22D1_HUMAN	-0.0418583	-0.100055	0.0163384	6.77962	-1.44549	0.154702	0.710569	-5.03392	-0.0340538	-0.0921786	0.0240709	6.77962	-1.17743	0.244724	0.710045	-5.32096
Small nuclear ribonucleoprotein Sm D3	SNRPD3	SMD3_HUMAN	0.0229708	-0.0409137	0.0868553	6.76769	0.722623	0.473355	0.866293	-5.76624	-0.0258094	-0.089615	0.0379961	6.76769	-0.812925	0.420203	0.808399	-5.66008
Succinate--CoA ligase [ADP/GDP-forming] subunit alpha, mitochondrial	SUCLG1	SUCA_HUMAN	0.10856	-0.0821353	0.299256	7.30019	1.14528	0.257896	0.782651	-5.39416	0.0446768	-0.145783	0.235137	7.30019	0.471912	0.639175	0.896957	-5.86737
Coronin-1B	CORO1B	COR1B_HUMAN	0.0427681	-0.0328322	0.118368	6.63808	1.13691	0.261117	0.783239	-5.40324	0.0453097	-0.0301972	0.120816	6.63808	1.20597	0.233635	0.710045	-5.28944
Long-chain fatty acid transport protein 4	SLC27A4	S27A4_HUMAN	-0.036668	-0.0938898	0.0205538	6.32596	-1.28782	0.203871	0.755572	-5.23288	0.00471224	-0.0524389	0.0618633	6.32596	0.165704	0.869073	0.972195	-5.96049
Ras-related protein Rab-9A	RAB9A	RAB9A_HUMAN	0.0700369	-0.0655378	0.205612	5.78	1.0382	0.304287	0.800419	-5.50382	-0.0181452	-0.153552	0.117262	5.78	-0.269309	0.788826	0.954725	-5.93898
Ran-specific GTPase-activating protein	RANBP1	RANG_HUMAN	0.018011	-0.0333005	0.0693225	6.85865	0.705429	0.483891	0.870166	-5.77791	0.0276141	-0.023634	0.0788622	6.85865	1.08289	0.28417	0.737834	-5.42031
Misshapen-like kinase 1	MINK1	MINK1_HUMAN	-0.0498445	-0.121524	0.0218348	6.55173	-1.39751	0.168572	0.741032	-5.0967	-0.018062	-0.0896527	0.0535287	6.55173	-0.507037	0.614409	0.890755	-5.85111
WAS/WASL-interacting protein family member 2	WIPF2	WIPF2_HUMAN	-0.0155972	-0.110358	0.0791637	6.19923	-0.330786	0.74222	0.94102	-5.96321	0.0520749	-0.0425689	0.146719	6.19923	1.10578	0.274236	0.733147	-5.39698
Prostaglandin E synthase 2	PTGES2	PGES2_HUMAN	-0.0114691	-0.0501691	0.0272309	7.25827	-0.595592	0.554195	0.890985	-5.84594	-0.0143681	-0.0530203	0.0242841	7.25827	-0.747063	0.458604	0.818926	-5.70853
Receptor-type tyrosine-protein phosphatase zeta	PTPRZ1	PTPRZ_HUMAN	-0.0415302	-0.0788255	-0.00423483	8.17962	-2.2379	0.0298176	0.480012	-3.73167	-0.0341161	-0.0713654	0.00313317	8.17962	-1.84066	0.0717462	0.580002	-4.41172
Myelin P2 protein	PMP2	MYP2_HUMAN	0.106111	-0.0879884	0.30021	6.57288	1.09981	0.277021	0.783239	-5.44189	0.179288	-0.0145712	0.373147	6.57288	1.86058	0.0690728	0.575675	-4.37996
Rabphilin-3A	RPH3A	RP3A_HUMAN	-0.0412757	-0.117705	0.035154	7.72462	-1.08548	0.283062	0.788204	-5.4567	-0.00762776	-0.083963	0.0687074	7.72462	-0.200845	0.841657	0.962737	-5.95434
Dehydrogenase/reductase SDR family member 7B	DHRS7B	DRS7B_HUMAN	0.12699	-0.00937698	0.263356	5.2775	1.87151	0.0672657	0.556734	-4.39382	0.0820957	-0.0541024	0.218294	5.2775	1.21138	0.231574	0.710045	-5.28338
Actin-binding LIM protein 1	ABLIM1	ABLM1_HUMAN	-0.0320128	-0.0837565	0.0197309	6.64692	-1.24336	0.219665	0.763695	-5.28514	-0.00904002	-0.0607198	0.0426398	6.64692	-0.351544	0.726691	0.934987	-5.91464
Dual specificity mitogen-activated protein kinase kinase 2	MAP2K2	MP2K2_HUMAN	0.000744943	-0.0920222	0.0935121	5.52654	0.0161384	0.98719	0.993692	-6.0156	0.076923	-0.0157295	0.169576	5.52654	1.66851	0.101608	0.611007	-4.68215
Beta-actin-like protein 2	ACTBL2	ACTBL_HUMAN	0.0274598	-0.0215687	0.0764883	8.75423	1.12559	0.265835	0.783239	-5.41522	0.0060248	-0.0429431	0.0549927	8.75423	0.247265	0.805739	0.961696	-5.94441
Protein bassoon	BSN	BSN_HUMAN	-0.0343972	-0.095427	0.0266327	7.74846	-1.13269	0.26287	0.783239	-5.40772	-0.0142555	-0.0752099	0.0466989	7.74846	-0.470012	0.640437	0.896957	-5.8683
Branched-chain-amino-acid aminotransferase, cytosolic	BCAT1	BCAT1_HUMAN	-0.0296296	-0.105875	0.0466159	6.32308	-0.780985	0.438578	0.852863	-5.72459	-0.0373304	-0.113482	0.038821	6.32308	-0.985181	0.329387	0.759115	-5.51466
Flotillin-1	FLOT1	FLOT1_HUMAN	0.0236444	-0.040586	0.0878747	7.78827	0.739808	0.462955	0.863152	-5.75431	0.0389764	-0.0251746	0.103127	7.78827	1.22104	0.227928	0.710045	-5.27251
Reticulon-1	RTN1	RTN1_HUMAN	-0.0248895	-0.0480348	-0.0017443	8.27827	-2.16116	0.0356101	0.494732	-3.87841	-0.019089	-0.0422056	0.00402768	8.27827	-1.65954	0.10341	0.611978	-4.6956
Alpha-crystallin B chain	CRYAB	CRYAB_HUMAN	0.0617038	-0.0360773	0.159485	8.01327	1.26901	0.210598	0.763301	-5.25515	0.0656779	-0.0319824	0.163338	8.01327	1.35241	0.182623	0.696702	-5.11658
Annexin A5	ANXA5	ANXA5_HUMAN	0.0649803	-0.0283823	0.158343	8.05481	1.39957	0.168103	0.741032	-5.09406	0.0834018	-0.00984546	0.176649	8.05481	1.79856	0.0784075	0.580002	-4.48045
Leukocyte surface antigen CD47	CD47	CD47_HUMAN	-0.0428866	-0.0804014	-0.00537186	8.30212	-2.29747	0.025913	0.469077	-3.61493	-0.0233116	-0.0607801	0.0141568	8.30212	-1.25037	0.217117	0.707742	-5.23899
V-type proton ATPase subunit C 1	ATP6V1C1	VATC1_HUMAN	-0.0242843	-0.0556443	0.00707576	7.85673	-1.55625	0.1261	0.680422	-4.88164	-0.00992227	-0.0412435	0.021399	7.85673	-0.636653	0.527321	0.861082	-5.78078
Membrane-associated phosphatidylinositol transfer protein 3	PITPNM3	PITM3_HUMAN	0.0202648	-0.0678588	0.108388	5.73942	0.462149	0.646025	0.91825	-5.91334	0.0408832	-0.0471315	0.128898	5.73942	0.933514	0.355143	0.765942	-5.5611
PH and SEC7 domain-containing protein 3	PSD3	B4DKF8_HUMAN	-0.0259939	-0.0735671	0.0215792	7.52519	-1.0981	0.277541	0.783239	-5.44382	-0.00863465	-0.056149	0.0388797	7.52519	-0.365217	0.716525	0.929392	-5.90997
Rho guanine nucleotide exchange factor 12	ARHGEF12	ARHGC_HUMAN	0.0432007	-0.0472935	0.133695	5.45096	0.959403	0.342077	0.802936	-5.57784	-0.0232353	-0.113618	0.0671471	5.45096	-0.516649	0.607731	0.890572	-5.84643
ER membrane protein complex subunit 2	EMC2	EMC2_HUMAN	0.0225532	-0.0489569	0.0940633	5.99019	0.633828	0.529148	0.882676	-5.82354	-0.0191824	-0.0906041	0.0522394	5.99019	-0.539763	0.591811	0.888246	-5.83483
Inter-alpha-trypsin inhibitor heavy chain H4	ITIH4	ITIH4_HUMAN	0.0658798	-0.151498	0.283258	5.85481	0.609472	0.545107	0.888477	-5.83789	-0.0896677	-0.306777	0.127442	5.85481	-0.830568	0.410361	0.804259	-5.64632
Pyruvate kinase (Fragment)	PKM	H3BTN5_HUMAN	-0.0184956	-0.0745622	0.037571	8.10596	-0.662972	0.510463	0.882528	-5.80554	-0.0159567	-0.071954	0.0400405	8.10596	-0.572675	0.569489	0.880675	-5.81746
Cytochrome b-c1 complex subunit Rieske, mitochondrial	UQCRFS1	UCRI_HUMAN	-0.0204298	-0.052114	0.0112545	8.20942	-1.29584	0.201117	0.755572	-5.22328	-0.0140776	-0.0457226	0.0175675	8.20942	-0.89403	0.375687	0.783987	-5.59496
Huntingtin-interacting protein 1-related protein	HIP1R	HIP1R_HUMAN	0.00851857	-0.0623116	0.0793488	6.26731	0.241701	0.810023	0.951804	-5.98767	0.0606036	-0.0101391	0.131346	6.26731	1.72166	0.0914545	0.607415	-4.60114
Signal recognition particle 9 kDa protein	SRP9	SRP09_HUMAN	0.0143899	-0.0347307	0.0635106	6.66212	0.588742	0.558745	0.892207	-5.84981	-0.00408033	-0.0531403	0.0449796	6.66212	-0.167147	0.867944	0.972195	-5.96026
Extended synaptotagmin-1	ESYT1	ESYT1_HUMAN	0.0323515	-0.00635505	0.0710581	7.24981	1.67974	0.0993901	0.638562	-4.69999	0.0335543	-0.0051044	0.0722131	7.24981	1.74434	0.0873848	0.606612	-4.56588
Transmembrane protein 245	TMEM245	TM245_HUMAN	-0.0156944	-0.111305	0.0799159	5.91327	-0.329892	0.742891	0.94102	-5.9635	0.0252062	-0.0702859	0.120698	5.91327	0.530483	0.598179	0.888246	-5.83955
Gamma-aminobutyric acid receptor subunit beta-3	GABRB3	GBRB3_HUMAN	-0.0135978	-0.0586991	0.0315035	6.61038	-0.605913	0.547376	0.889692	-5.84003	0.0078575	-0.037188	0.052903	6.61038	0.350561	0.727424	0.934987	-5.91496
Talin-1	TLN1	TLN1_HUMAN	0.0577756	0.00548681	0.110064	7.21558	2.22058	0.0310462	0.482982	-3.76514	0.0502414	-0.00198278	0.102466	7.21558	1.9334	0.0589898	0.542207	-4.25655
Ubiquilin-4	UBQLN4	UBQL4_HUMAN	0.0330501	-0.0604401	0.12654	6.12846	0.710458	0.480796	0.870166	-5.77453	0.0339336	-0.059441	0.127308	6.12846	0.730352	0.468661	0.822438	-5.72019
DNA-dependent protein kinase catalytic subunit	PRKDC	PRKDC_HUMAN	0.0534315	-0.0130996	0.119963	6.88885	1.614	0.112965	0.668557	-4.79822	0.0107212	-0.0557277	0.0771701	6.88885	0.324255	0.747129	0.941144	-5.92343
40S ribosomal protein S3	RPS3	RS3_HUMAN	0.0181853	-0.0117208	0.0480915	7.81692	1.22206	0.227546	0.766751	-5.30957	0.0235631	-0.00630605	0.0534323	7.81692	1.58541	0.119323	0.634293	-4.80431
Protein phosphatase 1 regulatory subunit 21	PPP1R21	PPR21_HUMAN	0.0177594	-0.0164646	0.0519833	6.73269	1.04287	0.302141	0.800419	-5.49926	0.00381523	-0.0303664	0.0379969	6.73269	0.224315	0.823447	0.961696	-5.94958
SWI/SNF complex subunit SMARCC2	SMARCC2	SMRC2_HUMAN	-0.011723	-0.101678	0.0782316	5.75058	-0.261906	0.794494	0.949782	-5.98279	-0.0386016	-0.128445	0.0512418	5.75058	-0.863476	0.392093	0.79273	-5.6202
Uncharacterized protein KIAA1211-like	KIAA1211L	K121L_HUMAN	-0.0643804	-0.152941	0.0241799	6.64962	-1.46098	0.150418	0.707631	-5.01323	-0.0473193	-0.13577	0.0411316	6.64962	-1.07514	0.287589	0.737834	-5.4281
Cellular retinoic acid-binding protein 1	CRABP1	RABP1_HUMAN	0.108816	-0.130635	0.348267	6.45692	0.914237	0.365263	0.820548	-5.61755	0.194993	-0.0441622	0.434148	6.45692	1.64029	0.107627	0.618617	-4.72466
Sodium channel subunit beta-2	SCN2B	SCN2B_HUMAN	-0.0473062	-0.103216	0.00860355	6.56442	-1.70044	0.0954029	0.627486	-4.66833	-0.0469224	-0.102763	0.00891832	6.56442	-1.68873	0.0976416	0.611007	-4.6516
Ephrin type-A receptor 4	EPHA4	EPHA4_HUMAN	-0.0425434	-0.0803703	-0.0047166	6.86	-2.26029	0.0282928	0.474224	-3.68809	-0.0339854	-0.0717655	0.00379474	6.86	-1.80784	0.0767865	0.580002	-4.46506
Spermatogenesis-associated protein 20	SPATA20	SPT20_HUMAN	0.0381667	-0.133942	0.210275	6.11692	0.445924	0.657665	0.923186	-5.92035	-0.0377267	-0.209622	0.134169	6.11692	-0.441328	0.660965	0.909437	-5.8807
Homer protein homolog 1	HOMER1	HOME1_HUMAN	-0.0326894	-0.0976127	0.032234	7.64538	-1.0119	0.31657	0.800419	-5.52914	0.0202002	-0.0446429	0.0850433	7.64538	0.626069	0.534182	0.862303	-5.78711
Parathymosin	PTMS	PTMS_HUMAN	-0.0363924	-0.0895545	0.0167697	7.24673	-1.37575	0.175171	0.750297	-5.12454	-0.0278013	-0.0808977	0.0252951	7.24673	-1.05228	0.297846	0.745452	-5.45078
Proteasome subunit beta type-1	PSMB1	PSB1_HUMAN	-0.0274477	-0.0742229	0.0193275	7.20558	-1.17929	0.243991	0.774418	-5.35741	-0.0474961	-0.0942136	-0.000778698	7.20558	-2.0432	0.0464433	0.525291	-4.06452
Serine/threonine-protein phosphatase PP1-beta catalytic subunit	PPP1CB	PP1B_HUMAN	-0.0184971	-0.0498915	0.0128974	7.62904	-1.18408	0.242107	0.774418	-5.35213	-0.00849968	-0.0398553	0.022856	7.62904	-0.544776	0.588385	0.887448	-5.83225
Protein phosphatase 1 regulatory subunit 12A	PPP1R12A	MYPT1_HUMAN	0.0297185	-0.0247194	0.0841564	6.36058	1.09712	0.277962	0.783239	-5.44482	0.031812	-0.0225587	0.0861827	6.36058	1.17586	0.245344	0.710045	-5.32268
Protein unc-13 homolog A	UNC13A	UN13A_HUMAN	0.0457401	-0.0496836	0.141164	5.97135	0.963322	0.340127	0.802936	-5.57429	0.0579378	-0.0373679	0.153244	5.97135	1.22173	0.227671	0.710045	-5.27173
Serine--tRNA ligase, cytoplasmic	SARS	SYSC_HUMAN	-0.0144343	-0.0566061	0.0277376	7.52923	-0.687864	0.49479	0.874466	-5.78955	-0.0112706	-0.0533903	0.0308492	7.52923	-0.537763	0.593181	0.888246	-5.83586
Annexin A6	ANXA6	ANXA6_HUMAN	-0.0852091	-0.295992	0.125573	7.94865	-0.813269	0.420168	0.84262	-5.70003	-0.143194	-0.353716	0.0673281	7.94865	-1.36839	0.177702	0.689898	-5.09662
Phosphofurin acidic cluster sorting protein 2	PACS2	PACS2_HUMAN	0.0563537	-0.0233481	0.136055	5.96712	1.42097	0.161674	0.726692	-5.06625	0.0324594	-0.0471439	0.112063	5.96712	0.819484	0.416488	0.805731	-5.65504
Late secretory pathway protein AVL9 homolog	AVL9	AVL9_HUMAN	0.0551777	-0.0349213	0.145277	6.19442	1.23076	0.224301	0.765457	-5.29963	0.00447023	-0.0855174	0.0944579	6.19442	0.0998339	0.920885	0.983887	-5.96885
Proteasome subunit alpha type-6	PSMA6	PSA6_HUMAN	-0.0242145	-0.0726683	0.0242392	7.24308	-1.00434	0.320162	0.800419	-5.53631	-0.0285097	-0.0769036	0.0198842	7.24308	-1.18395	0.242159	0.710045	-5.31383
Acetyl-CoA carboxylase 1	ACACA	ACACA_HUMAN	0.0326788	-0.037707	0.103065	6.12019	0.933065	0.355373	0.812957	-5.60133	0.0302734	-0.0400254	0.100572	6.12019	0.865454	0.391017	0.791787	-5.61859
CD82 antigen	CD82	CD82_HUMAN	0.109363	-0.0654878	0.284214	5.79827	1.25741	0.214658	0.763301	-5.26878	0.130243	-0.0443919	0.304878	5.79827	1.49933	0.140303	0.648589	-4.92497
Trafficking protein particle complex subunit 6B	TRAPPC6B	TPC6B_HUMAN	0.0374511	-0.0251398	0.100042	5.67096	1.2025	0.234964	0.773159	-5.33165	0.0264977	-0.0360158	0.0890113	5.67096	0.851856	0.398449	0.794805	-5.62957
Eukaryotic translation initiation factor 4 gamma 1	EIF4G1	IF4G1_HUMAN	0.00609648	-0.0331457	0.0453387	6.52404	0.312217	0.756203	0.941831	-5.96894	-0.00824672	-0.0474404	0.030947	6.52404	-0.422859	0.674253	0.913224	-5.88833
CDP-diacylglycerol--inositol 3-phosphatidyltransferase	CDIPT	CDIPT_HUMAN	0.027136	-0.0632978	0.11757	6.54942	0.60304	0.54927	0.890208	-5.84169	0.0819319	-0.00839021	0.172254	6.54942	1.82301	0.07442	0.580002	-4.4405
Myosin-10	MYH10	MYH10_HUMAN	0.0560174	-0.0788311	0.190866	8.19846	0.835718	0.407546	0.840314	-5.6825	0.10261	-0.032072	0.237292	8.19846	1.53272	0.132055	0.642248	-4.87906
Reticulon-4	RTN4	RTN4_HUMAN	-0.0351995	-0.0703576	-4.13911e-05	8.28769	-2.01206	0.0497413	0.518987	-4.15145	-0.0387839	-0.0738985	-0.00366922	8.28769	-2.2197	0.0311101	0.479108	-3.73755
S-methyl-5'-thioadenosine phosphorylase	MTAP	MTAP_HUMAN	0.153545	-0.0795846	0.386675	5.89827	1.32478	0.191612	0.755572	-5.1881	0.135213	-0.0976285	0.368055	5.89827	1.16806	0.248641	0.710045	-5.33104
Microtubule-associated protein 1A	MAP1A	E9PGC8_HUMAN	-0.0362983	-0.0737131	0.00111658	8.59365	-1.94972	0.0569577	0.556353	-4.26078	-0.0319093	-0.0692779	0.00545931	8.59365	-1.71609	0.0924769	0.607415	-4.60973
Dynamin-1	DNM1	A0A0U1RQP1_HUMAN	0.0279005	-0.066107	0.121908	8.67038	0.596885	0.553416	0.890985	-5.84513	0.0523382	-0.0415531	0.14623	8.67038	1.12108	0.267887	0.729289	-5.38102
Guanine nucleotide-binding protein G(z) subunit alpha	GNAZ	GNAZ_HUMAN	-0.00973083	-0.0558748	0.0364131	7.78	-0.423805	0.673567	0.926843	-5.92959	0.0170839	-0.029003	0.0631708	7.78	0.744972	0.459856	0.819666	-5.71001
Hydroxyacyl-coenzyme A dehydrogenase, mitochondrial	HADH	HCDH_HUMAN	-0.0179434	-0.0643637	0.0284769	7.40346	-0.776832	0.441001	0.853106	-5.72766	-0.00191347	-0.0482764	0.0444495	7.40346	-0.0829432	0.934235	0.985745	-5.97032
Diphosphomevalonate decarboxylase	MVD	MVD1_HUMAN	0.0405139	-0.0268964	0.107924	6.26135	1.20784	0.232921	0.772169	-5.32565	0.0221534	-0.0451736	0.0894803	6.26135	0.661275	0.511541	0.850822	-5.76565
Heterogeneous nuclear ribonucleoproteins A2/B1	HNRNPA2B1	ROA2_HUMAN	0.0415491	-0.0540748	0.137173	8.08788	0.873764	0.386623	0.833291	-5.65181	0.0137133	-0.0817924	0.109219	8.08788	0.288743	0.774029	0.949199	-5.93379
WASH complex subunit 2A	WASHC2A	WAC2A_HUMAN	0.00426637	-0.0560897	0.0646225	6.04346	0.142059	0.887617	0.975197	-6.00603	-0.0321846	-0.0924662	0.0280969	6.04346	-1.07299	0.288545	0.737834	-5.43025
Creatine kinase U-type, mitochondrial	CKMT1A	KCRU_HUMAN	-0.0306208	-0.0732044	0.0119629	8.44615	-1.44512	0.154804	0.710569	-5.03441	-0.0198947	-0.0624257	0.0226364	8.44615	-0.940073	0.351802	0.765942	-5.55534
Diacylglycerol kinase iota	DGKI	DGKI_HUMAN	-0.105886	-0.264681	0.05291	6.37173	-1.3409	0.1863	0.755572	-5.16824	-0.0925699	-0.251169	0.0660296	6.37173	-1.17373	0.246329	0.710045	-5.32492
Kinesin heavy chain isoform 5C	KIF5C	KIF5C_HUMAN	-0.0189716	-0.0644964	0.0265533	7.15269	-0.837503	0.406386	0.840314	-5.68126	-0.0313509	-0.0768195	0.0141177	7.15269	-1.3857	0.172129	0.682734	-5.07476
ATPase ASNA1	ASNA1	ASNA_HUMAN	0.0246313	-0.00761843	0.056881	7.42192	1.53494	0.131246	0.685481	-4.91172	0.0224867	-0.00972312	0.0546966	7.42192	1.40304	0.166927	0.677546	-5.0526
Coronin-1C	CORO1C	COR1C_HUMAN	0.00312961	-0.0407647	0.0470239	7.10365	0.143289	0.886651	0.975197	-6.00586	0.0291775	-0.0146626	0.0730175	7.10365	1.33754	0.187236	0.702452	-5.13499
NADH dehydrogenase [ubiquinone] iron-sulfur protein 5	NDUFS5	NDUS5_HUMAN	-0.0292661	-0.100114	0.0415815	7.22519	-0.830177	0.410475	0.840314	-5.68704	-0.0399021	-0.110662	0.0308579	7.22519	-1.13328	0.262623	0.723536	-5.36833
Matrin-3	MATR3	MATR3_HUMAN	0.0427491	-0.0399389	0.125437	7.33673	1.0391	0.30389	0.800419	-5.50292	0.00012456	-0.0824612	0.0827103	7.33673	0.00303141	0.997594	0.997978	-5.9736
Protein turtle homolog B	IGSF9B	TUTLB_HUMAN	0.0958356	-0.0922732	0.283944	6.01962	1.02451	0.31076	0.800419	-5.51697	0.104655	-0.0832214	0.292531	6.01962	1.12018	0.268245	0.729289	-5.38197
S-formylglutathione hydrolase	ESD	ESTD_HUMAN	-0.0359679	-0.107176	0.0352403	7.35596	-1.01512	0.315049	0.800419	-5.52608	0.018542	-0.0525783	0.0896622	7.35596	0.523954	0.602678	0.890062	-5.84282
Peroxisomal multifunctional enzyme type 2	HSD17B4	DHB4_HUMAN	0.0384445	-0.0121893	0.0890784	7.20288	1.52589	0.133481	0.692183	-4.92438	0.0370198	-0.0135514	0.0875911	7.20288	1.47117	0.147655	0.655721	-4.96306
Purine nucleoside phosphorylase	PNP	PNPH_HUMAN	0.10113	-0.00270409	0.204964	6.82423	1.95794	0.0560249	0.556012	-4.24693	0.0956273	-0.00807849	0.199333	6.82423	1.8537	0.0698932	0.575675	-4.39058
Apoptosis-inducing factor 3	AIFM3	AIFM3_HUMAN	0.00846243	-0.0990296	0.115955	5.14538	0.158216	0.874939	0.972237	-6.0037	0.0731194	-0.0342398	0.180479	5.14538	1.36875	0.177335	0.689898	-5.09618
Xaa-Pro dipeptidase	PEPD	PEPD_HUMAN	-0.00931797	-0.108934	0.0902983	6.59615	-0.187985	0.851667	0.96495	-5.99875	-0.0405811	-0.140074	0.058912	6.59615	-0.819713	0.416359	0.805731	-5.65486
GTPase HRas	HRAS	RASH_HUMAN	-0.0132927	-0.0561765	0.0295911	7.14038	-0.622948	0.536214	0.885623	-5.83005	0.0252444	-0.0175864	0.0680752	7.14038	1.18451	0.241938	0.710045	-5.31321
Serine/threonine-protein kinase MARK1	MARK1	MARK1_HUMAN	-0.0668997	-0.181351	0.0475516	5.61654	-1.17472	0.245797	0.77781	-5.36243	-0.00534636	-0.119656	0.108964	5.61654	-0.0939951	0.925497	0.983887	-5.96939
Eukaryotic translation initiation factor 5	EIF5	IF5_HUMAN	0.0210713	-0.0396547	0.0817973	6.99673	0.697345	0.488891	0.873616	-5.7833	-0.00582343	-0.0664744	0.0548276	6.99673	-0.192962	0.847788	0.963497	-5.95582
Microtubule-associated protein tau	MAPT	TAU_HUMAN	-0.0441559	-0.0845455	-0.00376636	8.88596	-2.1971	0.0327835	0.486185	-3.81019	-0.0320079	-0.0723476	0.00833171	8.88596	-1.59462	0.117244	0.630527	-4.79104
Plastin-3	PLS3	PLST_HUMAN	0.0474488	-0.0121522	0.10705	7.02596	1.59994	0.116057	0.668557	-4.81879	0.0446033	-0.0149241	0.104131	7.02596	1.50585	0.138542	0.64798	-4.916
Cofilin-1	CFL1	COF1_HUMAN	0.00465809	-0.0306658	0.039982	8.33077	0.265015	0.792112	0.949782	-5.982	0.0200984	-0.0151818	0.0553787	8.33077	1.14489	0.257832	0.715966	-5.35605
ATP synthase subunit alpha, mitochondrial	ATP5F1A	ATPA_HUMAN	0.024599	-0.0168657	0.0660637	9.185	1.19226	0.238917	0.774418	-5.34308	0.0172522	-0.0241613	0.0586656	9.185	0.837207	0.406551	0.798955	-5.64121
Estradiol 17-beta-dehydrogenase 8	HSD17B8	DHB8_HUMAN	-0.0081156	-0.0819164	0.0656852	6.41596	-0.220999	0.826014	0.954241	-5.99227	0.0487981	-0.0249114	0.122508	6.41596	1.33049	0.189532	0.702452	-5.14365
Nicotinamide phosphoribosyltransferase	NAMPT	NAMPT_HUMAN	0.0180042	-0.0471875	0.0831959	6.46788	0.555026	0.581408	0.900668	-5.86821	0.00547328	-0.0596379	0.0705844	6.46788	0.168936	0.866544	0.972056	-5.95998
Methylcrotonoyl-CoA carboxylase subunit alpha, mitochondrial	MCCC1	MCCA_HUMAN	0.0619565	-0.191101	0.315014	6.42712	0.49255	0.624626	0.91825	-5.89938	0.0224147	-0.23033	0.27516	6.42712	0.178416	0.859164	0.969107	-5.95839
40S ribosomal protein S6	RPS6	RS6_HUMAN	0.00819898	-0.0210854	0.0374833	7.21327	0.562671	0.57623	0.900301	-5.86413	0.0158375	-0.0134107	0.0450857	7.21327	1.08822	0.281832	0.737834	-5.41491
MARCKS-related protein	MARCKSL1	MRP_HUMAN	-0.0114627	-0.0910135	0.0680881	7.2275	-0.289583	0.77336	0.944204	-5.97547	0.0558392	-0.0236133	0.135292	7.2275	1.41242	0.164163	0.675347	-5.0405
EH domain-containing protein 1	EHD1	EHD1_HUMAN	0.066032	0.00215136	0.129913	6.67615	2.07738	0.0430421	0.510823	-4.03382	0.0313757	-0.032426	0.0951774	6.67615	0.988308	0.327869	0.759115	-5.51177
Filamin-B	FLNB	FLNB_HUMAN	0.0725173	-0.0101147	0.155149	6.85462	1.7637	0.0840323	0.591266	-4.56949	0.0890125	0.00648255	0.171542	6.85462	2.16756	0.0350917	0.495732	-3.83644
Asparagine--tRNA ligase, cytoplasmic	NARS	SYNC_HUMAN	0.0108265	-0.0316423	0.0532954	7.42904	0.51233	0.610727	0.91326	-5.88997	0.0310381	-0.0113783	0.0734545	7.42904	1.47059	0.14781	0.655721	-4.96383
Diacylglycerol kinase theta	DGKQ	DGKQ_HUMAN	0.0176558	-0.0667826	0.102094	6.01519	0.420221	0.676165	0.926843	-5.93104	0.0511221	-0.0332119	0.135456	6.01519	1.21825	0.228976	0.710045	-5.27565
Glutamate receptor 4	GRIA4	G3V164_HUMAN	-0.0217411	-0.0792739	0.0357916	6.16058	-0.759449	0.451231	0.86115	-5.74033	-0.0287606	-0.0862222	0.028701	6.16058	-1.00589	0.319421	0.757859	-5.49537
Sodium/potassium-transporting ATPase subunit alpha-3	ATP1A3	AT1A3_HUMAN	-0.015292	-0.0435232	0.0129391	8.86808	-1.0886	0.281669	0.786408	-5.45355	-0.0256719	-0.0538681	0.00252437	8.86808	-1.82977	0.0733858	0.580002	-4.4295
Plexin-B2	PLXNB2	PLXB2_HUMAN	0.0650884	-0.0856699	0.215847	5.47346	0.867668	0.389816	0.833947	-5.65693	0.085679	-0.0648931	0.236251	5.47346	1.14357	0.258374	0.715966	-5.35745
Short/branched chain specific acyl-CoA dehydrogenase, mitochondrial	ACADSB	ACDSB_HUMAN	0.0322202	-0.0354286	0.099869	6.615	0.957192	0.343181	0.803387	-5.57983	0.0191744	-0.0483908	0.0867396	6.615	0.570335	0.571063	0.880892	-5.81872
Neurabin-1	PPP1R9A	NEB1_HUMAN	-0.0421906	-0.106862	0.0224806	6.41115	-1.3111	0.19595	0.755572	-5.20484	-0.0586899	-0.123281	0.00590128	6.41115	-1.82609	0.0739485	0.580002	-4.4355
Calcium/calmodulin-dependent 3',5'-cyclic nucleotide phosphodiesterase 1B	PDE1B	PDE1B_HUMAN	0.0222525	-0.0287697	0.0732748	6.89673	0.876498	0.385047	0.833291	-5.64965	0.0282687	-0.0226905	0.0792279	6.89673	1.11485	0.270368	0.730162	-5.38761
Phosphatidylethanolamine-binding protein 1	PEBP1	PEBP1_HUMAN	-0.00925191	-0.0457986	0.0272948	8.49558	-0.508761	0.613209	0.914299	-5.89171	-0.0153849	-0.0518864	0.0211167	8.49558	-0.847058	0.401091	0.795447	-5.63341
Tetratricopeptide repeat protein 1	TTC1	TTC1_HUMAN	-0.0620405	-0.128541	0.0044601	6.27019	-1.87491	0.0667859	0.556734	-4.38812	-0.0320817	-0.0985002	0.0343367	6.27019	-0.970734	0.33646	0.759115	-5.52789
Visinin-like protein 1	VSNL1	VISL1_HUMAN	-0.0211921	-0.0536919	0.0113077	8.71577	-1.31046	0.196163	0.755572	-5.20562	-0.016328	-0.0487877	0.0161316	8.71577	-1.01093	0.317028	0.756927	-5.49062
Histidine triad nucleotide-binding protein 2, mitochondrial	HINT2	HINT2_HUMAN	-0.0275591	-0.0832856	0.0281675	6.84712	-0.993878	0.325177	0.800419	-5.54614	-0.0175914	-0.0732491	0.0380663	6.84712	-0.635193	0.528265	0.861441	-5.78166
Serine/arginine-rich splicing factor 11	SRSF11	SRS11_HUMAN	-0.0883952	-0.232628	0.0558373	6.62577	-1.23247	0.223817	0.765457	-5.2976	-0.119182	-0.263237	0.0248719	6.62577	-1.66378	0.102717	0.611007	-4.68954
Eukaryotic translation initiation factor 3 subunit D	EIF3D	EIF3D_HUMAN	0.0382782	-0.0418198	0.118376	6.3575	0.96042	0.341571	0.802936	-5.57692	0.0401715	-0.0398275	0.120171	6.3575	1.00917	0.317863	0.756927	-5.49228
[Pyruvate dehydrogenase (acetyl-transferring)] kinase isozyme 3, mitochondrial	PDK3	PDK3_HUMAN	0.00843004	-0.0528366	0.0696967	6.93365	0.276526	0.78331	0.947442	-5.97901	0.0240105	-0.0371805	0.0852014	6.93365	0.788578	0.434167	0.813999	-5.67846
Extended synaptotagmin-2	ESYT2	ESYT2_HUMAN	0.0321705	-0.014974	0.079315	7.3275	1.37138	0.176519	0.751939	-5.13008	0.0255645	-0.0215217	0.0726508	7.3275	1.09112	0.280567	0.737834	-5.41197
Heterogeneous nuclear ribonucleoprotein K (Fragment)	HNRNPK	Q5T6W2_HUMAN	0.00625082	-0.0504248	0.0629264	6.11442	0.221652	0.825508	0.954241	-5.99213	-0.0256872	-0.0822928	0.0309184	6.11442	-0.911987	0.366252	0.774855	-5.57974
40S ribosomal protein S15a	RPS15A	RS15A_HUMAN	0.029087	-0.0527408	0.110915	6.84212	0.714379	0.478391	0.86953	-5.77187	0.0233859	-0.0583408	0.105113	6.84212	0.575071	0.567881	0.880675	-5.81615
Neurocan core protein	NCAN	NCAN_HUMAN	-0.0605015	-0.133342	0.0123389	7.86365	-1.66942	0.101451	0.643301	-4.71568	-0.0416961	-0.114447	0.0310542	7.86365	-1.15195	0.254966	0.715338	-5.3485
Serine/arginine-rich splicing factor 2	SRSF2	SRSF2_HUMAN	-0.0651806	-0.214585	0.0842238	6.04673	-0.87703	0.384811	0.833291	-5.64916	-0.0921759	-0.241396	0.0570439	6.04673	-1.2418	0.220306	0.70995	-5.24883
Unconventional myosin-XVIIIa	MYO18A	MY18A_HUMAN	0.0179586	-0.0296878	0.0656049	7.03058	0.757483	0.452397	0.86115	-5.74175	0.00650082	-0.0410866	0.0540883	7.03058	0.27454	0.784826	0.954131	-5.93762
Vesicle-associated membrane protein-associated protein B/C	VAPB	VAPB_HUMAN	-0.0250799	-0.0641998	0.01404	7.36231	-1.28842	0.203664	0.755572	-5.23217	-0.0304186	-0.0694902	0.00865298	7.36231	-1.56462	0.124123	0.637298	-4.83399
Serine/threonine-protein kinase mTOR	MTOR	MTOR_HUMAN	0.0307994	-0.026931	0.0885298	6.40327	1.07218	0.288903	0.793117	-5.47017	0.0368943	-0.0207647	0.0945534	6.40327	1.28595	0.20452	0.702452	-5.19733
Glycylpeptide N-tetradecanoyltransferase 1	NMT1	NMT1_HUMAN	0.00886245	-0.026955	0.0446799	6.71077	0.497268	0.62123	0.91682	-5.89723	0.0261062	-0.00966694	0.0618794	6.71077	1.46662	0.148884	0.655721	-4.96916
Short-chain specific acyl-CoA dehydrogenase, mitochondrial	ACADS	ACADS_HUMAN	-0.0195271	-0.137206	0.0981521	6.02442	-0.333479	0.740199	0.94036	-5.96235	0.0195052	-0.0980286	0.137039	6.02442	0.333517	0.74017	0.937252	-5.92052
Cytochrome c oxidase subunit 7A1, mitochondrial	COX7A1	CX7A1_HUMAN	0.108815	-0.110559	0.328189	6.50423	0.997898	0.323444	0.800419	-5.54219	-0.00456366	-0.223667	0.214539	6.50423	-0.0419033	0.966753	0.995097	-5.97277
Flotillin-2	FLOT2	FLOT2_HUMAN	0.0263688	-0.0426632	0.0954008	7.82846	0.767663	0.44638	0.857129	-5.73438	0.037139	-0.0318077	0.106086	7.82846	1.08255	0.28432	0.737834	-5.42065
Na(+)/H(+) exchange regulatory cofactor NHE-RF1	SLC9A3R1	NHRF1_HUMAN	0.0127998	-0.0281398	0.0537394	8.02538	0.628334	0.53271	0.884036	-5.82684	-0.00874815	-0.0496371	0.0321408	8.02538	-0.429973	0.669105	0.912033	-5.88544
Alpha-1-antichymotrypsin	SERPINA3	AACT_HUMAN	0.0621944	-0.148015	0.272404	6.71808	0.595225	0.554551	0.890985	-5.84604	-0.0635496	-0.273499	0.1464	6.71808	-0.608948	0.545494	0.869978	-5.79701
40S ribosomal protein S18	RPS18	RS18_HUMAN	0.0227772	-0.0186034	0.0641578	7.28442	1.1062	0.274054	0.783239	-5.43546	-0.00985039	-0.0511798	0.0314791	7.28442	-0.478988	0.634083	0.896957	-5.86425
CD44 antigen	CD44	CD44_HUMAN	0.00258693	-0.0753547	0.0805285	6.34154	0.0667032	0.94709	0.990556	-6.01358	0.08777	0.00992475	0.165615	6.34154	2.26592	0.0279202	0.472993	-3.6483
Ras-related protein Rab-21	RAB21	RAB21_HUMAN	-0.0247386	-0.0625323	0.0130551	7.15231	-1.31549	0.194483	0.755572	-5.19951	-0.00820669	-0.0459537	0.0295403	7.15231	-0.436935	0.664083	0.909437	-5.88257
Isoamyl acetate-hydrolyzing esterase 1 homolog	IAH1	IAH1_HUMAN	-0.0337283	-0.104433	0.0369769	6.46981	-0.958681	0.342438	0.802936	-5.57849	0.00128653	-0.0693313	0.0719044	6.46981	0.0366131	0.970943	0.996023	-5.97297
40S ribosomal protein S20	RPS20	RS20_HUMAN	-0.0171041	-0.0575242	0.0233161	7.18712	-0.850418	0.399239	0.839259	-5.67094	-0.0249205	-0.0652907	0.0154496	7.18712	-1.24059	0.220679	0.70995	-5.25025
Putative ATP-dependent RNA helicase DHX30	DHX30	DHX30_HUMAN	0.0410495	-0.0836078	0.165707	5.35962	0.661792	0.511213	0.882528	-5.80629	0.0565559	-0.0679474	0.181059	5.35962	0.91291	0.365771	0.774676	-5.57895
Rab3 GTPase-activating protein catalytic subunit	RAB3GAP1	RB3GP_HUMAN	0.0305843	-0.0201748	0.0813435	6.19192	1.21092	0.231748	0.769924	-5.32218	0.0177275	-0.0329689	0.0684239	6.19192	0.702751	0.485544	0.832133	-5.73888
N-acetylserotonin O-methyltransferase-like protein	ASMTL	ASML_HUMAN	-0.0922124	-0.194588	0.0101627	5.77519	-1.8102	0.0764144	0.572117	-4.49482	-0.0821861	-0.184435	0.0200625	5.77519	-1.61537	0.112668	0.627287	-4.76091
Transmembrane protein 126A	TMEM126A	T126A_HUMAN	-0.0219086	-0.0746736	0.0308564	6.56346	-0.83445	0.408087	0.840314	-5.68368	0.00830729	-0.0443925	0.0610071	6.56346	0.316797	0.752746	0.941465	-5.92571
Histone H2A type 1-B/E	HIST1H2AB	H2A1B_HUMAN	0.0664174	-0.0427572	0.175592	7.24231	1.2233	0.227209	0.766751	-5.30809	0.0206271	-0.0884127	0.129667	7.24231	0.380387	0.705342	0.921307	-5.90455
Isovaleryl-CoA dehydrogenase, mitochondrial	IVD	IVD_HUMAN	-0.0173565	-0.0699203	0.0352073	7.05442	-0.6636	0.510064	0.882528	-5.80515	-0.00561242	-0.0581113	0.0468864	7.05442	-0.214848	0.83078	0.961696	-5.95156
Probable histidine--tRNA ligase, mitochondrial	HARS2	SYHM_HUMAN	-0.0346734	-0.0913708	0.0220241	7.38481	-1.22903	0.224944	0.765457	-5.30161	-0.0287913	-0.0854188	0.0278361	7.38481	-1.0218	0.311906	0.756862	-5.4803
Fibrinogen alpha chain	FGA	FIBA_HUMAN	0.0609928	-0.129199	0.251185	7.04654	0.645162	0.521962	0.882528	-5.81651	-0.0721795	-0.262137	0.117778	7.04654	-0.764436	0.448432	0.816818	-5.69598
Exocyst complex component 5	EXOC5	EXOC5_HUMAN	0.0280256	-0.0386264	0.0946776	6.20308	0.84503	0.402211	0.839259	-5.67527	0.00754564	-0.059024	0.0741153	6.20308	0.227798	0.820753	0.961696	-5.94883
Agrin	AGRN	AGRIN_HUMAN	-0.0076843	-0.0580591	0.0426906	6.76673	-0.306564	0.760477	0.942284	-5.97061	-0.0205656	-0.0708782	0.029747	6.76673	-0.821479	0.415362	0.805731	-5.6535
Ubiquinone biosynthesis protein COQ9, mitochondrial	COQ9	COQ9_HUMAN	0.00223921	-0.070169	0.0746475	6.02481	0.0621494	0.950697	0.990556	-6.01387	-0.0379363	-0.110255	0.0343824	6.02481	-1.05423	0.296961	0.745452	-5.44886
Protein EFR3 homolog B	EFR3B	EFR3B_HUMAN	-0.0211777	-0.0590647	0.0167092	6.65942	-1.12336	0.26677	0.783239	-5.41756	-0.00146305	-0.0393032	0.0363771	6.65942	-0.0777027	0.938382	0.986611	-5.97072
Reticulophagy regulator 2	RETREG2	RETR2_HUMAN	-0.0820366	-0.22373	0.059657	6.08192	-1.16384	0.250193	0.7791	-5.37427	-0.0418921	-0.183411	0.0996264	6.08192	-0.59505	0.55458	0.874822	-5.80504
U5 small nuclear ribonucleoprotein 200 kDa helicase	SNRNP200	U520_HUMAN	0.0465925	-0.0512459	0.144431	5.55058	0.957056	0.343249	0.803387	-5.57996	0.0067323	-0.0909852	0.10445	5.55058	0.138459	0.890446	0.976989	-5.96445
Ras-related protein Rap-2c	RAP2C	RAP2C_HUMAN	0.0540855	-0.0739752	0.182146	6.94462	0.849329	0.399944	0.839259	-5.67171	0.0675218	-0.0603807	0.195424	6.94462	1.06164	0.29375	0.743532	-5.44144
Splicing factor 3B subunit 1	SF3B1	SF3B1_HUMAN	0.0339837	-0.0303786	0.0983459	6.39692	1.06113	0.293844	0.795129	-5.48122	0.0234809	-0.0408018	0.0877636	6.39692	0.734093	0.466399	0.822051	-5.7176
Serine/arginine-rich splicing factor 1	SRSF1	SRSF1_HUMAN	-0.0749454	-0.186426	0.0365352	6.90808	-1.35169	0.182809	0.755572	-5.15482	-0.0436054	-0.154948	0.0677375	6.90808	-0.787427	0.434903	0.813999	-5.67924
Neutrophil defensin 1	DEFA1	DEF1_HUMAN	0.0347254	-0.122549	0.192	5.42058	0.44373	0.659196	0.923186	-5.92132	0.113513	-0.0435675	0.270593	5.42058	1.45229	0.152809	0.657194	-4.98825
Cell cycle and apoptosis regulator protein 2	CCAR2	CCAR2_HUMAN	0.0141875	-0.0384124	0.0667874	6.44923	0.542065	0.590236	0.902551	-5.87499	-0.0150812	-0.0676161	0.0374538	6.44923	-0.576924	0.566639	0.880675	-5.81514
Protein transport protein Sec23A	SEC23A	SC23A_HUMAN	0.0261141	-0.0391294	0.0913575	6.89635	0.804394	0.425065	0.84697	-5.707	0.0302991	-0.0348638	0.0954619	6.89635	0.934459	0.354661	0.765942	-5.56027
Protein 4.1	EPB41	41_HUMAN	0.0657291	-0.0415627	0.173021	5.74712	1.23118	0.224146	0.765457	-5.29915	-0.00696069	-0.11412	0.100199	5.74712	-0.130543	0.896673	0.976989	-5.96547
Catechol O-methyltransferase	COMT	COMT_HUMAN	0.0335383	-0.0488609	0.115938	6.49942	0.817992	0.417332	0.841987	-5.69655	0.000330107	-0.0819673	0.0826275	6.49942	0.0080612	0.993601	0.99743	-5.97358
Immunoglobulin-binding protein 1	IGBP1	IGBP1_HUMAN	-0.0679426	-0.215033	0.0791475	5.70173	-0.928303	0.357812	0.814365	-5.60551	-0.0944378	-0.241346	0.0524705	5.70173	-1.29191	0.202465	0.702452	-5.19025
Carbonic anhydrase 2	CA2	CAH2_HUMAN	0.0624429	-0.0171258	0.142012	8.03615	1.57766	0.121176	0.675571	-4.85111	0.0632403	-0.0162301	0.142711	8.03615	1.59979	0.116173	0.630101	-4.78367
10 kDa heat shock protein, mitochondrial	HSPE1	CH10_HUMAN	-0.0239369	-0.0616503	0.0137766	8.57481	-1.27556	0.208138	0.760896	-5.24746	-0.0229295	-0.0605964	0.0147373	8.57481	-1.22339	0.227046	0.710045	-5.26984
Metaxin-1	MTX1	MTX1_HUMAN	-0.0404006	-0.10629	0.0254885	6.42827	-1.23227	0.223744	0.765457	-5.29791	-0.0692498	-0.135058	-0.00344215	6.42827	-2.11482	0.0395682	0.509549	-3.93452
Nucleolar protein 56	NOP56	NOP56_HUMAN	0.0468639	-0.042116	0.135844	5.95596	1.05847	0.295045	0.795978	-5.48387	0.048864	-0.040006	0.137734	5.95596	1.10501	0.274566	0.733147	-5.39777
Solute carrier family 2, facilitated glucose transporter member 1	SLC2A1	GTR1_HUMAN	0.0420051	-0.0238012	0.107811	7.13846	1.28282	0.205605	0.757673	-5.23885	0.0271126	-0.0386124	0.0928376	7.13846	0.829032	0.411116	0.804259	-5.64763
General vesicular transport factor p115	USO1	USO1_HUMAN	0.0139918	-0.0396105	0.0675941	7.00269	0.524592	0.602238	0.911142	-5.88389	0.00898654	-0.0445495	0.0625226	7.00269	0.337347	0.737299	0.937252	-5.9193
LIM domain only protein 7	LMO7	A0A0A0MTE2_HUMAN	-0.0588813	-0.130525	0.0127624	6.24442	-1.6517	0.105007	0.646466	-4.74232	-0.0703055	-0.141861	0.00124976	6.24442	-1.9746	0.0539771	0.532118	-4.18554
Mitogen-activated protein kinase 10	MAPK10	MK10_HUMAN	0.0319894	-0.0181956	0.0821743	7.11923	1.28104	0.206224	0.757673	-5.24096	0.0260846	-0.0240384	0.0762075	7.11923	1.04587	0.300765	0.745452	-5.45706
Acetolactate synthase-like protein	ILVBL	ILVBL_HUMAN	0.0516565	-0.168087	0.2714	4.84327	0.472433	0.63872	0.91825	-5.90875	-0.0808312	-0.300303	0.138641	4.84327	-0.74017	0.462737	0.820153	-5.71337
60S ribosomal protein L19	RPL19	RL19_HUMAN	-0.0627494	-0.14283	0.0173308	6.63442	-1.57476	0.121762	0.676184	-4.85519	-0.0675699	-0.147551	0.0124114	6.63442	-1.69784	0.095897	0.60766	-4.63773
NEDD8-activating enzyme E1 regulatory subunit	NAE1	ULA1_HUMAN	0.031852	-0.0382166	0.101921	6.02462	0.913574	0.365425	0.820548	-5.61831	0.00128516	-0.0686968	0.0712672	6.02462	0.0369063	0.97071	0.996023	-5.97296
Amyloid-like protein 2	APLP2	APLP2_HUMAN	-0.00786542	-0.077248	0.0615172	5.55519	-0.227826	0.820732	0.95364	-5.9908	-0.0448343	-0.114131	0.0244626	5.55519	-1.30025	0.199612	0.702452	-5.18027
Coatomer subunit gamma-1	COPG1	COPG1_HUMAN	0.0396674	-0.02985	0.109185	5.72154	1.14676	0.257065	0.782651	-5.39274	0.0280818	-0.0413498	0.0975133	5.72154	0.812828	0.420258	0.808399	-5.66015
Nodal modulator 3	NOMO3	NOMO3_HUMAN	-0.0124915	-0.0657491	0.040766	6.27769	-0.471374	0.639471	0.91825	-5.90922	-0.0319283	-0.0851201	0.0212634	6.27769	-1.20632	0.2335	0.710045	-5.28905
Syntaxin-binding protein 6	STXBP6	STXB6_HUMAN	0.03743	-0.0659045	0.140764	6.36096	0.727956	0.470113	0.8647	-5.76257	0.0593506	-0.0438562	0.162557	6.36096	1.15571	0.253419	0.715053	-5.34449
Acyl carrier protein, mitochondrial	NDUFAB1	ACPM_HUMAN	-0.01852	-0.0602524	0.0232123	7.71558	-0.891866	0.376834	0.82893	-5.63681	-0.0269971	-0.0686779	0.0146837	7.71558	-1.3017	0.19912	0.702452	-5.17853
Neurofascin	NFASC	NFASC_HUMAN	0.00230008	-0.143026	0.147627	5.92788	0.0318105	0.974753	0.992475	-6.01523	0.0782271	-0.0669199	0.223374	5.92788	1.08323	0.28404	0.737834	-5.41995
PITH domain-containing protein 1	PITHD1	PITH1_HUMAN	-0.0423876	-0.119916	0.0351404	6.74115	-1.09878	0.277246	0.783239	-5.44312	-0.0270702	-0.104502	0.050362	6.74115	-0.702588	0.485645	0.832133	-5.73899
Disco-interacting protein 2 homolog B	DIP2B	DIP2B_HUMAN	0.0282259	-0.0132873	0.0697391	6.73135	1.36645	0.178052	0.755572	-5.13631	0.0243787	-0.0170832	0.0658406	6.73135	1.18166	0.243058	0.710045	-5.31634
Adaptin ear-binding coat-associated protein 1	NECAP1	NECP1_HUMAN	-0.00837902	-0.0456004	0.0288424	7.62942	-0.45241	0.652975	0.922671	-5.9176	0.0106061	-0.0265693	0.0477815	7.62942	0.573365	0.569026	0.880675	-5.81708
Endophilin-B1	SH3GLB1	SHLB1_HUMAN	0.000180215	-0.0540237	0.0543841	6.07538	0.00668178	0.994696	0.998539	-6.0157	0.0406769	-0.01346	0.0948138	6.07538	1.51003	0.137474	0.64798	-4.91026
Rab GTPase-binding effector protein 1	RABEP1	RABE1_HUMAN	0.0209492	-0.0400473	0.0819457	6.15904	0.690228	0.493315	0.874238	-5.788	-0.0260957	-0.0870168	0.0348254	6.15904	-0.860859	0.393519	0.793144	-5.62232
cAMP-dependent protein kinase type II-alpha regulatory subunit	PRKAR2A	KAP2_HUMAN	-0.0232435	-0.054356	0.00786892	7.47404	-1.50141	0.139683	0.696604	-4.95831	-0.018602	-0.049676	0.0124721	7.47404	-1.20307	0.234742	0.710045	-5.29267
Carnitine O-palmitoyltransferase 2, mitochondrial	CPT2	CPT2_HUMAN	0.0649446	-0.0695534	0.199443	5.80135	0.970416	0.336617	0.801586	-5.56783	0.107849	-0.0264825	0.242181	5.80135	1.6135	0.113074	0.627704	-4.76363
Immunoglobulin superfamily member 8	IGSF8	IGSF8_HUMAN	-0.019348	-0.0579538	0.0192578	8.26135	-1.0072	0.3188	0.800419	-5.53361	0.00109302	-0.037465	0.0396511	8.26135	0.0569699	0.954801	0.990088	-5.97206
Complexin-2	CPLX2	CPLX2_HUMAN	-0.0220884	-0.0809212	0.0367443	7.71788	-0.75453	0.454151	0.86115	-5.74386	-0.0440703	-0.10283	0.0146898	7.71788	-1.50728	0.138174	0.64798	-4.91403
WD repeat and FYVE domain-containing protein 1	WDFY1	WDFY1_HUMAN	-0.0325107	-0.0825634	0.0175421	6.37462	-1.30536	0.197883	0.755572	-5.21181	-0.0515569	-0.101548	-0.00156597	6.37462	-2.07265	0.0434993	0.516032	-4.0115
Serine/threonine-protein kinase PAK 2	PAK2	PAK2_HUMAN	-0.0261836	-0.0858335	0.0334662	6.48827	-0.882168	0.382004	0.833291	-5.64494	0.00560516	-0.053971	0.0651813	6.48827	0.189081	0.850813	0.965245	-5.95653
C-Jun-amino-terminal kinase-interacting protein 3	MAPK8IP3	JIP3_HUMAN	-0.0223035	-0.108294	0.0636867	6.51577	-0.52126	0.604539	0.911142	-5.88556	0.0270548	-0.0588291	0.112939	6.51577	0.633088	0.529627	0.861441	-5.78292
Atlastin-2	ATL2	ATLA2_HUMAN	-0.0102831	-0.0881899	0.0676238	6.29077	-0.265264	0.791921	0.949782	-5.98194	-0.0381491	-0.11596	0.0396614	6.29077	-0.98532	0.329319	0.759115	-5.51453
Importin-5	IPO5	IPO5_HUMAN	-0.00438075	-0.0322711	0.0235096	7.46769	-0.315664	0.753601	0.941831	-5.9679	-0.0161954	-0.0440513	0.0116605	7.46769	-1.16844	0.248297	0.710045	-5.33075
SEC14-like protein 2	SEC14L2	S14L2_HUMAN	0.00266088	-0.0561929	0.0615147	6.64173	0.0908619	0.927974	0.985295	-6.01175	0.0150875	-0.0436936	0.0738685	6.64173	0.515833	0.608296	0.890572	-5.84683
Eukaryotic translation initiation factor 3 subunit L	EIF3L	EIF3L_HUMAN	0.0368203	-0.0387499	0.11239	5.91846	0.979192	0.332307	0.800419	-5.55977	0.0237026	-0.0517742	0.0991793	5.91846	0.631122	0.530901	0.861477	-5.7841
Rab-like protein 6	RABL6	RABL6_HUMAN	-0.0245453	-0.0756735	0.0265829	6.72115	-0.964804	0.339392	0.802463	-5.57294	-0.00853468	-0.0595997	0.0425303	6.72115	-0.335888	0.738393	0.937252	-5.91976
Tripartite motif-containing protein 2	TRIM2	TRIM2_HUMAN	0.0277096	-0.0234485	0.0788676	7.4525	1.08855	0.281692	0.786408	-5.4536	0.0197606	-0.0313343	0.0708554	7.4525	0.777236	0.440765	0.815303	-5.68683
Vimentin	VIM	VIME_HUMAN	0.0639949	-0.10281	0.2308	8.55346	0.771825	0.444085	0.855251	-5.73118	0.130676	-0.0359226	0.297276	8.55346	1.578	0.121279	0.634293	-4.81521
Cell cycle exit and neuronal differentiation protein 1	CEND1	CEND_HUMAN	-0.0296137	-0.0805455	0.0213181	8.20558	-1.16851	0.248267	0.7791	-5.36922	-0.0449564	-0.0958253	0.00591242	8.20558	-1.77611	0.0819386	0.593171	-4.51583
Putative heat shock protein HSP 90-beta 4	HSP90AB4P	H90B4_HUMAN	0.0431094	-0.0521962	0.138415	6.23346	0.909044	0.367787	0.822571	-5.6222	0.00397136	-0.0912165	0.0991592	6.23346	0.0838473	0.93352	0.985488	-5.97025
Acyl-coenzyme A thioesterase 13	ACOT13	ACO13_HUMAN	0.0187588	-0.0482005	0.085718	7.05019	0.563021	0.575994	0.900301	-5.86394	0.057996	-0.00888047	0.124873	7.05019	1.74283	0.0876511	0.606612	-4.56825
Guanine nucleotide-binding protein subunit alpha-14	GNA14	GNA14_HUMAN	-0.0403837	-0.118928	0.0381607	6.40635	-1.03329	0.306554	0.800419	-5.50859	-0.018949	-0.0973963	0.0594983	6.40635	-0.485443	0.629531	0.896957	-5.86129
Phosphatidylinositol 3,4,5-trisphosphate-dependent Rac exchanger 1 protein	PREX1	PREX1_HUMAN	0.0447942	-0.0648822	0.154471	5.39769	0.820804	0.415743	0.841987	-5.69437	0.0304781	-0.0790627	0.140019	5.39769	0.559169	0.578599	0.883908	-5.82471
Proteasome subunit beta type-6	PSMB6	PSB6_HUMAN	-0.036592	-0.0824019	0.00921779	6.98673	-1.60531	0.114868	0.668557	-4.81095	-0.038224	-0.0839772	0.00752923	6.98673	-1.67898	0.0995384	0.611007	-4.66638
Contactin-associated protein-like 2	CNTNAP2	CNTP2_HUMAN	-0.0193877	-0.058971	0.0201957	7.42077	-0.984339	0.329796	0.800419	-5.55502	-0.0073008	-0.0468352	0.0322336	7.42077	-0.37113	0.712145	0.926002	-5.90789
NADH dehydrogenase [ubiquinone] 1 beta subcomplex subunit 6	NDUFB6	NDUB6_HUMAN	-0.0259999	-0.079912	0.0279121	7.31865	-0.969209	0.337212	0.801832	-5.56893	-0.00265538	-0.0565008	0.05119	7.31865	-0.0991082	0.921458	0.983887	-5.96892
Synaptogyrin-3	SYNGR3	SNG3_HUMAN	-0.00375889	-0.0985824	0.0910646	7.84231	-0.0797109	0.9368	0.985746	-6.01267	0.0294376	-0.0652687	0.124144	7.84231	0.625025	0.534926	0.862303	-5.78766
Calnexin	CANX	CALX_HUMAN	0.0040128	-0.0216663	0.0296919	8.14077	0.314049	0.75482	0.941831	-5.96839	-0.0114444	-0.0370918	0.014203	8.14077	-0.896767	0.374239	0.782803	-5.59266
Plexin-B1	PLXNB1	PLXB1_HUMAN	-0.0266707	-0.09161	0.0382686	5.88096	-0.825387	0.413162	0.840314	-5.6908	-0.0220257	-0.0868848	0.0428333	5.88096	-0.682481	0.498156	0.839851	-5.75216
Heterogeneous nuclear ribonucleoprotein A1	HNRNPA1	ROA1_HUMAN	0.0404439	-0.0481342	0.129022	7.55096	0.917908	0.363232	0.818453	-5.61451	0.0136805	-0.0747881	0.102149	7.55096	0.310875	0.757234	0.941465	-5.92747
60S ribosomal protein L14	RPL14	RL14_HUMAN	-0.0233172	-0.0584025	0.011768	7.26019	-1.33562	0.187858	0.755572	-5.1748	-0.00191806	-0.0369599	0.0331238	7.26019	-0.110003	0.912857	0.982596	-5.96783
Trophoblast glycoprotein	TPBG	TPBG_HUMAN	-0.057021	-0.141341	0.0272988	6.35231	-1.35905	0.180368	0.755572	-5.14562	-0.0167305	-0.100946	0.0674851	6.35231	-0.399252	0.691446	0.916638	-5.89757
Peptidyl-prolyl cis-trans isomerase B	PPIB	PPIB_HUMAN	0.00251225	-0.0305208	0.0355453	7.78115	0.152843	0.879151	0.973608	-6.0045	0.0161937	-0.0167985	0.0491859	7.78115	0.986428	0.328781	0.759115	-5.51351
Glutathione S-transferase theta-2	GSTT2	GST2_HUMAN	0.194225	-0.109001	0.497451	6.33192	1.28861	0.203846	0.755572	-5.23186	0.262141	-0.0407106	0.564992	6.33192	1.74136	0.0881698	0.607415	-4.5712
Leucine carboxyl methyltransferase 1	LCMT1	LCMT1_HUMAN	0.0257165	-0.0421098	0.0935429	6.76808	0.761983	0.449731	0.86115	-5.7385	0.0370641	-0.0306784	0.104807	6.76808	1.09957	0.276906	0.735584	-5.40335
Inositol polyphosphate 1-phosphatase	INPP1	INPP_HUMAN	0.0288375	-0.0299986	0.0876737	6.47865	0.985019	0.329465	0.800419	-5.55439	0.0490406	-0.00972286	0.107804	6.47865	1.67718	0.0998919	0.611007	-4.6691
Heterogeneous nuclear ribonucleoprotein U-like protein 2	HNRNPUL2	HNRL2_HUMAN	0.0337533	-0.031013	0.0985197	6.72058	1.04737	0.300082	0.800419	-5.49484	0.0119539	-0.0527324	0.0766402	6.72058	0.371388	0.711954	0.926002	-5.9078
Probable ubiquitin carboxyl-terminal hydrolase FAF-X	USP9X	USP9X_HUMAN	0.00887195	-0.0336135	0.0513574	6.95019	0.419672	0.676564	0.926843	-5.93126	-0.0127524	-0.0551854	0.0296805	6.95019	-0.603977	0.548652	0.871803	-5.79999
Collagen alpha-1(VI) chain	COL6A1	CO6A1_HUMAN	0.108012	-0.153215	0.369239	6.94462	0.831833	0.409714	0.840314	-5.68557	0.220465	-0.0404398	0.481369	6.94462	1.69997	0.0957533	0.60766	-4.63503
Apoptosis-inducing factor 1, mitochondrial	AIFM1	AIFM1_HUMAN	-0.0153793	-0.0469115	0.0161529	7.52288	-0.980197	0.331816	0.800419	-5.55885	0.0034975	-0.0279957	0.0349907	7.52288	0.223189	0.824319	0.961696	-5.94982
MAGUK p55 subfamily member 6	MPP6	MPP6_HUMAN	0.0171252	-0.0323763	0.0666267	6.85308	0.695262	0.490183	0.873616	-5.78468	0.0288811	-0.0205592	0.0783215	6.85308	1.17399	0.246088	0.710045	-5.32472
Peroxiredoxin-4	PRDX4	PRDX4_HUMAN	0.130198	-0.112019	0.372415	5.60942	1.08093	0.285161	0.78897	-5.46124	0.0501425	-0.191775	0.29206	5.60942	0.416809	0.678687	0.915694	-5.89071
Eukaryotic translation initiation factor 3 subunit J	EIF3J	EIF3J_HUMAN	-0.0375066	-0.0885596	0.0135464	6.70135	-1.47645	0.146238	0.698529	-4.99239	-0.0562263	-0.107216	-0.00523641	6.70135	-2.21608	0.0313725	0.479108	-3.74446
AMP deaminase 2	AMPD2	AMPD2_HUMAN	-0.0242767	-0.111675	0.0631212	5.87827	-0.558239	0.579229	0.900614	-5.8665	-0.0288136	-0.116103	0.0584763	5.87827	-0.663383	0.510202	0.850228	-5.76432
Acyl-coenzyme A thioesterase 9, mitochondrial	ACOT9	ACOT9_HUMAN	0.0211998	-0.0192782	0.0616778	7.30462	1.05255	0.297722	0.79975	-5.48973	0.0289577	-0.0114703	0.0693856	7.30462	1.4395	0.156382	0.662381	-5.00515
Neuron-specific calcium-binding protein hippocalcin	HPCA	HPCA_HUMAN	-0.0293827	-0.0774845	0.018719	7.28385	-1.22762	0.22547	0.765457	-5.30323	-0.016852	-0.0648942	0.0311903	7.28385	-0.70495	0.484187	0.831407	-5.73742
60S ribosomal protein L31	RPL31	RL31_HUMAN	-0.0268217	-0.0570263	0.00338279	7.19231	-1.78462	0.0805296	0.591005	-4.5361	-0.00780147	-0.0379687	0.0223657	7.19231	-0.519724	0.605602	0.890572	-5.84492
Serine/threonine-protein phosphatase 2A activator	PTPA	PTPA_HUMAN	0.0277528	-0.0210061	0.0765118	7.65615	1.14389	0.258241	0.782651	-5.3958	0.00632017	-0.0423785	0.0550189	7.65615	0.260821	0.795326	0.957271	-5.94113
Microtubule-associated proteins 1A/1B light chain 3 beta 2	MAP1LC3B2	MP3B2_HUMAN	0.0223483	-0.0485297	0.0932262	7.11077	0.633671	0.52925	0.882676	-5.82363	-0.0304469	-0.101237	0.0403435	7.11077	-0.864371	0.391606	0.792362	-5.61947
Kinesin-like protein KIF2A	KIF2A	KIF2A_HUMAN	0.00738787	-0.0340653	0.0488411	7.21731	0.358172	0.721757	0.93402	-5.95417	0.0200514	-0.0213505	0.0614534	7.21731	0.97332	0.335186	0.759115	-5.52553
Acyl-CoA-binding domain-containing protein 7	ACBD7	ACBD7_HUMAN	-0.032355	-0.104248	0.0395385	6.69019	-0.904447	0.370195	0.824135	-5.62614	0.0189548	-0.0528499	0.0907594	6.69019	0.530514	0.598158	0.888246	-5.83953
Disks large homolog 2	DLG2	B7Z264_HUMAN	0.00992816	-0.0259189	0.0457753	7.16212	0.556603	0.580338	0.900614	-5.86737	0.0138837	-0.0219191	0.0496865	7.16212	0.779325	0.439545	0.814507	-5.6853
26S proteasome non-ATPase regulatory subunit 6	PSMD6	PSMD6_HUMAN	0.0212832	-0.023326	0.0658924	6.81827	0.958836	0.34236	0.802936	-5.57835	0.0220984	-0.0224556	0.0666525	6.81827	0.996793	0.323774	0.759115	-5.50389
Potassium/sodium hyperpolarization-activated cyclic nucleotide-gated channel 2	HCN2	HCN2_HUMAN	-0.0154514	-0.0671531	0.0362503	6.57346	-0.600611	0.550874	0.890585	-5.84308	-0.0240227	-0.0756605	0.0276151	6.57346	-0.934942	0.354414	0.765942	-5.55985
Mitochondrial import inner membrane translocase subunit Tim8 A	TIMM8A	TIM8A_HUMAN	-0.0442199	-0.120895	0.0324556	6.65154	-1.15902	0.252077	0.7815	-5.37953	-0.000923717	-0.0775045	0.0756571	6.65154	-0.024241	0.980759	0.997071	-5.97333
Isocitrate dehydrogenase [NADP], mitochondrial	IDH2	IDHP_HUMAN	0.029847	-0.0525329	0.112227	8.33827	0.728489	0.469857	0.8647	-5.76213	0.0246376	-0.0576406	0.106916	8.33827	0.602084	0.549954	0.872566	-5.80102
Membrane-associated guanylate kinase, WW and PDZ domain-containing protein 1	MAGI1	MAGI1_HUMAN	0.091022	-0.109823	0.291867	5.45654	0.910927	0.366832	0.822285	-5.62056	0.0900548	-0.110542	0.290652	5.45654	0.902363	0.371316	0.779854	-5.58791
Oxysterol-binding protein-related protein 2	OSBPL2	OSBL2_HUMAN	-0.0156655	-0.118988	0.0876572	5.74481	-0.304704	0.761885	0.942561	-5.97116	-0.0367509	-0.139946	0.0664441	5.74481	-0.715716	0.477572	0.825504	-5.73019
Isochorismatase domain-containing protein 2	ISOC2	ISOC2_HUMAN	0.00588007	-0.0699023	0.0816624	6.75308	0.155936	0.876726	0.973608	-6.00404	-0.0203998	-0.0960885	0.0552889	6.75308	-0.54166	0.590513	0.888246	-5.83386
N(G),N(G)-dimethylarginine dimethylaminohydrolase 2	DDAH2	DDAH2_HUMAN	0.0507809	-0.0130484	0.11461	6.86904	1.59886	0.116295	0.668557	-4.82035	0.0713055	0.0075551	0.135056	6.86904	2.24787	0.0291297	0.472993	-3.68333
Hydroxyacylglutathione hydrolase, mitochondrial	HAGH	GLO2_HUMAN	-0.0140548	-0.0486655	0.0205559	7.79885	-0.816102	0.418401	0.841987	-5.69801	-0.00359003	-0.038158	0.0309779	7.79885	-0.208716	0.835537	0.962737	-5.9528
Phosphoserine aminotransferase	PSAT1	SERC_HUMAN	0.0315954	-0.00918066	0.0723714	7.70154	1.55722	0.12587	0.680422	-4.88026	0.0312106	-0.00951501	0.0719362	7.70154	1.54016	0.129971	0.641083	-4.86847
COP9 signalosome complex subunit 1	GPS1	CSN1_HUMAN	0.0197855	-0.0202749	0.0598458	7.20173	0.992572	0.325807	0.800419	-5.54736	0.00328169	-0.0367292	0.0432925	7.20173	0.164836	0.869753	0.97223	-5.96063
Translationally-controlled tumor protein	TPT1	TCTP_HUMAN	-0.0276338	-0.0758287	0.0205612	6.99058	-1.15231	0.254798	0.782532	-5.38677	-0.0161593	-0.0642947	0.0319761	6.99058	-0.674666	0.503066	0.846481	-5.75718
Collagen alpha-1(IV) chain	COL4A1	CO4A1_HUMAN	-0.0896023	-0.273863	0.094658	5.81673	-0.977707	0.333116	0.800419	-5.56106	0.00595941	-0.178073	0.189992	5.81673	0.0651074	0.948359	0.987997	-5.97158
Protein phosphatase 1 regulatory subunit 3F	PPP1R3F	PPR3F_HUMAN	-0.0272777	-0.180635	0.126079	5.69577	-0.357466	0.722282	0.93402	-5.95441	-0.111103	-0.26427	0.0420648	5.69577	-1.45777	0.151299	0.655721	-4.98097
Cyclin-dependent-like kinase 5	CDK5	CDK5_HUMAN	0.0264339	-0.0358454	0.0887132	7.03173	0.852998	0.397821	0.838912	-5.66887	0.0135333	-0.0486691	0.0757356	7.03173	0.437248	0.663857	0.909437	-5.88244
Actin-related protein 10	ACTR10	ARP10_HUMAN	-0.0505969	-0.102557	0.0013627	6.62115	-1.95699	0.0560724	0.556012	-4.24818	-0.0291181	-0.0810136	0.0227773	6.62115	-1.12763	0.264983	0.726814	-5.37428
Neuroendocrine convertase 1	PCSK1	NEC1_HUMAN	0.0660794	-0.0314312	0.16359	5.875	1.3619	0.179473	0.755572	-5.14204	0.0507206	-0.0466695	0.148111	5.875	1.04665	0.30041	0.745452	-5.4563
Glial fibrillary acidic protein	GFAP	GFAP_HUMAN	0.100999	-0.00754251	0.209541	9.275	1.87199	0.0674434	0.556734	-4.39406	0.136708	0.0282999	0.245115	9.275	2.53697	0.0145638	0.446633	-3.10129
Tumor protein D54	TPD52L2	TPD54_HUMAN	0.0451239	0.00580986	0.0844379	7.24654	2.30669	0.0253513	0.469077	-3.59664	0.0322077	-0.00705775	0.0714731	7.24654	1.64847	0.105671	0.615543	-4.71213
E3 ubiquitin-protein ligase HUWE1	HUWE1	HUWE1_HUMAN	0.00647629	-0.0283128	0.0412653	6.85288	0.374123	0.709931	0.933015	-5.94857	-0.013691	-0.048437	0.0210551	6.85288	-0.791881	0.432256	0.81318	-5.67599
40S ribosomal protein S13	RPS13	RS13_HUMAN	0.0247195	-0.0111404	0.0605795	7.23519	1.38536	0.172233	0.746372	-5.1123	0.0212693	-0.0145464	0.0570849	7.23519	1.19347	0.238446	0.710045	-5.30334
Septin-10	2023-09-10	SEP10_HUMAN	0.0374538	-0.0640212	0.138929	5.48346	0.741768	0.461777	0.863152	-5.75293	-0.0128637	-0.114213	0.088486	5.48346	-0.255079	0.799732	0.958829	-5.94254
Ran GTPase-activating protein 1	RANGAP1	RAGP1_HUMAN	0.0378525	-0.00515982	0.0808648	6.22865	1.76861	0.0831983	0.591266	-4.56168	0.0190575	-0.0239017	0.0620166	6.22865	0.891539	0.377008	0.784828	-5.59705
AH receptor-interacting protein	AIP	AIP_HUMAN	0.0323322	-0.0632482	0.127913	6.37154	0.679826	0.499822	0.877983	-5.79478	0.059865	-0.0355973	0.155327	6.37154	1.2603	0.213546	0.70431	-5.22747
Probable threonine--tRNA ligase 2, cytoplasmic	TARSL2	SYTC2_HUMAN	0.043712	-0.0842218	0.171646	5.89423	0.686667	0.495537	0.874597	-5.79033	-0.00880399	-0.13658	0.118972	5.89423	-0.138472	0.890436	0.976989	-5.96445
Heterogeneous nuclear ribonucleoprotein L	HNRNPL	HNRPL_HUMAN	0.00779306	-0.0414059	0.0569921	7.26808	0.318334	0.751588	0.941831	-5.96709	-0.0322177	-0.0813559	0.0169205	7.26808	-1.31767	0.193757	0.702452	-5.15927
5'-nucleotidase domain-containing protein 1	NT5DC1	NT5D1_HUMAN	0.0263936	-0.0335049	0.086292	6.77096	0.88555	0.380196	0.833291	-5.64211	0.000953439	-0.058871	0.0607779	6.77096	0.0320291	0.974579	0.99683	-5.97312
Ubiquitin carboxyl-terminal hydrolase isozyme L1	UCHL1	UCHL1_HUMAN	0.0171691	-0.032317	0.0666553	8.79923	0.697261	0.488943	0.873616	-5.78336	-0.00261519	-0.0520402	0.0468098	8.79923	-0.106338	0.91575	0.982666	-5.96821
Neurocalcin-delta	NCALD	NCALD_HUMAN	-0.0236882	-0.0644336	0.0170571	7.57096	-1.16838	0.248319	0.7791	-5.36936	-0.0236934	-0.0643884	0.0170016	7.57096	-1.17008	0.24764	0.710045	-5.32897
Peptidyl-prolyl cis-trans isomerase FKBP2	FKBP2	FKBP2_HUMAN	0.0343017	-0.0247963	0.0933998	7.21019	1.16647	0.249084	0.7791	-5.37144	0.0360199	-0.0230051	0.0950449	7.21019	1.22641	0.225918	0.710045	-5.26642
Developmentally-regulated GTP-binding protein 2	DRG2	DRG2_HUMAN	-0.0325491	-0.0919421	0.026844	5.65827	-1.10137	0.276129	0.783239	-5.44045	0.00857437	-0.0507453	0.067894	5.65827	0.290492	0.772668	0.949122	-5.93332
Scaffold attachment factor B1	SAFB	SAFB1_HUMAN	0.0843008	-0.0341346	0.202736	6.55327	1.43094	0.15889	0.719157	-5.05317	0.0128142	-0.105475	0.131103	6.55327	0.217782	0.828517	0.961696	-5.95095
Epsin-1	EPN1	EPN1_HUMAN	-0.0172447	-0.0783546	0.0438651	7.29173	-0.567122	0.573227	0.899651	-5.86173	-0.0459683	-0.107003	0.0150661	7.29173	-1.51361	0.136564	0.647694	-4.90533
Plasma membrane calcium-transporting ATPase 3	ATP2B3	AT2B3_HUMAN	-0.00346324	-0.0535637	0.0466372	7.61	-0.138922	0.890082	0.975299	-6.00645	0.022872	-0.0271666	0.0729105	7.61	0.918607	0.362812	0.773095	-5.57405
3-ketoacyl-CoA thiolase, peroxisomal	ACAA1	THIK_HUMAN	0.0273958	-0.0164184	0.0712101	6.96942	1.25661	0.214867	0.763301	-5.26975	0.0159173	-0.0278427	0.0596774	6.96942	0.731011	0.468262	0.822438	-5.71974
Plasma membrane calcium-transporting ATPase 1	ATP2B1	AT2B1_HUMAN	-0.0205168	-0.0474207	0.00638711	8.15538	-1.53259	0.131825	0.685481	-4.91502	-0.0204748	-0.0473454	0.00639586	8.15538	-1.53134	0.132132	0.642248	-4.88077
Dynein light chain 2, cytoplasmic	DYNLL2	DYL2_HUMAN	-0.0287881	-0.176128	0.118552	6.61	-0.39292	0.69613	0.93184	-5.94163	-0.0881697	-0.235327	0.058988	6.61	-1.20489	0.234193	0.710045	-5.29056
60S ribosomal protein L18	RPL18	RL18_HUMAN	-0.00326826	-0.0515545	0.045018	7.32192	-0.136027	0.892359	0.976528	-6.00683	0.0127319	-0.0354947	0.0609585	7.32192	0.530564	0.598123	0.888246	-5.83951
DNA damage-binding protein 1	DDB1	DDB1_HUMAN	-0.0228596	-0.074785	0.0290659	7.66692	-0.884746	0.380625	0.833291	-5.64279	0.0178383	-0.0340229	0.0696996	7.66692	0.69126	0.492672	0.837123	-5.74646
Interferon-induced, double-stranded RNA-activated protein kinase	EIF2AK2	E2AK2_HUMAN	0.0281766	-0.0538229	0.110176	5.70865	0.690571	0.493101	0.874238	-5.78777	-0.0240396	-0.105938	0.0578585	5.70865	-0.589908	0.55797	0.878548	-5.80795
Phosphoglycerate mutase 1	PGAM1	PGAM1_HUMAN	0.00729586	-0.0403478	0.0549395	8.31731	0.307753	0.759577	0.942007	-5.97026	-0.0100782	-0.057663	0.0375065	8.31731	-0.425646	0.672234	0.913224	-5.88721
NAD kinase 2, mitochondrial	NADK2	NAKD2_HUMAN	-0.0240039	-0.0694102	0.0214025	7.30442	-1.06242	0.293266	0.795129	-5.47994	-0.00162691	-0.0469771	0.0437233	7.30442	-0.0720966	0.942819	0.986741	-5.97113
Adenosylhomocysteinase	AHCY	SAHH_HUMAN	0.00152637	-0.0364746	0.0395273	7.71904	0.0807227	0.935992	0.985295	-6.01259	0.00204707	-0.0359069	0.0400011	7.71904	0.108394	0.914127	0.982666	-5.968
Neuronal pentraxin receptor	NPTXR	NPTXR_HUMAN	-0.0748208	-0.172181	0.0225391	6.00423	-1.54445	0.12893	0.685481	-4.89835	-0.0572103	-0.15445	0.0400292	6.00423	-1.18239	0.242769	0.710045	-5.31553
Ribose-phosphate pyrophosphokinase 1	PRPS1	PRPS1_HUMAN	-0.03252	-0.0893984	0.0243585	6.84596	-1.14903	0.256133	0.782532	-5.39029	-0.0157841	-0.0725923	0.0410241	6.84596	-0.558393	0.579125	0.883964	-5.82512
Aspartate--tRNA ligase, cytoplasmic	DARS	SYDC_HUMAN	0.015341	-0.0158574	0.0465394	7.57692	0.988218	0.327913	0.800419	-5.55142	0.0137646	-0.0173952	0.0449244	7.57692	0.887769	0.379013	0.787065	-5.6002
Calcium-binding protein 39-like	CAB39L	CB39L_HUMAN	-0.00932792	-0.0535861	0.0349303	7.22615	-0.423567	0.67374	0.926843	-5.92969	-0.0212573	-0.0654608	0.0229462	7.22615	-0.966457	0.338573	0.761447	-5.53177
14 kDa phosphohistidine phosphatase	PHPT1	PHP14_HUMAN	0.0116446	-0.0689043	0.0921935	6.24192	0.290533	0.772638	0.944204	-5.9752	0.0290901	-0.0513592	0.10954	6.24192	0.726698	0.470877	0.823242	-5.72271
C2 domain-containing protein 5	C2CD5	C2CD5_HUMAN	-0.0450107	-0.106277	0.0162557	6.28231	-1.47647	0.146232	0.698529	-4.99235	-0.0247422	-0.0859329	0.0364485	6.28231	-0.812613	0.42038	0.808399	-5.66032
NADH-cytochrome b5 reductase 3	CYB5R3	NB5R3_HUMAN	0.0225823	-0.0404988	0.0856634	7.62712	0.719449	0.47529	0.866529	-5.76842	0.0482498	-0.0147533	0.111253	7.62712	1.53909	0.130231	0.641083	-4.86996
Plasma membrane calcium-transporting ATPase 4	ATP2B4	AT2B4_HUMAN	-0.023712	-0.0664361	0.0190121	7.91192	-1.11539	0.270138	0.783239	-5.42591	-0.00738874	-0.05006	0.0352826	7.91192	-0.347989	0.729343	0.934987	-5.91582
Dystonin	DST	DYST_HUMAN	0.00625491	-0.0306098	0.0431196	6.77212	0.34099	0.734573	0.939183	-5.95993	-0.0136196	-0.0504387	0.0231996	6.77212	-0.743397	0.4608	0.819666	-5.71111
Mitochondrial glutamate carrier 2	SLC25A18	GHC2_HUMAN	-0.057028	-0.119189	0.00513269	5.88288	-1.84376	0.0712849	0.566772	-4.4399	0.00190218	-0.0601817	0.0639861	5.88288	0.0615749	0.951152	0.989142	-5.9718
Armadillo repeat-containing protein 1	ARMC1	ARMC1_HUMAN	-0.0112836	-0.0480559	0.0254887	6.71404	-0.616677	0.540309	0.88749	-5.83376	-0.0196299	-0.0563567	0.017097	6.71404	-1.07415	0.28803	0.737834	-5.42909
Heterogeneous nuclear ribonucleoprotein H3	HNRNPH3	HNRH3_HUMAN	0.0195339	-0.0858966	0.124964	6.76115	0.372462	0.711178	0.933015	-5.94915	-0.0234088	-0.128709	0.0818913	6.76115	-0.4469	0.656944	0.908011	-5.87836
Calcium/calmodulin-dependent protein kinase type 1	CAMK1	KCC1A_HUMAN	0.0331534	-0.0488316	0.115138	6.46942	0.812689	0.420337	0.84262	-5.70065	0.0345726	-0.0473111	0.116456	6.46942	0.848528	0.40028	0.794805	-5.63223
Myosin-11	MYH11	MYH11_HUMAN	0.0776695	-0.032104	0.187443	7.35673	1.42278	0.161296	0.726253	-5.0639	0.0789749	-0.0306628	0.188613	7.35673	1.44848	0.154013	0.659185	-4.99335
Sorcin	SRI	SORCN_HUMAN	0.00861578	-0.0535856	0.0708172	7.78058	0.278372	0.781901	0.947442	-5.97852	-0.0328446	-0.0949691	0.02928	7.78058	-1.06251	0.293227	0.743532	-5.44069
Ferritin heavy chain	FTH1	FRIH_HUMAN	0.0857199	-0.0353957	0.206836	6.62904	1.42299	0.161199	0.726253	-5.06363	0.0848011	-0.0361649	0.205767	6.62904	1.40948	0.165133	0.67622	-5.04431
Calpain small subunit 1	CAPNS1	CPNS1_HUMAN	0.0203488	-0.0430198	0.0837174	7.14019	0.645351	0.521718	0.882528	-5.81652	-0.0165114	-0.0798017	0.0467789	7.14019	-0.524299	0.60244	0.890062	-5.84265
Carbonic anhydrase 4	CA4	CAH4_HUMAN	-0.0795876	-0.188625	0.0294496	5.56827	-1.4669	0.148807	0.70496	-5.00527	-0.0893992	-0.198302	0.0195033	5.56827	-1.64978	0.1054	0.615345	-4.71017
NAD-dependent protein deacetylase sirtuin-3, mitochondrial	SIRT3	SIR3_HUMAN	0.0401824	-0.0360122	0.116377	6.11731	1.05985	0.294424	0.795129	-5.4825	0.0359673	-0.0401331	0.112068	6.11731	0.949843	0.346865	0.764338	-5.54668
Proto-oncogene tyrosine-protein kinase Src	SRC	SRC_HUMAN	-0.0139998	-0.0826301	0.0546304	5.97923	-0.409957	0.683629	0.92835	-5.93512	-0.00233475	-0.0708802	0.0662107	5.97923	-0.0684529	0.945704	0.987516	-5.97137
Eukaryotic translation initiation factor 4B	EIF4B	IF4B_HUMAN	-0.0412616	-0.0953828	0.0128595	6.98	-1.53218	0.131925	0.685481	-4.91559	-0.0419291	-0.0959833	0.0121252	6.98	-1.55889	0.125473	0.638422	-4.84211
NAD-dependent protein deacylase sirtuin-5, mitochondrial	SIRT5	SIR5_HUMAN	0.0324937	-0.108269	0.173256	5.53077	0.463919	0.644765	0.91825	-5.91256	0.048496	-0.0920927	0.189085	5.53077	0.693245	0.491437	0.836628	-5.74516
Peptidyl-prolyl cis-trans isomerase NIMA-interacting 1	PIN1	PIN1_HUMAN	-0.0711881	-0.179776	0.0373993	7.33077	-1.31828	0.193693	0.755572	-5.19608	-0.0126983	-0.121152	0.095755	7.33077	-0.23544	0.814873	0.961696	-5.94713
Calmodulin-1	CALM1	CALM1_HUMAN	0.0567368	-0.0664876	0.179961	8.54538	0.926298	0.359028	0.815265	-5.60708	0.0589028	-0.0641693	0.181975	8.54538	0.962851	0.340555	0.761447	-5.53484
Coronin-1A	CORO1A	COR1A_HUMAN	-0.0379616	-0.0689147	-0.00700856	8.02942	-2.46475	0.0172732	0.424059	-3.27433	-0.0276731	-0.0585879	0.00324176	8.02942	-1.79896	0.0782003	0.580002	-4.47935
Protein phosphatase 1B	PPM1B	PPM1B_HUMAN	0.0456885	-0.049494	0.140871	5.89365	0.964675	0.339456	0.802463	-5.57306	0.0454797	-0.0495852	0.140545	5.89365	0.961454	0.341056	0.761447	-5.53628
Rho guanine nucleotide exchange factor 11	ARHGEF11	ARHGB_HUMAN	0.0267942	-0.0381478	0.0917362	5.58962	0.829176	0.411036	0.840314	-5.68783	0.0271593	-0.0377024	0.092021	5.58962	0.841513	0.404159	0.79727	-5.63781
Spermidine synthase	SRM	SPEE_HUMAN	0.0114793	-0.0664137	0.0893723	6.52558	0.296174	0.768352	0.944204	-5.97362	0.0377104	-0.0400863	0.115507	6.52558	0.974162	0.334773	0.759115	-5.52477
Serine/threonine-protein phosphatase 2A 55 kDa regulatory subunit B alpha isoform	PPP2R2A	2ABA_HUMAN	-0.0145401	-0.0516234	0.0225432	7.20385	-0.787991	0.434507	0.850677	-5.71938	-0.0174319	-0.0544694	0.0196056	7.20385	-0.945876	0.348864	0.765497	-5.55021
Casein kinase II subunit beta	CSNK2B	CSK2B_HUMAN	-0.00474354	-0.0785324	0.0690453	6.27635	-0.129194	0.897734	0.978388	-6.0077	-0.0406313	-0.114329	0.0330664	6.27635	-1.10799	0.273287	0.732713	-5.3947
Unconventional myosin-Id	MYO1D	MYO1D_HUMAN	0.0480695	-0.0363706	0.13251	6.01327	1.14407	0.258167	0.782651	-5.39561	0.096271	0.0119352	0.180607	6.01327	2.29411	0.0261206	0.461641	-3.59315
Ceruloplasmin	CP	CERU_HUMAN	0.118998	-0.0868468	0.324842	6.40173	1.16301	0.250703	0.7791	-5.37506	0.000836704	-0.204753	0.206427	6.40173	0.00818752	0.993502	0.99743	-5.97358
Crk-like protein	CRKL	CRKL_HUMAN	0.0180224	-0.0193818	0.0554266	7.06058	0.968331	0.337646	0.801832	-5.56973	0.0239788	-0.0133792	0.0613367	7.06058	1.28995	0.203136	0.702452	-5.19257
TBC1 domain family member 9B	TBC1D9B	TBC9B_HUMAN	0.0313871	-0.0449372	0.107711	5.78731	0.826455	0.412562	0.840314	-5.68996	-0.00398052	-0.0802105	0.0722495	5.78731	-0.104941	0.916852	0.982666	-5.96835
Receptor-type tyrosine-protein phosphatase F	PTPRF	PTPRF_HUMAN	0.0365267	-0.090151	0.163204	5.98423	0.579484	0.564924	0.894735	-5.85497	0.0650176	-0.0615036	0.191539	5.98423	1.03276	0.3068	0.750255	-5.46978
Thimet oligopeptidase	THOP1	THOP1_HUMAN	-0.0141456	-0.0761298	0.0478385	6.25115	-0.45864	0.648525	0.919688	-5.91489	-0.0174408	-0.0793484	0.0444667	6.25115	-0.56618	0.573861	0.881124	-5.82096
Protein disulfide-isomerase TMX3	TMX3	TMX3_HUMAN	-0.00611562	-0.0436744	0.0314432	6.98538	-0.327235	0.744887	0.941711	-5.96433	0.036708	-0.000804419	0.0742203	6.98538	1.9666	0.0549201	0.533672	-4.19942
Guanine nucleotide-binding protein G(i) subunit alpha-2	GNAI2	GNAI2_HUMAN	0.0141024	-0.0233651	0.05157	7.83942	0.756431	0.453021	0.86115	-5.7425	0.0208735	-0.0165478	0.0582947	7.83942	1.12101	0.267763	0.729289	-5.3812
Synaptojanin-1 (Fragment)	SYNJ1	H7BZ56_HUMAN	-0.0304299	-0.0978416	0.0369818	5.68731	-0.907187	0.368759	0.822571	-5.6238	-0.0170754	-0.0844038	0.050253	5.68731	-0.509687	0.612564	0.890755	-5.84983
Pyruvate kinase PKM	PKM	KPYM_HUMAN	-0.00559178	-0.0411711	0.0299875	8.29865	-0.315852	0.753459	0.941831	-5.96784	-0.0115714	-0.0471067	0.0239639	8.29865	-0.654422	0.515908	0.853539	-5.76991
Ras-related protein Rab-35	RAB35	RAB35_HUMAN	0.0228259	-0.0246022	0.070254	7.92692	0.967214	0.338198	0.80241	-5.57075	0.033853	-0.0135165	0.0812225	7.92692	1.43625	0.157301	0.663533	-5.00944
Importin subunit beta-1	KPNB1	IMB1_HUMAN	-0.000452264	-0.0291765	0.0282719	7.65712	-0.0316428	0.974886	0.992475	-6.01524	-0.0163206	-0.0450093	0.0123681	7.65712	-1.14329	0.258488	0.715966	-5.35775
Synaptophysin (Fragment)	SYP	H7C4W3_HUMAN	0.0121062	-0.192021	0.216233	6.22519	0.119299	0.905545	0.980769	-6.00888	-0.109529	-0.313404	0.0943461	6.22519	-1.08068	0.285336	0.737834	-5.42239
Ubiquitin-like-conjugating enzyme ATG3	ATG3	ATG3_HUMAN	-0.0781961	-0.199759	0.0433671	6.97212	-1.29355	0.202049	0.755572	-5.22599	-0.0590782	-0.180491	0.0623348	6.97212	-0.978501	0.332761	0.759115	-5.52069
Carbonic anhydrase 1	CA1	CAH1_HUMAN	0.15549	-0.0447154	0.355695	7.71327	1.56246	0.124894	0.679735	-4.87305	0.0527336	-0.147224	0.252691	7.71327	0.530556	0.598227	0.888246	-5.83942
Aflatoxin B1 aldehyde reductase member 2	AKR7A2	ARK72_HUMAN	0.0235584	-0.0445097	0.0916264	7.35212	0.695557	0.49	0.873616	-5.78449	0.0402552	-0.0277288	0.108239	7.35212	1.19	0.239795	0.710045	-5.30717
Protein kinase C and casein kinase substrate in neurons protein 2	PACSIN2	PACN2_HUMAN	-0.00602654	-0.12505	0.112997	5.70923	-0.101758	0.919365	0.982118	-6.01075	-0.0407686	-0.159645	0.0781077	5.70923	-0.689225	0.49394	0.837257	-5.74779
Centrin-2	CETN2	CETN2_HUMAN	-0.0216808	-0.053941	0.0105795	6.70731	-1.35063	0.183033	0.755572	-5.15616	-0.0374664	-0.0696868	-0.00524599	6.70731	-2.33691	0.0235858	0.460638	-3.50839
GMP synthase [glutamine-hydrolyzing]	GMPS	GUAA_HUMAN	0.0148697	-0.0417844	0.0715239	6.52788	0.527475	0.60025	0.910893	-5.88245	0.0362504	-0.0203338	0.0928345	6.52788	1.2875	0.203981	0.702452	-5.19548
Glutamine--tRNA ligase	QARS	SYQ_HUMAN	0.0346077	-0.0419962	0.111212	6.31635	0.907931	0.36837	0.822571	-5.62316	0.0242099	-0.0522993	0.100719	6.31635	0.635932	0.527787	0.861301	-5.78121
Tropomyosin alpha-1 chain	TPM1	F5H7S3_HUMAN	-0.0176859	-0.0646203	0.0292485	7.65808	-0.757297	0.452507	0.86115	-5.74188	-0.0380503	-0.0849267	0.00882612	7.65808	-1.6313	0.109254	0.62167	-4.73753
60S ribosomal protein L23a	RPL23A	RL23A_HUMAN	-0.0112301	-0.0536352	0.031175	6.6175	-0.532227	0.59698	0.908584	-5.88004	0.00337555	-0.0389771	0.0457282	6.6175	0.160175	0.873404	0.972508	-5.96135
Proline-rich transmembrane protein 3	PRRT3	PRRT3_HUMAN	-0.0441775	-0.108433	0.0200777	6.53962	-1.38173	0.173337	0.747406	-5.11692	-0.0425071	-0.106683	0.0216687	6.53962	-1.33113	0.189321	0.702452	-5.14286
Small nuclear ribonucleoprotein E	SNRPE	RUXE_HUMAN	-0.0404466	-0.117557	0.0366635	6.77596	-1.05415	0.296998	0.799052	-5.48815	-0.0194467	-0.0964616	0.0575681	6.77596	-0.507462	0.614113	0.890755	-5.8509
Gamma-aminobutyric acid receptor subunit beta-2	GABRB2	GBRB2_HUMAN	0.0266046	-0.0233981	0.0766074	7.04904	1.06929	0.290193	0.793117	-5.47308	0.00379831	-0.0461427	0.0537393	7.04904	0.15285	0.879146	0.973778	-5.96245
Fibrillin-1	FBN1	FBN1_HUMAN	0.102808	-0.106226	0.311842	6.33712	0.989448	0.327516	0.800419	-5.55009	0.120778	-0.0879976	0.329554	6.33712	1.16383	0.250371	0.71089	-5.33559
Phospholipid phosphatase 3	PLPP3	PLPP3_HUMAN	-0.0329164	-0.107974	0.042141	7.27942	-0.881353	0.38244	0.833291	-5.64562	-0.0223303	-0.0972949	0.0526343	7.27942	-0.598645	0.552174	0.873658	-5.80303
SH3 domain-binding glutamic acid-rich-like protein 3	SH3BGRL3	SH3L3_HUMAN	-0.0324705	-0.0796166	0.0146756	7.41885	-1.38412	0.172609	0.746372	-5.11387	-0.0393547	-0.0864425	0.00773312	7.41885	-1.67965	0.0994068	0.611007	-4.66536
Inverted formin-2	INF2	INF2_HUMAN	0.00149129	-0.0514368	0.0544193	6.57846	0.0566247	0.955075	0.99079	-6.01418	0.03727	-0.0155926	0.0901326	6.57846	1.41691	0.162852	0.674784	-5.03468
Lipoamide acyltransferase component of branched-chain alpha-keto acid dehydrogenase complex, mitochondrial	DBT	ODB2_HUMAN	0.0838025	-0.119288	0.286893	6.34038	0.8301	0.410675	0.840314	-5.68694	0.0534444	-0.149395	0.256283	6.34038	0.530045	0.598574	0.888246	-5.83968
Mitochondrial import inner membrane translocase subunit TIM50	TIMM50	TIM50_HUMAN	0.00979732	-0.0302915	0.0498862	6.89385	0.491151	0.625518	0.91825	-5.90012	0.0127622	-0.0272771	0.0528015	6.89385	0.640575	0.52479	0.860193	-5.7784
Receptor-type tyrosine-protein phosphatase S	PTPRS	A0A0A0MR60_HUMAN	0.0329253	-0.0744047	0.140255	6.25154	0.616509	0.540419	0.88749	-5.83386	-0.0252191	-0.132416	0.0819782	6.25154	-0.472799	0.638461	0.896957	-5.86705
Nuclear ubiquitous casein and cyclin-dependent kinase substrate 1	NUCKS1	NUCKS_HUMAN	-0.0593966	-0.155329	0.0365357	6.36923	-1.24431	0.21932	0.763695	-5.28404	-0.0178292	-0.113643	0.0779846	6.36923	-0.373968	0.710045	0.924462	-5.90688
Synaptogyrin-1	SYNGR1	SNG1_HUMAN	0.0179445	-0.0691906	0.10508	8.14808	0.414097	0.680653	0.927774	-5.93346	0.0306465	-0.0563809	0.117674	8.14808	0.708091	0.482323	0.829851	-5.73525
Protein TANC2	TANC2	TANC2_HUMAN	-0.0144321	-0.119008	0.0901437	5.71154	-0.27735	0.782681	0.947442	-5.97879	0.0246844	-0.0797621	0.129131	5.71154	0.474963	0.636929	0.896957	-5.86608
NEDD8-conjugating enzyme Ubc12	UBE2M	UBC12_HUMAN	0.00765648	-0.0310003	0.0463133	7.34827	0.398047	0.692329	0.931251	-5.93973	0.00717914	-0.0314299	0.0457882	7.34827	0.373692	0.710249	0.924462	-5.90698
Ubiquinone biosynthesis O-methyltransferase, mitochondrial	COQ3	COQ3_HUMAN	-0.00119402	-0.0696487	0.0672607	6.12731	-0.0350542	0.972179	0.992475	-6.01513	-0.0124104	-0.0807806	0.0559597	6.12731	-0.364798	0.716836	0.929392	-5.91011
Heat shock 70 kDa protein 13	HSPA13	HSP13_HUMAN	0.0334823	-0.0267931	0.0937577	6.00327	1.11636	0.269724	0.783239	-5.42489	0.00501238	-0.0551886	0.0652133	6.00327	0.167329	0.867801	0.972195	-5.96023
Lysophospholipid acyltransferase 7	MBOAT7	MBOA7_HUMAN	-0.00634121	-0.0653538	0.0526714	6.67346	-0.215953	0.829923	0.955557	-5.99333	0.0125036	-0.0464361	0.0714432	6.67346	0.426341	0.671731	0.913224	-5.88693
Acetyl-CoA acetyltransferase, cytosolic	ACAT2	THIC_HUMAN	0.00910058	-0.03579	0.0539911	7.30808	0.407422	0.685477	0.928693	-5.93611	-0.0089263	-0.0537614	0.0359088	7.30808	-0.400115	0.690815	0.916638	-5.89724
Neuronal pentraxin-1	NPTX1	NPTX1_HUMAN	-0.02436	-0.0657782	0.0170582	7.39615	-1.182	0.242925	0.774418	-5.35443	-0.0330955	-0.0744625	0.00827154	7.39615	-1.60785	0.114309	0.628816	-4.77187
Myosin-9	MYH9	MYH9_HUMAN	0.0264211	-0.0270317	0.0798739	7.64923	0.993371	0.325421	0.800419	-5.54661	0.0247924	-0.0285943	0.0781792	7.64923	0.93329	0.355258	0.765942	-5.5613
Nuclear transport factor 2	NUTF2	NTF2_HUMAN	0.000554834	-0.0495655	0.0506752	6.74	0.0222474	0.982341	0.992475	-6.01548	0.0328721	-0.0171863	0.0829306	6.74	1.31972	0.193076	0.702452	-5.15678
Heat shock cognate 71 kDa protein	HSPA8	HSP7C_HUMAN	-0.00933733	-0.036296	0.0176213	8.94308	-0.696075	0.489679	0.873616	-5.78414	-0.00680211	-0.0337274	0.0201232	8.94308	-0.507707	0.613942	0.890755	-5.85078
Hsc70-interacting protein	ST13	F10A1_HUMAN	-0.015416	-0.0499907	0.0191587	7.74635	-0.896074	0.374605	0.82893	-5.63326	-0.0135193	-0.0480513	0.0210127	7.74635	-0.786799	0.435198	0.813999	-5.67978
Carnitine O-palmitoyltransferase 1, liver isoform	CPT1A	CPT1A_HUMAN	-0.006527	-0.0656065	0.0525525	6.56346	-0.222028	0.825217	0.954241	-5.99205	0.0268812	-0.0321253	0.0858878	6.56346	0.915545	0.3644	0.774089	-5.57668
COP9 signalosome complex subunit 7a	COPS7A	CSN7A_HUMAN	-0.00670243	-0.0523234	0.0389186	6.70558	-0.295256	0.769049	0.944204	-5.97388	-0.030018	-0.0755826	0.0155467	6.70558	-1.32399	0.191665	0.702452	-5.15158
Triosephosphate isomerase	TPI1	TPIS_HUMAN	-0.0678257	-0.17974	0.0440883	8.31365	-1.21913	0.228862	0.768197	-5.31279	-0.0712375	-0.183013	0.0405383	8.31365	-1.28203	0.206101	0.703613	-5.20189
Glutathione S-transferase Mu 2	GSTM2	GSTM2_HUMAN	-0.0120573	-0.0590432	0.0349285	7.33173	-0.515722	0.608373	0.911513	-5.8883	0.0284516	-0.0184761	0.0753794	7.33173	1.21845	0.228901	0.710045	-5.27543
EPM2A-interacting protein 1	EPM2AIP1	EPMIP_HUMAN	0.00545272	-0.114032	0.124937	5.86019	0.0917134	0.927301	0.985295	-6.01168	-0.0692658	-0.188603	0.050071	5.86019	-1.16648	0.249082	0.710045	-5.33288
Acylglycerol kinase, mitochondrial	AGK	AGK_HUMAN	0.000156986	-0.0380189	0.0383329	7.50808	0.00826421	0.99344	0.99805	-6.01569	0.0195531	-0.0185756	0.0576819	7.50808	1.03061	0.307796	0.750848	-5.47185
Hemoglobin subunit gamma-1	HBG1	HBG1_HUMAN	-0.123385	-0.542943	0.296172	6.36308	-0.591636	0.556932	0.892053	-5.84807	-0.257496	-0.676535	0.161543	6.36308	-1.23623	0.222523	0.710045	-5.25513
Pyruvate dehydrogenase protein X component, mitochondrial	PDHX	ODPX_HUMAN	0.0177569	-0.0101161	0.04563	7.75846	1.28031	0.206479	0.757673	-5.24183	0.0116959	-0.0161427	0.0395345	7.75846	0.84434	0.402593	0.7966	-5.63557
Glycogen phosphorylase, muscle form	PYGM	PYGM_HUMAN	0.038586	-0.0331992	0.110371	7.62423	1.08026	0.28533	0.78897	-5.46203	0.0499084	-0.0217881	0.121605	7.62423	1.39897	0.168137	0.678291	-5.05782
Phosphoribosyl pyrophosphate synthase-associated protein 1	PRPSAP1	KPRA_HUMAN	-0.0226357	-0.0801547	0.0348833	6.61077	-0.790886	0.432831	0.850677	-5.71721	0.0358043	-0.0216436	0.0932522	6.61077	1.25254	0.216333	0.707742	-5.23648
Beta-Ala-His dipeptidase	CNDP1	CNDP1_HUMAN	-0.10842	-0.384869	0.168029	5.2225	-0.788544	0.434256	0.850677	-5.71889	-0.136414	-0.412522	0.139693	5.2225	-0.993378	0.325507	0.759115	-5.50699
Complement factor B	CFB	CFAB_HUMAN	0.0074509	-0.216385	0.231286	5.62327	0.0669338	0.946913	0.990556	-6.01357	-0.0868072	-0.310366	0.136752	5.62327	-0.780782	0.438776	0.814461	-5.68414
14-3-3 protein zeta/delta	YWHAZ	1433Z_HUMAN	-0.00400085	-0.0412808	0.0332792	8.75596	-0.215679	0.830136	0.955557	-5.99338	-0.0267129	-0.0639468	0.010521	8.75596	-1.44183	0.155728	0.662162	-5.00209
Intersectin-1	ITSN1	ITSN1_HUMAN	0.00686993	-0.0408137	0.0545536	6.64154	0.289544	0.77339	0.944204	-5.97548	0.0227442	-0.0248805	0.0703689	6.64154	0.959774	0.341892	0.761447	-5.5378
Redox-regulatory protein FAM213A	FAM213A	F213A_HUMAN	-0.0125605	-0.0722962	0.0471751	7.66981	-0.422576	0.674458	0.926843	-5.93009	0.0202023	-0.0394596	0.0798641	7.66981	0.68051	0.499393	0.841389	-5.75343
Protein phosphatase 1E	PPM1E	PPM1E_HUMAN	-0.12765	-0.247808	-0.0074925	5.50981	-2.13501	0.037798	0.500427	-3.92744	-0.12202	-0.242029	-0.00201044	5.50981	-2.04337	0.0464259	0.525291	-4.06422
ES1 protein homolog, mitochondrial	C21orf33	ES1_HUMAN	0.0124879	-0.0735263	0.0985022	7.8225	0.291898	0.77162	0.944204	-5.97481	-0.016582	-0.10249	0.069326	7.8225	-0.388074	0.699674	0.91945	-5.90174
PRA1 family protein 2	PRAF2	PRAF2_HUMAN	-0.00938922	-0.0507392	0.0319608	7.03096	-0.456337	0.650169	0.920573	-5.91589	0.00182317	-0.0394757	0.043122	7.03096	0.0887196	0.929667	0.984541	-5.96985
Synaptobrevin homolog YKT6	YKT6	YKT6_HUMAN	0.000502573	-0.0384124	0.0394176	6.96808	0.0259545	0.979399	0.992475	-6.0154	0.0187371	-0.0201299	0.057604	6.96808	0.968841	0.337394	0.759575	-5.52961
NADH-ubiquinone oxidoreductase chain 5	MT-ND5	NU5M_HUMAN	-0.0413945	-0.140795	0.0580058	7.16154	-0.837267	0.406583	0.840314	-5.68138	-0.044261	-0.143538	0.0550165	7.16154	-0.896353	0.374528	0.782803	-5.59294
Ras-related protein Ral-A	RALA	RALA_HUMAN	0.0140199	-0.0437559	0.0717957	7.72615	0.487675	0.62796	0.91825	-5.90175	-0.0136008	-0.0713052	0.0441036	7.72615	-0.473683	0.637835	0.896957	-5.86665
Zinc transporter 3	SLC30A3	ZNT3_HUMAN	-0.0284055	-0.0760168	0.0192058	7.31558	-1.19901	0.236304	0.773197	-5.33555	-0.0122641	-0.0598165	0.0352884	7.31558	-0.518314	0.606577	0.890572	-5.84561
Tropomodulin-2	TMOD2	TMOD2_HUMAN	-0.00974929	-0.0355707	0.0160721	8.08942	-0.758795	0.451619	0.86115	-5.7408	-0.0180103	-0.0437998	0.00777914	8.08942	-1.40349	0.166791	0.677546	-5.05201
Enoyl-CoA delta isomerase 2, mitochondrial	ECI2	ECI2_HUMAN	-0.0143576	-0.104771	0.0760564	6.105	-0.319136	0.750983	0.941831	-5.96684	0.0256596	-0.0646426	0.115962	6.105	0.571061	0.570575	0.880892	-5.81833
Transmembrane protein 11, mitochondrial	TMEM11	TMM11_HUMAN	-0.0333988	-0.0848435	0.0180459	6.73135	-1.30473	0.198094	0.755572	-5.21256	0.00357949	-0.0478016	0.0549606	6.73135	0.140007	0.88923	0.976989	-5.96424
40S ribosomal protein S11	RPS11	RS11_HUMAN	-0.0314102	-0.0740508	0.0112304	6.65058	-1.4804	0.145185	0.698529	-4.98703	-0.0223674	-0.0649553	0.0202205	6.65058	-1.0555	0.296385	0.745409	-5.44761
Fibronectin	FN1	FINC_HUMAN	0.05358	-0.0473365	0.154496	6.47808	1.06702	0.291206	0.794228	-5.47535	0.0242945	-0.0764973	0.125086	6.47808	0.484411	0.630258	0.896957	-5.86177
Myeloid leukemia factor 2	MLF2	MLF2_HUMAN	-0.00119829	-0.102851	0.100455	6.62865	-0.0236921	0.981195	0.992475	-6.01545	-0.0449195	-0.146447	0.0566079	6.62865	-0.889226	0.378249	0.786254	-5.59898
40S ribosomal protein S21	RPS21	RS21_HUMAN	0.0806329	-0.0385384	0.199804	6.51423	1.36019	0.180082	0.755572	-5.14418	0.0384612	-0.0805628	0.157485	6.51423	0.649602	0.519026	0.855602	-5.77285
Dipeptidyl aminopeptidase-like protein 6	DPP6	E9PDL2_HUMAN	-0.0435438	-0.122496	0.0354086	6.10596	-1.10839	0.273118	0.783239	-5.43319	-0.0727357	-0.151591	0.00611914	6.10596	-1.85375	0.0698151	0.575675	-4.39022
1-phosphatidylinositol 4,5-bisphosphate phosphodiesterase beta-1	PLCB1	PLCB1_HUMAN	-0.0267451	-0.060215	0.00672489	8.13481	-1.6059	0.114737	0.668557	-4.81008	-0.0255359	-0.0589645	0.00789271	8.13481	-1.5352	0.131184	0.641083	-4.8754
F-box/LRR-repeat protein 16	FBXL16	FXL16_HUMAN	-0.0150236	-0.0652734	0.0352261	6.59135	-0.600859	0.55071	0.890585	-5.84294	0.0194271	-0.0307605	0.0696147	6.59135	0.777933	0.440358	0.815303	-5.68632
Laminin subunit alpha-5	LAMA5	LAMA5_HUMAN	0.0397914	-0.0406775	0.12026	5.69846	0.993784	0.325222	0.800419	-5.54623	0.00926707	-0.0711024	0.0896366	5.69846	0.23173	0.817715	0.961696	-5.94796
Laminin subunit alpha-2	LAMA2	LAMA2_HUMAN	-0.0419678	-0.130944	0.0470088	5.62308	-0.947919	0.347833	0.809005	-5.58816	-0.00995313	-0.0988197	0.0789135	5.62308	-0.225088	0.822849	0.961696	-5.94941
Serine/arginine-rich splicing factor 4	SRSF4	SRSF4_HUMAN	-0.0639033	-0.177099	0.0492925	5.21404	-1.13455	0.262097	0.783239	-5.40575	-0.0528005	-0.165856	0.0602553	5.21404	-0.938591	0.352556	0.765942	-5.55664
Transaldolase	TALDO1	TALDO_HUMAN	0.0209015	-0.0245278	0.0663308	7.70981	0.924638	0.359696	0.815437	-5.60871	0.00502702	-0.0403461	0.0504002	7.70981	0.22266	0.824728	0.961696	-5.94993
Rabankyrin-5	ANKFY1	ANFY1_HUMAN	0.0445422	-0.0329806	0.122065	6.17346	1.15471	0.253822	0.782532	-5.38418	0.0279028	-0.0495242	0.10533	6.17346	0.724247	0.472367	0.82345	-5.72439
Neuroblastoma-amplified sequence	NBAS	NBAS_HUMAN	0.0467483	-0.0561749	0.149671	5.08923	0.912817	0.365819	0.820724	-5.61896	0.0257239	-0.0770721	0.12852	5.08923	0.502911	0.617285	0.891085	-5.85309
Tyrosine--tRNA ligase, cytoplasmic	YARS	SYYC_HUMAN	0.0105727	-0.0200435	0.041189	7.17135	0.69401	0.490961	0.873642	-5.78551	0.00475015	-0.0258283	0.0353286	7.17135	0.312193	0.756222	0.941465	-5.92709
Rho-related GTP-binding protein RhoG	RHOG	RHOG_HUMAN	-0.0437135	-0.139798	0.0523713	6.575	-0.914307	0.365044	0.820548	-5.61768	0.00364828	-0.0923178	0.0996144	6.575	0.0764013	0.939412	0.986741	-5.97082
Transcription elongation factor A protein-like 3	TCEAL3	TCAL3_HUMAN	-0.0205425	-0.0772122	0.0361272	6.35923	-0.728508	0.469779	0.8647	-5.76219	-0.0416999	-0.0982995	0.0148998	6.35923	-1.48065	0.145118	0.655721	-4.95029
ADP/ATP translocase 3	SLC25A6	ADT3_HUMAN	0.00922019	-0.110416	0.128856	6.37808	0.154909	0.877535	0.973608	-6.00419	0.046554	-0.0729341	0.166042	6.37808	0.783125	0.437355	0.814461	-5.68247
Protein argonaute-1	AGO1	AGO1_HUMAN	0.0633673	-0.156524	0.283258	4.83308	0.579146	0.56515	0.894735	-5.85515	-0.0367291	-0.256348	0.18289	4.83308	-0.336102	0.738233	0.937252	-5.9197
Tubulin beta-2B chain	TUBB2B	TBB2B_HUMAN	-0.0498848	-0.132905	0.033135	6.98135	-1.20758	0.233018	0.772169	-5.32594	-0.0132381	-0.0961553	0.0696792	6.98135	-0.320856	0.749687	0.941465	-5.92447
ATP synthase-coupling factor 6, mitochondrial	ATP5J	ATP5J_HUMAN	-0.0270338	-0.0715989	0.0175314	7.94904	-1.21911	0.228653	0.768197	-5.31292	-0.0258853	-0.0703954	0.0186247	7.94904	-1.16876	0.248168	0.710045	-5.3304
5'-AMP-activated protein kinase catalytic subunit alpha-1	PRKAA1	AAPK1_HUMAN	-0.016944	-0.0822022	0.0483143	5.89077	-0.521809	0.60416	0.911142	-5.88529	0.021304	-0.0438736	0.0864816	5.89077	0.656892	0.514331	0.852733	-5.76838
Mitochondrial fission 1 protein	FIS1	FIS1_HUMAN	-0.00687352	-0.0459902	0.0322431	7.35308	-0.353141	0.725501	0.93402	-5.95588	0.00305574	-0.0360126	0.042124	7.35308	0.157189	0.875743	0.973458	-5.96181
SLIT-ROBO Rho GTPase-activating protein 2	SRGAP2	SRGP2_HUMAN	0.0293042	-0.0378374	0.0964458	6.18173	0.87714	0.384701	0.833291	-5.64912	0.0279874	-0.0390713	0.095046	6.18173	0.838761	0.405687	0.79786	-5.63999
Protein SEC13 homolog	SEC13	SEC13_HUMAN	-0.0172232	-0.124322	0.089875	5.31846	-0.323194	0.747927	0.941831	-5.96559	-0.027013	-0.133979	0.079953	5.31846	-0.507525	0.614069	0.890755	-5.85087
Arginine--tRNA ligase, cytoplasmic	RARS	SYRC_HUMAN	0.026068	-0.0241692	0.0763051	6.8475	1.04283	0.302158	0.800419	-5.49929	0.0219335	-0.0282416	0.0721086	6.8475	0.878519	0.38396	0.789451	-5.60788
Nuclear receptor-binding protein	NRBP1	NRBP_HUMAN	0.0272345	-0.0242735	0.0787425	6.52231	1.06261	0.293179	0.795129	-5.47975	0.00102897	-0.0504154	0.0524733	6.52231	0.040197	0.9681	0.995656	-5.97284
UBX domain-containing protein 1	UBXN1	UBXN1_HUMAN	0.00157079	-0.05055	0.0536915	6.4025	0.0605673	0.951951	0.990737	-6.01396	-0.0130359	-0.0650922	0.0390205	6.4025	-0.503266	0.617038	0.891085	-5.85292
Galectin-3	LGALS3	LEG3_HUMAN	-0.00664011	-0.0639154	0.0506352	6.59308	-0.232991	0.816741	0.95364	-5.98966	-0.0207622	-0.0779667	0.0364422	6.59308	-0.729416	0.469228	0.822438	-5.72084
Acetyl-coenzyme A synthetase 2-like, mitochondrial	ACSS1	ACS2L_HUMAN	0.0359077	-0.0540679	0.125883	6.72596	0.802037	0.426414	0.84697	-5.7088	0.0564495	-0.0334149	0.146314	6.72596	1.26242	0.212788	0.703978	-5.225
Probable E3 ubiquitin-protein ligase HECTD4	HECTD4	F8VWT9_HUMAN	0.033928	-0.0523615	0.120217	5.77885	0.790189	0.433234	0.850677	-5.71774	0.0330792	-0.0531036	0.119262	5.77885	0.771374	0.444198	0.815303	-5.69111
Thioredoxin reductase 2, mitochondrial	TXNRD2	TRXR2_HUMAN	0.0266776	-0.147628	0.200983	5.91404	0.307721	0.759624	0.942007	-5.97026	0.103587	-0.0705032	0.277676	5.91404	1.19633	0.237437	0.710045	-5.30011
Serine/threonine-protein phosphatase 2A 56 kDa regulatory subunit epsilon isoform	PPP2R5E	2A5E_HUMAN	-0.0370456	-0.0721413	-0.00194989	7.05	-2.12136	0.0389875	0.501138	-3.95287	-0.0348439	-0.0698963	0.000208398	7.05	-1.99775	0.0513244	0.525291	-4.14509
Lysophospholipid acyltransferase LPCAT4	LPCAT4	LPCT4_HUMAN	0.0312545	-0.0251984	0.0877075	6.17885	1.11265	0.271302	0.783239	-5.42877	0.0388901	-0.0174931	0.0952733	6.17885	1.38618	0.171982	0.682734	-5.07415
Ras-related protein Rap-2a	RAP2A	RAP2A_HUMAN	0.0326362	-0.0253794	0.0906518	7.31731	1.13054	0.263765	0.783239	-5.40999	0.0203786	-0.0375653	0.0783225	7.31731	0.706802	0.483045	0.830544	-5.73618
Vesicle-trafficking protein SEC22b	SEC22B	SC22B_HUMAN	0.0113449	-0.0352048	0.0578945	7.34019	0.489795	0.62647	0.91825	-5.90076	0.0163296	-0.0301625	0.0628218	7.34019	0.705876	0.483616	0.830976	-5.7368
Tripartite motif-containing protein 3	TRIM3	TRIM3_HUMAN	0.0543143	-0.117084	0.225713	6.03788	0.637179	0.527042	0.882676	-5.82145	0.00524144	-0.165946	0.176428	6.03788	0.0615651	0.951165	0.989142	-5.9718
Aconitate hydratase, mitochondrial	ACO2	ACON_HUMAN	0.0141424	-0.0240806	0.0523653	8.85615	0.743582	0.460689	0.863152	-5.75165	0.0232748	-0.0149009	0.0614505	8.85615	1.22526	0.226347	0.710045	-5.26773
3-hydroxyacyl-CoA dehydrogenase type-2	HSD17B10	HCD2_HUMAN	0.0301272	-0.0330199	0.0932743	7.29712	0.958819	0.342369	0.802936	-5.57836	0.00698039	-0.0560887	0.0700495	7.29712	0.22243	0.824906	0.961696	-5.94998
Pyridoxal phosphate homeostasis protein	PLPBP	PLPHP_HUMAN	0.0475721	-0.0450038	0.140148	6.78365	1.03273	0.306814	0.800419	-5.50913	0.047626	-0.0448355	0.140088	6.78365	1.03518	0.30568	0.749205	-5.46744
Myelin-oligodendrocyte glycoprotein	MOG	MOG_HUMAN	-0.00400737	-0.0627255	0.0547108	8.44519	-0.137157	0.89147	0.976408	-6.00668	0.0356107	-0.0230349	0.0942563	8.44519	1.22033	0.228196	0.710045	-5.27331
Syntaxin-1A	STX1A	STX1A_HUMAN	-0.0383085	-0.0742057	-0.00241135	8.38	-2.1447	0.0369742	0.500427	-3.90934	-0.0399049	-0.0757577	-0.0040521	8.38	-2.23684	0.0298916	0.476062	-3.70463
Oxysterol-binding protein 1	OSBP	OSBP1_HUMAN	-0.0153902	-0.0623836	0.0316031	6.56231	-0.658173	0.513515	0.882528	-5.80856	0.010396	-0.0365392	0.0573313	6.56231	0.445143	0.658181	0.908437	-5.87913
Golgi-associated plant pathogenesis-related protein 1	GLIPR2	GAPR1_HUMAN	0.00468141	-0.0846393	0.0940021	6.62808	0.105331	0.916544	0.981381	-6.01039	0.0795607	-0.00964957	0.168771	6.62808	1.79232	0.0792723	0.580002	-4.49
Acylamino-acid-releasing enzyme	APEH	ACPH_HUMAN	0.0111292	-0.0334955	0.0557539	7.37962	0.501209	0.618474	0.916181	-5.89535	0.00291921	-0.0416503	0.0474888	7.37962	0.131631	0.895816	0.976989	-5.96533
Spectrin alpha chain, non-erythrocytic 1	SPTAN1	A0A0D9SF54_HUMAN	-0.0293324	-0.0794024	0.0207376	7.35154	-1.17734	0.244762	0.775476	-5.35956	-0.0329823	-0.0829904	0.0170258	7.35154	-1.32548	0.191175	0.702452	-5.14977
Transitional endoplasmic reticulum ATPase	VCP	TERA_HUMAN	-0.00413428	-0.0309763	0.0227077	8.34212	-0.309539	0.758227	0.941831	-5.96973	-0.00179755	-0.0286064	0.0250113	8.34212	-0.134752	0.893362	0.976989	-5.96493
Cytosolic 10-formyltetrahydrofolate dehydrogenase	ALDH1L1	AL1L1_HUMAN	0.0531224	-0.00349786	0.109743	7.65923	1.88554	0.0653067	0.556734	-4.37028	0.0448123	-0.011738	0.101363	7.65923	1.59255	0.117708	0.630527	-4.79403
Aldehyde dehydrogenase, mitochondrial	ALDH2	ALDH2_HUMAN	0.00625017	-0.0386365	0.0511368	8.37269	0.279837	0.780783	0.947442	-5.97813	0.0411672	-0.00366403	0.0859984	8.37269	1.84545	0.0710342	0.578517	-4.40387
Apolipoprotein E	APOE	APOE_HUMAN	-0.0375059	-0.0958447	0.0208329	7.73904	-1.29203	0.202421	0.755572	-5.22785	-0.0446453	-0.102912	0.0136214	7.73904	-1.53988	0.130039	0.641083	-4.86886
5'(3')-deoxyribonucleotidase, cytosolic type	NT5C	NT5C_HUMAN	-0.0312886	-0.229689	0.167111	5.19808	-0.316939	0.752639	0.941831	-5.96751	-0.0214769	-0.219632	0.176678	5.19808	-0.21782	0.828476	0.961696	-5.95095
Peroxisomal membrane protein 11B	PEX11B	PX11B_HUMAN	0.0499477	-0.0264989	0.126394	6.4425	1.31307	0.19529	0.755572	-5.20245	0.0476539	-0.0286984	0.124006	6.4425	1.25432	0.215692	0.707534	-5.23442
Sodium/potassium-transporting ATPase subunit alpha-1	ATP1A1	AT1A1_HUMAN	-0.023011	-0.0456565	-0.000365462	8.95058	-2.04213	0.0465529	0.510823	-4.09769	-0.0138719	-0.0364894	0.00874563	8.95058	-1.2326	0.223621	0.710045	-5.25939
Valine--tRNA ligase	VARS	SYVC_HUMAN	0.0241931	-0.0175871	0.0659734	7.10231	1.16373	0.250183	0.7791	-5.37443	0.0262311	-0.0154975	0.0679598	7.10231	1.26332	0.212466	0.703978	-5.22395
Glutathione reductase, mitochondrial	GSR	GSHR_HUMAN	-0.0424177	-0.171753	0.0869171	6.69365	-0.659486	0.512747	0.882528	-5.80767	-0.0594349	-0.18861	0.0697401	6.69365	-0.925202	0.359506	0.769354	-5.56825
Adapter molecule crk	CRK	CRK_HUMAN	0.00109573	-0.0372629	0.0394544	6.855	0.0574077	0.954454	0.99079	-6.01414	0.0272594	-0.0110519	0.0655706	6.855	1.42995	0.159093	0.667726	-5.01769
Heat shock 70 kDa protein 12A	HSPA12A	A0A1B0GTF3_HUMAN	0.00764793	-0.0420424	0.0573383	8.22865	0.309317	0.758395	0.941831	-5.9698	0.0139848	-0.0356441	0.0636137	8.22865	0.566308	0.573776	0.881124	-5.8209
RalBP1-associated Eps domain-containing protein 1	REPS1	REPS1_HUMAN	0.0597375	-0.218426	0.337901	5.48423	0.431882	0.667776	0.923792	-5.92624	0.130789	-0.147031	0.408608	5.48423	0.946727	0.348555	0.765497	-5.54934
Fibrinogen gamma chain	FGG	FIBG_HUMAN	0.0307476	-0.150313	0.211808	7.04327	0.341641	0.734145	0.939099	-5.95967	-0.0586395	-0.239476	0.122197	7.04327	-0.652358	0.517351	0.853926	-5.77106
NEDD8-activating enzyme E1 catalytic subunit	UBA3	UBA3_HUMAN	0.00524112	-0.0368246	0.0473068	6.32808	0.250395	0.803331	0.951804	-5.98562	-0.00297014	-0.0449839	0.0390436	6.32808	-0.142075	0.887605	0.976989	-5.96397
Stress-induced-phosphoprotein 1	STIP1	STIP1_HUMAN	-0.0170511	-0.0431375	0.00903527	7.91962	-1.31362	0.195107	0.755572	-5.20178	-0.0129739	-0.039028	0.0130802	7.91962	-1.00075	0.321877	0.758989	-5.5002
Drebrin	DBN1	DREB_HUMAN	-0.040711	-0.084206	0.00278402	7.73577	-1.88106	0.0659268	0.556734	-4.37781	-0.0278785	-0.0713197	0.0155628	7.73577	-1.28972	0.203215	0.702452	-5.19284
Protein SGT1 homolog	SUGT1	SGT1_HUMAN	0.0071639	-0.0312003	0.0455281	6.80423	0.375279	0.709076	0.933015	-5.94816	-0.00615274	-0.0444695	0.0321641	6.80423	-0.322708	0.748292	0.941435	-5.9239
Centrosomal protein of 170 kDa	CEP170	CE170_HUMAN	-0.031453	-0.0907866	0.0278805	6.19173	-1.06535	0.291951	0.794228	-5.47702	-0.00185825	-0.0611185	0.057402	6.19173	-0.0630191	0.950008	0.989142	-5.97171
Fatty acid-binding protein 5	FABP5	FABP5_HUMAN	-0.0176886	-0.0596373	0.0242601	7.54519	-0.847433	0.400884	0.839259	-5.67334	0.0178486	-0.0240483	0.0597455	7.54519	0.856159	0.396088	0.794622	-5.62612
Syntaxin-6	STX6	STX6_HUMAN	-0.0262494	-0.107101	0.0546022	6.10962	-0.652472	0.517154	0.882528	-5.81212	-0.0639983	-0.14475	0.0167535	6.10962	-1.59275	0.117663	0.630527	-4.79374
Inositol-trisphosphate 3-kinase A	ITPKA	IP3KA_HUMAN	-0.0268189	-0.0970954	0.0434576	6.93769	-0.76694	0.446805	0.857312	-5.7349	-0.00254481	-0.0727345	0.0676448	6.93769	-0.0728642	0.942212	0.986741	-5.97107
Eukaryotic translation initiation factor 3 subunit G	EIF3G	EIF3G_HUMAN	-0.00963822	-0.101729	0.0824526	5.86673	-0.210335	0.834281	0.956092	-5.99448	-0.0496875	-0.141665	0.0422896	5.86673	-1.08567	0.28295	0.737834	-5.4175
Phytanoyl-CoA hydroxylase-interacting protein-like	PHYHIPL	PHIPL_HUMAN	-0.0109497	-0.0580107	0.0361112	7.54346	-0.467599	0.64215	0.91825	-5.91092	-0.0294459	-0.0764487	0.0175569	7.54346	-1.25902	0.214003	0.704663	-5.22896
Serine protease HTRA1	HTRA1	HTRA1_HUMAN	0.0604949	-0.0333566	0.154347	6.17231	1.29541	0.201262	0.755572	-5.22379	0.0544133	-0.0393224	0.148149	6.17231	1.16662	0.249022	0.710045	-5.33272
Striatin	STRN	STRN_HUMAN	-0.0131099	-0.0621909	0.0359712	6.29058	-0.536803	0.593839	0.905927	-5.8777	-0.0180447	-0.0670651	0.0309757	6.29058	-0.739782	0.462971	0.820153	-5.71364
Synaptotagmin-2	SYT2	SYT2_HUMAN	0.0552426	-0.0430971	0.153582	6.62327	1.12895	0.264427	0.783239	-5.41167	0.0158923	-0.0823259	0.11411	6.62327	0.325182	0.746431	0.941022	-5.92314
Aquaporin-4	AQP4	AQP4_HUMAN	0.0083034	-0.131239	0.147846	7.86346	0.11971	0.905223	0.980769	-6.00883	0.0619058	-0.0774645	0.201276	7.86346	0.893601	0.376093	0.783987	-5.59514
Apoptosis inhibitor 5	API5	API5_HUMAN	0.0447963	-0.00923716	0.0988298	6.55654	1.66614	0.102083	0.643301	-4.7206	0.0423376	-0.0116292	0.0963043	6.55654	1.57663	0.12133	0.634293	-4.81688
Fructose-bisphosphate aldolase C	ALDOC	ALDOC_HUMAN	0.00947177	-0.0314615	0.0504051	8.90865	0.465035	0.643972	0.91825	-5.91206	-0.0104612	-0.0513439	0.0304216	8.90865	-0.514245	0.609398	0.890572	-5.84761
Acylpyruvase FAHD1, mitochondrial	FAHD1	FAHD1_HUMAN	-0.0231388	-0.088554	0.0422764	6.98	-0.710874	0.480541	0.870166	-5.77425	-0.0286556	-0.0939899	0.0366788	6.98	-0.881452	0.382387	0.789292	-5.60545
Calcium-binding protein 39	CAB39	CAB39_HUMAN	0.000369317	-0.0408524	0.041591	7.31231	0.0180055	0.985708	0.99297	-6.01557	-0.0101262	-0.0512969	0.0310446	7.31231	-0.494295	0.623312	0.893196	-5.85717
V-type proton ATPase subunit H	ATP6V1H	VATH_HUMAN	-0.0328598	-0.0630482	-0.00267134	7.96346	-2.18754	0.0335159	0.486449	-3.82844	-0.0193699	-0.049521	0.0107813	7.96346	-1.29108	0.202748	0.702452	-5.19123
CD166 antigen	ALCAM	CD166_HUMAN	-0.0197628	-0.0769146	0.0373889	7.23192	-0.694946	0.49038	0.873616	-5.78489	-0.0171904	-0.0742715	0.0398908	7.23192	-0.605234	0.547823	0.871496	-5.79927
Filamin-A	FLNA	FLNA_HUMAN	0.0998508	-0.0493258	0.249027	7.74942	1.34658	0.184578	0.755572	-5.16117	0.134534	-0.0144581	0.283527	7.74942	1.81657	0.0756695	0.580002	-4.45182
Pyrroline-5-carboxylate reductase 3	PYCR3	P5CR3_HUMAN	0.0317033	-0.0576051	0.121012	6.02962	0.713417	0.47898	0.86953	-5.77253	0.0139924	-0.0752056	0.103191	6.02962	0.31526	0.753906	0.941465	-5.92617
Basement membrane-specific heparan sulfate proteoglycan core protein	HSPG2	PGBM_HUMAN	0.0419125	-0.162151	0.245976	7.31923	0.4132	0.681341	0.927829	-5.93378	0.120535	-0.0832762	0.324347	7.31923	1.18978	0.240112	0.710045	-5.30727
Eukaryotic translation initiation factor 3 subunit K	EIF3K	EIF3K_HUMAN	0.0260794	-0.0127751	0.0649338	6.44615	1.34892	0.183578	0.755572	-5.1583	0.024393	-0.0144134	0.0631995	6.44615	1.26326	0.212488	0.703978	-5.22402
Protein S100-A13	S100A13	S10AD_HUMAN	0.0337712	-0.0517359	0.119278	7.49462	0.793938	0.431107	0.850677	-5.71488	0.0385947	-0.0468067	0.123996	7.49462	0.908459	0.368138	0.776948	-5.58271
Eukaryotic translation initiation factor 3 subunit B	EIF3B	EIF3B_HUMAN	0.00109321	-0.0388792	0.0410656	6.67827	0.0549637	0.956391	0.99079	-6.01427	0.0239794	-0.0159437	0.0639024	6.67827	1.2071	0.233201	0.710045	-5.28817
Small nuclear ribonucleoprotein Sm D1	SNRPD1	SMD1_HUMAN	0.0294407	-0.0424057	0.101287	6.32019	0.823519	0.414213	0.841379	-5.69225	-0.0171309	-0.0888884	0.0546267	6.32019	-0.47978	0.633523	0.896957	-5.86389
Puromycin-sensitive aminopeptidase	NPEPPS	PSA_HUMAN	-0.00612216	-0.0299797	0.0177353	8.28385	-0.515717	0.608377	0.911513	-5.8883	-0.00532861	-0.0291566	0.0184994	8.28385	-0.449425	0.655112	0.907723	-5.87731
Galectin-3-binding protein	LGALS3BP	LG3BP_HUMAN	0.104396	-0.0223487	0.231141	5.92519	1.65533	0.104265	0.646466	-4.73687	0.102945	-0.0236428	0.229533	5.92519	1.63435	0.108611	0.621664	-4.73304
Phenylalanine--tRNA ligase beta subunit	FARSB	SYFB_HUMAN	0.0176269	-0.0202106	0.0554644	7.92404	0.936236	0.353754	0.812957	-5.59853	0.00394313	-0.0338476	0.0417338	7.92404	0.209694	0.834778	0.962737	-5.95261
Beta-galactosidase	GLB1	BGAL_HUMAN	0.0443195	-0.0307521	0.119391	5.71846	1.18645	0.241179	0.774418	-5.34951	0.0587545	-0.0162243	0.133733	5.71846	1.57483	0.121747	0.635135	-4.81945
Plasma protease C1 inhibitor	SERPING1	IC1_HUMAN	0.0564211	-0.127166	0.240008	6.32	0.618126	0.539452	0.887022	-5.83281	-0.0506608	-0.234021	0.132699	6.32	-0.555705	0.581026	0.883964	-5.82647
Glutathione hydrolase 5 proenzyme	GGT5	GGT5_HUMAN	-0.102788	-0.264575	0.0589977	5.26346	-1.27683	0.207694	0.760896	-5.24596	-0.0320631	-0.193649	0.129523	5.26346	-0.398779	0.691793	0.916638	-5.89775
Coatomer subunit beta'	COPB2	COPB2_HUMAN	0.0295831	-0.0349073	0.0940735	6.48154	0.921891	0.361113	0.817484	-5.6111	0.0228823	-0.0415284	0.087293	6.48154	0.713958	0.478648	0.825866	-5.73138
Vacuolar protein sorting-associated protein 29	VPS29	VPS29_HUMAN	-0.0341264	-0.0828042	0.0145515	7.12942	-1.40893	0.165186	0.737366	-5.08193	-0.0415571	-0.0901748	0.00706062	7.12942	-1.71784	0.0921562	0.607415	-4.60704
Cytochrome c oxidase subunit 6C	COX6C	COX6C_HUMAN	0.0192214	-0.0784635	0.116906	7.36577	0.395621	0.694136	0.931335	-5.94063	0.0212452	-0.076319	0.118809	7.36577	0.437816	0.663481	0.909437	-5.88218
Isoleucine--tRNA ligase, cytoplasmic	IARS	SYIC_HUMAN	0.0297497	-0.0237812	0.0832807	7.03481	1.11689	0.269502	0.783239	-5.42434	0.00742632	-0.0460384	0.0608911	7.03481	0.27915	0.781308	0.951994	-5.93641
COP9 signalosome complex subunit 2	COPS2	CSN2_HUMAN	0.0110399	-0.0267565	0.0488363	6.83058	0.587011	0.559898	0.892401	-5.85078	0.00422622	-0.0335234	0.0419759	6.83058	0.224994	0.822922	0.961696	-5.94943
Opioid growth factor receptor	OGFR	OGFR_HUMAN	-0.020563	-0.114794	0.0736676	5.75096	-0.438556	0.662916	0.923792	-5.92351	0.0289791	-0.065135	0.123093	5.75096	0.618816	0.538911	0.865856	-5.79139
Caytaxin	ATCAY	ATCAY_HUMAN	-0.038194	-0.0757793	-0.000608704	6.93212	-2.04225	0.0465411	0.510823	-4.09748	-0.0373103	-0.0748492	0.000228502	6.93212	-1.99747	0.0513564	0.525291	-4.14559
Prostaglandin E synthase 3	PTGES3	TEBP_HUMAN	0.0311437	-0.0452477	0.107535	7.18385	0.819326	0.416578	0.841987	-5.69552	0.0355285	-0.0407684	0.111825	7.18385	0.935838	0.353957	0.765942	-5.55906
Tubulin-specific chaperone D	TBCD	TBCD_HUMAN	0.00719684	-0.0728796	0.0872733	6.42731	0.180621	0.857412	0.966797	-6.00005	0.0504059	-0.0295715	0.130383	6.42731	1.26662	0.211295	0.703978	-5.2201
Disheveled-associated activator of morphogenesis 2	DAAM2	DAAM2_HUMAN	0.0477118	-0.0390479	0.134472	5.84212	1.1052	0.274485	0.783239	-5.4365	0.0437417	-0.0429108	0.130394	5.84212	1.01448	0.315347	0.756927	-5.48726
Prolargin	PRELP	PRELP_HUMAN	0.092521	-0.193641	0.378682	6.79846	0.650447	0.518574	0.882528	-5.81325	0.199752	-0.0860563	0.48556	6.79846	1.40604	0.166294	0.677546	-5.04875
26S proteasome regulatory subunit 6A	PSMC3	PRS6A_HUMAN	0.0159164	-0.0157707	0.0476035	7.22423	1.00947	0.31772	0.800419	-5.53145	0.0245134	-0.00713453	0.0561613	7.22423	1.55664	0.126007	0.638639	-4.84529
Guanine nucleotide-binding protein subunit beta-5	GNB5	GNB5_HUMAN	-0.0117823	-0.043163	0.0195984	7.10135	-0.754567	0.454129	0.86115	-5.74384	-0.00499636	-0.0363383	0.0263456	7.10135	-0.320375	0.75005	0.941465	-5.92462
Plasmolipin	PLLP	PLLP_HUMAN	0.0565152	-0.0738091	0.186839	7.52308	0.87231	0.387458	0.833291	-5.65295	0.0916099	-0.0385534	0.221773	7.52308	1.41575	0.16342	0.674983	-5.03622
Striatin-3	STRN3	STRN3_HUMAN	-0.0313615	-0.0955362	0.0328132	6.02692	-0.982119	0.330877	0.800419	-5.55707	-0.0343097	-0.098405	0.0297857	6.02692	-1.07577	0.28731	0.737834	-5.42747
Methylosome protein 50	WDR77	MEP50_HUMAN	0.0254539	-0.0151969	0.0661046	6.37962	1.25839	0.214227	0.763301	-5.26766	0.0386534	-0.00194715	0.0792539	6.37962	1.91332	0.0615739	0.551618	-4.2907
Mitochondrial 2-oxoglutarate/malate carrier protein	SLC25A11	M2OM_HUMAN	0.0182679	-0.0243941	0.0609299	8.255	0.860554	0.393685	0.835961	-5.66274	0.00852482	-0.0340844	0.0511341	8.255	0.40208	0.689378	0.916638	-5.89649
Sepiapterin reductase	SPR	SPRE_HUMAN	0.0439492	-0.0168591	0.104757	6.51942	1.45251	0.152749	0.707631	-5.02457	0.0381339	-0.0225992	0.098867	6.51942	1.26188	0.212982	0.703978	-5.22563
Arfaptin-2	ARFIP2	ARFP2_HUMAN	-0.0164731	-0.0546549	0.0217087	6.55923	-0.867061	0.390145	0.833947	-5.65743	0.00238234	-0.0357522	0.0405169	6.55923	0.12555	0.900603	0.976989	-5.96608
Transgelin	TAGLN	TAGL_HUMAN	0.115544	-0.12194	0.353028	7.68885	0.978806	0.332692	0.800419	-5.55995	0.192805	-0.0443859	0.429995	7.68885	1.63532	0.108669	0.621664	-4.732
Secretogranin-1	CHGB	SCG1_HUMAN	-0.0392393	-0.11952	0.0410412	6.67615	-0.982296	0.330791	0.800419	-5.55691	-0.00808025	-0.0882615	0.072101	6.67615	-0.202527	0.840345	0.962737	-5.95402
BAG family molecular chaperone regulator 3	BAG3	BAG3_HUMAN	0.0703064	-0.00592654	0.146539	6.22788	1.85346	0.0698569	0.563628	-4.42385	0.0667682	-0.00937055	0.142907	6.22788	1.76236	0.0842603	0.603031	-4.53759
Endoplasmic reticulum junction formation protein lunapark	LNPK	LNP_HUMAN	0.00604433	-0.0213587	0.0334473	6.79904	0.443283	0.659517	0.923186	-5.92151	0.00122441	-0.0261447	0.0285936	6.79904	0.0899076	0.928728	0.984541	-5.96975
ADP-ribosylation factor 6	ARF6	ARF6_HUMAN	0.0273203	-0.0394681	0.0941088	7.47654	0.822083	0.415022	0.841987	-5.69337	0.0148528	-0.0518531	0.0815587	7.47654	0.447482	0.656504	0.908011	-5.87813
Annexin	ANXA6	E5RK69_HUMAN	-0.136573	-0.441757	0.168611	5.80423	-0.900297	0.372557	0.82656	-5.6295	-0.197444	-0.50225	0.107363	5.80423	-1.30317	0.198871	0.702452	-5.1767
Alpha-2-macroglobulin receptor-associated protein	LRPAP1	AMRP_HUMAN	-0.0176866	-0.078385	0.0430118	6.12077	-0.585595	0.560842	0.892402	-5.85157	-0.00552945	-0.0661528	0.0550939	6.12077	-0.183304	0.855318	0.968242	-5.95756
Spermine synthase	SMS	SPSY_HUMAN	0.00271155	-0.0507137	0.0561368	6.68231	0.102	0.919174	0.982118	-6.01072	0.0214248	-0.0319345	0.0747841	6.68231	0.806934	0.423613	0.809069	-5.66465
Mitochondrial import receptor subunit TOM40B	TOMM40L	TM40L_HUMAN	-0.017726	-0.0816925	0.0462405	6.25615	-0.556914	0.580127	0.900614	-5.8672	-0.0410557	-0.104943	0.0228318	6.25615	-1.29148	0.20261	0.702452	-5.19075
Mitochondrial pyruvate carrier 2	MPC2	MPC2_HUMAN	0.0122677	-0.0433505	0.0678858	7.26269	0.443278	0.65952	0.923186	-5.92151	-0.0279989	-0.0835484	0.0275505	7.26269	-1.01296	0.316067	0.756927	-5.4887
Propionyl-CoA carboxylase alpha chain, mitochondrial	PCCA	PCCA_HUMAN	-0.0233904	-0.075907	0.0291261	7.29077	-0.895103	0.375119	0.82893	-5.63408	0.00894641	-0.0435052	0.061398	7.29077	0.342784	0.733231	0.935625	-5.91753
cAMP-dependent protein kinase type II-beta regulatory subunit	PRKAR2B	KAP3_HUMAN	0.00288811	-0.0309833	0.0367595	7.47346	0.171361	0.864647	0.969052	-6.00162	0.00441358	-0.0294159	0.0382431	7.47346	0.262196	0.794272	0.957105	-5.94078
Synaptic vesicle membrane protein VAT-1 homolog-like	VAT1L	VAT1L_HUMAN	-0.0180847	-0.0717997	0.0356304	7.27327	-0.676621	0.501836	0.879099	-5.79684	0.00659332	-0.0470554	0.060242	7.27327	0.246988	0.805952	0.961696	-5.94448
Choline transporter-like protein 1	SLC44A1	CTL1_HUMAN	0.046175	-0.0474436	0.139794	7.05442	0.991478	0.326382	0.800419	-5.54834	-0.00404319	-0.0975462	0.0894598	7.05442	-0.0869233	0.931091	0.984576	-5.97
Probable ATP-dependent RNA helicase DDX17	DDX17	DDX17_HUMAN	0.0220651	-0.0355118	0.079642	7.44115	0.770173	0.444904	0.855559	-5.73255	0.0452087	-0.012297	0.102715	7.44115	1.57995	0.120569	0.634293	-4.81214
Alpha-enolase	ENO1	ENOA_HUMAN	-0.0106678	-0.0400805	0.0187448	8.84692	-0.728908	0.469536	0.8647	-5.76191	0.0109192	-0.0184571	0.0402956	8.84692	0.747009	0.458637	0.818926	-5.70857
EF-hand domain-containing protein D2	EFHD2	EFHD2_HUMAN	-0.0233732	-0.0603918	0.0136454	7.76673	-1.2689	0.210484	0.763301	-5.25533	-0.0318393	-0.0688121	0.00513359	7.76673	-1.73066	0.089822	0.607415	-4.5872
Cadherin-2	CDH2	CADH2_HUMAN	-0.00785179	-0.0522892	0.0365856	6.94115	-0.3551	0.724042	0.93402	-5.95522	-0.0280003	-0.0723828	0.0163822	6.94115	-1.26789	0.210843	0.703978	-5.21861
Ermin	ERMN	ERMIN_HUMAN	0.0526356	-0.13146	0.236731	6.98365	0.575201	0.567902	0.896905	-5.85722	0.137554	-0.0463135	0.321422	6.98365	1.50505	0.139009	0.64798	-4.91725
IST1 homolog	IST1	IST1_HUMAN	0.00470224	-0.0892575	0.098662	6.22385	0.100576	0.920298	0.982307	-6.01086	-0.027265	-0.121109	0.0665786	6.22385	-0.583892	0.561978	0.880675	-5.8113
Parvalbumin alpha (Fragment)	PVALB	H0Y3U0_HUMAN	0.0250184	-0.0545074	0.104544	6.77231	0.632241	0.530176	0.88295	-5.8245	0.00263243	-0.0767951	0.0820599	6.77231	0.0666065	0.947167	0.987997	-5.97149
Histone H2B type 1-K	HIST1H2BK	H2B1K_HUMAN	-0.00649775	-0.0956508	0.0826553	7.52846	-0.146521	0.884121	0.975197	-6.00541	-0.0326898	-0.121733	0.0563531	7.52846	-0.738049	0.464059	0.820153	-5.71481
Thioredoxin reductase 1, cytoplasmic	TXNRD1	TRXR1_HUMAN	-0.00308501	-0.0455254	0.0393554	6.64288	-0.146086	0.884454	0.975197	-6.00547	-0.0209689	-0.0633568	0.0214191	6.64288	-0.994175	0.325034	0.759115	-5.50633
3-hydroxyisobutyrate dehydrogenase, mitochondrial	HIBADH	3HIDH_HUMAN	0.0378525	-0.00878568	0.0844907	7.13212	1.63111	0.109294	0.657281	-4.77299	0.0334521	-0.0131284	0.0800327	7.13212	1.44328	0.155321	0.661513	-5.00018
Inactive hydroxysteroid dehydrogenase-like protein 1	HSDL1	HSDL1_HUMAN	0.000378833	-0.0575592	0.0583169	6.76654	0.0131406	0.989569	0.995669	-6.01564	-0.00338439	-0.0612508	0.0544821	6.76654	-0.11754	0.906914	0.980191	-5.96701
Exocyst complex component 4	EXOC4	EXOC4_HUMAN	0.0152932	-0.0293597	0.0599461	6.73173	0.688304	0.494515	0.874466	-5.78926	-0.0109212	-0.055519	0.0336765	6.73173	-0.492141	0.624823	0.893882	-5.85818
Cytoplasmic dynein 1 intermediate chain 2	DYNC1I2	DC1I2_HUMAN	-0.0375587	-0.108596	0.0334782	6.23327	-1.06257	0.293199	0.795129	-5.47979	-0.0101448	-0.0810939	0.0608043	6.23327	-0.287361	0.775051	0.949355	-5.93419
S-adenosylhomocysteine hydrolase-like protein 1	AHCYL1	SAHH2_HUMAN	-0.0233588	-0.0629417	0.0162241	7.58827	-1.18597	0.241367	0.774418	-5.35005	-0.0335063	-0.0730403	0.00602772	7.58827	-1.70328	0.0948663	0.60766	-4.62941
Aspartyl/asparaginyl beta-hydroxylase	ASPH	ASPH_HUMAN	-0.127464	-0.329368	0.0744397	5.77558	-1.26943	0.210425	0.763301	-5.25466	-0.0316451	-0.2333	0.170009	5.77558	-0.315547	0.753718	0.941465	-5.92606
Tenascin	TNC	TENA_HUMAN	0.0143425	-0.108484	0.137169	6.55058	0.234762	0.815388	0.95364	-5.98925	-0.00659637	-0.129271	0.116079	6.55058	-0.108105	0.914362	0.982666	-5.96802
Leukocyte elastase inhibitor	SERPINB1	ILEU_HUMAN	0.0723113	-0.0658366	0.210459	5.76904	1.05194	0.297997	0.79975	-5.49033	0.0955127	-0.0424645	0.23349	5.76904	1.39118	0.170469	0.680307	-5.06777
Ras-related protein Rab-2B	RAB2B	RAB2B_HUMAN	0.0270551	-0.0268713	0.0809816	6.12019	1.00827	0.318288	0.800419	-5.53259	0.0351503	-0.0187095	0.0890102	6.12019	1.31158	0.195789	0.702452	-5.16664
Glia-derived nexin	SERPINE2	GDN_HUMAN	0.0406903	-0.015991	0.0973716	7.08385	1.44272	0.155477	0.711736	-5.03759	0.0351663	-0.021445	0.0917775	7.08385	1.2484	0.21783	0.709176	-5.24126
Protein-arginine deiminase type-2	PADI2	PADI2_HUMAN	0.0279903	-0.0270481	0.0830287	7.68558	1.02205	0.311789	0.800419	-5.51944	0.0856622	0.0306918	0.140633	7.68558	3.13178	0.00293246	0.353184	-1.72857
Zyxin	ZYX	ZYX_HUMAN	0.00733342	-0.0818567	0.0965235	6.06885	0.165242	0.869435	0.969954	-6.00261	-0.0444815	-0.133561	0.0445984	6.06885	-1.00353	0.320547	0.758373	-5.49759
Histone H3	HIST2H3PS2	Q5TEC6_HUMAN	0.015149	-0.0511182	0.0814162	7.76096	0.459426	0.647965	0.919395	-5.91454	-0.0143202	-0.0805056	0.0518651	7.76096	-0.434829	0.6656	0.909437	-5.88345
Nuclear protein localization protein 4 homolog	NPLOC4	NPL4_HUMAN	0.029884	-0.0462138	0.105982	6.22712	0.789219	0.433795	0.850677	-5.71846	0.0500736	-0.0259302	0.126077	6.22712	1.32405	0.191645	0.702452	-5.15151
26S proteasome non-ATPase regulatory subunit 12	PSMD12	PSD12_HUMAN	-0.0195275	-0.0641136	0.0250586	6.55038	-0.880192	0.383062	0.833291	-5.64658	0.00951291	-0.0350181	0.0540439	6.55038	0.429321	0.669576	0.912197	-5.88571
Alpha-1-antitrypsin	SERPINA1	A0A024R6I7_HUMAN	0.234012	-0.121284	0.589308	5.12154	1.32455	0.191642	0.755572	-5.1884	0.141188	-0.213669	0.496045	5.12154	0.800137	0.427604	0.810034	-5.66969
NADH dehydrogenase [ubiquinone] 1 subunit C2	NDUFC2	NDUC2_HUMAN	-0.0282188	-0.0734864	0.0170489	7.14615	-1.2528	0.216239	0.763301	-5.27419	-0.0155736	-0.0607853	0.0296381	7.14615	-0.692261	0.492049	0.836628	-5.7458
Centrosomal protein of 41 kDa	CEP41	CEP41_HUMAN	-0.0401325	-0.119249	0.0389836	6.225	-1.01944	0.313013	0.800419	-5.52194	-0.0302021	-0.10922	0.0488162	6.225	-0.768139	0.4461	0.815303	-5.69346
Radixin	RDX	RADI_HUMAN	0.0351897	-0.0196352	0.0900147	6.93096	1.28994	0.203142	0.755572	-5.23035	0.03026	-0.0244971	0.0850172	6.93096	1.1106	0.272172	0.732713	-5.392
Disks large homolog 4	DLG4	DLG4_HUMAN	0.0239401	-0.0493023	0.0971826	7.90077	0.656981	0.514291	0.882528	-5.80929	-0.0126753	-0.0858273	0.0604766	7.90077	-0.348276	0.729137	0.934987	-5.91572
Propionyl-CoA carboxylase beta chain, mitochondrial	PCCB	PCCB_HUMAN	-0.0168151	-0.0699309	0.0363007	7.46058	-0.63622	0.527601	0.882676	-5.82209	0.0207699	-0.0322802	0.0738201	7.46058	0.786828	0.435181	0.813999	-5.67976
Disintegrin and metalloproteinase domain-containing protein 11	ADAM11	ADA11_HUMAN	-0.0241289	-0.0914844	0.0432266	6.22923	-0.719938	0.474991	0.866529	-5.76808	-0.0138037	-0.081076	0.0534686	6.22923	-0.412374	0.681869	0.915694	-5.8925
Neuroendocrine protein 7B2	SCG5	7B2_HUMAN	-0.0410792	-0.120688	0.0385296	5.44404	-1.03703	0.304824	0.800419	-5.50495	-0.0579333	-0.137444	0.0215772	5.44404	-1.46432	0.14951	0.655721	-4.97224
Mitochondrial glutamate carrier 1	SLC25A22	GHC1_HUMAN	-0.053476	-0.0940468	-0.0129052	7.57212	-2.64897	0.0108426	0.364325	-2.87825	-0.0333551	-0.0738758	0.00716558	7.57212	-1.65431	0.104473	0.612689	-4.70342
Alpha-1-syntrophin	SNTA1	SNTA1_HUMAN	0.0123915	-0.0497405	0.0745235	7.25192	0.400811	0.690306	0.930572	-5.93867	0.0398964	-0.0221589	0.101952	7.25192	1.29207	0.202408	0.702452	-5.19005
Liprin-alpha-3	PPFIA3	LIPA3_HUMAN	0.0300079	-0.0466136	0.106629	7.04019	0.787074	0.435038	0.850791	-5.72007	0.0134373	-0.0630895	0.0899641	7.04019	0.352882	0.725694	0.934987	-5.91419
Integrin beta-1	ITGB1	ITB1_HUMAN	0.0485928	-0.0156477	0.112833	6.61673	1.52018	0.134909	0.694151	-4.93235	0.0550066	-0.00915455	0.119168	6.61673	1.72295	0.0912185	0.607415	-4.59914
Collagen alpha-3(VI) chain	COL6A3	CO6A3_HUMAN	0.0714512	-0.16729	0.310193	7.45173	0.602094	0.550008	0.890585	-5.84211	0.177514	-0.0609329	0.41596	7.45173	1.4977	0.140905	0.650216	-4.9273
Erythrocyte membrane protein band 4.2	EPB42	EPB42_HUMAN	0.112723	-0.0905715	0.316017	5.68327	1.11486	0.270462	0.783239	-5.42639	0.105383	-0.0976599	0.308426	5.68327	1.04356	0.301918	0.745452	-5.45923
60S ribosomal protein L18a	RPL18A	RL18A_HUMAN	-0.0308552	-0.0762602	0.0145498	6.635	-1.3657	0.178285	0.755572	-5.13725	-0.0266671	-0.072016	0.0186818	6.635	-1.18179	0.243007	0.710045	-5.3162
Histamine N-methyltransferase	HNMT	HNMT_HUMAN	-0.0314005	-0.116248	0.0534465	6.11365	-0.743758	0.460583	0.863152	-5.75153	-0.00773902	-0.0924812	0.0770031	6.11365	-0.183534	0.855138	0.968242	-5.95752
Wolframin	WFS1	WFS1_HUMAN	-0.0492567	-0.247921	0.149408	5.43404	-0.49833	0.620495	0.91682	-5.89672	-0.113882	-0.312301	0.0845377	5.43404	-1.15356	0.254309	0.715338	-5.34677
Neudesin	NENF	NENF_HUMAN	0.0169971	-0.0438302	0.0778244	6.40904	0.561576	0.576971	0.900301	-5.86472	0.0583119	-0.00244018	0.119064	6.40904	1.92898	0.0595505	0.542207	-4.2641
Polyadenylate-binding protein-interacting protein 1	PAIP1	PAIP1_HUMAN	-0.025013	-0.0710383	0.0210124	6.495	-1.09219	0.280103	0.785014	-5.44988	-0.004899	-0.0508675	0.0410695	6.495	-0.21418	0.831298	0.961696	-5.9517
Ataxin-10	ATXN10	ATX10_HUMAN	0.0190158	-0.0244154	0.062447	6.86885	0.879921	0.383208	0.833291	-5.64681	0.0165514	-0.0268261	0.0599289	6.86885	0.766834	0.446868	0.815303	-5.69441
Protein/nucleic acid deglycase DJ-1	PARK7	PARK7_HUMAN	0.0162139	-0.010585	0.0430129	8.3725	1.21591	0.229858	0.768777	-5.31654	0.0076432	-0.0191226	0.034409	8.3725	0.573886	0.568676	0.880675	-5.8168
Adenylate cyclase type 1	ADCY1	ADCY1_HUMAN	0.0352842	-0.0309748	0.101543	5.76346	1.0702	0.289784	0.793117	-5.47216	0.0117717	-0.0544054	0.0779488	5.76346	0.357488	0.722266	0.932627	-5.91263
ATP synthase F(0) complex subunit B1, mitochondrial	ATP5F1	AT5F1_HUMAN	0.00342412	-0.0368409	0.0436892	8.07577	0.170904	0.865005	0.969052	-6.00169	0.00735453	-0.0328608	0.0475698	8.07577	0.367531	0.714809	0.929002	-5.90916
Beta-synuclein	SNCB	SYUB_HUMAN	0.0415519	-0.100985	0.184089	7.97365	0.586469	0.560369	0.892402	-5.85097	0.0351907	-0.107171	0.177552	7.97365	0.4973	0.621298	0.892513	-5.85567
ADP/ATP translocase 1	SLC25A4	ADT1_HUMAN	0.0158453	-0.0417364	0.0734271	8.26423	0.553028	0.582765	0.900668	-5.86926	0.0134592	-0.0440513	0.0709698	8.26423	0.470331	0.64021	0.896957	-5.86816
E3 ubiquitin-protein ligase UBR4	UBR4	UBR4_HUMAN	-0.00734686	-0.072929	0.0582353	5.775	-0.225137	0.822811	0.953888	-5.99138	0.0124665	-0.0530347	0.0779676	5.775	0.382495	0.703753	0.920619	-5.90381
Casein kinase II subunit alpha'	CSNK2A2	CSK22_HUMAN	0.0336804	-0.0446294	0.11199	6.24865	0.864355	0.391615	0.833947	-5.65964	0.0363492	-0.0418638	0.114562	6.24865	0.934	0.354895	0.765942	-5.56067
Cystathionine beta-synthase-like protein	CBSL	CBSL_HUMAN	0.0859785	-0.0456929	0.21765	5.84769	1.31229	0.195552	0.755572	-5.2034	0.0961313	-0.0353774	0.22764	5.84769	1.46907	0.148222	0.655721	-4.96588
Protein phosphatase methylesterase 1	PPME1	PPME1_HUMAN	0.0203108	-0.0336769	0.0742986	7.34519	0.756072	0.453234	0.86115	-5.74276	0.00573326	-0.0481878	0.0596543	7.34519	0.213685	0.831681	0.961696	-5.9518
Voltage-dependent calcium channel subunit alpha-2/delta-2	CACNA2D2	CA2D2_HUMAN	0.161127	-0.106053	0.428307	6.66692	1.21324	0.231107	0.768777	-5.31944	0.0714522	-0.195398	0.338302	6.66692	0.538681	0.592652	0.888246	-5.83529
Endoplasmic reticulum chaperone BiP	HSPA5	BIP_HUMAN	-0.0058974	-0.0384706	0.0266758	8.17846	-0.363857	0.717534	0.93402	-5.9522	-0.014061	-0.0465939	0.0184719	8.17846	-0.868609	0.389306	0.790745	-5.61602
Biglycan	BGN	PGS1_HUMAN	0.0573202	-0.210974	0.325614	6.93423	0.429813	0.669298	0.924912	-5.92707	0.199994	-0.0679687	0.467956	6.93423	1.5015	0.139922	0.64798	-4.92211
Synaptosomal-associated protein 29	SNAP29	SNP29_HUMAN	-0.0314182	-0.0673534	0.00451707	6.24327	-1.75708	0.0851665	0.591266	-4.57998	-0.0219574	-0.0578483	0.0139334	6.24327	-1.2295	0.22477	0.710045	-5.26291
SH3 domain-binding glutamic acid-rich-like protein	SH3BGRL	SH3L1_HUMAN	0.0262435	-0.0136989	0.0661859	7.64154	1.32044	0.192838	0.755572	-5.19347	0.0526944	0.0128013	0.0925874	7.64154	2.65459	0.0106862	0.446633	-2.84199
Calcium-binding mitochondrial carrier protein Aralar1	SLC25A12	CMC1_HUMAN	0.0209231	-0.0207676	0.0626139	8.325	1.0086	0.318135	0.800419	-5.53228	0.0347965	-0.00684272	0.0764357	8.325	1.67944	0.0994484	0.611007	-4.66568
Bcl2-associated agonist of cell death	BAD	BAD_HUMAN	0.125738	-0.0729539	0.32443	5.33558	1.2718	0.209463	0.763233	-5.25192	0.0894477	-0.108999	0.287894	5.33558	0.905851	0.369459	0.777839	-5.58497
Ryanodine receptor 2	RYR2	RYR2_HUMAN	0.0302326	-0.0348733	0.0953385	7.09519	0.933225	0.355291	0.812957	-5.60119	-0.0102963	-0.0753218	0.0547291	7.09519	-0.318222	0.751672	0.941465	-5.92527
Disintegrin and metalloproteinase domain-containing protein 22	ADAM22	ADA22_HUMAN	-0.00138658	-0.0411395	0.0383664	7.27404	-0.0700981	0.944402	0.990556	-6.01336	-0.00625733	-0.0459612	0.0334465	7.27404	-0.316729	0.752798	0.941465	-5.92573
Aminoacyl tRNA synthase complex-interacting multifunctional protein 1	AIMP1	AIMP1_HUMAN	0.0240108	-0.0486349	0.0966564	6.17654	0.664243	0.509656	0.882528	-5.80474	0.0179409	-0.054615	0.0904968	6.17654	0.496938	0.621461	0.892513	-5.85592
Cytosolic acyl coenzyme A thioester hydrolase	ACOT7	BACH_HUMAN	0.0140763	-0.0222672	0.0504198	8.31038	0.77838	0.440097	0.853047	-5.72652	0.0189612	-0.0173374	0.0552598	8.31038	1.0498	0.298973	0.745452	-5.45321
Methylmalonyl-CoA mutase, mitochondrial	MUT	MUTA_HUMAN	0.0557429	-0.0845748	0.196061	6.55673	0.798835	0.428338	0.847589	-5.71113	0.017777	-0.122367	0.157921	6.55673	0.255071	0.799762	0.958829	-5.94253
Uncharacterized protein (Fragment)	NA	F8W031_HUMAN	0.000732957	-0.0598676	0.0613335	6.625	0.0243071	0.980707	0.992475	-6.01544	-0.0370258	-0.0975515	0.0234999	6.625	-1.22941	0.224805	0.710045	-5.26302
Protein prune homolog 2	PRUNE2	PRUN2_HUMAN	-0.00179901	-0.0441057	0.0405076	6.55673	-0.0854588	0.932246	0.985295	-6.01221	-0.0363366	-0.078591	0.00591779	6.55673	-1.72824	0.0902587	0.607415	-4.59096
Tensin-3	TNS3	TENS3_HUMAN	-0.0186836	-0.0744844	0.0371172	6.64596	-0.672901	0.504179	0.879099	-5.79923	-0.0174083	-0.0731402	0.0383235	6.64596	-0.627747	0.533092	0.862303	-5.78611
ATP-citrate synthase	ACLY	ACLY_HUMAN	0.026367	-0.00674018	0.0594742	7.66558	1.60055	0.11592	0.668557	-4.81789	0.0134826	-0.0195837	0.0465489	7.66558	0.819443	0.416511	0.805731	-5.65507
Voltage-dependent anion-selective channel protein 1	VDAC1	VDAC1_HUMAN	-0.0160279	-0.0520473	0.0199916	8.72942	-0.894271	0.375559	0.82893	-5.63478	0.00735936	-0.0286156	0.0433343	8.72942	0.411122	0.68278	0.915694	-5.89299
Coiled-coil domain-containing protein 136	CCDC136	CC136_HUMAN	-0.0274371	-0.115323	0.0604492	6.06981	-0.627405	0.533314	0.884036	-5.8274	-0.04757	-0.135348	0.0402077	6.06981	-1.08913	0.281437	0.737834	-5.41399
UPF0587 protein C1orf123	C1orf123	CA123_HUMAN	0.030346	-0.0380305	0.0987224	6.49596	0.891919	0.376806	0.82893	-5.63677	0.0620112	-0.00628077	0.130303	6.49596	1.82487	0.074135	0.580002	-4.43748
Coagulation factor XIII A chain	F13A1	F13A_HUMAN	0.108708	-0.11317	0.330587	6.37654	0.985667	0.329349	0.800419	-5.5536	0.127017	-0.0945875	0.348622	6.37654	1.1531	0.254706	0.715338	-5.34713
T-complex protein 11-like protein 1	TCP11L1	T11L1_HUMAN	-0.0051135	-0.0740497	0.0638228	6.36865	-0.149074	0.882109	0.974785	-6.00505	-0.0314362	-0.100287	0.0374148	6.36865	-0.917594	0.363337	0.773095	-5.57492
Prohibitin	PHB	PHB_HUMAN	-0.00897908	-0.0385937	0.0206356	8.22308	-0.609335	0.545124	0.888477	-5.83805	0.00686554	-0.0227125	0.0364436	8.22308	0.466483	0.642942	0.898097	-5.86987
Iron-sulfur cluster assembly enzyme ISCU, mitochondrial	ISCU	ISCU_HUMAN	-0.046192	-0.137717	0.0453333	5.87462	-1.01428	0.315445	0.800419	-5.52688	-0.0578994	-0.149312	0.0335128	5.87462	-1.27292	0.209067	0.703978	-5.21271
Tumor protein D52	TPD52	TPD52_HUMAN	-0.0110223	-0.0504513	0.0284066	7.30019	-0.56181	0.576813	0.900301	-5.86459	0.0200004	-0.0193798	0.0593807	7.30019	1.02069	0.312428	0.756862	-5.48136
Collagen alpha-1(XIV) chain	COL14A1	COEA1_HUMAN	0.00423604	-0.195235	0.203707	6.94038	0.0427232	0.966103	0.992462	-6.01484	0.106335	-0.0928895	0.305559	6.94038	1.07378	0.288408	0.737834	-5.42929
Thioredoxin-related transmembrane protein 1	TMX1	TMX1_HUMAN	0.00375599	-0.0622795	0.0697915	5.90942	0.114308	0.909462	0.981381	-6.00944	-0.0254322	-0.0913861	0.0405217	5.90942	-0.774951	0.442102	0.815303	-5.6885
Tubulin beta chain	TUBB	TBB5_HUMAN	0.014949	-0.0447744	0.0746725	8.12865	0.503036	0.617198	0.916181	-5.89448	0.0224568	-0.0371929	0.0821064	8.12865	0.756608	0.452916	0.816818	-5.70176
Pyridoxal phosphate phosphatase	PDXP	PLPP_HUMAN	-0.0246829	-0.0561869	0.00682109	7.67	-1.57457	0.121807	0.676184	-4.85547	-0.0225287	-0.0539938	0.00893636	7.67	-1.43893	0.156544	0.662381	-5.00591
Methyltransferase-like 26	METTL26	MTL26_HUMAN	0.0179742	-0.0552665	0.0912149	6.10058	0.493206	0.624076	0.91825	-5.89916	0.0322711	-0.0408792	0.105421	6.10058	0.886601	0.379635	0.787065	-5.60118
Microtubule-actin cross-linking factor 1, isoforms 1/2/3/5	MACF1	H3BPE1_HUMAN	-0.00617037	-0.0294632	0.0171224	7.57904	-0.532379	0.596875	0.908584	-5.87996	-0.0203684	-0.0436324	0.00289566	7.57904	-1.75955	0.0847411	0.603171	-4.54202
PC4 and SFRS1-interacting protein	PSIP1	PSIP1_HUMAN	0.0434568	-0.0263594	0.113273	6.5175	1.25093	0.216915	0.76361	-5.27636	0.0316684	-0.0380615	0.101398	6.5175	0.912721	0.365869	0.774676	-5.57911
Synapsin-3	SYN3	SYN3_HUMAN	0.0182246	-0.039396	0.0758452	6.96731	0.635639	0.527976	0.882676	-5.82244	0.0256742	-0.0318752	0.0832236	6.96731	0.896577	0.374339	0.782803	-5.59282
Translational activator of cytochrome c oxidase 1	TACO1	TACO1_HUMAN	0.0117312	-0.0847021	0.108164	5.68115	0.244481	0.807882	0.951804	-5.98702	0.0237053	-0.0726088	0.120019	5.68115	0.494637	0.623072	0.893196	-5.85701
Heterogeneous nuclear ribonucleoprotein Q	SYNCRIP	HNRPQ_HUMAN	0.0273906	-0.00719676	0.0619779	7.12442	1.59153	0.117937	0.668731	-4.831	0.011186	-0.0233586	0.0457306	7.12442	0.650767	0.518244	0.854856	-5.77217
U2 small nuclear ribonucleoprotein A'	SNRPA1	RU2A_HUMAN	0.0215755	-0.0552288	0.0983798	6.07558	0.564556	0.574958	0.900301	-5.86312	-0.0331811	-0.109891	0.0435283	6.07558	-0.869308	0.388928	0.790745	-5.61545
Apolipoprotein B-100	APOB	APOB_HUMAN	0.0579043	-0.0918508	0.207659	6.66923	0.777626	0.440642	0.853047	-5.72697	0.00237501	-0.147195	0.151945	6.66923	0.0319346	0.974658	0.99683	-5.97312
NADH dehydrogenase [ubiquinone] 1 beta subcomplex subunit 4	NDUFB4	NDUB4_HUMAN	0.00237353	-0.0472978	0.0520448	7.6775	0.0960329	0.923887	0.985295	-6.01129	0.0250492	-0.0245607	0.0746591	7.6775	1.01474	0.315224	0.756927	-5.48701
Pseudouridine-5'-phosphatase	PUDP	HDHD1_HUMAN	-0.0143442	-0.0807213	0.0520328	6.21558	-0.434301	0.665981	0.923792	-5.92528	0.0326297	-0.0336653	0.0989247	6.21558	0.989152	0.32746	0.759115	-5.51099
Adipogenesis regulatory factor	ADIRF	ADIRF_HUMAN	0.0535856	-0.068734	0.175905	6.20558	0.880412	0.382946	0.833291	-5.6464	0.0697305	-0.052438	0.191899	6.20558	1.14709	0.256929	0.715945	-5.3537
Copine-6	CPNE6	CPNE6_HUMAN	-0.0106689	-0.0651453	0.0438074	7.20154	-0.39359	0.695595	0.93184	-5.94142	0.00598945	-0.0484196	0.0603985	7.20154	0.221231	0.825834	0.961696	-5.95023
Metaxin-2	MTX2	MTX2_HUMAN	-0.0180245	-0.0539538	0.0179048	6.90423	-1.0082	0.318325	0.800419	-5.53266	-0.0295796	-0.0654646	0.00630532	6.90423	-1.65658	0.104011	0.612689	-4.70004
RNA-binding protein 8A	RBM8A	RBM8A_HUMAN	-0.031351	-0.115848	0.0531458	5.73731	-0.745662	0.459443	0.863152	-5.75018	-0.0317762	-0.116169	0.0526162	5.73731	-0.756711	0.452855	0.816818	-5.70168
Guanine nucleotide-binding protein G(I)/G(S)/G(O) subunit gamma-12	GNG12	GBG12_HUMAN	0.0307054	-0.0232702	0.084681	7.175	1.14327	0.258495	0.782651	-5.39647	0.0164362	-0.0374727	0.0703451	7.175	0.612733	0.542893	0.868292	-5.79494
Monocarboxylate transporter 2	SLC16A7	MOT2_HUMAN	-0.0581976	-0.136923	0.0205273	6.04615	-1.48568	0.143787	0.698403	-4.97985	-0.0480592	-0.126687	0.0305685	6.04615	-1.22838	0.225187	0.710045	-5.26419
Glutamate carboxypeptidase 2	FOLH1	FOLH1_HUMAN	0.014216	-0.142579	0.171011	5.76096	0.182217	0.856167	0.966797	-5.99977	0.00232477	-0.154277	0.158926	5.76096	0.0298351	0.97632	0.99683	-5.97318
Sodium channel protein type 2 subunit alpha	SCN2A	SCN2A_HUMAN	-0.0176949	-0.0591427	0.0237528	7.12904	-0.857983	0.395089	0.836529	-5.66483	-0.0232697	-0.0646662	0.0181269	7.12904	-1.12969	0.264122	0.72543	-5.37212
Neurexin-1-beta	NRXN1	A0A0D9SEP4_HUMAN	-0.0258712	-0.066706	0.0149637	6.82692	-1.27326	0.208949	0.762428	-5.25019	-0.022405	-0.0631894	0.0183793	6.82692	-1.10404	0.274983	0.733147	-5.39877
Eukaryotic translation initiation factor 4 gamma 3	EIF4G3	IF4G3_HUMAN	0.0155273	-0.0348198	0.0658743	6.29827	0.619801	0.538268	0.886647	-5.83192	-0.00834589	-0.0586307	0.041939	6.29827	-0.333554	0.740143	0.937252	-5.92051
Ubiquilin-2	UBQLN2	UBQL2_HUMAN	-0.0292031	-0.0738693	0.0154631	6.47173	-1.31396	0.194994	0.755572	-5.20137	-0.0036722	-0.0482832	0.0409388	6.47173	-0.16543	0.869287	0.972195	-5.96054
Leucine-rich repeat-containing protein 40	LRRC40	LRC40_HUMAN	0.00930921	-0.0451691	0.0637876	6.58885	0.343416	0.732759	0.938711	-5.95913	-0.025623	-0.080034	0.028788	6.58885	-0.946399	0.3486	0.765497	-5.54974
Elongation factor 1-delta	EEF1D	A0A087X1X7_HUMAN	-0.0132948	-0.0471333	0.0205437	6.99038	-0.789588	0.433582	0.850677	-5.71819	-0.0068029	-0.0405996	0.0269938	6.99038	-0.40453	0.687588	0.916638	-5.89555
Hepatocyte growth factor-regulated tyrosine kinase substrate	HGS	HGS_HUMAN	-0.0354243	-0.0774209	0.00657235	6.87558	-1.69519	0.0964021	0.631782	-4.67639	-0.0214254	-0.0633701	0.0205193	6.87558	-1.02656	0.309683	0.754037	-5.47575
AP-2 complex subunit beta	AP2B1	AP2B1_HUMAN	-0.0213987	-0.0488449	0.00604741	8.32019	-1.56689	0.123593	0.679001	-4.86648	-0.0235473	-0.0509596	0.00386493	8.32019	-1.72635	0.0906013	0.607415	-4.59389
Calpain-2 catalytic subunit	CAPN2	CAN2_HUMAN	0.0386966	-0.0186159	0.096009	7.08115	1.35692	0.18104	0.755572	-5.14829	0.0138975	-0.0433441	0.0711392	7.08115	0.487929	0.627781	0.896629	-5.86014
Active breakpoint cluster region-related protein	ABR	ABR_HUMAN	0.0106974	-0.0485305	0.0699252	7.20808	0.36298	0.718185	0.93402	-5.95251	0.0169625	-0.0421921	0.0761172	7.20808	0.576278	0.567071	0.880675	-5.81549
Phytanoyl-CoA hydroxylase-interacting protein	PHYHIP	PHYIP_HUMAN	0.0130204	-0.0429945	0.0690352	7.41885	0.467145	0.642472	0.91825	-5.91112	0.0165687	-0.0393769	0.0725143	7.41885	0.595186	0.554465	0.874822	-5.80499
Very-long-chain enoyl-CoA reductase	TECR	TECR_HUMAN	0.000611579	-0.051136	0.0523591	6.86577	0.0237516	0.981147	0.992475	-6.01545	0.0208148	-0.0308688	0.0724984	6.86577	0.809377	0.422221	0.809069	-5.66279
Sorbin and SH3 domain-containing protein 1	SORBS1	SRBS1_HUMAN	-0.0233151	-0.117606	0.070976	6.62462	-0.496933	0.621464	0.91682	-5.89739	-0.0062149	-0.100389	0.0879597	6.62462	-0.132627	0.895033	0.976989	-5.96521
Myotubularin-related protein 5	SBF1	MTMR5_HUMAN	0.0105412	-0.0215896	0.042672	7.28942	0.659326	0.512781	0.882528	-5.80784	0.00527097	-0.0268201	0.0373621	7.28942	0.330094	0.74274	0.938791	-5.9216
N-terminal EF-hand calcium-binding protein 1	NECAB1	NECA1_HUMAN	-0.0138018	-0.0708771	0.0432735	6.47846	-0.48598	0.629153	0.91825	-5.90254	0.00932938	-0.0476754	0.0663341	6.47846	0.328907	0.743631	0.939209	-5.92198
Calcium-transporting ATPase type 2C member 1	ATP2C1	AT2C1_HUMAN	-0.0413226	-0.0936375	0.0109922	5.87327	-1.58743	0.118864	0.668731	-4.83694	-0.0319681	-0.0842183	0.0202821	5.87327	-1.22959	0.224737	0.710045	-5.26281
Small glutamine-rich tetratricopeptide repeat-containing protein beta	SGTB	SGTB_HUMAN	-0.0431874	-0.08528	-0.00109479	7.19288	-2.06197	0.0445477	0.510823	-4.06185	-0.037896	-0.0799366	0.00414462	7.19288	-1.81157	0.0761988	0.580002	-4.45903
Staphylococcal nuclease domain-containing protein 1	SND1	SND1_HUMAN	-0.00173912	-0.0441167	0.0406385	6.53	-0.0824756	0.934605	0.985295	-6.01245	0.00901738	-0.0333078	0.0513426	6.53	0.428166	0.670411	0.912377	-5.88618
Tripartite motif-containing protein 46	TRIM46	TRI46_HUMAN	0.0251406	-0.101877	0.152158	5.20885	0.397781	0.692524	0.931251	-5.93983	-0.0191471	-0.146007	0.107713	5.20885	-0.303325	0.762929	0.944668	-5.92969
Caveolae-associated protein 2	CAVIN2	CAVN2_HUMAN	0.0623143	-0.0602444	0.184873	5.92481	1.02182	0.311897	0.800419	-5.51966	0.0828864	-0.0395208	0.205294	5.92481	1.36084	0.179806	0.691424	-5.10609
Neuronal membrane glycoprotein M6-b	GPM6B	GPM6B_HUMAN	-0.0207238	-0.129234	0.0877863	6.37942	-0.383822	0.702775	0.93215	-5.94505	-0.0630425	-0.171419	0.0453335	6.37942	-1.16905	0.248055	0.710045	-5.33009
Ras-related protein Rab-18	RAB18	RAB18_HUMAN	0.0165561	-0.0225799	0.0556922	7.48654	0.850184	0.399368	0.839259	-5.67113	0.0355642	-0.00352349	0.0746519	7.48654	1.82854	0.0735738	0.580002	-4.43151
N-acyl-phosphatidylethanolamine-hydrolyzing phospholipase D	NAPEPLD	NAPEP_HUMAN	0.0652575	-0.0604829	0.190998	6.15346	1.04303	0.302072	0.800419	-5.4991	0.0429308	-0.0826542	0.168516	6.15346	0.687022	0.495318	0.837257	-5.74922
Mitochondrial amidoxime reducing component 2	2023-03-02	MARC2_HUMAN	-0.0113016	-0.0702031	0.0476	6.62212	-0.385605	0.701462	0.93215	-5.9444	0.000576487	-0.0582523	0.0594053	6.62212	0.0196939	0.984368	0.997071	-5.97342
40S ribosomal protein S5	RPS5	RS5_HUMAN	-0.0200305	-0.0607539	0.020693	7.10731	-0.988502	0.327775	0.800419	-5.55115	-0.0339108	-0.0745839	0.00676235	7.10731	-1.67556	0.10021	0.611007	-4.67153
Myristoylated alanine-rich C-kinase substrate	MARCKS	MARCS_HUMAN	-0.0382003	-0.0977852	0.0213845	8.42846	-1.28843	0.20366	0.755572	-5.23215	-0.0351035	-0.0946147	0.0244077	8.42846	-1.18545	0.241571	0.710045	-5.31218
Protein stum homolog	STUM	STUM_HUMAN	-0.0615665	-0.14672	0.0235867	7.09385	-1.45309	0.152599	0.707631	-5.0238	-0.0504675	-0.135515	0.0345804	7.09385	-1.19261	0.23879	0.710045	-5.30429
DnaJ homolog subfamily C member 13	DNAJC13	DJC13_HUMAN	-0.0211779	-0.141672	0.0993157	5.80942	-0.353224	0.725439	0.93402	-5.95586	-0.0283761	-0.148721	0.0919686	5.80942	-0.473867	0.637704	0.896957	-5.86657
Ubiquitin thioesterase OTUB1	OTUB1	OTUB1_HUMAN	0.00737982	-0.0316152	0.0463748	7.59154	0.380336	0.705344	0.933015	-5.94633	0.00518301	-0.0337638	0.0441298	7.59154	0.267449	0.790249	0.955359	-5.93946
Serine/threonine-protein kinase BRSK1	BRSK1	BRSK1_HUMAN	0.00652672	-0.0515407	0.0645942	6.24135	0.225888	0.82223	0.95364	-5.99122	0.0114175	-0.0465781	0.0694132	6.24135	0.395647	0.694087	0.916746	-5.89894
Phosphoglycerate mutase 2	PGAM2	PGAM2_HUMAN	0.0059834	-0.10881	0.120777	6.88673	0.104804	0.916968	0.981381	-6.01044	-0.0360636	-0.150715	0.0785877	6.88673	-0.632465	0.530088	0.861441	-5.78324
Voltage-dependent anion-selective channel protein 3	VDAC3	VDAC3_HUMAN	-0.0156665	-0.0765537	0.0452207	8.17519	-0.517104	0.607416	0.911142	-5.88762	0.0229252	-0.0378867	0.0837372	8.17519	0.757627	0.452311	0.816818	-5.70103
T-complex protein 1 subunit epsilon	CCT5	TCPE_HUMAN	0.0108896	-0.0157482	0.0375274	7.64769	0.821568	0.415312	0.841987	-5.69377	0.0174418	-0.00916313	0.0440467	7.64769	1.31753	0.193804	0.702452	-5.15944
Actin, cytoplasmic 1	ACTB	ACTB_HUMAN	-0.00167223	-0.0304487	0.0271042	9.23154	-0.116786	0.907508	0.981338	-6.00917	-0.0149413	-0.0436822	0.0137996	9.23154	-1.04477	0.30127	0.745452	-5.45813
Proteasome subunit alpha type-5	PSMA5	PSA5_HUMAN	-0.0152251	-0.058544	0.0280938	7.15481	-0.706339	0.483331	0.870166	-5.7773	-0.0238388	-0.0671041	0.0194266	7.15481	-1.10732	0.273574	0.732728	-5.39539
Engulfment and cell motility protein 2	ELMO2	ELMO2_HUMAN	0.00234726	-0.0695345	0.074229	5.50673	0.0656256	0.947944	0.990556	-6.01365	-0.0179608	-0.0897537	0.0538321	5.50673	-0.502776	0.61738	0.891085	-5.85315
Presequence protease, mitochondrial	PITRM1	PREP_HUMAN	0.0502735	-0.12134	0.221887	6.55308	0.589261	0.558495	0.892207	-5.84942	-0.0105865	-0.181988	0.160815	6.55308	-0.124239	0.901654	0.976989	-5.96623
Heterogeneous nuclear ribonucleoprotein H	HNRNPH1	HNRH1_HUMAN	0.000586416	-0.0922247	0.0933975	6.21981	0.012698	0.98992	0.995669	-6.01564	-0.0512478	-0.143944	0.0414485	6.21981	-1.11108	0.271971	0.732713	-5.39151
Neurofilament heavy polypeptide	NEFH	NFH_HUMAN	0.0343942	-0.0384793	0.107268	8.16519	0.948749	0.34746	0.808872	-5.58737	0.0205944	-0.052189	0.0933779	8.16519	0.568792	0.572126	0.881124	-5.81953
Synembryn-A	RIC8A	RIC8A_HUMAN	-0.0139512	-0.0863942	0.0584918	6.02865	-0.387031	0.700413	0.93215	-5.94387	0.025162	-0.0471916	0.0975155	6.02865	0.698902	0.487926	0.833012	-5.74143
Ribose-phosphate pyrophosphokinase 2	PRPS2	PRPS2_HUMAN	-0.0234894	-0.088364	0.0413852	5.925	-0.72766	0.470293	0.8647	-5.76277	-0.00611894	-0.0709134	0.0586755	5.925	-0.189788	0.850261	0.965041	-5.9564
Pyruvate dehydrogenase E1 component subunit beta, mitochondrial	PDHB	ODPB_HUMAN	-0.0207044	-0.0483784	0.00696958	8.30288	-1.50356	0.139127	0.696442	-4.95534	-0.00614351	-0.0337833	0.0214963	8.30288	-0.446697	0.657067	0.908011	-5.87847
NADH dehydrogenase [ubiquinone] 1 alpha subcomplex subunit 5	NDUFA5	NDUA5_HUMAN	-0.0109427	-0.0483309	0.0264456	7.73692	-0.588192	0.559112	0.892243	-5.85012	-0.0183922	-0.0557343	0.0189499	7.73692	-0.989843	0.327125	0.759115	-5.51035
ATP synthase mitochondrial F1 complex assembly factor 1	ATPAF1	ATPF1_HUMAN	-0.00808826	-0.105891	0.0897144	6.06058	-0.166202	0.868684	0.969954	-6.00245	0.0407815	-0.0569004	0.138463	6.06058	0.839035	0.405534	0.79786	-5.63977
Glutathione S-transferase P	GSTP1	GSTP1_HUMAN	0.0162603	-0.0364991	0.0690196	8.11327	0.619382	0.538541	0.886647	-5.83216	0.0353237	-0.0173705	0.0880178	8.11327	1.34721	0.184126	0.70038	-5.12306
Gamma-aminobutyric acid receptor subunit alpha-1	GABRA1	GBRA1_HUMAN	-0.00411276	-0.0627156	0.0544901	6.69058	-0.141041	0.888417	0.975197	-6.00617	0.0113494	-0.047181	0.0698798	6.69058	0.389693	0.698456	0.91878	-5.90116
Mitochondrial import inner membrane translocase subunit Tim13	TIMM13	TIM13_HUMAN	-0.0171591	-0.0704851	0.0361669	7.06481	-0.646676	0.520867	0.882528	-5.8157	0.0129984	-0.0402617	0.0662585	7.06481	0.490476	0.625992	0.895061	-5.85896
Fibronectin type III and SPRY domain-containing protein 1	FSD1	FSD1_HUMAN	-0.0121035	-0.0710112	0.0468042	6.26192	-0.412923	0.681469	0.927829	-5.93395	-0.0355656	-0.0944005	0.0232693	6.26192	-1.21486	0.230256	0.710045	-5.27948
Gelsolin	GSN	GELS_HUMAN	0.0256392	-0.0214197	0.0726982	8.08519	1.09495	0.278905	0.784049	-5.44705	0.054814	0.00781319	0.101815	8.08519	2.34378	0.0231999	0.460638	-3.49467
T-complex protein 1 subunit theta	CCT8	TCPQ_HUMAN	-0.0146122	-0.0378049	0.00858058	8.07519	-1.26617	0.211452	0.763301	-5.25854	-0.0120317	-0.0351958	0.0111324	8.07519	-1.04386	0.301685	0.745452	-5.45902
Proteasome subunit alpha type-3	PSMA3	PSA3_HUMAN	-0.00876925	-0.0617757	0.0442372	7.06481	-0.332479	0.740949	0.940853	-5.96267	-0.0207289	-0.0736699	0.032212	7.06481	-0.786894	0.435143	0.813999	-5.67971
Carnitine O-acetyltransferase	CRAT	CACP_HUMAN	0.00488119	-0.0375726	0.047335	7.1025	0.231068	0.818226	0.95364	-5.99008	0.0146956	-0.0277058	0.0570969	7.1025	0.696526	0.489399	0.834838	-5.743
Calpastatin	CAST	ICAL_HUMAN	-0.00137553	-0.0555364	0.0527854	6.73308	-0.0510404	0.959501	0.991561	-6.01447	-0.00879537	-0.0628893	0.0452986	6.73308	-0.326766	0.74524	0.940328	-5.92265
Pre-mRNA-processing-splicing factor 8	PRPF8	PRP8_HUMAN	0.0383221	-0.0286319	0.105276	5.91135	1.15028	0.255625	0.782532	-5.38895	0.00307691	-0.0637944	0.0699482	5.91135	0.092471	0.926702	0.983887	-5.96952
Amine oxidase [flavin-containing] B	MAOB	AOFB_HUMAN	0.0284859	-0.0281843	0.0851562	7.955	1.0102	0.317375	0.800419	-5.53076	0.044168	-0.0124322	0.100768	7.955	1.56827	0.12327	0.637298	-4.82881
Acid ceramidase	ASAH1	ASAH1_HUMAN	-0.0307691	-0.105308	0.0437696	7.03019	-0.829591	0.410803	0.840314	-5.6875	-0.00663096	-0.0810776	0.0678157	7.03019	-0.179004	0.858675	0.969107	-5.9583
Phospholipase D3	PLD3	PLD3_HUMAN	0.0217202	-0.0343178	0.0777583	7.33788	0.778955	0.439761	0.853047	-5.72609	0.00974143	-0.0462274	0.0657102	7.33788	0.34979	0.727999	0.934987	-5.91522
Serine/threonine-protein phosphatase 2A 56 kDa regulatory subunit gamma isoform	PPP2R5C	2A5G_HUMAN	-0.031999	-0.112352	0.0483542	6.07692	-0.800322	0.427397	0.84697	-5.7101	-0.0542578	-0.134512	0.0259961	6.07692	-1.35871	0.180475	0.691424	-5.10875
60S ribosomal protein L13a (Fragment)	RPL13A	M0QYS1_HUMAN	-0.0225172	-0.0598263	0.014792	7.29288	-1.21291	0.230992	0.768777	-5.31993	-0.0162064	-0.0534694	0.0210567	7.29288	-0.874056	0.386362	0.789451	-5.61156
A-kinase anchor protein 12	AKAP12	AKA12_HUMAN	-0.0190356	-0.0658244	0.0277532	7.73923	-0.817629	0.417537	0.841987	-5.69683	-0.043065	-0.089796	0.00366596	7.73923	-1.85204	0.0700641	0.575675	-4.39302
Membrane protein MLC1	MLC1	MLC1_HUMAN	-0.00950997	-0.0819906	0.0629707	6.78173	-0.263687	0.79313	0.949782	-5.98234	0.0315867	-0.0408044	0.103978	6.78173	0.876901	0.38483	0.789451	-5.60921
UV excision repair protein RAD23 homolog A	RAD23A	RD23A_HUMAN	-0.00439616	-0.0487632	0.0399709	6.87077	-0.199133	0.842984	0.959791	-5.99668	-0.00929333	-0.0536056	0.0350189	6.87077	-0.421482	0.675251	0.913224	-5.88889
Myeloid-derived growth factor	MYDGF	MYDGF_HUMAN	0.0225407	-0.0277796	0.072861	6.51712	0.900233	0.37241	0.82656	-5.62973	0.0103687	-0.0398895	0.0606268	6.51712	0.414618	0.680236	0.915694	-5.89162
Delta(3,5)-Delta(2,4)-dienoyl-CoA isomerase, mitochondrial	ECH1	ECH1_HUMAN	-0.0126487	-0.124929	0.0996317	7.21731	-0.226531	0.821755	0.95364	-5.99107	-0.0470603	-0.159202	0.0650814	7.21731	-0.843863	0.402951	0.796703	-5.63585
2-iminobutanoate/2-iminopropanoate deaminase	RIDA	RIDA_HUMAN	-0.0246682	-0.0738203	0.0244838	7.47865	-1.00862	0.318124	0.800419	-5.53226	-0.0101677	-0.059259	0.0389236	7.47865	-0.416245	0.679053	0.915694	-5.89097
Nucleosome assembly protein 1-like 1	NAP1L1	NP1L1_HUMAN	-0.00224071	-0.0425446	0.0380632	7.10615	-0.11173	0.911495	0.981381	-6.00972	-0.0130719	-0.053326	0.0271821	7.10615	-0.652621	0.517058	0.853926	-5.77103
Protein disulfide-isomerase A4	PDIA4	PDIA4_HUMAN	0.0367259	-0.0226318	0.0960836	6.82962	1.24344	0.219635	0.763695	-5.28504	0.0103444	-0.0489399	0.0696288	6.82962	0.35067	0.727343	0.934987	-5.91493
Dihydropyrimidinase-related protein 3	DPYSL3	DPYL3_HUMAN	0.00243313	-0.0642356	0.0691019	8.62038	0.0733602	0.941821	0.989026	-6.01314	0.039089	-0.0274974	0.105675	8.62038	1.18001	0.243751	0.710045	-5.31812
Peptidyl-prolyl cis-trans isomerase D	PPID	PPID_HUMAN	0.0321133	-0.0788385	0.143065	6.16231	0.581677	0.563457	0.894735	-5.85375	0.00112483	-0.10969	0.11194	6.16231	0.0203994	0.983808	0.997071	-5.97341
60S ribosomal protein L27	RPL27	RL27_HUMAN	0.0129268	-0.0286613	0.054515	7.09692	0.624674	0.53509	0.884892	-5.82903	-0.0110809	-0.0526176	0.0304559	7.09692	-0.536134	0.594297	0.888246	-5.83669
ATP-binding cassette sub-family B member 8, mitochondrial	ABCB8	ABCB8_HUMAN	-0.0153282	-0.0814676	0.0508112	6.45115	-0.465759	0.643457	0.91825	-5.91174	0.0247504	-0.0413073	0.0908081	6.45115	0.752989	0.455068	0.818177	-5.70434
Long-chain-fatty-acid--CoA ligase 6	ACSL6	ACSL6_HUMAN	0.0179861	-0.0223167	0.058289	7.5775	0.896877	0.374181	0.828748	-5.63258	0.00108513	-0.0391679	0.0413382	7.5775	0.054177	0.957015	0.990963	-5.97221
Collagen alpha-2(VI) chain	COL6A2	CO6A2_HUMAN	0.0593054	-0.221982	0.340593	6.72827	0.424157	0.673388	0.926843	-5.92939	0.195047	-0.0858926	0.475987	6.72827	1.39672	0.169065	0.678872	-5.06072
Haloacid dehalogenase-like hydrolase domain-containing protein 2	HDHD2	HDHD2_HUMAN	0.0195322	-0.0256465	0.0647108	7.12654	0.868858	0.389171	0.833947	-5.65595	0.00590616	-0.0392167	0.051029	7.12654	0.263051	0.793617	0.957105	-5.94057
ATP-dependent RNA helicase DHX36	DHX36	DHX36_HUMAN	0.105163	-0.100646	0.310972	5.92154	1.02757	0.309339	0.800419	-5.51402	0.0574645	-0.14809	0.263019	5.92154	0.562191	0.57662	0.88225	-5.82304
Protein arginine N-methyltransferase 5	PRMT5	ANM5_HUMAN	-0.0305152	-0.0859098	0.0248793	6.43538	-1.10708	0.273676	0.783239	-5.43454	0.00853151	-0.0467946	0.0638576	6.43538	0.309904	0.757952	0.941465	-5.92776
Mitochondrial import inner membrane translocase subunit Tim29	TIMM29	TIM29_HUMAN	-0.0501718	-0.125685	0.025341	5.85442	-1.33527	0.187972	0.755572	-5.17523	-0.0407229	-0.116142	0.0346966	5.85442	-1.08514	0.283183	0.737834	-5.41803
Glucose-induced degradation protein 8 homolog	GID8	GID8_HUMAN	0.0874812	-0.0999552	0.274918	5.42692	0.937976	0.352868	0.812957	-5.597	0.0412385	-0.145966	0.228443	5.42692	0.442708	0.65993	0.909066	-5.88016
Protein LYRIC	MTDH	LYRIC_HUMAN	-0.0361937	-0.0819543	0.00956682	6.64404	-1.58955	0.118385	0.668731	-4.83388	-0.0367749	-0.0824789	0.00892911	6.64404	-1.61707	0.1123	0.627287	-4.75843
Transgelin-2	TAGLN2	TAGL2_HUMAN	0.0535777	-0.0298462	0.137001	7.11596	1.2907	0.20288	0.755572	-5.22944	0.0550255	-0.0282953	0.138346	7.11596	1.32722	0.190603	0.702452	-5.14764
Rab11 family-interacting protein 5	RAB11FIP5	A0A1B0GTL5_HUMAN	-0.00900318	-0.0521645	0.0341581	6.54269	-0.419211	0.676899	0.926843	-5.93145	0.012309	-0.030799	0.055417	6.54269	0.573848	0.568702	0.880675	-5.81682
Vinculin	VCL	VINC_HUMAN	0.0579728	-0.0267861	0.142732	7.38308	1.37482	0.1755	0.750297	-5.12572	0.0611353	-0.0235188	0.145789	7.38308	1.45161	0.153042	0.657194	-4.98917
Protein phosphatase 1 regulatory subunit 7	PPP1R7	PP1R7_HUMAN	-0.00570251	-0.0335171	0.0221121	7.67442	-0.412026	0.682122	0.927829	-5.93431	-0.00591903	-0.0336993	0.0218612	7.67442	-0.428198	0.670388	0.912377	-5.88617
Moesin	MSN	MOES_HUMAN	0.0197436	-0.0349673	0.0744544	7.36885	0.725243	0.471761	0.866047	-5.76444	0.0356995	-0.0189437	0.0903427	7.36885	1.31298	0.195322	0.702452	-5.16495
Protein NipSnap homolog 2	NIPSNAP2	NIPS2_HUMAN	0.00827709	-0.0707107	0.0872649	7.35019	0.210595	0.834079	0.956092	-5.99442	0.041254	-0.0376362	0.120144	7.35019	1.05093	0.298459	0.745452	-5.45211
Stromal interaction molecule 1	STIM1	STIM1_HUMAN	-0.039119	-0.114594	0.0363557	6.42808	-1.04164	0.302704	0.800419	-5.50046	-0.0192108	-0.0945923	0.0561706	6.42808	-0.512169	0.610839	0.890572	-5.84862
Superoxide dismutase [Mn], mitochondrial	SOD2	SODM_HUMAN	0.0274096	-0.119755	0.174575	7.80692	0.374698	0.709572	0.933015	-5.94832	-0.0503544	-0.197337	0.0966286	7.80692	-0.689213	0.494081	0.837257	-5.74766
Rho guanine nucleotide exchange factor 7	ARHGEF7	A0A2R8YG42_HUMAN	-0.0277482	-0.0779618	0.0224654	6.80269	-1.11057	0.272189	0.783239	-5.43093	-0.0300656	-0.0802172	0.0200859	6.80269	-1.20481	0.234079	0.710045	-5.29074
Ubiquitin-conjugating enzyme E2 variant 1	UBE2V1	UB2V1_HUMAN	-0.0293363	-0.0922677	0.0335952	7.39635	-0.936845	0.353444	0.812957	-5.598	-0.0352125	-0.0980662	0.0276412	7.39635	-1.12589	0.265709	0.727075	-5.3761
ARF GTPase-activating protein GIT1	GIT1	GIT1_HUMAN	-0.0286837	-0.0826087	0.0252412	6.97058	-1.069	0.290321	0.793117	-5.47337	-0.0138858	-0.0677441	0.0399725	6.97058	-0.518141	0.606697	0.890572	-5.8457
NADP-dependent malic enzyme, mitochondrial	ME3	MAON_HUMAN	-0.00994136	-0.0463309	0.0264482	7.66635	-0.549035	0.585481	0.900873	-5.87136	-0.00607228	-0.0424169	0.0302723	7.66635	-0.335771	0.738481	0.937252	-5.9198
Lysosome-associated membrane glycoprotein 2	LAMP2	LAMP2_HUMAN	0.048063	-0.048298	0.144424	6.4925	1.0024	0.321088	0.800419	-5.53814	0.0122591	-0.0839829	0.108501	6.4925	0.25599	0.799033	0.958829	-5.94232
Sodium/calcium exchanger 2	SLC8A2	NAC2_HUMAN	-0.0286776	-0.0770755	0.0197204	7.64846	-1.19082	0.239475	0.774418	-5.34467	-0.0241752	-0.0725133	0.0241629	7.64846	-1.0051	0.319797	0.758059	-5.49611
Tether containing UBX domain for GLUT4	ASPSCR1	ASPC1_HUMAN	-0.0254357	-0.108519	0.0576471	5.50096	-0.615267	0.541232	0.887531	-5.83458	-0.00136614	-0.0843463	0.081614	5.50096	-0.0330867	0.97374	0.99683	-5.97309
ATP synthase subunit e, mitochondrial	ATP5I	ATP5I_HUMAN	-0.0172905	-0.0605209	0.0259398	7.79115	-0.803805	0.425401	0.84697	-5.70745	-0.0071945	-0.0503714	0.0359825	7.79115	-0.334873	0.739154	0.937252	-5.92009
2-oxoisovalerate dehydrogenase subunit alpha, mitochondrial	BCKDHA	ODBA_HUMAN	0.0119017	-0.0686557	0.0924591	5.90846	0.296917	0.767788	0.94402	-5.9734	0.0415415	-0.0389163	0.121999	5.90846	1.03764	0.304545	0.748542	-5.46506
Protein FAM162A	FAM162A	F162A_HUMAN	-0.0219114	-0.0590843	0.0152614	7.51885	-1.18461	0.241898	0.774418	-5.35155	-0.0142878	-0.0514147	0.0228391	7.51885	-0.773407	0.443006	0.815303	-5.68963
Stromal membrane-associated protein 2	SMAP2	SMAP2_HUMAN	0.0221448	-0.0446228	0.0889124	6.44038	0.666555	0.50819	0.882528	-5.80328	0.0291387	-0.0375464	0.0958238	6.44038	0.878158	0.384154	0.789451	-5.60818
GDP-mannose 4,6 dehydratase	GMDS	GMDS_HUMAN	-0.0655073	-0.268839	0.137825	4.89269	-0.647463	0.520362	0.882528	-5.81522	0.0338541	-0.169227	0.236935	4.89269	0.335022	0.739042	0.937252	-5.92004
Medium-chain specific acyl-CoA dehydrogenase, mitochondrial	ACADM	ACADM_HUMAN	0.0041199	-0.073369	0.0816088	7.10827	0.106851	0.915345	0.981381	-6.01024	0.0587497	-0.0186435	0.136143	7.10827	1.52558	0.13356	0.642248	-4.88879
Ornithine aminotransferase, mitochondrial	OAT	OAT_HUMAN	0.038304	-0.0678971	0.144505	6.65135	0.724991	0.471941	0.866047	-5.76459	-0.0176758	-0.123746	0.088394	6.65135	-0.33497	0.739092	0.937252	-5.92005
Eukaryotic initiation factor 4A-II	EIF4A2	IF4A2_HUMAN	0.010535	-0.027677	0.048747	7.50519	0.554073	0.582055	0.900668	-5.86871	0.0114962	-0.0266686	0.049661	7.50519	0.605373	0.547732	0.871496	-5.79919
C-Jun-amino-terminal kinase-interacting protein 4	SPAG9	JIP4_HUMAN	0.0192145	-0.0354132	0.0738423	6.33577	0.706883	0.482995	0.870166	-5.77694	-0.000764614	-0.0553249	0.0537956	6.33577	-0.0281642	0.977646	0.99683	-5.97323
14-3-3 protein eta	YWHAH	1433F_HUMAN	-0.0144218	-0.0492857	0.020442	8.33846	-0.831335	0.409827	0.840314	-5.68613	-0.0328081	-0.0676289	0.00201269	8.33846	-1.89354	0.0642134	0.567437	-4.32405
Synaptotagmin-12	SYT12	SYT12_HUMAN	-0.0295039	-0.0834858	0.024478	7.06846	-1.0984	0.277409	0.783239	-5.44351	-0.0257901	-0.0797053	0.0281251	7.06846	-0.96133	0.341118	0.761447	-5.5364
GTP-binding protein Di-Ras1	DIRAS1	DIRA1_HUMAN	-0.0151946	-0.100249	0.0698599	6.71673	-0.359024	0.721124	0.93402	-5.95388	-0.0503909	-0.13534	0.0345585	6.71673	-1.19213	0.238967	0.710045	-5.30482
AP-2 complex subunit alpha-2	AP2A2	AP2A2_HUMAN	-0.0234479	-0.051536	0.00464019	8.19846	-1.67769	0.0997906	0.638562	-4.70309	-0.0332786	-0.061332	-0.00522523	8.19846	-2.38403	0.0210516	0.460638	-3.41367
Calcium and integrin-binding protein 1	CIB1	CIB1_HUMAN	0.0405048	-0.0410764	0.122086	5.72385	0.997809	0.323286	0.800419	-5.54246	0.0525224	-0.0289579	0.134003	5.72385	1.29546	0.201248	0.702452	-5.18601
Dystrophin	DMD	DMD_HUMAN	-0.024673	-0.111816	0.0624696	6.06385	-0.569014	0.571952	0.899651	-5.8607	0.000283582	-0.0867513	0.0873185	6.06385	0.00654812	0.994802	0.99743	-5.97359
NADH dehydrogenase [ubiquinone] 1 alpha subcomplex subunit 6	NDUFA6	NDUA6_HUMAN	0.0153251	-0.0292828	0.059933	7.42962	0.690434	0.493187	0.874238	-5.78786	0.00237739	-0.0421754	0.0469302	7.42962	0.10724	0.915038	0.982666	-5.96811
Nuclear pore glycoprotein p62	NUP62	NUP62_HUMAN	0.0413936	-0.00207046	0.0848577	6.12692	1.91396	0.0614891	0.556734	-4.32218	0.0241611	-0.0192493	0.0675714	6.12692	1.11855	0.268801	0.729289	-5.38376
Phosphoglycerate kinase 1	PGK1	PGK1_HUMAN	0.000198471	-0.0217165	0.0221134	8.73577	0.0182006	0.985553	0.99297	-6.01556	0.0167261	-0.00516175	0.038614	8.73577	1.53576	0.131046	0.641083	-4.87462
Ephrin type-B receptor 3	EPHB3	EPHB3_HUMAN	-0.0185412	-0.0680373	0.0309548	5.88038	-0.752833	0.455161	0.86115	-5.74508	0.00834314	-0.0410918	0.0577781	5.88038	0.339177	0.735929	0.937252	-5.91871
Microtubule-associated protein RP/EB family member 3	MAPRE3	MARE3_HUMAN	-6.32211e-05	-0.0304444	0.030318	7.86442	-0.00418204	0.99668	0.99858	-6.01571	-0.00268798	-0.0330316	0.0276557	7.86442	-0.178029	0.859436	0.969107	-5.95847
Alpha-centractin	ACTR1A	ACTZ_HUMAN	-0.0233626	-0.0651424	0.0184172	7.68038	-1.12379	0.266591	0.783239	-5.41711	-0.0201723	-0.0619005	0.0215559	7.68038	-0.971532	0.336067	0.759115	-5.52716
Glucosamine-6-phosphate isomerase 2	GNPDA2	GNPI2_HUMAN	0.00188713	-0.0549245	0.0586987	6.21635	0.0667567	0.947048	0.990556	-6.01358	0.0140337	-0.0427077	0.070775	6.21635	0.497052	0.621381	0.892513	-5.85587
Prostaglandin-H2 D-isomerase	PTGDS	PTGDS_HUMAN	-0.0368117	-0.115306	0.0416824	7.74	-0.942686	0.350514	0.810174	-5.59279	0.0221237	-0.0562734	0.100521	7.74	0.567252	0.573159	0.881124	-5.82037
Kinesin-like protein KIF21A	KIF21A	KI21A_HUMAN	-0.0239888	-0.0850546	0.0370771	7.04808	-0.789479	0.433645	0.850677	-5.71827	-0.0162509	-0.0772413	0.0447395	7.04808	-0.535485	0.594742	0.888246	-5.83702
Guanine nucleotide-binding protein G(I)/G(S)/G(O) subunit gamma-7	GNG7	GBG7_HUMAN	-0.0205647	-0.0702046	0.0290753	7.89308	-0.832571	0.409136	0.840314	-5.68516	-0.0101111	-0.0596897	0.0394674	7.89308	-0.409861	0.683698	0.915694	-5.89348
Actin-binding LIM protein 2	ABLIM2	ABLM2_HUMAN	-0.0338422	-0.101202	0.033518	6.84731	-1.00968	0.317618	0.800419	-5.53125	-0.0315806	-0.0988576	0.0356964	6.84731	-0.943375	0.350129	0.765942	-5.55242
Mitochondrial import inner membrane translocase subunit TIM44	TIMM44	TIM44_HUMAN	0.0290154	-0.0508706	0.108902	6.85154	0.729943	0.468909	0.8647	-5.76119	0.0248993	-0.0548881	0.104687	6.85154	0.627168	0.533468	0.862303	-5.78646
Mitochondrial fission regulator 1-like	MTFR1L	MFR1L_HUMAN	0.0293859	-0.0461577	0.104929	6.46077	0.781758	0.438127	0.852863	-5.72402	0.038289	-0.0371612	0.113739	6.46077	1.01987	0.312811	0.756862	-5.48214
Up-regulated during skeletal muscle growth protein 5	USMG5	USMG5_HUMAN	0.027105	-0.0957344	0.149944	7.20231	0.44374	0.659239	0.923186	-5.92127	0.0526006	-0.070087	0.175288	7.20231	0.8622	0.392897	0.793144	-5.62112
Nuclease-sensitive element-binding protein 1	YBX1	YBOX1_HUMAN	-0.0101463	-0.0766881	0.0563956	5.97115	-0.306438	0.760573	0.942284	-5.97065	-0.0271428	-0.0936024	0.0393168	5.97115	-0.820781	0.415756	0.805731	-5.65404
Formin-like protein 2	FMNL2	FMNL2_HUMAN	0.0210808	-0.0243371	0.0664987	6.89096	0.932804	0.355506	0.812957	-5.60156	0.012974	-0.0323878	0.0583358	6.89096	0.574797	0.568065	0.880675	-5.8163
Dehydrogenase/reductase SDR family member 7	DHRS7	DHRS7_HUMAN	0.031746	-0.0356802	0.0991721	6.4875	0.946217	0.348692	0.809005	-5.58968	0.0183675	-0.0489754	0.0857103	6.4875	0.548137	0.586093	0.886256	-5.83051
Kinesin-like protein KIF3A	KIF3A	KIF3A_HUMAN	0.00767802	-0.0398132	0.0551692	6.47115	0.324913	0.746633	0.941831	-5.96506	0.0182104	-0.0292221	0.0656429	6.47115	0.771568	0.444085	0.815303	-5.69097
Protein SOGA3	SOGA3	SOGA3_HUMAN	0.00939752	-0.0323662	0.0511613	6.86058	0.452214	0.653115	0.922671	-5.91769	-0.00850471	-0.0502169	0.0332074	6.86058	-0.409758	0.683773	0.915694	-5.89353
Regulator of G-protein signaling 7-binding protein	RGS7BP	R7BP_HUMAN	-0.0384186	-0.103833	0.0269961	6.07923	-1.18031	0.243588	0.774418	-5.35629	-0.0347173	-0.100051	0.0306166	6.07923	-1.06792	0.290803	0.739242	-5.43531
Dynactin subunit 2	DCTN2	DCTN2_HUMAN	-0.0162577	-0.0488865	0.0163712	8.01423	-1.00135	0.321588	0.800419	-5.53913	-0.0236443	-0.0562329	0.00894424	8.01423	-1.45812	0.151204	0.655721	-4.98051
Glycerol-3-phosphate dehydrogenase 1-like protein	GPD1L	GPD1L_HUMAN	0.0118914	-0.0215283	0.0453112	7.22788	0.715092	0.477954	0.86953	-5.77139	0.0205199	-0.0128585	0.0538983	7.22788	1.23549	0.222552	0.710045	-5.25608
Peflin	PEF1	PEF1_HUMAN	-0.00857749	-0.0772556	0.0601006	6.19308	-0.251	0.802867	0.951804	-5.98547	0.0034824	-0.0651108	0.0720756	6.19308	0.10203	0.91915	0.98386	-5.96864
Down syndrome critical region protein 3	DSCR3	DSCR3_HUMAN	0.0210541	-0.0335499	0.0756581	5.83442	0.774895	0.442134	0.853527	-5.72909	0.0107657	-0.0437709	0.0653022	5.83442	0.39672	0.6933	0.916638	-5.89853
Protein transport protein Sec24C	SEC24C	SC24C_HUMAN	0.00710761	-0.0248043	0.0390195	6.88462	0.447613	0.65641	0.923186	-5.91967	0.00930266	-0.0225698	0.0411751	6.88462	0.586574	0.560189	0.879532	-5.80981
Cytoplasmic aconitate hydratase	ACO1	ACOC_HUMAN	-0.00697856	-0.0637596	0.0498025	6.85808	-0.246998	0.805944	0.951804	-5.98643	-0.00673992	-0.0634508	0.049971	6.85808	-0.238847	0.812223	0.961696	-5.94637
C2 calcium-dependent domain-containing protein 4C	C2CD4C	C2C4C_HUMAN	-0.0351762	-0.106781	0.0364282	6.36577	-0.987281	0.328367	0.800419	-5.55229	-0.0286736	-0.10019	0.0428423	6.36577	-0.805769	0.424279	0.809069	-5.66554
Gamma-glutamyl hydrolase	GGH	GGH_HUMAN	0.00239219	-0.0933532	0.0981376	5.8575	0.0502122	0.960158	0.991783	-6.01451	-0.0140677	-0.109695	0.0815593	5.8575	-0.295648	0.768751	0.947446	-5.93188
NADH dehydrogenase [ubiquinone] 1 alpha subcomplex subunit 9, mitochondrial	NDUFA9	NDUA9_HUMAN	0.0232559	-0.0271815	0.0736932	8.04885	0.92664	0.358666	0.815236	-5.60696	0.00769495	-0.0426801	0.05807	8.04885	0.306988	0.760157	0.943385	-5.92862
WD repeat-containing protein 48	WDR48	WDR48_HUMAN	-0.0611018	-0.227524	0.105321	5.55615	-0.737858	0.464128	0.863152	-5.75568	-0.0338899	-0.200107	0.132327	5.55615	-0.409757	0.683775	0.915694	-5.89353
Synaptotagmin-7	SYT7	SYT7_HUMAN	-0.0423866	-0.106517	0.0217439	6.9625	-1.3283	0.190249	0.755572	-5.18383	-0.0340473	-0.0980986	0.0300039	6.9625	-1.06828	0.29064	0.739242	-5.43495
Polyadenylate-binding protein 1	PABPC1	PABP1_HUMAN	0.006485	-0.0377356	0.0507056	7.30731	0.294725	0.769452	0.944204	-5.97403	0.0107489	-0.033417	0.0549149	7.30731	0.489112	0.62695	0.895939	-5.85959
Glyceraldehyde-3-phosphate dehydrogenase	GAPDH	G3P_HUMAN	0.0083847	-0.0356337	0.0524031	9.01096	0.382811	0.703519	0.93215	-5.94542	0.00534193	-0.038622	0.0493059	9.01096	0.244193	0.808104	0.961696	-5.94513
DnaJ homolog subfamily A member 2	DNAJA2	DNJA2_HUMAN	-0.0334121	-0.111727	0.0449032	6.82731	-0.857409	0.395403	0.836529	-5.6653	-0.0211057	-0.0993241	0.0571128	6.82731	-0.542277	0.590092	0.888246	-5.83354
Proteasome subunit alpha type-1	PSMA1	PSA1_HUMAN	-0.0215095	-0.0600898	0.0170709	7.43577	-1.12045	0.267995	0.783239	-5.42061	-0.0174287	-0.0559613	0.021104	7.43577	-0.909004	0.367808	0.776948	-5.58229
Phosphatidylinositol 4-phosphate 5-kinase type-1 gamma	PIP5K1C	PI51C_HUMAN	0.024852	-0.0342901	0.0839941	6.94058	0.844493	0.402508	0.839259	-5.6757	0.0166046	-0.0424644	0.0756737	6.94058	0.564938	0.5747	0.881124	-5.82163
WD repeat-containing protein 47	WDR47	WDR47_HUMAN	0.00144553	-0.0470869	0.049978	6.88962	0.0598585	0.952512	0.990737	-6.014	0.0019548	-0.0465177	0.0504273	6.88962	0.0810471	0.935735	0.985777	-5.97047
Cytochrome c oxidase assembly protein COX20, mitochondrial	COX20	COX20_HUMAN	-0.0123373	-0.0715007	0.0468262	6.30885	-0.41908	0.676994	0.926843	-5.9315	-0.0189202	-0.0780105	0.0401701	6.30885	-0.643488	0.522915	0.858202	-5.77663
ERO1-like protein alpha	ERO1A	ERO1A_HUMAN	0.00239449	-0.0328622	0.0376512	6.7475	0.13649	0.891994	0.976528	-6.00677	-0.012782	-0.0479951	0.0224312	6.7475	-0.729496	0.469179	0.822438	-5.72078
Valacyclovir hydrolase	BPHL	BPHL_HUMAN	0.00605004	-0.264366	0.276466	6.12308	0.04501	0.96429	0.991924	-6.01475	-0.0406782	-0.31076	0.229404	6.12308	-0.303005	0.763225	0.944668	-5.92975
Histone H1.4	HIST1H1E	H14_HUMAN	0.060417	-0.0803857	0.20122	5.77442	0.862341	0.392711	0.834912	-5.66129	-0.00268	-0.143309	0.137949	5.77442	-0.0382994	0.969605	0.995666	-5.97291
Lysosomal alpha-glucosidase	GAA	LYAG_HUMAN	0.0576018	-0.0941467	0.20935	6.01365	0.763081	0.449125	0.861126	-5.73766	0.0736997	-0.0778613	0.225261	6.01365	0.977547	0.333168	0.759115	-5.52162
Collagen alpha-2(IV) chain	COL4A2	CO4A2_HUMAN	-0.0142824	-0.161971	0.133406	6.53577	-0.19447	0.846634	0.962185	-5.99755	0.0602264	-0.0872797	0.207733	6.53577	0.821062	0.415694	0.805731	-5.65372
Methyltransferase-like protein 7A	METTL7A	MET7A_HUMAN	-0.00312278	-0.0412387	0.0349931	7.12962	-0.164652	0.869897	0.969954	-6.0027	-0.00528224	-0.043351	0.0327866	7.12962	-0.278856	0.781532	0.951994	-5.93648
ADP-ribosylation factor-like protein 3	ARL3	ARL3_HUMAN	-0.00364028	-0.047655	0.0403744	7.28827	-0.166214	0.868674	0.969954	-6.00245	-0.0106211	-0.0545814	0.0333392	7.28827	-0.485558	0.62945	0.896957	-5.86124
Peroxiredoxin-1	PRDX1	PRDX1_HUMAN	-0.00226867	-0.0397265	0.0351891	8.61038	-0.12172	0.90362	0.980769	-6.0086	-0.00124151	-0.038653	0.03617	8.61038	-0.0666925	0.947099	0.987997	-5.97148
Syntaxin-8	STX8	STX8_HUMAN	0.0192801	-0.0448113	0.0833715	5.72731	0.604561	0.548267	0.889692	-5.84081	-0.0071738	-0.071186	0.0568384	5.72731	-0.225226	0.822743	0.961696	-5.94938
Synaptopodin-2	SYNPO2	SYNP2_HUMAN	-0.00872488	-0.162602	0.145152	5.36846	-0.113951	0.909744	0.981381	-6.00948	0.0213024	-0.132384	0.174989	5.36846	0.278563	0.781755	0.951994	-5.93656
Heterogeneous nuclear ribonucleoprotein A0	HNRNPA0	ROA0_HUMAN	0.0223328	-0.0702873	0.114953	6.475	0.484585	0.630135	0.91825	-5.90319	0.0027324	-0.0897733	0.0952381	6.475	0.0593618	0.952906	0.989468	-5.97193
Histone H1.2	HIST1H1C	H12_HUMAN	0.0580058	-0.0832905	0.199302	5.76538	0.825033	0.413361	0.840314	-5.69107	-0.00559508	-0.146717	0.135527	5.76538	-0.079679	0.936818	0.985777	-5.97058
Tubulin polymerization-promoting protein family member 3	TPPP3	TPPP3_HUMAN	-0.0163254	-0.0840915	0.0514407	7.25269	-0.484153	0.63044	0.91825	-5.90339	0.0560341	-0.0116482	0.123717	7.25269	1.66383	0.102546	0.611007	-4.68919
Solute carrier family 12 member 2	SLC12A2	S12A2_HUMAN	0.0263243	-0.0217724	0.0744211	7.22827	1.09995	0.276741	0.783239	-5.44191	0.0305542	-0.0174831	0.0785915	7.22827	1.27827	0.20719	0.703978	-5.20641
Protein tweety homolog 1	TTYH1	TTYH1_HUMAN	-0.0341433	-0.0718782	0.00359156	7.39115	-1.81842	0.0751301	0.568304	-4.48145	-0.0335969	-0.0712851	0.00409138	7.39115	-1.79153	0.0794002	0.580002	-4.49126
Lysophospholipase D GDPD1	GDPD1	GDPD1_HUMAN	-0.00156053	-0.0500911	0.0469701	6.49692	-0.0646229	0.948738	0.990556	-6.01371	-0.0155273	-0.0639979	0.0329433	6.49692	-0.643796	0.522717	0.858202	-5.77645
Glycogen phosphorylase, liver form	PYGL	PYGL_HUMAN	-0.0339839	-0.276225	0.208257	5.00365	-0.28194	0.77918	0.947442	-5.97756	0.0553788	-0.186563	0.29732	5.00365	0.460007	0.647551	0.901091	-5.87273
Succinate-semialdehyde dehydrogenase, mitochondrial	ALDH5A1	SSDH_HUMAN	-0.0134978	-0.0546533	0.0276576	7.97327	-0.659124	0.512909	0.882528	-5.80797	0.00211664	-0.038988	0.0432212	7.97327	0.103487	0.918	0.98349	-5.96849
NudC domain-containing protein 2	NUDCD2	NUDC2_HUMAN	0.0163541	-0.0416836	0.0743918	5.915	0.566301	0.57378	0.899651	-5.86217	-0.00428	-0.062246	0.053686	5.915	-0.148389	0.882646	0.974964	-5.96309
Osteoclast-stimulating factor 1	OSTF1	OSTF1_HUMAN	0.0293275	-0.033339	0.0919939	6.09942	0.940526	0.351573	0.811898	-5.59474	0.0311712	-0.0314178	0.0937602	6.09942	1.00089	0.321809	0.758989	-5.50007
Tenascin-R	TNR	TENR_HUMAN	-0.0160503	-0.0450936	0.012993	8.55827	-1.11063	0.272163	0.783239	-5.43087	-0.00199849	-0.0310059	0.0270089	8.55827	-0.13846	0.890446	0.976989	-5.96445
MAP6 domain-containing protein 1	MAP6D1	MA6D1_HUMAN	-0.00575438	-0.14038	0.128872	6.66192	-0.0859516	0.931864	0.985295	-6.01217	0.0552879	-0.0791719	0.189748	6.66192	0.826841	0.412437	0.804438	-5.64924
V-type proton ATPase subunit S1	ATP6AP1	VAS1_HUMAN	-0.0666412	-0.233997	0.100715	6.95212	-0.801096	0.427111	0.84697	-5.70935	0.0164644	-0.150685	0.183613	6.95212	0.198163	0.843773	0.962737	-5.95484
Tight junction protein ZO-1	TJP1	ZO1_HUMAN	0.0171558	-0.0376542	0.0719658	6.57615	0.629046	0.532248	0.884036	-5.82642	0.0385649	-0.0161774	0.0933072	6.57615	1.41579	0.163177	0.674983	-5.03613
Glucosamine-6-phosphate isomerase 1	GNPDA1	GNPI1_HUMAN	0.00848739	-0.0410919	0.0580667	7.22904	0.344036	0.732294	0.938711	-5.95893	0.00533101	-0.044187	0.0548491	7.22904	0.21636	0.829608	0.961696	-5.95125
S-phase kinase-associated protein 1	SKP1	SKP1_HUMAN	-0.0100415	-0.0454071	0.0253241	7.82173	-0.570623	0.57087	0.89886	-5.85983	-0.012987	-0.0483089	0.0223349	7.82173	-0.738916	0.463492	0.820153	-5.71425
Vacuolar protein sorting-associated protein VTA1 homolog	VTA1	VTA1_HUMAN	0.00714414	-0.058715	0.0730033	6.56654	0.218004	0.828333	0.955097	-5.9929	-0.0157297	-0.0815074	0.050048	6.56654	-0.480588	0.632954	0.896957	-5.86352
Catalase	CAT	CATA_HUMAN	0.0579004	-0.0790475	0.194848	7.34423	0.850475	0.399359	0.839259	-5.67074	0.0145251	-0.122254	0.151304	7.34423	0.213617	0.831767	0.961696	-5.9518
Drebrin-like protein	DBNL	DBNL_HUMAN	-0.0513244	-0.12289	0.0202414	6.46942	-1.44128	0.155881	0.711736	-5.0395	-0.0291036	-0.100581	0.0423737	6.46942	-0.818294	0.417161	0.806386	-5.65596
FXYD domain-containing ion transport regulator 6	FXYD6	FXYD6_HUMAN	0.0234435	-0.0412199	0.0881069	7.48481	0.72861	0.469717	0.8647	-5.76212	0.0223472	-0.0422363	0.0869307	7.48481	0.695396	0.4901	0.835485	-5.74375
Neuronal calcium sensor 1	NCS1	NCS1_HUMAN	0.0385505	-0.0150548	0.0921557	7.10038	1.44528	0.154759	0.710569	-5.03419	0.0238756	-0.0296634	0.0774146	7.10038	0.89622	0.374528	0.782803	-5.59312
Protein NipSnap homolog 1	NIPSNAP1	NIPS1_HUMAN	-0.00950881	-0.052233	0.0332154	7.70096	-0.447284	0.656646	0.923186	-5.91981	0.00341018	-0.0392612	0.0460816	7.70096	0.16061	0.873063	0.972508	-5.96129
Calcium-binding protein 1	CABP1	CABP1_HUMAN	0.0421129	-0.0340574	0.118283	6.37019	1.11112	0.271953	0.783239	-5.43036	0.0231287	-0.0529475	0.0992049	6.37019	0.61099	0.544037	0.868721	-5.79595
Synaptojanin-1	SYNJ1	SYNJ1_HUMAN	-0.0252901	-0.0558657	0.00528553	8.13096	-1.66229	0.102856	0.643301	-4.7264	-0.0244195	-0.0549574	0.00611831	8.13096	-1.60705	0.114484	0.628816	-4.77303
Solute carrier family 12 member 5	SLC12A5	S12A5_HUMAN	-0.0123695	-0.069799	0.04506	7.80942	-0.432861	0.66702	0.923792	-5.92588	-0.0150892	-0.0724477	0.0422693	7.80942	-0.528688	0.599415	0.888246	-5.84045
S-adenosylmethionine synthase isoform type-2	MAT2A	METK2_HUMAN	-0.000922467	-0.0353982	0.0335533	7.31038	-0.0537735	0.957335	0.99079	-6.01433	-0.000492512	-0.0349256	0.0339406	7.31038	-0.0287456	0.977185	0.99683	-5.97321
Core histone macro-H2A.1	H2AFY	H2AY_HUMAN	0.0110106	-0.0599385	0.0819598	6.66288	0.311886	0.756454	0.941831	-5.96904	-0.0180234	-0.0888849	0.0528381	6.66288	-0.511161	0.61154	0.890572	-5.84911
Hepatoma-derived growth factor-related protein 3	HDGFL3	HDGR3_HUMAN	0.0386773	-0.0813834	0.158738	6.65385	0.647705	0.520259	0.882528	-5.81502	0.0451744	-0.0747379	0.165087	6.65385	0.757443	0.452483	0.816818	-5.7011
Palmitoyl-protein thioesterase 1	PPT1	PPT1_HUMAN	0.0507029	-0.0190481	0.120454	7.03231	1.46088	0.150448	0.707631	-5.01337	0.0484152	-0.0212496	0.11808	7.03231	1.39669	0.168817	0.678872	-5.06074
182 kDa tankyrase-1-binding protein	TNKS1BP1	TB182_HUMAN	-0.0728172	-0.214857	0.0692223	5.53308	-1.03028	0.307949	0.800419	-5.51151	-0.0284635	-0.170328	0.113401	5.53308	-0.403225	0.688541	0.916638	-5.89605
Fumarate hydratase, mitochondrial	FH	FUMH_HUMAN	0.00794682	-0.0343822	0.0502759	7.97788	0.377299	0.707585	0.933015	-5.94743	-0.00806034	-0.0503371	0.0342164	7.97788	-0.383162	0.703261	0.920619	-5.90357
Cullin-associated NEDD8-dissociated protein 1	CAND1	CAND1_HUMAN	-0.00356157	-0.0280967	0.0209735	8.31231	-0.291732	0.771726	0.944204	-5.97487	0.00678381	-0.017721	0.0312886	8.31231	0.556357	0.580505	0.883964	-5.8262
2',3'-cyclic-nucleotide 3'-phosphodiesterase	CNP	CN37_HUMAN	0.0244098	-0.0368079	0.0856275	9.19731	0.801504	0.42675	0.84697	-5.70917	0.0343676	-0.0267744	0.0955097	9.19731	1.12987	0.264089	0.72543	-5.3719
Proteasome subunit alpha type-7	PSMA7	PSA7_HUMAN	0.0290088	-0.0174826	0.0755002	7.36692	1.25397	0.215815	0.763301	-5.27282	0.00266568	-0.0437682	0.0490996	7.36692	0.115373	0.908622	0.980956	-5.96725
Alpha-adducin	ADD1	ADDA_HUMAN	-0.0116737	-0.0434935	0.0201461	8.29	-0.737295	0.464468	0.863152	-5.75607	-0.0172386	-0.0490191	0.0145419	8.29	-1.09012	0.281006	0.737834	-5.41299
Actin-related protein 2/3 complex subunit 3	ARPC3	ARPC3_HUMAN	-0.0251396	-0.10002	0.0497402	7.06808	-0.674722	0.503031	0.879099	-5.79807	-0.0367304	-0.111518	0.0380569	7.06808	-0.987026	0.32849	0.759115	-5.51296
UDP-glucose 4-epimerase	GALE	GALE_HUMAN	-0.0215729	-0.114369	0.0712235	5.24808	-0.467206	0.642429	0.91825	-5.91109	-0.00633791	-0.0990196	0.0863437	5.24808	-0.137431	0.891255	0.976989	-5.96459
Pyridoxine-5'-phosphate oxidase	PNPO	PNPO_HUMAN	-0.0196404	-0.076564	0.0372831	6.99288	-0.69341	0.491334	0.873707	-5.7859	-0.00933068	-0.0661839	0.0475225	6.99288	-0.329829	0.742938	0.938791	-5.92169
Complement component 1 Q subcomponent-binding protein, mitochondrial	C1QBP	C1QBP_HUMAN	0.00280703	-0.0429163	0.0485304	7.71962	0.123379	0.902313	0.980769	-6.00841	0.0283106	-0.0173562	0.0739775	7.71962	1.24589	0.218744	0.709484	-5.24416
Tyrosine-protein phosphatase non-receptor type substrate 1	SIRPA	SHPS1_HUMAN	4.34088e-05	-0.0586461	0.058733	8.40365	0.00148644	0.99882	0.99927	-6.01572	-0.0440832	-0.1027	0.0145338	8.40365	-1.5114	0.137124	0.64798	-4.90837
Synaptotagmin-5	SYT5	SYT5_HUMAN	-0.0506314	-0.156389	0.0551267	7.21885	-0.962633	0.340566	0.802936	-5.57482	0.00741538	-0.098212	0.113043	7.21885	0.14116	0.888335	0.976989	-5.96409
Peroxiredoxin-2	PRDX2	PRDX2_HUMAN	0.0271887	-0.016807	0.0711844	8.63481	1.24197	0.220175	0.763695	-5.28675	0.0123458	-0.0315955	0.0562871	8.63481	0.564647	0.574896	0.881124	-5.82179
Calmodulin-regulated spectrin-associated protein 2	CAMSAP2	CAMP2_HUMAN	-0.0151372	-0.088928	0.0586536	5.69635	-0.412264	0.681948	0.927829	-5.93421	-0.00506888	-0.0787685	0.0686307	5.69635	-0.138222	0.890633	0.976989	-5.96448
Elongation factor 1-beta	EEF1B2	EF1B_HUMAN	0.0164708	-0.0293925	0.0623341	7.32712	0.721739	0.473893	0.866293	-5.76685	0.00535501	-0.0404516	0.0511617	7.32712	0.234943	0.815234	0.961696	-5.94725
Dynein light chain 1, cytoplasmic	DYNLL1	DYL1_HUMAN	-0.0750774	-0.196759	0.0466044	6.61538	-1.24052	0.220806	0.763854	-5.28837	-0.0466017	-0.168133	0.0749297	6.61538	-0.770961	0.444504	0.815303	-5.69135
Cytoplasmic FMR1-interacting protein 1	CYFIP1	CYFP1_HUMAN	0.0221861	-0.0345877	0.07896	6.73346	0.785352	0.436038	0.851109	-5.72135	0.0106377	-0.046066	0.0673414	6.73346	0.377022	0.707789	0.923111	-5.90579
26S proteasome non-ATPase regulatory subunit 3	PSMD3	PSMD3_HUMAN	0.0119589	-0.0246503	0.0485682	6.85115	0.656497	0.514583	0.882528	-5.80961	-0.000793601	-0.0373576	0.0357704	6.85115	-0.0436194	0.965385	0.994872	-5.9727
Dynein light chain roadblock-type 1	DYNLRB1	DLRB1_HUMAN	-0.00299266	-0.0545881	0.0486028	7.2225	-0.116567	0.907681	0.981338	-6.00919	-0.018394	-0.0699257	0.0331377	7.2225	-0.717353	0.476571	0.825353	-5.72908
Calcium-dependent secretion activator 2	CADPS2	A0A087X1P3_HUMAN	0.033636	-0.0392072	0.106479	6.74442	0.927996	0.35797	0.814365	-5.60578	-0.000225088	-0.0729782	0.0725281	6.74442	-0.00621772	0.995064	0.99743	-5.97359
DnaJ homolog subfamily B member 6	DNAJB6	DNJB6_HUMAN	0.0323098	-0.0332859	0.0979055	6.68096	0.989896	0.3271	0.800419	-5.54985	0.0237441	-0.0417705	0.0892587	6.68096	0.728364	0.469866	0.822438	-5.72156
Arf-GAP domain and FG repeat-containing protein 1	AGFG1	AGFG1_HUMAN	-0.0330786	-0.0930278	0.0268706	6.23173	-1.1089	0.272897	0.783239	-5.43266	-0.0243515	-0.0842267	0.0355236	6.23173	-0.817355	0.417692	0.806813	-5.65668
Calcium uptake protein 3, mitochondrial	MICU3	MICU3_HUMAN	-0.0193491	-0.110912	0.0722138	5.89519	-0.42469	0.672926	0.926843	-5.92923	-0.0120947	-0.103544	0.0793551	5.89519	-0.265792	0.791517	0.956199	-5.93988
Tubulin-specific chaperone E	TBCE	TBCE_HUMAN	-0.0463984	-0.121448	0.0286509	5.81654	-1.24247	0.219989	0.763695	-5.28616	-0.0153083	-0.0902649	0.0596483	5.81654	-0.410439	0.683278	0.915694	-5.89326
AP-3 complex subunit delta-1	AP3D1	AP3D1_HUMAN	0.00647747	-0.0298996	0.0428546	7.48135	0.357856	0.721992	0.93402	-5.95428	0.000919413	-0.0354127	0.0372516	7.48135	0.050857	0.959647	0.992497	-5.97237
Adenine phosphoribosyltransferase	APRT	APT_HUMAN	-0.0111651	-0.123894	0.101563	6.07769	-0.19905	0.843049	0.959791	-5.99669	0.0782508	-0.0343383	0.19084	6.07769	1.39677	0.168794	0.678872	-5.06064
Lambda-crystallin homolog	CRYL1	CRYL1_HUMAN	0.0267257	-0.0243639	0.0778153	7.33269	1.0513	0.29829	0.79975	-5.49097	0.0512412	0.000214716	0.102268	7.33269	2.01816	0.0490806	0.525291	-4.1091
RNA-binding protein FUS	FUS	FUS_HUMAN	-0.0239946	-0.0897747	0.0417855	7.21346	-0.733077	0.467013	0.864173	-5.75902	0.00549586	-0.060203	0.0711947	7.21346	0.168116	0.867186	0.972195	-5.96011
BTB/POZ domain-containing protein KCTD16	KCTD16	KCD16_HUMAN	-0.0198504	-0.0801232	0.0404223	6.47327	-0.661881	0.511156	0.882528	-5.80623	-0.0220267	-0.082225	0.0381716	6.47327	-0.735354	0.465637	0.821267	-5.71673
Beta-centractin	ACTR1B	ACTY_HUMAN	-0.00490477	-0.0477759	0.0379663	7.36692	-0.229924	0.81911	0.95364	-5.99034	-0.0180204	-0.0608386	0.0247977	7.36692	-0.845801	0.401785	0.796055	-5.63441
Leucine zipper transcription factor-like protein 1	LZTFL1	LZTL1_HUMAN	-0.00511719	-0.0506431	0.0404087	6.55173	-0.225894	0.822226	0.95364	-5.99122	-0.0406188	-0.0860885	0.00485079	6.55173	-1.7953	0.0787893	0.580002	-4.48522
Calcium-binding mitochondrial carrier protein SCaMC-2	SLC25A25	SCMC2_HUMAN	0.0193213	-0.0371905	0.0758331	6.52846	0.687113	0.495259	0.874597	-5.79004	-0.0139194	-0.0703614	0.0425226	6.52846	-0.495619	0.622384	0.893196	-5.85655
Tyrosine-protein phosphatase non-receptor type 11	PTPN11	PTN11_HUMAN	-0.0286909	-0.0749791	0.0175972	7.19942	-1.24568	0.218821	0.763695	-5.28246	-0.0218772	-0.0681082	0.0243537	7.19942	-0.951021	0.346273	0.764338	-5.54563
Receptor-type tyrosine-protein phosphatase delta	PTPRD	PTPRD_HUMAN	-0.0254399	-0.0661226	0.0152428	6.36615	-1.25671	0.214829	0.763301	-5.26962	-0.012829	-0.0534614	0.0278035	6.36615	-0.634527	0.528696	0.861441	-5.78206
3'(2'),5'-bisphosphate nucleotidase 1	BPNT1	BPNT1_HUMAN	0.000832806	-0.0574313	0.0590969	6.41885	0.0287259	0.9772	0.992475	-6.01532	0.00389269	-0.0542995	0.0620848	6.41885	0.134436	0.89361	0.976989	-5.96497
Programmed cell death protein 6	PDCD6	PDCD6_HUMAN	-0.0197619	-0.0760599	0.036536	6.98769	-0.705452	0.483877	0.870166	-5.7779	-0.0131968	-0.0694252	0.0430316	6.98769	-0.471676	0.639257	0.896957	-5.86756
Neurobeachin	NBEA	NBEA_HUMAN	0.0167265	-0.0269062	0.0603591	6.46712	0.770412	0.444763	0.855559	-5.73237	0.0145349	-0.0290439	0.0581136	6.46712	0.670297	0.505823	0.846891	-5.75996
Apolipoprotein D	APOD	APOD_HUMAN	-0.0715407	-0.217263	0.0741812	5.58942	-0.986642	0.328677	0.800419	-5.55288	0.00651453	-0.139027	0.152056	5.58942	0.0899552	0.92869	0.984541	-5.96974
Exportin-7	XPO7	XPO7_HUMAN	-0.00736004	-0.0442472	0.0295271	6.75423	-0.400992	0.690174	0.930572	-5.9386	-0.00914797	-0.0459896	0.0276936	6.75423	-0.499019	0.620004	0.892513	-5.85494
Spectrin beta chain, erythrocytic	SPTB	SPTB1_HUMAN	0.0277483	-0.0883854	0.143882	6.78365	0.480409	0.633119	0.91825	-5.90508	-0.0155174	-0.131508	0.100473	6.78365	-0.268986	0.789093	0.954725	-5.93905
Interleukin enhancer-binding factor 3	ILF3	ILF3_HUMAN	0.0223806	-0.0176912	0.0624523	7.12	1.12244	0.267158	0.783239	-5.41853	-0.000916813	-0.0409391	0.0391054	7.12	-0.0460373	0.963468	0.993862	-5.9726
Isocitrate dehydrogenase [NAD] subunit beta, mitochondrial	IDH3B	IDH3B_HUMAN	-0.0233227	-0.0667241	0.0200787	7.76923	-1.07995	0.285463	0.78897	-5.46233	-0.0334529	-0.0768007	0.00989483	7.76923	-1.55095	0.127364	0.641083	-4.85331
SRC kinase signaling inhibitor 1	SRCIN1	SRCN1_HUMAN	0.0159997	-0.0458539	0.0778532	7.07538	0.519849	0.605515	0.911142	-5.88626	0.0096422	-0.0521349	0.0714193	7.07538	0.313675	0.755103	0.941465	-5.92664
6-phosphofructo-2-kinase/fructose-2,6-bisphosphatase 2	PFKFB2	F262_HUMAN	0.0323432	-0.0557973	0.120484	6.33981	0.737459	0.464369	0.863152	-5.75595	0.0582258	-0.0298057	0.146257	6.33981	1.32925	0.189935	0.702452	-5.14515
Solute carrier family 2, facilitated glucose transporter member 3	SLC2A3	GTR3_HUMAN	-0.0230657	-0.0805341	0.0344027	7.3725	-0.806619	0.423793	0.84697	-5.7053	-0.0273205	-0.0847179	0.0300769	7.3725	-0.956594	0.343479	0.761447	-5.54065
Ubiquitin-like modifier-activating enzyme 1	UBA1	UBA1_HUMAN	0.0123083	-0.0203091	0.0449257	8.33519	0.758365	0.451873	0.86115	-5.74111	-0.0035062	-0.0360833	0.0290709	8.33519	-0.216299	0.829655	0.961696	-5.95126
Secretogranin-3	SCG3	SCG3_HUMAN	-0.0192944	-0.0799717	0.0413829	6.45673	-0.639052	0.525773	0.882676	-5.82037	-0.025424	-0.0860263	0.0351782	6.45673	-0.843115	0.403271	0.796729	-5.63654
Signal recognition particle 54 kDa protein	SRP54	SRP54_HUMAN	0.0278443	-0.0656551	0.121344	5.44615	0.598493	0.552275	0.890985	-5.84429	-0.0026388	-0.0960227	0.0907451	5.44615	-0.0567891	0.954945	0.990088	-5.97207
Serine--tRNA ligase, mitochondrial	SARS2	SYSM_HUMAN	0.00996189	-0.0606229	0.0805467	6.74692	0.283636	0.777887	0.947442	-5.9771	0.0181075	-0.0523901	0.088605	6.74692	0.516196	0.608045	0.890572	-5.84665
Plasma membrane calcium-transporting ATPase 4 (Fragment)	ATP2B4	H7BY13_HUMAN	0.0131525	-0.0608888	0.0871939	6.81904	0.356998	0.72263	0.93402	-5.95457	-0.00977241	-0.0837223	0.0641775	6.81904	-0.26558	0.79168	0.956199	-5.93993
Glutamate receptor 3	GRIA3	GRIA3_HUMAN	-0.0195462	-0.0625179	0.0234255	6.65058	-0.914135	0.365133	0.820548	-5.61782	0.00130814	-0.0416105	0.0442267	6.65058	0.0612545	0.951406	0.989142	-5.97182
Diacylglycerol kinase beta	DGKB	DGKB_HUMAN	0.0155024	-0.103547	0.134552	6.14115	0.261699	0.794653	0.949782	-5.98284	0.0312561	-0.0876461	0.150158	6.14115	0.528294	0.599686	0.888246	-5.84065
ADP-ribosylation factor-like protein 8B	ARL8B	ARL8B_HUMAN	-0.0216601	-0.0976748	0.0543545	7.03904	-0.572657	0.569502	0.898307	-5.85872	-0.0104765	-0.0863972	0.0654443	7.03904	-0.277323	0.782702	0.951994	-5.93689
Dolichyl-diphosphooligosaccharide--protein glycosyltransferase subunit 1	RPN1	RPN1_HUMAN	0.0190162	-0.0320478	0.0700802	7.15846	0.74841	0.457799	0.863152	-5.74823	0.0136344	-0.0373665	0.0646353	7.15846	0.537265	0.593522	0.888246	-5.83611
CaM kinase-like vesicle-associated protein	CAMKV	E7ETR1_HUMAN	-0.0226721	-0.0837454	0.0384013	6.13423	-0.746054	0.459208	0.863152	-5.7499	-0.0259112	-0.0869091	0.0350866	6.13423	-0.853698	0.397437	0.794805	-5.62809
Ras-related protein Rab-3D	RAB3D	RAB3D_HUMAN	-0.00138812	-0.0656112	0.062835	7.59712	-0.0434377	0.96553	0.992265	-6.01481	-0.0271244	-0.0912681	0.0370193	7.59712	-0.849839	0.399558	0.794805	-5.63119
1-acyl-sn-glycerol-3-phosphate acyltransferase alpha	AGPAT1	PLCA_HUMAN	0.0708136	-0.146464	0.288091	5.98346	0.655509	0.51531	0.882528	-5.81013	-0.0133062	-0.230315	0.203703	5.98346	-0.123325	0.902371	0.976989	-5.96634
Prefoldin subunit 6	PFDN6	PFD6_HUMAN	0.0264303	-0.0228039	0.0756644	6.81288	1.07886	0.285945	0.789462	-5.46344	0.0253428	-0.0238305	0.0745162	6.81288	1.03575	0.305414	0.749205	-5.46689
RNA-binding protein Nova-1	NOVA1	NOVA1_HUMAN	-0.0134908	-0.078212	0.0512304	5.98346	-0.418911	0.677116	0.926843	-5.93157	0.00879068	-0.0558505	0.0734319	5.98346	0.273303	0.785772	0.954388	-5.93795
Acetyl-CoA acetyltransferase, mitochondrial	ACAT1	THIL_HUMAN	0.00675338	-0.0316328	0.0451396	8.11923	0.353571	0.725181	0.93402	-5.95574	0.0212999	-0.0170389	0.0596386	8.11923	1.11653	0.269655	0.729753	-5.38586
Tubulin-folding cofactor B	TBCB	TBCB_HUMAN	0.0111875	-0.0362357	0.0586107	7.31	0.474103	0.637537	0.91825	-5.90799	-0.00346825	-0.0508329	0.0438964	7.31	-0.147159	0.883612	0.975201	-5.96326
ADP-ribosylation factor 3	ARF3	ARF3_HUMAN	-0.02049	-0.0673828	0.0264028	8.40827	-0.878145	0.384161	0.833291	-5.64828	-0.0189671	-0.0658019	0.0278678	8.40827	-0.813883	0.419659	0.808399	-5.65935
Guanine nucleotide-binding protein-like 1	GNL1	GNL1_HUMAN	0.0081373	-0.0540555	0.0703301	7.11577	0.262949	0.793695	0.949782	-5.98253	0.0172771	-0.0448388	0.0793931	7.11577	0.558984	0.578725	0.883908	-5.82481
Microsomal glutathione S-transferase 3	MGST3	MGST3_HUMAN	-0.0136348	-0.060827	0.0335573	7.74019	-0.580646	0.564146	0.894735	-5.85432	0.0134714	-0.0336624	0.0606052	7.74019	0.574397	0.568333	0.880675	-5.81652
Fibroblast growth factor 1	FGF1	FGF1_HUMAN	0.0274212	-0.0491529	0.103995	6.50769	0.719674	0.475153	0.866529	-5.76826	0.0288981	-0.0475815	0.105378	6.50769	0.759372	0.451277	0.816818	-5.69978
Collagen alpha-1(XVIII) chain	COL18A1	COIA1_HUMAN	0.0772782	-0.0776559	0.232212	6.00885	1.00273	0.320994	0.800419	-5.53777	0.0554086	-0.0993341	0.210151	6.00885	0.719846	0.475092	0.824618	-5.72734
Nucleolin	NCL	NUCL_HUMAN	0.0158006	-0.0220421	0.0536433	7.53	0.839117	0.405489	0.840314	-5.67998	0.00509146	-0.0327044	0.0428874	7.53	0.270725	0.787742	0.954725	-5.93861
Serine/threonine-protein phosphatase 2A 65 kDa regulatory subunit A alpha isoform	PPP2R1A	2AAA_HUMAN	-0.0190139	-0.0487507	0.010723	8.33096	-1.28501	0.204845	0.755949	-5.23624	-0.0203963	-0.0500964	0.00930387	8.33096	-1.38014	0.173823	0.684231	-5.08181
Metabotropic glutamate receptor 2	GRM2	GRM2_HUMAN	-0.0328255	-0.099313	0.033662	6.36962	-0.992207	0.325983	0.800419	-5.5477	-0.0118878	-0.0782931	0.0545176	6.36962	-0.359773	0.720566	0.930896	-5.91185
Prefoldin subunit 2	PFDN2	PFD2_HUMAN	-0.0139756	-0.059361	0.0314098	7.12981	-0.618851	0.538888	0.886657	-5.83248	-0.0149865	-0.0603158	0.0303428	7.12981	-0.664436	0.509534	0.849659	-5.76366
Calmodulin regulator protein PCP4	PCP4	PCP4_HUMAN	0.0101696	-0.126279	0.146618	6.76115	0.149881	0.881491	0.974612	-6.00493	-0.069919	-0.206199	0.0663609	6.76115	-1.03175	0.307395	0.750576	-5.47064
Galectin-related protein	LGALSL	LEGL_HUMAN	-0.00961473	-0.0776898	0.0584603	6.97115	-0.283844	0.777729	0.947442	-5.97705	0.000681077	-0.0673099	0.068672	6.97115	0.0201315	0.98402	0.997071	-5.97342
Kynurenine--oxoglutarate transaminase 3	KYAT3	KAT3_HUMAN	-0.0332515	-0.193951	0.127448	6.88788	-0.416267	0.67911	0.927558	-5.93256	-0.0682834	-0.228784	0.0922174	6.88788	-0.85588	0.396408	0.794651	-5.62617
cGMP-dependent 3',5'-cyclic phosphodiesterase	PDE2A	PDE2A_HUMAN	-0.0343446	-0.087563	0.0188739	7.13865	-1.29696	0.200733	0.755572	-5.22193	-0.0170567	-0.0702094	0.0360959	7.13865	-0.644914	0.521998	0.858202	-5.77576
Volume-regulated anion channel subunit LRRC8A	LRRC8A	LRC8A_HUMAN	-0.0242188	-0.084848	0.0364105	6.57346	-0.802788	0.425984	0.84697	-5.70823	0.00213299	-0.0584213	0.0626873	6.57346	0.0707905	0.943853	0.986741	-5.97121
DnaJ homolog subfamily A member 3, mitochondrial	DNAJA3	DNJA3_HUMAN	0.0398526	-0.073692	0.153397	6.14154	0.705376	0.483924	0.870166	-5.77795	-0.00250712	-0.115911	0.110897	6.14154	-0.0444301	0.964743	0.994604	-5.97267
Sorting nexin-5	SNX5	SNX5_HUMAN	-0.0161731	-0.0540274	0.0216812	6.58923	-0.858637	0.394732	0.836471	-5.6643	-0.0145296	-0.0523371	0.0232778	6.58923	-0.772339	0.443632	0.815303	-5.69041
Beta-1,4-glucuronyltransferase 1	B4GAT1	B4GA1_HUMAN	0.0415777	-0.0290047	0.11216	5.51538	1.18385	0.242199	0.774418	-5.35239	0.0246113	-0.0458838	0.0951065	5.51538	0.701628	0.486239	0.832179	-5.73963
Cysteine desulfurase, mitochondrial	NFS1	NFS1_HUMAN	-0.00725242	-0.076849	0.0623442	7.03	-0.209424	0.834988	0.956481	-5.99466	-0.0452287	-0.114739	0.0242819	7.03	-1.30766	0.197106	0.702452	-5.17137
Fatty aldehyde dehydrogenase	ALDH3A2	AL3A2_HUMAN	0.0159323	-0.0282458	0.0601103	6.44288	0.724773	0.472047	0.866047	-5.76477	0.0287733	-0.0153502	0.0728967	6.44288	1.31054	0.196138	0.702452	-5.1679
Ras-related protein Rab-1B	RAB1B	RAB1B_HUMAN	0.0235575	-0.0592152	0.10633	7.08635	0.571969	0.569964	0.898307	-5.8591	0.0448352	-0.0378352	0.127506	7.08635	1.08993	0.281086	0.737834	-5.41318
Mitochondrial 10-formyltetrahydrofolate dehydrogenase	ALDH1L2	AL1L2_HUMAN	0.0354606	-0.0445213	0.115442	6.17904	0.891015	0.377286	0.82893	-5.63753	0.000282326	-0.0796007	0.0801654	6.17904	0.00710275	0.994362	0.99743	-5.97358
Exocyst complex component 8	EXOC8	EXOC8_HUMAN	-0.0920317	-0.247482	0.0634188	5.86192	-1.18999	0.239832	0.774418	-5.34557	-0.0907809	-0.246039	0.0644775	5.86192	-1.17527	0.245614	0.710045	-5.3233
Protein RUFY3	RUFY3	RUFY3_HUMAN	-0.00632738	-0.06513	0.0524752	7.67288	-0.216251	0.829692	0.955557	-5.99326	0.0137998	-0.0449301	0.0725298	7.67288	0.472221	0.63887	0.896957	-5.86731
Membrane-associated progesterone receptor component 2	PGRMC2	PGRC2_HUMAN	-0.0224409	-0.0776826	0.0328008	6.91692	-0.816402	0.418231	0.841987	-5.69778	-0.0126861	-0.0678596	0.0424873	6.91692	-0.462093	0.646065	0.899987	-5.87181
Multifunctional protein ADE2	PAICS	PUR6_HUMAN	0.0029237	-0.0456852	0.0515326	7.02212	0.120878	0.904283	0.980769	-6.0087	0.0258179	-0.0227309	0.0743668	7.02212	1.06874	0.290435	0.739242	-5.43449
SAP domain-containing ribonucleoprotein	SARNP	SARNP_HUMAN	0.0355856	-0.0489153	0.120086	6.09115	0.846338	0.401489	0.839259	-5.67422	0.0182488	-0.0661476	0.102645	6.09115	0.434552	0.6658	0.909437	-5.88356
Glycolipid transfer protein	GLTP	GLTP_HUMAN	0.0183241	-0.0475011	0.0841494	6.78904	0.559451	0.578409	0.900614	-5.86585	0.0295178	-0.0362261	0.0952617	6.78904	0.902318	0.371313	0.779854	-5.58797
Ras-related protein Rab-5B	RAB5B	RAB5B_HUMAN	-0.00117808	-0.0300234	0.0276673	7.33923	-0.0820785	0.934919	0.985295	-6.01248	-0.00327329	-0.032083	0.0255364	7.33923	-0.228337	0.820337	0.961696	-5.94871
Golgin subfamily A member 3	GOLGA3	GOGA3_HUMAN	0.0489269	-0.107979	0.205833	5.72962	0.626669	0.533792	0.884036	-5.82784	0.0138448	-0.142868	0.170557	5.72962	0.177547	0.859812	0.969107	-5.95855
Heterogeneous nuclear ribonucleoprotein D-like	HNRNPDL	HNRDL_HUMAN	0.0151633	-0.0500861	0.0804127	7.15712	0.467033	0.642551	0.91825	-5.91117	-0.000613798	-0.0657826	0.064555	7.15712	-0.0189285	0.984975	0.997071	-5.97344
Protein piccolo	PCLO	PCLO_HUMAN	-0.0323045	-0.0848107	0.0202018	7.16096	-1.23647	0.222193	0.76458	-5.29309	-0.0462762	-0.0987175	0.00616513	7.16096	-1.77343	0.0823869	0.593171	-4.52008
Thioredoxin-related transmembrane protein 4	TMX4	TMX4_HUMAN	0.0234793	-0.037424	0.0843826	6.34365	0.774775	0.442204	0.853527	-5.72917	0.00522302	-0.055605	0.0660511	6.34365	0.172563	0.863707	0.97139	-5.95938
Regulator of G-protein signaling 7	RGS7	RGS7_HUMAN	0.01642	-0.0391306	0.0719707	6.77981	0.594041	0.555224	0.890989	-5.84682	0.00871058	-0.0467714	0.0641926	6.77981	0.31552	0.75371	0.941465	-5.92609
WD repeat-containing protein 7	WDR7	WDR7_HUMAN	-0.0139786	-0.0609825	0.0330254	7.51885	-0.597667	0.552821	0.890985	-5.84476	-0.00372208	-0.0506679	0.0432238	7.51885	-0.159338	0.874059	0.972508	-5.96148
Proteasome subunit alpha type-2	PSMA2	PSA2_HUMAN	0.00117939	-0.0508933	0.053252	6.99904	0.0455176	0.96388	0.991924	-6.01473	-0.00802222	-0.0600305	0.0439861	6.99904	-0.309994	0.757884	0.941465	-5.92774
N-terminal EF-hand calcium-binding protein 2	NECAB2	NECA2_HUMAN	-0.0383198	-0.100201	0.0235611	7.055	-1.24451	0.219247	0.763695	-5.28381	-0.0244167	-0.0862212	0.0373877	7.055	-0.793961	0.431056	0.812098	-5.67444
Trafficking protein particle complex subunit 4	TRAPPC4	TPPC4_HUMAN	0.0250846	-0.0358863	0.0860555	5.79327	0.826828	0.412353	0.840314	-5.68967	0.0340102	-0.0268854	0.0949057	5.79327	1.12242	0.267168	0.729289	-5.37973
Protein FAM3C	FAM3C	FAM3C_HUMAN	0.0188113	-0.0348329	0.0724555	6.13635	0.704737	0.484318	0.870166	-5.77838	0.0351569	-0.018421	0.0887348	6.13635	1.31873	0.193404	0.702452	-5.15798
Catenin beta-1	CTNNB1	CTNB1_HUMAN	3.56502e-05	-0.062617	0.0626883	7.40788	0.00114355	0.999092	0.99927	-6.01572	-0.0243314	-0.0869066	0.0382437	7.40788	-0.781442	0.438311	0.814461	-5.68374
Signal recognition particle subunit SRP68	SRP68	SRP68_HUMAN	-0.0219988	-0.156219	0.112221	5.23231	-0.329392	0.743267	0.941037	-5.96365	0.0278111	-0.106243	0.161865	5.23231	0.416936	0.678551	0.915694	-5.8907
Serine/threonine-protein kinase TAO1	TAOK1	TAOK1_HUMAN	-0.0172921	-0.0964656	0.0618815	6.045	-0.438933	0.662645	0.923792	-5.92335	-0.0368561	-0.115932	0.0422196	6.045	-0.936694	0.353521	0.765942	-5.55831
Complement C3	C3	CO3_HUMAN	0.00929091	-0.156722	0.175304	7.46154	0.11259	0.910836	0.981381	-6.00963	-0.0412824	-0.207091	0.124526	7.46154	-0.50089	0.618789	0.891632	-5.85396
Alpha-tocopherol transfer protein-like	TTPAL	TTPAL_HUMAN	-0.0497709	-0.130854	0.0313124	6.35385	-1.2336	0.22325	0.765457	-5.29638	-0.0441717	-0.125155	0.0368114	6.35385	-1.09618	0.278373	0.736045	-5.40682
Eukaryotic translation initiation factor 6	EIF6	IF6_HUMAN	0.0362696	-0.0221817	0.0947209	6.18288	1.24704	0.218326	0.763695	-5.28088	0.0168381	-0.041541	0.0752171	6.18288	0.579651	0.564812	0.880675	-5.81364
Chloride intracellular channel protein 1	CLIC1	CLIC1_HUMAN	0.0615725	-0.0477137	0.170859	5.93173	1.13228	0.263042	0.783239	-5.40816	0.0724738	-0.0366774	0.181625	5.93173	1.33439	0.188259	0.702452	-5.13886
Neurofilament light polypeptide	NEFL	NFL_HUMAN	0.0238606	-0.0310737	0.0787949	9.04212	0.87291	0.38698	0.833291	-5.65262	0.030288	-0.0245784	0.0851544	9.04212	1.10942	0.272678	0.732713	-5.39323
Rho-associated protein kinase 2	ROCK2	ROCK2_HUMAN	-0.00969884	-0.0405286	0.0211309	7.29481	-0.632238	0.530178	0.88295	-5.8245	-0.0166816	-0.0474733	0.01411	7.29481	-1.08877	0.281594	0.737834	-5.41436
Retinol dehydrogenase 14	RDH14	RDH14_HUMAN	0.0239819	-0.0660348	0.113999	5.89962	0.535417	0.594789	0.906845	-5.87841	0.0466255	-0.04328	0.136531	5.89962	1.04224	0.302427	0.745452	-5.46059
Annexin A7	ANXA7	ANXA7_HUMAN	-0.0317755	-0.204027	0.140476	7.40135	-0.371118	0.712219	0.933015	-5.9496	-0.0755675	-0.247606	0.0964709	7.40135	-0.883674	0.381374	0.788234	-5.60343
APC membrane recruitment protein 2	AMER2	AMER2_HUMAN	-0.030581	-0.137223	0.076061	6.75115	-0.576478	0.566968	0.895975	-5.85659	0.00171236	-0.104798	0.108223	6.75115	0.0323193	0.974351	0.99683	-5.97311
Methionine--tRNA ligase, cytoplasmic	MARS	SYMC_HUMAN	0.00761592	-0.0396175	0.0548494	6.6225	0.324044	0.747287	0.941831	-5.96533	-0.00221253	-0.0493876	0.0449626	6.6225	-0.0942557	0.925291	0.983887	-5.96936
Serine/threonine-protein kinase 32C	STK32C	ST32C_HUMAN	-0.0223912	-0.227414	0.182631	5.91769	-0.219628	0.827099	0.954241	-5.99255	-0.0889604	-0.293729	0.115809	5.91769	-0.873662	0.386683	0.789451	-5.61177
NAD(P) transhydrogenase, mitochondrial	NNT	NNTM_HUMAN	0.00273414	-0.0346916	0.0401599	8.39865	0.146819	0.883879	0.975197	-6.00537	0.00410661	-0.0332729	0.0414861	8.39865	0.220791	0.826175	0.961696	-5.95033
Bcl-2-like protein 13	BCL2L13	B2L13_HUMAN	0.0369667	-0.0292623	0.103196	7.05731	1.12174	0.267452	0.783239	-5.41926	0.00361448	-0.0625327	0.0697616	7.05731	0.109816	0.913005	0.982596	-5.96785
Kinesin-associated protein 3	KIFAP3	KIFA3_HUMAN	0.0275939	-0.0526104	0.107798	5.79173	0.691428	0.492568	0.874238	-5.78721	0.0253976	-0.0547076	0.105503	5.79173	0.637181	0.52698	0.861082	-5.78046
NudC domain-containing protein 3	NUDCD3	NUDC3_HUMAN	-0.0106107	-0.0748875	0.0536661	6.1325	-0.331758	0.74149	0.94102	-5.9629	-0.046496	-0.110693	0.0177013	6.1325	-1.45556	0.151907	0.656665	-4.98391
Aldose reductase	AKR1B1	ALDR_HUMAN	-0.00253368	-0.0417656	0.0366982	7.92519	-0.129791	0.897265	0.978388	-6.00763	-0.0108464	-0.0500299	0.028337	7.92519	-0.556309	0.580538	0.883964	-5.82622
Nesprin-1	SYNE1	SYNE1_HUMAN	-0.00374682	-0.0566044	0.0491108	6.66192	-0.142458	0.887304	0.975197	-6.00597	-0.0201376	-0.0729299	0.0326547	6.66192	-0.766599	0.447007	0.815303	-5.69458
Trafficking protein particle complex subunit 3	TRAPPC3	TPPC3_HUMAN	0.0150099	-0.0401139	0.0701336	6.69712	0.547229	0.586712	0.900873	-5.87231	0.0146172	-0.0404385	0.0696728	6.69712	0.533571	0.596056	0.888246	-5.83799
ATP synthase subunit g, mitochondrial	ATP5L	ATP5L_HUMAN	-0.0161705	-0.0628266	0.0304855	7.58827	-0.696542	0.489389	0.873616	-5.78384	-0.00331692	-0.0499153	0.0432815	7.58827	-0.143052	0.886837	0.976989	-5.96383
Ubiquitin recognition factor in ER-associated degradation protein 1	UFD1	UFD1_HUMAN	-0.0347968	-0.106717	0.0371238	5.93942	-0.972338	0.33567	0.801064	-5.56607	-0.0307843	-0.102616	0.0410475	5.93942	-0.861278	0.39329	0.793144	-5.62198
Actin, cytoplasmic 1 (Fragment)	ACTB	A0A2R8YFE2_HUMAN	0.012928	-0.0643237	0.0901797	7.72	0.33637	0.73804	0.939455	-5.96142	0.0223391	-0.0548172	0.0994953	7.72	0.581953	0.563288	0.880675	-5.81236
Complement C4-A	C4A	CO4A_HUMAN	0.0327053	-0.128825	0.194236	6.92288	0.407329	0.685617	0.928693	-5.93609	-0.0159628	-0.177294	0.145368	6.92288	-0.199056	0.843078	0.962737	-5.95467
Protein S100-A1	S100A1	S10A1_HUMAN	0.0362205	-0.0294678	0.101909	7.49981	1.10815	0.273221	0.783239	-5.43344	0.0314065	-0.0342005	0.0970136	7.49981	0.962056	0.340756	0.761447	-5.53574
Ras-related protein Rab-15	RAB15	RAB15_HUMAN	-0.0193362	-0.0683609	0.0296886	8.18788	-0.792658	0.431807	0.850677	-5.71588	-0.0310138	-0.0799779	0.0179504	8.18788	-1.27294	0.209061	0.703978	-5.21269
4-trimethylaminobutyraldehyde dehydrogenase	ALDH9A1	AL9A1_HUMAN	0.0264505	-0.0234415	0.0763425	7.92096	1.06545	0.291905	0.794228	-5.47691	0.0340838	-0.0157465	0.0839142	7.92096	1.37463	0.175516	0.686731	-5.08878
Pyridoxal kinase	PDXK	PDXK_HUMAN	0.0184782	-0.0403402	0.0772966	7.60231	0.631361	0.530746	0.88333	-5.82503	0.0199866	-0.0387591	0.0787323	7.60231	0.683744	0.497365	0.839062	-5.75135
Amyloid-beta A4 protein	APP	A4_HUMAN	-0.0464562	-0.208094	0.115181	7.27404	-0.578209	0.565886	0.895355	-5.85556	-0.0149861	-0.176424	0.146452	7.27404	-0.186752	0.852659	0.966918	-5.95694
Profilin-1	PFN1	PROF1_HUMAN	0.0275336	-0.0184451	0.0735123	8.01731	1.20348	0.234588	0.773159	-5.33055	0.0179568	-0.0279651	0.0638787	8.01731	0.785851	0.435748	0.814441	-5.68048
Ras-related protein Rab-7a	RAB7A	RAB7A_HUMAN	-0.00496792	-0.0376727	0.0277368	8.0975	-0.305277	0.761451	0.942473	-5.97099	-0.0019566	-0.0346209	0.0307077	8.0975	-0.120382	0.904674	0.978495	-5.96669
Immunoglobulin kappa variable 1D-33	IGKV1D-33	KVD33_HUMAN	0.118764	-0.106429	0.343956	6.04442	1.06086	0.294153	0.795129	-5.48133	0.0686104	-0.156304	0.293525	6.04442	0.613626	0.542411	0.868258	-5.79431
Probable phospholipid-transporting ATPase IIA	ATP9A	ATP9A_HUMAN	-0.0204549	-0.083051	0.0421411	6.76558	-0.656723	0.514439	0.882528	-5.80947	-0.0012006	-0.0637193	0.0613181	6.76558	-0.0385939	0.969371	0.995666	-5.9729
Serine/threonine-protein phosphatase 6 regulatory subunit 2	PPP6R2	PP6R2_HUMAN	0.0170283	-0.0495062	0.0835627	6.005	0.514345	0.609328	0.911886	-5.88898	0.0180323	-0.0484199	0.0844846	6.005	0.545347	0.587995	0.887448	-5.83196
Contactin-2	CNTN2	CNTN2_HUMAN	-0.00952701	-0.0605767	0.0415227	6.92212	-0.375055	0.709242	0.933015	-5.94824	0.0396158	-0.0113708	0.0906024	6.92212	1.5615	0.124857	0.638422	-4.83841
Acidic fibroblast growth factor intracellular-binding protein	FIBP	FIBP_HUMAN	0.00820058	-0.0390101	0.0554113	6.63077	0.349088	0.728523	0.936981	-5.95725	0.0135054	-0.0336469	0.0606578	6.63077	0.575621	0.567512	0.880675	-5.81585
Nucleolar protein 58	NOP58	NOP58_HUMAN	-0.00802273	-0.0746777	0.0586323	5.85327	-0.241891	0.809876	0.951804	-5.98763	-0.0258869	-0.0924595	0.0406857	5.85327	-0.781476	0.438292	0.814461	-5.68371
Phosphatidylinositide phosphatase SAC1	SACM1L	SAC1_HUMAN	0.0157396	-0.0413266	0.0728059	6.95596	0.554302	0.581899	0.900668	-5.86859	-1.81691e-05	-0.0570139	0.0569775	6.95596	-0.000640652	0.999491	0.999491	-5.97361
N-acetyl-D-glucosamine kinase	NAGK	NAGK_HUMAN	-0.00294099	-0.0571149	0.0512329	6.98942	-0.109103	0.913568	0.981381	-6.01	0.00358184	-0.0505251	0.0576888	6.98942	0.13304	0.894708	0.976989	-5.96515
Protein lin-7 homolog A	LIN7A	LIN7A_HUMAN	-0.0255608	-0.0826814	0.0315598	7.13615	-0.899317	0.372893	0.8266	-5.63051	-0.0162235	-0.0732735	0.0408265	7.13615	-0.571506	0.570276	0.880892	-5.81809
Engulfment and cell motility protein 1	ELMO1	ELMO1_HUMAN	0.0205943	-0.0373176	0.0785061	5.92135	0.714677	0.478208	0.86953	-5.77167	0.00951946	-0.0483208	0.0673597	5.92135	0.33076	0.742239	0.938791	-5.92139
FAS-associated factor 2	FAF2	FAF2_HUMAN	0.00891709	-0.0551135	0.0729477	6.08962	0.279877	0.780753	0.947442	-5.97812	0.028444	-0.0355074	0.0923955	6.08962	0.893864	0.375775	0.783987	-5.5951
39S ribosomal protein L49, mitochondrial	MRPL49	RM49_HUMAN	0.0232623	-0.0331065	0.079631	6.075	0.829363	0.410931	0.840314	-5.68768	0.0350907	-0.0212084	0.0913898	6.075	1.25263	0.216301	0.707742	-5.23637
UBX domain-containing protein 6	UBXN6	UBXN6_HUMAN	-0.00627696	-0.0613703	0.0488164	6.67788	-0.228971	0.819847	0.95364	-5.99055	0.00354317	-0.0514821	0.0585684	6.67788	0.129408	0.897566	0.976989	-5.96561
Immunoglobulin heavy constant gamma 3	IGHG3	IGHG3_HUMAN	-0.0267292	-0.304704	0.251246	6.43423	-0.193447	0.847443	0.962684	-5.99773	-0.125443	-0.403075	0.152189	6.43423	-0.90899	0.367997	0.776948	-5.58212
GTP-binding protein Rheb	RHEB	RHEB_HUMAN	-0.00685377	-0.0712025	0.057495	6.68231	-0.214053	0.831396	0.95584	-5.99372	0.00973328	-0.054536	0.0740025	6.68231	0.30436	0.762146	0.944668	-5.92939
Paraspeckle component 1	PSPC1	PSPC1_HUMAN	0.0168118	-0.0230402	0.0566639	6.83712	0.847804	0.400679	0.839259	-5.67304	0.00871244	-0.0310903	0.0485152	6.83712	0.439904	0.661946	0.909437	-5.88133
Cold shock domain-containing protein E1	CSDE1	CSDE1_HUMAN	0.00127707	-0.0541779	0.0567321	6.69327	0.0462813	0.963275	0.991924	-6.01469	0.0134337	-0.0419527	0.0688202	6.69327	0.487443	0.628124	0.896629	-5.86037
Signal recognition particle 14 kDa protein	SRP14	SRP14_HUMAN	0.0202908	-0.0463008	0.0868823	6.80692	0.612365	0.543135	0.888477	-5.83628	0.0170247	-0.0494846	0.083534	6.80692	0.514432	0.609268	0.890572	-5.84752
Major vault protein	MVP	MVP_HUMAN	0.0655372	-0.0709593	0.202034	6.86923	0.965591	0.339129	0.802463	-5.57211	0.0725423	-0.0637855	0.20887	6.86923	1.07012	0.28996	0.739242	-5.43301
Charged multivesicular body protein 2a	CHMP2A	CHM2A_HUMAN	-0.00239353	-0.0939779	0.0891908	5.94692	-0.0525229	0.958326	0.99079	-6.0144	-0.0436597	-0.135131	0.0478114	5.94692	-0.959241	0.342158	0.761447	-5.53828
Nucleosome assembly protein 1-like 4	NAP1L4	NP1L4_HUMAN	0.0177575	-0.0203289	0.0558438	6.80231	0.937007	0.353361	0.812957	-5.59785	0.0257036	-0.0123357	0.0637428	6.80231	1.35798	0.180707	0.691424	-5.10967
Gamma-synuclein	SNCG	SYUG_HUMAN	-0.0264044	-0.0799645	0.0271558	8.06288	-0.990753	0.326685	0.800419	-5.54906	-0.0033918	-0.0568858	0.0501022	8.06288	-0.127425	0.899126	0.976989	-5.96585
RAC-gamma serine/threonine-protein kinase	AKT3	AKT3_HUMAN	0.00278573	-0.0498634	0.0554348	6.16442	0.106336	0.915751	0.981381	-6.01029	-0.00856805	-0.0611521	0.044016	6.16442	-0.327461	0.744718	0.940125	-5.92243
Regulatory-associated protein of mTOR	RPTOR	RPTOR_HUMAN	0.0166503	-0.0588198	0.0921203	5.73538	0.443381	0.659446	0.923186	-5.92147	0.0234136	-0.0519631	0.0987904	5.73538	0.624255	0.535363	0.862303	-5.78818
Reticulocalbin-1	RCN1	RCN1_HUMAN	-0.0347299	-0.0978623	0.0284025	6.5325	-1.10556	0.274329	0.783239	-5.43612	-0.0270152	-0.0900696	0.0360392	6.5325	-0.861042	0.393419	0.793144	-5.62217
Type I inositol 3,4-bisphosphate 4-phosphatase	INPP4A	INP4A_HUMAN	-0.0140641	-0.0777323	0.0496042	6.70327	-0.443934	0.659049	0.923186	-5.92124	0.0102359	-0.0533537	0.0738255	6.70327	0.323497	0.747699	0.941144	-5.92366
Trans-Golgi network integral membrane protein 2	TGOLN2	TGON2_HUMAN	0.0542252	-0.155678	0.264128	5.65808	0.519424	0.605854	0.911142	-5.88643	0.0729377	-0.136706	0.282581	5.65808	0.699536	0.487595	0.833012	-5.74095
NSFL1 cofactor p47	NSFL1C	NSF1C_HUMAN	0.0134051	-0.0203902	0.0472003	7.20462	0.797156	0.429216	0.848632	-5.71249	0.0127286	-0.0210249	0.0464822	7.20462	0.757868	0.452168	0.816818	-5.70086
Clusterin	CLU	CLUS_HUMAN	0.0333878	-0.013023	0.0797986	7.80077	1.44577	0.154622	0.710569	-5.03354	0.0268633	-0.0194902	0.0732167	7.80077	1.16468	0.2498	0.710045	-5.33482
Omega-amidase NIT2	NIT2	NIT2_HUMAN	-0.0109332	-0.0968774	0.0750109	7.11385	-0.255683	0.799272	0.951654	-5.98433	0.0228738	-0.0629641	0.108712	7.11385	0.535585	0.594683	0.888246	-5.83696
Eukaryotic translation initiation factor 3 subunit A	EIF3A	EIF3A_HUMAN	0.0125121	-0.0297143	0.0547385	6.91135	0.595494	0.554261	0.890985	-5.846	0.0136948	-0.0284794	0.055869	6.91135	0.652591	0.517077	0.853926	-5.77105
Proteasome subunit beta type-3	PSMB3	PSB3_HUMAN	0.0214278	-0.029898	0.0727535	6.98173	0.839021	0.405542	0.840314	-5.68006	0.0159734	-0.0352889	0.0672356	6.98173	0.626223	0.534082	0.862303	-5.78702
Immunoglobulin heavy constant alpha 1	IGHA1	IGHA1_HUMAN	0.130958	-0.132413	0.39433	7.05365	1.00034	0.322273	0.800419	-5.5399	0.0966622	-0.166384	0.359708	7.05365	0.739278	0.463418	0.820153	-5.71385
Vacuolar protein sorting-associated protein 52 homolog	VPS52	VPS52_HUMAN	-0.0291584	-0.108409	0.0500924	5.81423	-0.73942	0.463188	0.863152	-5.75458	-0.00197202	-0.0811248	0.0771808	5.81423	-0.0500698	0.960271	0.992497	-5.97241
Twinfilin-2	TWF2	TWF2_HUMAN	0.00983238	-0.0400998	0.0597646	7.07058	0.395739	0.694019	0.931335	-5.9406	0.0109192	-0.0389513	0.0607897	7.07058	0.440026	0.661858	0.909437	-5.88128
Protein arginine N-methyltransferase 1	PRMT1	ANM1_HUMAN	-0.010416	-0.0550458	0.0342139	6.51885	-0.469035	0.64113	0.91825	-5.91028	-0.0262142	-0.0707889	0.0183605	6.51885	-1.1819	0.242965	0.710045	-5.31608
Membrane-associated progesterone receptor component 1	PGRMC1	PGRC1_HUMAN	0.00348071	-0.0507364	0.0576979	7.78038	0.129022	0.89787	0.978388	-6.00772	0.0194036	-0.0347465	0.0735538	7.78038	0.720135	0.474871	0.824618	-5.72719
Hemoglobin subunit beta	HBB	HBB_HUMAN	0.0895922	-0.0781592	0.257344	8.92481	1.07445	0.288111	0.792915	-5.46771	0.0297283	-0.137816	0.197272	8.92481	0.356963	0.722719	0.932749	-5.91276
Catenin delta-1	CTNND1	CTND1_HUMAN	-0.0166575	-0.0747136	0.0413985	6.68385	-0.576627	0.566838	0.895975	-5.85654	-0.0254261	-0.0834104	0.0325582	6.68385	-0.881253	0.382494	0.789292	-5.60562
Transmembrane 9 superfamily member 2	TM9SF2	TM9S2_HUMAN	7.316e-05	-0.0596796	0.0598259	6.11923	0.00246063	0.998047	0.999201	-6.01572	0.00740718	-0.0522717	0.0670861	6.11923	0.249438	0.804067	0.961696	-5.9439
Zinc finger protein ZPR1	ZPR1	ZPR1_HUMAN	-0.012386	-0.151449	0.126677	5.64731	-0.178999	0.858678	0.966797	-6.00033	0.03534	-0.103551	0.174231	5.64731	0.511355	0.611405	0.890572	-5.84902
Myotrophin	MTPN	MTPN_HUMAN	0.012065	-0.0384712	0.0626013	7.02154	0.479796	0.633512	0.91825	-5.90539	0.00980342	-0.0406704	0.0602772	7.02154	0.390339	0.697981	0.91862	-5.90092
60S ribosomal protein L10a	RPL10A	RL10A_HUMAN	-0.0280943	-0.0877725	0.031584	6.98731	-0.94609	0.348756	0.809005	-5.58979	-0.0281204	-0.0877249	0.0314841	6.98731	-0.948142	0.347721	0.764928	-5.5482
Adenylyl cyclase-associated protein 1	CAP1	CAP1_HUMAN	-0.0106632	-0.0357423	0.0144159	7.78	-0.854493	0.397001	0.837862	-5.66766	0.00753773	-0.0175104	0.0325858	7.78	0.604779	0.548123	0.871496	-5.79953
RasGAP-activating-like protein 1	RASAL1	RASL1_HUMAN	-0.0395913	-0.108719	0.0295368	6.60635	-1.151	0.255331	0.782532	-5.38818	-0.0228321	-0.0918748	0.0462106	6.60635	-0.664598	0.509431	0.849659	-5.76356
Kininogen-1	KNG1	KNG1_HUMAN	0.12689	-0.163765	0.417544	5.37462	0.877929	0.384386	0.833291	-5.64835	0.136985	-0.15331	0.427281	5.37462	0.948954	0.347431	0.764928	-5.54736
Cysteine and glycine-rich protein 1	CSRP1	CSRP1_HUMAN	0.0225419	-0.033654	0.0787379	7.70231	0.806152	0.42406	0.84697	-5.70566	0.0511626	-0.00496386	0.107289	7.70231	1.83196	0.0730538	0.580002	-4.42594
Splicing factor 3B subunit 3	SF3B3	SF3B3_HUMAN	0.0267401	-0.0266523	0.0801326	6.41385	1.0065	0.31913	0.800419	-5.53426	0.0204278	-0.0328987	0.0737542	6.41385	0.769856	0.44509	0.815303	-5.69222
Ubiquitin-like modifier-activating enzyme 5	UBA5	UBA5_HUMAN	-0.0378212	-0.139132	0.0634896	5.93538	-0.750258	0.456696	0.862906	-5.74691	-0.014975	-0.116161	0.0862107	5.93538	-0.297426	0.767402	0.946843	-5.93138
Reticulocalbin-2	RCN2	RCN2_HUMAN	0.0118761	-0.0198266	0.0435787	6.89962	0.752851	0.45515	0.86115	-5.74507	0.00205978	-0.0296037	0.0337232	6.89962	0.130735	0.896521	0.976989	-5.96544
Calcyclin-binding protein	CACYBP	CYBP_HUMAN	-0.024582	-0.0816631	0.0324992	7.08692	-0.865476	0.391006	0.833947	-5.65873	-0.0190291	-0.0760398	0.0379815	7.08692	-0.670802	0.505504	0.846891	-5.75964
Beta tropomyosin isoform	TPM2	A7XZE4_HUMAN	0.103806	-0.154551	0.362163	6.26154	0.808323	0.422981	0.846614	-5.70383	0.162531	-0.0955064	0.420569	6.26154	1.26717	0.211342	0.703978	-5.21935
Neural cell adhesion molecule L1	L1CAM	L1CAM_HUMAN	-0.00225152	-0.0419933	0.0374903	7.86673	-0.113857	0.909818	0.981381	-6.00949	0.0104983	-0.0291945	0.050191	7.86673	0.531542	0.597451	0.888246	-5.83902
Vigilin	HDLBP	VIGLN_HUMAN	-0.00595816	-0.130717	0.118801	5.52019	-0.0959779	0.923931	0.985295	-6.0113	0.0292223	-0.0953825	0.153827	5.52019	0.471315	0.639513	0.896957	-5.86772
Band 3 anion transport protein	SLC4A1	B3AT_HUMAN	0.0990481	-0.099266	0.297362	7.34865	1.00479	0.320148	0.800419	-5.5357	0.0230995	-0.17497	0.221169	7.34865	0.234622	0.815522	0.961696	-5.9473
Stress-70 protein, mitochondrial	HSPA9	GRP75_HUMAN	0.00743006	-0.0168329	0.031693	8.44654	0.615431	0.541125	0.887531	-5.83449	0.0164082	-0.0078248	0.0406412	8.44654	1.36077	0.179828	0.691424	-5.10618
Saccharopine dehydrogenase-like oxidoreductase	SCCPDH	SCPDL_HUMAN	0.00529882	-0.0417563	0.0523539	7.37577	0.22631	0.821904	0.95364	-5.99113	-0.000157361	-0.0471543	0.0468396	7.37577	-0.00672911	0.994658	0.99743	-5.97359
Microtubule-associated protein 2	MAP2	MTAP2_HUMAN	-0.0265867	-0.0804029	0.0272296	8.81096	-0.992845	0.325675	0.800419	-5.5471	-0.0206703	-0.0744201	0.0330794	8.81096	-0.772862	0.443325	0.815303	-5.69003
Nucleoprotein TPR	TPR	TPR_HUMAN	-0.0145658	-0.0801348	0.0510032	6.45173	-0.446443	0.657249	0.923186	-5.92017	-0.00497965	-0.0704676	0.0605083	6.45173	-0.152816	0.879173	0.973778	-5.96245
Inorganic pyrophosphatase 2, mitochondrial	PPA2	IPYR2_HUMAN	0.00781011	-0.0487515	0.0643718	6.99865	0.277502	0.782565	0.947442	-5.97875	-9.7799e-05	-0.0565895	0.0563939	6.99865	-0.00347921	0.997238	0.997978	-5.9736
Cytoskeleton-associated protein 4	CKAP4	CKAP4_HUMAN	0.0423909	-0.0284232	0.113205	6.31115	1.20305	0.234752	0.773159	-5.33103	0.0243761	-0.0463505	0.0951026	6.31115	0.692647	0.491809	0.836628	-5.74555
Nucleoside diphosphate kinase	NME1-NME2	Q32Q12_HUMAN	-0.0378004	-0.0954098	0.0198091	7.40673	-1.31866	0.193428	0.755572	-5.19564	-0.0192804	-0.0768187	0.0382578	7.40673	-0.673428	0.503847	0.846891	-5.75797
Trimethyllysine dioxygenase, mitochondrial	TMLHE	TMLH_HUMAN	-0.000824513	-0.0859022	0.0842532	6.55519	-0.0194766	0.98454	0.992563	-6.01554	-0.00864903	-0.0936216	0.0763236	6.55519	-0.204559	0.838766	0.962737	-5.95362
Polyubiquitin-B	UBB	UBB_HUMAN	0.00716877	-0.0279919	0.0423294	8.39462	0.40975	0.68378	0.92835	-5.9352	-0.0110198	-0.046137	0.0240974	8.39462	-0.630644	0.531211	0.861477	-5.78438
Regucalcin	RGN	RGN_HUMAN	0.0186597	-0.0972455	0.134565	6.25481	0.323544	0.747663	0.941831	-5.96548	0.0559174	-0.0598446	0.171679	6.25481	0.970761	0.336447	0.759115	-5.52786
Cysteine--tRNA ligase, cytoplasmic	CARS	SYCC_HUMAN	-0.0185652	-0.0592081	0.0220778	7.26673	-0.918004	0.363124	0.818453	-5.61448	-0.0168909	-0.0574836	0.0237018	7.26673	-0.83625	0.407084	0.799398	-5.64197
Major facilitator superfamily domain-containing protein 6 (Fragment)	MFSD6	H7C0X2_HUMAN	0.0476829	-0.10211	0.197476	5.68442	0.639736	0.525331	0.882676	-5.81996	0.0305844	-0.119024	0.180193	5.68442	0.410843	0.682983	0.915694	-5.8931
Annexin A11	ANXA11	ANX11_HUMAN	-0.0291226	-0.192395	0.13415	6.90558	-0.358838	0.721324	0.93402	-5.95389	-0.0652734	-0.228344	0.0977976	6.90558	-0.805272	0.424722	0.809069	-5.66575
NAD(P)H dehydrogenase [quinone] 1	NQO1	NQO1_HUMAN	0.0705205	-0.196307	0.337348	6.39712	0.531702	0.597439	0.908751	-5.88021	-0.0751364	-0.341634	0.191361	6.39712	-0.567205	0.573277	0.881124	-5.82031
EH domain-containing protein 3	EHD3	EHD3_HUMAN	0.00668698	-0.0312855	0.0446595	7.69558	0.353909	0.724929	0.93402	-5.95562	0.0124523	-0.0254733	0.0503779	7.69558	0.659854	0.512445	0.851269	-5.76653
Leukotriene A-4 hydrolase	LTA4H	LKHA4_HUMAN	0.0117677	-0.0250268	0.0485623	7.26404	0.642747	0.523392	0.882676	-5.81812	0.0127776	-0.0239715	0.0495267	7.26404	0.698769	0.488008	0.833012	-5.74152
Neuritin	NRN1	NRN1_HUMAN	-0.079253	-0.270045	0.111539	6.58846	-0.835677	0.407569	0.840314	-5.68253	-0.0484377	-0.238994	0.142118	6.58846	-0.51138	0.611482	0.890572	-5.84892
Succinate--CoA ligase [ADP-forming] subunit beta, mitochondrial	SUCLA2	SUCB1_HUMAN	0.043164	-0.137398	0.223726	7.86269	0.480927	0.632802	0.91825	-5.90479	-0.00867008	-0.189009	0.171669	7.86269	-0.0967202	0.92336	0.983887	-5.96914
Lamin-B2	LMNB2	LMNB2_HUMAN	0.0224332	-0.0229546	0.0678209	7.64192	0.993305	0.325453	0.800419	-5.54667	0.0190691	-0.0262626	0.0644007	7.64192	0.845393	0.402011	0.796055	-5.63473
40S ribosomal protein S14	RPS14	RS14_HUMAN	-0.00592097	-0.0383857	0.0265437	7.24115	-0.366533	0.715549	0.93402	-5.95127	-0.00586476	-0.0382893	0.0265598	7.24115	-0.363502	0.717797	0.929629	-5.91056
Protein phosphatase 1H	PPM1H	PPM1H_HUMAN	-0.012758	-0.0607415	0.0352255	6.96577	-0.534344	0.595526	0.907434	-5.87896	-0.00171082	-0.049635	0.0462134	6.96577	-0.071743	0.943099	0.986741	-5.97115
60S ribosomal protein L12	RPL12	RL12_HUMAN	-0.0102638	-0.0611656	0.040638	7.21212	-0.405235	0.687073	0.929466	-5.93696	-0.0011591	-0.051998	0.0496798	7.21212	-0.0458199	0.96364	0.993862	-5.97261
Dihydrolipoyllysine-residue acetyltransferase component of pyruvate dehydrogenase complex, mitochondrial	DLAT	ODP2_HUMAN	-0.0104488	-0.0405437	0.0196461	8.22558	-0.697757	0.488635	0.873616	-5.78303	-0.0132529	-0.0433105	0.0168048	8.22558	-0.886105	0.3799	0.787065	-5.60159
Caveolin-1	CAV1	CAV1_HUMAN	-0.0228226	-0.207379	0.161734	5.6875	-0.248597	0.804726	0.951804	-5.98604	0.0463674	-0.137961	0.230696	5.6875	0.505686	0.615376	0.891037	-5.85173
Calcium-binding mitochondrial carrier protein Aralar2	SLC25A13	CMC2_HUMAN	0.0110674	-0.0444146	0.0665494	7.42942	0.400889	0.690249	0.930572	-5.93864	0.0326282	-0.0227852	0.0880416	7.42942	1.18334	0.242398	0.710045	-5.3145
Isocitrate dehydrogenase [NAD] subunit gamma, mitochondrial	IDH3G	IDH3G_HUMAN	0.0139363	-0.0553145	0.0831871	7.35404	0.40444	0.687654	0.929513	-5.93727	-0.0100814	-0.0792466	0.0590838	7.35404	-0.29293	0.770816	0.948191	-5.93264
Aminopeptidase B	RNPEP	AMPB_HUMAN	0.0190319	-0.0351617	0.0732256	7.03904	0.705774	0.483679	0.870166	-5.77768	0.0296753	-0.0244514	0.083802	7.03904	1.10183	0.275932	0.733748	-5.40104
[F-actin]-monooxygenase MICAL3	MICAL3	MICA3_HUMAN	-0.0124356	-0.0760636	0.0511924	5.99923	-0.39278	0.69619	0.93184	-5.94172	-0.0365921	-0.100142	0.0269573	5.99923	-1.1572	0.252816	0.715053	-5.34289
Hemopexin	HPX	HEMO_HUMAN	-0.00190794	-0.192325	0.18851	7.04615	-0.0201577	0.984003	0.992563	-6.01553	-0.0402591	-0.230441	0.149923	7.04615	-0.42587	0.672149	0.913224	-5.88705
Calcineurin subunit B type 1	PPP3R1	CANB1_HUMAN	0.0303335	-0.0522822	0.112949	7.93154	0.738169	0.463994	0.863152	-5.7554	0.0325555	-0.0499581	0.115069	7.93154	0.793221	0.43154	0.81242	-5.67493
Heme-binding protein 1	HEBP1	HEBP1_HUMAN	0.00606307	-0.0440611	0.0561873	7.30019	0.243095	0.808949	0.951804	-5.98735	0.00506182	-0.0450004	0.0551241	7.30019	0.203202	0.839821	0.962737	-5.95389
Serine incorporator 1	SERINC1	SERC1_HUMAN	-0.0212218	-0.0616897	0.0192461	6.29346	-1.05391	0.297107	0.799052	-5.48839	-0.0125718	-0.0529897	0.0278461	6.29346	-0.625106	0.534809	0.862303	-5.78768
Ral GTPase-activating protein subunit alpha-1	RALGAPA1	RGPA1_HUMAN	0.00701633	-0.0553426	0.0693752	5.94404	0.226122	0.822049	0.95364	-5.99117	-0.00328782	-0.0655696	0.058994	5.94404	-0.106091	0.915944	0.982666	-5.96823
T-complex protein 1 subunit alpha	TCP1	TCPA_HUMAN	-0.0127622	-0.031901	0.00637655	8.02077	-1.34012	0.186403	0.755572	-5.16924	-0.0040975	-0.0232126	0.0150176	8.02077	-0.430797	0.668509	0.911699	-5.88511
Cullin-2	CUL2	CUL2_HUMAN	0.0066985	-0.0436785	0.0570755	6.71327	0.267224	0.790421	0.949782	-5.98144	0.00351518	-0.0467996	0.05383	6.71327	0.140405	0.888917	0.976989	-5.96419
Atlastin-1	ATL1	ATLA1_HUMAN	-0.0154899	-0.0617171	0.0307372	7.56654	-0.673415	0.503855	0.879099	-5.7989	-0.00800014	-0.0541702	0.0381699	7.56654	-0.348232	0.729161	0.934987	-5.91574
Dynamin-like 120 kDa protein, mitochondrial	OPA1	OPA1_HUMAN	0.00912106	-0.0190578	0.0372999	8.05981	0.650508	0.51841	0.882528	-5.81334	0.00399365	-0.0241504	0.0321377	8.05981	0.285177	0.776713	0.950048	-5.93478
60S ribosomal protein L8	RPL8	RL8_HUMAN	-0.0212986	-0.0672717	0.0246745	7.14577	-0.931061	0.356398	0.81364	-5.60309	-0.0301483	-0.0760646	0.015768	7.14577	-1.31955	0.193131	0.702452	-5.15698
Disintegrin and metalloproteinase domain-containing protein 10	ADAM10	ADA10_HUMAN	0.00533946	-0.0745961	0.0852751	6.07212	0.134242	0.893762	0.976528	-6.00706	0.00345043	-0.0763864	0.0832873	6.07212	0.0868562	0.931141	0.984576	-5.97
MICOS complex subunit MIC26	APOO	MIC26_HUMAN	-0.00825261	-0.0414948	0.0249896	7.43769	-0.498922	0.620072	0.91682	-5.89645	-0.0172325	-0.0504337	0.0159686	7.43769	-1.0431	0.302032	0.745452	-5.45975
MAP7 domain-containing protein 1	MAP7D1	MA7D1_HUMAN	0.00860272	-0.0289741	0.0461795	6.48404	0.460094	0.647489	0.919222	-5.91425	-0.0105806	-0.048111	0.0269498	6.48404	-0.566575	0.573596	0.881124	-5.82075
Basigin	BSG	BASI_HUMAN	-0.0141601	-0.0543533	0.026033	7.77077	-0.708021	0.482295	0.870166	-5.77617	-0.0235304	-0.0636739	0.016613	7.77077	-1.178	0.244499	0.710045	-5.32034
Ras-related protein Rab-6A	RAB6A	RAB6A_HUMAN	-0.00667964	-0.0710953	0.057736	7.23673	-0.208398	0.835785	0.956677	-5.99486	0.00176094	-0.0625751	0.066097	7.23673	0.0550075	0.956357	0.990786	-5.97216
Cofilin-2	CFL2	COF2_HUMAN	0.0399786	-0.0334368	0.113394	6.77288	1.09439	0.279148	0.784049	-5.44763	0.0385233	-0.0348013	0.111848	6.77288	1.05586	0.296225	0.745409	-5.44726
Tubulin beta-2A chain	TUBB2A	TBB2A_HUMAN	-0.0347691	-0.0929702	0.023432	8.46769	-1.20059	0.235697	0.773159	-5.33379	-0.0233014	-0.0814305	0.0348278	8.46769	-0.805599	0.424376	0.809069	-5.66567
Aspartate aminotransferase, cytoplasmic	GOT1	AATC_HUMAN	-0.0188038	-0.0724036	0.0347961	8.63519	-0.705038	0.484133	0.870166	-5.77817	-0.0106342	-0.0641678	0.0428995	8.63519	-0.399216	0.691473	0.916638	-5.89759
Proliferation-associated protein 2G4	PA2G4	PA2G4_HUMAN	0.00320577	-0.0373658	0.0437774	7.30558	0.158796	0.874484	0.972232	-6.00361	-0.00396125	-0.0444827	0.0365602	7.30558	-0.196462	0.845063	0.962976	-5.95517
Nck-associated protein 1	NCKAP1	NCKP1_HUMAN	-0.012755	-0.0522683	0.0267582	7.94192	-0.64874	0.519543	0.882528	-5.81443	-0.00119234	-0.0406567	0.0382721	7.94192	-0.0607189	0.951831	0.989142	-5.97185
Hexokinase-1	HK1	HXK1_HUMAN	-0.0132553	-0.0390916	0.0125811	9.0725	-1.03107	0.307583	0.800419	-5.51074	-0.00596129	-0.0317657	0.0198432	9.0725	-0.464276	0.644511	0.898787	-5.87085
60S ribosomal protein L4	RPL4	RL4_HUMAN	0.00637464	-0.0560864	0.0688357	7.40385	0.205105	0.838342	0.956947	-5.99552	0.0131785	-0.0492054	0.0755623	7.40385	0.424544	0.673032	0.913224	-5.88765
Disks large-associated protein 4	DLGAP4	DLGP4_HUMAN	-0.0576031	-0.210834	0.0956282	5.49942	-0.755491	0.45358	0.86115	-5.74317	-0.0578574	-0.210899	0.0951846	5.49942	-0.759765	0.451044	0.816818	-5.6995
Serine/threonine-protein kinase MARK2	MARK2	MARK2_HUMAN	-0.0408751	-0.127808	0.0460579	5.99692	-0.944942	0.349336	0.809612	-5.59081	-0.0478925	-0.134718	0.0389331	5.99692	-1.10854	0.273054	0.732713	-5.39413
60S ribosomal protein L24	RPL24	RL24_HUMAN	-0.0103797	-0.0768893	0.05613	6.87635	-0.313638	0.75513	0.941831	-5.96851	0.0251581	-0.0412693	0.0915856	6.87635	0.761135	0.450233	0.816818	-5.69852
Neutral cholesterol ester hydrolase 1	NCEH1	NCEH1_HUMAN	-0.0126636	-0.0515713	0.026244	7.68923	-0.654115	0.516103	0.882528	-5.8111	-0.012332	-0.0511915	0.0265276	7.68923	-0.637774	0.526598	0.861082	-5.7801
Alpha-tubulin N-acetyltransferase 1	ATAT1	ATAT_HUMAN	-0.022675	-0.113217	0.0678667	6.31538	-0.503303	0.617012	0.916181	-5.89435	-0.0514431	-0.141873	0.0389867	6.31538	-1.14326	0.258497	0.715966	-5.35777
Immunoglobulin lambda constant 2	IGLC2	IGLC2_HUMAN	0.0644413	-0.126936	0.255818	7.02808	0.677419	0.501464	0.879099	-5.79619	-0.0229435	-0.214084	0.168197	7.02808	-0.241485	0.810231	0.961696	-5.94574
Secretory carrier-associated membrane protein 3	SCAMP3	SCAM3_HUMAN	-0.0309576	-0.0837224	0.0218071	6.25346	-1.17911	0.244061	0.774418	-5.35761	-0.030311	-0.0830105	0.0223886	6.25346	-1.15591	0.253337	0.715053	-5.34427
cAMP-dependent protein kinase type I-beta regulatory subunit	PRKAR1B	KAP1_HUMAN	0.00617627	-0.0584008	0.0707533	6.38519	0.192211	0.848373	0.962767	-5.99798	0.0148751	-0.0496222	0.0793723	6.38519	0.463499	0.645064	0.899076	-5.87119
Sodium/potassium-transporting ATPase subunit alpha-2	ATP1A2	AT1A2_HUMAN	-0.0118764	-0.0443012	0.0205484	8.78404	-0.736102	0.465187	0.863253	-5.7569	-0.0203402	-0.052725	0.0120445	8.78404	-1.26225	0.212846	0.703978	-5.22519
Plastin-2	LCP1	PLSL_HUMAN	0.0187076	-0.0447307	0.0821458	6.87154	0.592648	0.556149	0.891898	-5.84761	0.01431	-0.0490499	0.0776699	6.87154	0.453895	0.651913	0.904738	-5.87538
Protein S100-A9	S100A9	S10A9_HUMAN	-0.000916112	-0.108621	0.106789	5.45173	-0.017094	0.986431	0.993313	-6.01558	0.0338318	-0.0737398	0.141403	5.45173	0.63206	0.530293	0.861441	-5.78354
Triple functional domain protein	TRIO	TRIO_HUMAN	0.0157553	-0.065507	0.0970176	6.41788	0.389644	0.698492	0.93215	-5.9429	0.002014	-0.0791479	0.0831759	6.41788	0.0498699	0.960429	0.992497	-5.97242
Ras-related protein Rap-2b	RAP2B	RAP2B_HUMAN	-0.0241189	-0.0904087	0.0421709	6.81808	-0.731209	0.468143	0.8647	-5.76031	0.00572779	-0.0604801	0.0719357	6.81808	0.173864	0.862691	0.970778	-5.95917
Peptidyl-prolyl cis-trans isomerase FKBP3	FKBP3	FKBP3_HUMAN	-0.0251848	-0.0644375	0.0140678	6.92385	-1.28944	0.203314	0.755572	-5.23095	-0.0376083	-0.0768125	0.00159584	6.92385	-1.92789	0.0596887	0.542207	-4.26595
Phospholipid hydroperoxide glutathione peroxidase	GPX4	GPX4_HUMAN	-0.00972933	-0.0582187	0.03876	7.27019	-0.403244	0.688528	0.93021	-5.93773	0.012269	-0.0361605	0.0606984	7.27019	0.509132	0.612951	0.890755	-5.85009
Signal transducer and activator of transcription 1-alpha/beta	STAT1	STAT1_HUMAN	-0.00487449	-0.0983542	0.0886052	6.1275	-0.104796	0.916967	0.981381	-6.01045	0.0187832	-0.0745809	0.112147	6.1275	0.404316	0.687744	0.916638	-5.89563
Dehydrogenase/reductase SDR family member 11	DHRS11	DHR11_HUMAN	-0.00099074	-0.102867	0.100886	5.88462	-0.0195441	0.984487	0.992563	-6.01554	0.0415154	-0.0602352	0.143266	5.88462	0.81998	0.416208	0.805731	-5.65465
Elongation factor 1-alpha 1	EEF1A1	EF1A1_HUMAN	0.0232344	-0.0397234	0.0861923	7.75846	0.741674	0.461834	0.863152	-5.753	0.0199634	-0.0429167	0.0828434	7.75846	0.638045	0.526422	0.861082	-5.77994
Mitochondrial import receptor subunit TOM70	TOMM70	TOM70_HUMAN	-0.00709072	-0.0341989	0.0200175	7.85288	-0.525679	0.601488	0.911142	-5.88335	-0.00542712	-0.0325018	0.0216476	7.85288	-0.402844	0.68882	0.916638	-5.8962
Carboxypeptidase E	CPE	CBPE_HUMAN	0.0204986	-0.0280774	0.0690747	6.9	0.848074	0.400531	0.839259	-5.67283	0.00959863	-0.0389174	0.0581146	6.9	0.397608	0.69265	0.916638	-5.8982
[truncated: 636 more rows]

## Sheet: sgPFC
Protein Name	Gene Name	ENSEMBL	MDD.logFC	MDD.CI.L	MDD.CI.R	MDD.AveExpr	MDD.t	MDD.P.Value	MDD.adj.P.Val	PTSD.logFC	PTSD.CI.L	PTSD.CI.R	PTSD.AveExpr	PTSD.t	PTSD.P.Value	PTSD.adj.P.Val
[truncated: 2,598 more rows]
