# Supplementary material for: A multi-omic approach implicates novel protein dysregulation in post-traumatic stress disorder
Source: Genome Med. 2025 Apr 29;17:43. doi: 10.1186/s13073-025-01473-1 (PMC12042318; doi:10.1186/s13073-025-01473-1)
Supplement: Supplementary file 3 — Additional file 3: Table S2 is pathway enrichment results of DEPs for MDD and PTSD in DLPFC and sgPFC from Ingenuity Pathway Analysis (IPA). [file 13073_2025_1473_MOESM3_ESM.xlsx]

## Sheet: IPA PTSD DLPFC
Pathways	-log(p-value)	Ratio	z-score	Molecules
Synaptogenesis Signaling Pathway	8.31	0.0568	-2.668	ACTR2,AP1B1,AP2A2,AP2M1,CACNA2D1,CADM1,CAMK2B,NAPB,PAFAH1B1,PAK1,PRKAG1,RAB3A,RAC1,SNAP25,STX1A,STXBP3,STXBP5,SYT1
Oxytocin In Brain Signaling Pathway	0.848	0.0203	-2	CACNA2D1,CACNG3,GNB4,GNG4
CD28 Signaling in T Helper Cells	0	0.00774	-2	ACTR2,PAK1,PPP3CB,RAC1
RHOA Signaling	3.55	0.0565	-1.89	ACTR2,PIP4K2C,SEPTIN11,SEPTIN2,SEPTIN5,SEPTIN6,SEPTIN7
Ephrin Receptor Signaling	1.75	0.0296	-1.633	ACTR2,GNAS,GNB4,GNG4,PAK1,RAC1
Actin Cytoskeleton Signaling	1.4	0.0245	-1.633	ACTN2,ACTN4,ACTR2,GSN,PAK1,RAC1
Oxytocin Signaling Pathway	2.08	0.0285	-1.414	CACNA2D1,CACNG3,GJA1,GNB4,GNG4,HSPB1,PPP3CB,PRKAG1
Signaling by Rho Family GTPases	6.94	0.056	-1.387	ACTR2,GFAP,GNAS,GNB4,GNG4,PAK1,PIP4K2C,RAC1,RHOB,RHOT1,SEPTIN11,SEPTIN2,SEPTIN5,SEPTIN6,SEPTIN7
Netrin Signaling	3.08	0.0694	-1.342	CACNA2D1,CACNG3,PPP3CB,PRKAG1,RAC1
Endocannabinoid Neuronal Synapse Pathway	3.07	0.047	-1.342	CACNA2D1,CACNG3,GNB4,GNG4,PLCD1,PPP3CB,PRKAG1
Reelin Signaling in Neurons	1.85	0.036	-1.342	ACTR2,CAMK2B,NDEL1,PAFAH1B1,RAC1
Phagosome Formation	0	0.00724	-1.342	ACTR2,AP1B1,PAK1,PIP4K2C,RAC1
SNARE Signaling Pathway	5.87	0.0735	-1.265	CACNA2D1,CAMK2B,NAPB,PRKAG1,RAB3A,SNAP25,STX1A,STXBP3,STXBP5,SYT1
Epithelial Adherens Junction Signaling	2.94	0.0446	-1.134	ACTR2,PAK1,PPP2CA,PRKAG1,RAC1,YWHAB,YWHAE
fMLP Signaling in Neutrophils	2.65	0.0458	-1	ACTR2,GNAS,GNB4,GNG4,PPP3CB,RAC1
Oxidative Phosphorylation	2.25	0.045	-1	CYB5B,CYCS,NDUFA7,NDUFS6,NDUFV1
Actin Nucleation by ARP-WASP Complex	1.82	0.043	-1	ACTR2,RAC1,RHOB,RHOT1
HIF1α Signaling	1.21	0.024	-1	CAMK2B,HSPA2,LDHA,PPP3CB,RAC1
Hepatic Fibrosis Signaling Pathway	0.587	0.0143	-1	CACNA2D1,CACNG3,PRKAG1,RAC1,RHOB,RHOT1
FAK Signaling	0	0.00384	-1	ACTR2,PAK1,RAC1,SH3GL1
Opioid Signaling Pathway	5.19	0.0464	-0.905	AP1B1,AP2A2,AP2M1,CACNA2D1,CACNG3,CAMK2B,CLTA,GNAS,GNB4,GNG4,PPP3CB,PRKAG1,RAC1
Regulation of Actin-based Motility by Rho	3.73	0.0603	-0.816	ACTR2,GSN,PAK1,PIP4K2C,RAC1,RHOB,RHOT1
G Beta Gamma Signaling	3.44	0.0543	-0.816	CACNA2D1,CACNG3,GNAS,GNB4,GNG4,PAK1,PRKAG1
Phospholipase C Signaling	0.592	0.0133	-0.816	AHNAK,GNAS,GNB4,GNG4,PLCD1,PPP3CB,RAC1,RHOB,RHOT1
Breast Cancer Regulation by Stathmin1	0.587	0.0135	-0.816	CAMK2B,GNB4,GNG4,PAK1,PPP2CA,PRKAG1,RAC1,TUBB6
Systemic Lupus Erythematosus In T Cell Signaling Pathway	0	0.00936	-0.816	CD44,PPP2CA,PPP3CB,RAC1,RHOB,RHOT1
G-Protein Coupled Receptor Signaling	0.373	0.0114	-0.707	CAMK2B,GNAS,GNB4,GNG4,PAK1,PPP3CB,PRKAG1,RAC1
Integrin Signaling	4.9	0.0516	-0.632	ACTN2,ACTN4,ACTR2,ARF4,GSN,ILK,PAK1,PARVA,RAC1,RHOB,RHOT1
CXCR4 Signaling	2.75	0.0414	-0.447	GNAS,GNB4,GNG4,PAK1,RAC1,RHOB,RHOT1
Paxillin Signaling	2.3	0.0463	-0.447	ACTN2,ACTN4,PAK1,PARVA,RAC1
Calcium Signaling	2.15	0.0321	-0.447	CACNA2D1,CACNG3,CAMK2B,PPP3CB,PRKAG1,TPM1,TPM3
RAC Signaling	1.87	0.0362	-0.447	ACTR2,CD44,PAK1,PIP4K2C,RAC1
White Adipose Tissue Browning Pathway	1.87	0.0362	-0.447	CACNA2D1,CACNG3,GNAS,LDHA,PRKAG1
NAD Signaling Pathway	1.71	0.0331	-0.447	ETFA,GJA1,LDHA,PRKAG1,SLC7A5
mTOR Signaling	1.66	0.0283	-0.447	EIF3J,PPP2CA,PRKAG1,RAC1,RHOB,RHOT1
Protein Kinase A Signaling	2.98	0.0293	-0.333	CAMK2B,FLNB,GNAS,GNB4,GNG4,PLCD1,PPP3CB,PRKAG1,PTPRE,PTPRN,YWHAB,YWHAE
RHOGDI Signaling	4.12	0.0465	0	ACTR2,CD44,GNAS,GNB4,GNG4,PAK1,PIP4K2C,RAC1,RHOB,RHOT1
Amyotrophic Lateral Sclerosis Signaling	2.94	0.0522	0	CACNA2D1,CACNG3,CYCS,PAK1,RAC1,SLC1A2
GPCR-Mediated Nutrient Sensing in Enteroendocrine Cells	2.88	0.0508	0	CACNA2D1,CACNG3,GNAS,GNG4,PLCD1,PRKAG1
Inhibition of ARE-Mediated mRNA Degradation Pathway	2.87	0.0435	0	PPP2CA,PRKAG1,PSMB1,PSMB4,PSMD13,YWHAB,YWHAE
Androgen Signaling	2.75	0.0414	0	CACNA2D1,CACNG3,DNAJB1,GNAS,GNB4,GNG4,PRKAG1
Gαq Signaling	2.74	0.0412	0	GNAS,GNB4,GNG4,PPP3CB,RAC1,RHOB,RHOT1
Semaphorin Neuronal Repulsive Signaling Pathway	2.34	0.0397	0	CD44,DPYSL4,DPYSL5,PAK1,PRKAG1,RAC1
IL-8 Signaling	1.68	0.0286	0	GNAS,GNB4,GNG4,RAC1,RHOB,RHOT1
Neurovascular Coupling Signaling Pathway	1.55	0.0267	0	CACNA2D1,CACNG3,GJA1,PRKAG1,SLC1A2,SLC1A3
Glioblastoma Multiforme Signaling	1.51	0.0292	0	NF1,PLCD1,RAC1,RHOB,RHOT1
Sphingosine-1-phosphate Signaling	1.46	0.0333	0	PLCD1,RAC1,RHOB,RHOT1
PI3K Signaling in B Lymphocytes	1.23	0.028	0	CAMK2B,PLCD1,PPP3CB,RAC1
Production of Nitric Oxide and Reactive Oxygen Species in Macrophages	0.883	0.0209	0	PPP2CA,RAC1,RHOB,RHOT1
Leukocyte Extravasation Signaling	0.87	0.0207	0	ACTN2,ACTN4,CD44,RAC1
PI3K/AKT Signaling	0.836	0.0201	0	ILK,PPP2CA,YWHAB,YWHAE
TEC Kinase Signaling	0.425	0.0121	0	GNAS,GNB4,GNG4,PAK1,RAC1,RHOB,RHOT1
Role of NFAT in Cardiac Hypertrophy	3.33	0.0405	0.378	CACNA2D1,CACNG3,CAMK2B,GNAS,GNB4,GNG4,PLCD1,PPP3CB,PRKAG1
GNRH Signaling	3.79	0.0469	0.447	CACNA2D1,CACNG3,CAMK2B,GNAS,GNB4,GNG4,PAK1,PRKAG1,RAC1
Dopamine-DARPP32 Feedback in cAMP Signaling	2.56	0.0383	0.447	CACNA2D1,CACNG3,GNAS,PLCD1,PPP2CA,PPP3CB,PRKAG1
Ferroptosis Signaling Pathway	1.94	0.0379	0.447	ARF4,HSPB1,PRKAG1,SLC3A2,VDAC2
Colorectal Cancer Metastasis Signaling	1.67	0.0258	0.447	GNAS,GNB4,GNG4,PRKAG1,RAC1,RHOB,RHOT1
Necroptosis Signaling Pathway	1.65	0.0318	0.447	CAMK2B,DNM1L,GLUD1,PPP3CB,VDAC2
ERK/MAPK Signaling	1.63	0.0278	0.447	HSPB1,PAK1,PPP2CA,PRKAG1,RAC1,YWHAB
Xenobiotic Metabolism CAR Signaling Pathway	1.34	0.0263	0.447	ALDH6A1,ALDH7A1,GSTK1,GSTM4,PPP2CA
Synaptic Long Term Depression	1.31	0.0256	0.447	CACNA2D1,CACNG3,GNAS,PLCD1,PPP2CA
Autophagy	1.16	0.0233	0.447	PPP2CA,PPP3CB,PRKAG1,SLC3A2,SLC7A5
ILK Signaling	3.66	0.045	0.707	ACTN2,ACTN4,FLNB,ILK,PARVA,PPP2CA,RAC1,RHOB,RHOT1
Insulin Secretion Signaling Pathway	2.71	0.0331	0.816	CACNA2D1,CACNG3,CAMK2B,GNAS,NAPB,PLCD1,PRKAG1,SNAP25,STX1A
Xenobiotic Metabolism PXR Signaling Pathway	1.84	0.0311	0.816	ALDH6A1,ALDH7A1,CAMK2B,GSTK1,GSTM4,PRKAG1
CREB Signaling in Neurons	0.558	0.0132	0.816	CACNA2D1,CACNG3,CAMK2B,GNAS,GNB4,GNG4,PLCD1,PRKAG1
Huntington's Disease Signaling	8.24	0.0601	1	AP2A2,CLTA,CYCS,DCTN1,DNAJB1,DNM1L,GNB4,GNG4,HSPA2,NAPB,PACSIN1,PSMB1,PSMB4,PSMD13,SH3GL3,SNAP25,STX1A
Estrogen Receptor Signaling	2.49	0.027	1	CACNA2D1,CACNG3,GNAS,GNB4,GNG4,NDUFA7,NDUFS6,NDUFV1,PAK1,PLCD1,PRKAG1
Xenobiotic Metabolism AHR Signaling Pathway	1.92	0.046	1	ALDH6A1,ALDH7A1,GSTK1,GSTM4
Synaptic Long Term Potentiation	1.35	0.0305	1	CAMK2B,PLCD1,PPP3CB,PRKAG1
Cardiac Hypertrophy Signaling	4.81	0.0462	1.134	CACNA2D1,CACNG3,GNAS,GNB4,GNG4,HSPB1,PLCD1,PPP3CB,PRKAG1,RAC1,RHOB,RHOT1
AMPK Signaling	4.36	0.0451	1.134	AK1,ELAVL1,GNAS,GNB4,GNG4,PFKL,PFKM,PPM1E,PPP2CA,PRKAG1,RAB3A
CLEAR Signaling Pathway	1.57	0.0246	1.134	ATP6V1B2,ATP6V1D,PPP2CA,PPP3CB,PRKAG1,YWHAB,YWHAE
Thrombin Signaling	2.65	0.0356	1.342	CAMK2B,GNAS,GNB4,GNG4,PLCD1,RAC1,RHOB,RHOT1
Sirtuin Signaling Pathway	1.99	0.0274	1.342	G6PD,GLUD1,LDHA,NDUFA7,NDUFS6,NDUFV1,PFKM,VDAC2
Dilated Cardiomyopathy Signaling Pathway	3.85	0.0541	1.633	CACNA2D1,CACNG3,CAMK2B,GNAS,ILK,LMNA,PRKAG1,TPM1
Cardiac Hypertrophy Signaling (Enhanced)	1.29	0.0185	1.633	CACNA2D1,CACNG3,CAMK2B,GNAS,GNB4,GNG4,HSPB1,PLCD1,PPP3CB,PRKAG1
Fatty Acid β-oxidation I	3.32	0.111	2	ACSBG1,ACSL3,HADHA,HADHB
HIPPO signaling	2.75	0.0588	2	CD44,LLGL1,PPP2CA,YWHAB,YWHAE
D-myo-inositol-5-phosphate Metabolism	1.82	0.0308	2	NUDT16,PIP4K2C,PLCD1,PPP2CA,PPP3CB,PTPRN
Superpathway of Inositol Phosphate Compounds	1.48	0.0256	2	NUDT16,PIP4K2C,PLCD1,PPP2CA,PPP3CB,PTPRN
Corticotropin Releasing Hormone Signaling	1.16	0.0265	2	CACNA2D1,CACNG3,GNAS,PRKAG1

## Sheet: IPA PTSD sgPFC
Pathways	-log(p-value)	Ratio	z-score	Molecules
Oxidative Phosphorylation	3.34	0.045	-2.236	ATPAF1,NDUFA10,NDUFA5,NDUFS2,NDUFV1
Synaptogenesis Signaling Pathway	1.44	0.0158	-1.342	AP2A2,CADM1,CDH2,RAB5B,SNCB
Gαq Signaling	2.51	0.0294	-1	GNAQ,GNB5,PLCB1,PLD3,RHOT1
Epithelial Adherens Junction Signaling	1.89	0.0255	-1	CDH2,CFL2,CTNNA1,YWHAE
Ephrin Receptor Signaling	1.52	0.0197	-1	CFL2,GNAQ,GNB5,SORBS1
G-Protein Coupled Receptor Signaling	0	0.00569	-1	GNAQ,GNB5,HCN2,PLCB1
Insulin Secretion Signaling Pathway	1.68	0.0184	-0.447	GNAQ,PABPC1,PLCB1,SEC61B,SRP54
Xenobiotic Metabolism AHR Signaling Pathway	2.79	0.046	0	ALDH4A1,ALDH6A1,GSTM4,GSTM5
Xenobiotic Metabolism PXR Signaling Pathway	1.59	0.0207	0	ALDH4A1,ALDH6A1,GSTM4,GSTM5
Oxytocin Signaling Pathway	1.1	0.0142	0	ATP2B4,GNAQ,GNB5,PLCB1
Xenobiotic Metabolism CAR Signaling Pathway	2.31	0.0263	0.447	ALDH4A1,ALDH6A1,GSTM4,GSTM5,SOD3
Protein Kinase A Signaling	1.5	0.0147	0.447	GNAQ,GNB5,PLCB1,PTPRN,PTPRS,YWHAE
Sirtuin Signaling Pathway	2.16	0.0205	1.633	NDUFA10,NDUFA5,NDUFS2,NDUFV1,SOD3,TRIM28

## Sheet: IPA MDD DLPFC
Pathways	-log(p-value)	Ratio	z-score	Molecules
Synaptogenesis Signaling Pathway	11.5	0.0694	-2.982	ACTR3,CACNA2D1,CADM1,CDC42,CDH13,EPHA4,GRM3,GUCY1B1,MAPT,NAPB,NRXN2,NRXN3,PAFAH1B1,PAK1,RAB3A,RAB5C,RAC1,RHOA,SGTA,STX1A,STXBP5,TLN1
Integrin Signaling	8.1	0.0704	-1.291	ACTN2,ACTN4,ACTR3,ARF4,CAPN1,CAPN5,CDC42,ILK,PAK1,PARVA,RAC1,RHOA,RHOB,RHOT1,TLN1
Signaling by Rho Family GTPases	7.58	0.0597	-2.714	ACTR3,CDC42,CDH13,CLIP1,GNAI1,GNB1,GNB4,GNG4,PAK1,RAC1,RHOA,RHOB,RHOT1,SEPTIN11,SEPTIN5,SEPTIN7
Huntington's Disease Signaling	7.25	0.0565	0.816	CAPN1,CAPN5,CLTA,DNM1L,GNB1,GNB4,GNG4,HSPA1A/HSPA1B,HSPA2,NAPB,PACSIN1,PSMB4,PSMD4,SDHA,SH3GL3,STX1A
RHOGDI Signaling	7.17	0.0651	1.667	ACTR3,ARHGDIA,CDC42,CDH13,GNAI1,GNB1,GNB4,GNG4,MYH14,PAK1,RAC1,RHOA,RHOB,RHOT1
Cardiac Hypertrophy Signaling	6.95	0.0577	-0.378	CACNA2D1,CACNA2D3,CACNG3,CDC42,GNAI1,GNB1,GNB4,GNG4,GUCY1B1,HSPB1,PPP3CB,RAC1,RHOA,RHOB,RHOT1
Estrogen Receptor Signaling	6.46	0.0441	-0.816	CACNA2D1,CACNA2D3,CACNG3,CTBP2,GNAI1,GNB1,GNB4,GNG4,GSK3A,GUCY1B1,HSP90B1,NDUFA4,NDUFA7,NDUFB3,NDUFS6,PAK1,RHOA,SDHA
Ephrin B Signaling	6.06	0.111	-2.236	CDC42,GNAI1,GNB1,GNB4,GNG4,PAK1,RAC1,RHOA
ILK Signaling	5.84	0.06	-0.333	ACTN2,ACTN4,CDC42,GSK3A,ILK,MYH14,PARVA,PPP2R5E,RAC1,RHOA,RHOB,RHOT1
CXCR4 Signaling	5.75	0.0651	-1.89	CDC42,GNAI1,GNB1,GNB4,GNG4,GUCY1B1,PAK1,RAC1,RHOA,RHOB,RHOT1
Amyotrophic Lateral Sclerosis Signaling	5.46	0.0783	-1.342	CACNA2D1,CACNA2D3,CACNG3,CAPN1,CAPN5,GLUL,PAK1,RAB5C,RAC1
GNRH Signaling	5.21	0.0573	-2.236	CACNA2D1,CACNA2D3,CACNG3,CDC42,GNAI1,GNB1,GNB4,GNG4,GUCY1B1,PAK1,RAC1
G Beta Gamma Signaling	5.05	0.0698	-2.828	CACNA2D1,CACNA2D3,CACNG3,CDC42,GNAI1,GNB1,GNB4,GNG4,PAK1
Gαq Signaling	4.89	0.0588	-1.342	CDC42,GNAI1,GNB1,GNB4,GNG4,PPP3CB,RAC1,RHOA,RHOB,RHOT1
Oxidative Phosphorylation	4.65	0.0721	-2.646	COX4I1,COX5A,CYB5B,NDUFA4,NDUFA7,NDUFB3,NDUFS6,SDHA
Endocannabinoid Neuronal Synapse Pathway	4.55	0.0604	-2.449	CACNA2D1,CACNA2D3,CACNG3,GNAI1,GNB1,GNB4,GNG4,GUCY1B1,PPP3CB
Regulation of Actin-based Motility by Rho	4.51	0.069	-2.121	ACTR3,ARHGDIA,CDC42,PAK1,RAC1,RHOA,RHOB,RHOT1
Opioid Signaling Pathway	4.37	0.0429	-2.333	CACNA2D1,CACNA2D3,CACNG3,CDC42,CLTA,GNAI1,GNB1,GNB4,GNG4,GUCY1B1,PPP3CB,RAC1
Oxytocin Signaling Pathway	4.35	0.0427	-1.732	CACNA2D1,CACNA2D3,CACNG3,GNAI1,GNB1,GNB4,GNG4,GUCY1B1,HSPB1,MYH14,PPP3CB,RHOA
Ephrin Receptor Signaling	4.23	0.0493	-3	ACTR3,CDC42,EPHA4,GNAI1,GNB1,GNB4,GNG4,PAK1,RAC1,RHOA
fMLP Signaling in Neutrophils	4.13	0.0611	-2.449	ACTR3,CDC42,GNAI1,GNB1,GNB4,GNG4,PPP3CB,RAC1
SNARE Signaling Pathway	4.02	0.0588	-1.414	CACNA2D1,GUCY1B1,MYH14,NAPB,RAB3A,SGTA,STX1A,STXBP5
Sumoylation Pathway	3.97	0.068	1.342	ARHGDIA,CDC42,CTBP2,RAC1,RHOA,RHOB,RHOT1
Role of NFAT in Cardiac Hypertrophy	3.91	0.045	-1.134	AKAP5,CACNA2D1,CACNA2D3,CACNG3,GNAI1,GNB1,GNB4,GNG4,GUCY1B1,PPP3CB
Thrombin Signaling	3.86	0.0444	-1	CDC42,GNAI1,GNB1,GNB4,GNG4,GUCY1B1,RAC1,RHOA,RHOB,RHOT1
Paxillin Signaling	3.84	0.0648	-1.134	ACTN2,ACTN4,CDC42,PAK1,PARVA,RAC1,TLN1
Semaphorin Neuronal Repulsive Signaling Pathway	3.71	0.053	0	BCAN,DPYSL4,DPYSL5,GUCY1B1,MAPT,PAK1,RAC1,RHOA
Actin Cytoskeleton Signaling	3.56	0.0408	-1.265	ABI2,ACTN2,ACTN4,ACTR3,CDC42,MYH14,PAK1,RAC1,RHOA,TLN1
Sphingosine-1-phosphate Signaling	3.56	0.0583	-1.342	CDC42,GNAI1,GUCY1B1,RAC1,RHOA,RHOB,RHOT1
IL-8 Signaling	3.41	0.0429	-1.633	CDC42,GNAI1,GNB1,GNB4,GNG4,RAC1,RHOA,RHOB,RHOT1
Endocannabinoid Developing Neuron Pathway	3.41	0.0551	-2	GNAI1,GNB1,GNB4,GNG4,GUCY1B1,RAC1,RHOA
Actin Nucleation by ARP-WASP Complex	3.36	0.0645	-1.633	ACTR3,CDC42,RAC1,RHOA,RHOB,RHOT1
Colorectal Cancer Metastasis Signaling	3.22	0.0369	-1.342	CDC42,GNAI1,GNB1,GNB4,GNG4,GUCY1B1,RAC1,RHOA,RHOB,RHOT1
CLEAR Signaling Pathway	3.05	0.0351	1.897	ATP6V0A1,ATP6V0D1,ATP6V1E1,ATP6V1F,ATP6V1H,GSK3A,PPP2R5E,PPP3CB,VPS33A,YWHAE
Netrin Signaling	3.02	0.0694	-2.236	CACNA2D1,CACNA2D3,CACNG3,PPP3CB,RAC1
Sirtuin Signaling Pathway	2.97	0.0342	2.121	H1-0,NDUFA4,NDUFA7,NDUFB3,NDUFS6,PARP1,SDHA,TOMM34,VDAC3,XRCC6
Synaptic Long Term Depression	2.97	0.041	-1.633	CACNA2D1,CACNA2D3,CACNG3,GNAI1,GRM3,GUCY1B1,PPP2R5E,PRDX6
Oxytocin In Brain Signaling Pathway	2.94	0.0406	-2.121	CACNA2D1,CACNA2D3,CACNG3,GNAI1,GNB1,GNB4,GNG4,PRDX6
Role of MAPK Signaling in Promoting the Pathogenesis of Influenza	2.91	0.0531	-2.236	ATP6V0A1,ATP6V0D1,ATP6V1E1,ATP6V1F,ATP6V1H,PRDX6
Protein Kinase A Signaling	2.87	0.0293	0	AKAP5,GNAI1,GNB1,GNB4,GNG4,GSK3A,GUCY1B1,H1-0,PPP3CB,PTPRZ1,RHOA,YWHAE
Epithelial Adherens Junction Signaling	2.87	0.0446	-1.89	ACTR3,CDC42,PAK1,PPP2R5E,RAC1,RHOA,YWHAE
Necroptosis Signaling Pathway	2.87	0.0446	-1.134	CAPN1,CAPN5,DNM1L,GLUL,PPP3CB,TOMM34,VDAC3
GPCR-Mediated Nutrient Sensing in Enteroendocrine Cells	2.81	0.0508	-1.342	CACNA2D1,CACNA2D3,CACNG3,GNAI1,GNG4,GUCY1B1
Cholecystokinin/Gastrin-mediated Signaling	2.8	0.0504	-1	CDC42,EPHA4,RAC1,RHOA,RHOB,RHOT1
Neurovascular Coupling Signaling Pathway	2.58	0.0356	1.414	CACNA2D1,CACNA2D3,CACNG3,GUCY1B1,MAPT,PRDX6,RHOA,SLC1A3
Fcγ Receptor-mediated Phagocytosis in Macrophages and Monocytes	2.51	0.0532	-1.342	ACTR3,CDC42,PAK1,RAC1,TLN1
RAC Signaling	2.47	0.0435	-2.449	ABI2,ACTR3,CDC42,PAK1,RAC1,RHOA
Reelin Signaling in Neurons	2.46	0.0432	-2.449	ACTR3,CDC42,MAPT,PAFAH1B1,RAC1,RHOA
Senescence Pathway	2.37	0.0303	-0.816	CACNA2D1,CACNA2D3,CACNG3,CAPN1,CAPN5,NF1,PARP1,PPP2R5E,PPP3CB
Leukocyte Extravasation Signaling	2.36	0.0363	-2.646	ACTN2,ACTN4,CDC42,GNAI1,RAC1,RHOA,THY1
mTOR Signaling	2.15	0.033	-1	CDC42,PPP2R5E,RAC1,RHOA,RHOB,RHOT1,RPSA
Glioblastoma Multiforme Signaling	2.03	0.0351	-1.342	CDC42,NF1,RAC1,RHOA,RHOB,RHOT1
RHOA Signaling	2	0.0403	-2.236	ACTR3,RHOA,SEPTIN11,SEPTIN5,SEPTIN7
Cardiac Hypertrophy Signaling (Enhanced)	1.91	0.0221	-0.816	CACNA2D1,CACNA2D3,CACNG3,GNAI1,GNB1,GNB4,GNG4,GSK3A,GUCY1B1,HSPB1,PPP3CB,RHOA
Xenobiotic Metabolism AHR Signaling Pathway	1.88	0.046	1	ALDH6A1,GSTK1,GSTM3,HSP90B1
Hepatic Fibrosis Signaling Pathway	1.86	0.0238	-1.89	CACNA2D1,CACNA2D3,CACNG3,CDC42,GNAI1,RAC1,RHOA,RHOB,RHOT1,SDHA
White Adipose Tissue Browning Pathway	1.82	0.0362	-1.342	CACNA2D1,CACNA2D3,CACNG3,CTBP2,GUCY1B1
Production of Nitric Oxide and Reactive Oxygen Species in Macrophages	1.81	0.0314	-1	CDC42,PPP2R5E,RAC1,RHOA,RHOB,RHOT1
Neuroinflammation Signaling Pathway	1.72	0.0252	0.447	CALB1,CD200,GAD2,GLUL,MAPT,PPP3CB,RAC1,SLC1A3
Corticotropin Releasing Hormone Signaling	1.67	0.0331	1.342	CACNA2D1,CACNA2D3,CACNG3,GNAI1,GUCY1B1
Apoptosis Signaling	1.62	0.0385	-1	CAPN1,CAPN5,HTRA2,PARP1
Calcium Signaling	1.56	0.0275	-1.342	AKAP5,CACNA2D1,CACNA2D3,CACNG3,MYH14,PPP3CB
HMGB1 Signaling	1.5	0.0299	-1.342	CDC42,RAC1,RHOA,RHOB,RHOT1
Xenobiotic Metabolism CAR Signaling Pathway	1.3	0.0263	1.342	ALDH6A1,GSTK1,GSTM3,HSP90B1,PPP2R5E
Natural Killer Cell Signaling	1.23	0.0251	-0.447	CDC42,HSPA1A/HSPA1B,HSPA2,PAK1,RAC1
PI3K/AKT Signaling	1.23	0.0251	1	GSK3A,HSP90B1,ILK,PPP2R5E,YWHAE
HIF1α Signaling	1.17	0.024	-1	ELOC,HSPA1A/HSPA1B,HSPA2,PPP3CB,RAC1
PTEN Signaling	1.14	0.0267	0	CDC42,GSK3A,ILK,RAC1
ERK/MAPK Signaling	1.11	0.0231	0	HSPB1,PAK1,PPP2R5E,RAC1,TLN1
TEC Kinase Signaling	1.07	0.0173	-1	CDC42,GNAI1,GNB1,GNB4,GNG4,PAK1,RAC1,RHOA,RHOB,RHOT1
EIF2 Signaling	1.06	0.0223	-2	RPL17,RPL30,RPL5,RPL6,RPSA
HER-2 Signaling in Breast Cancer	1.04	0.022	0.447	ARF4,CDC42,COX4I1,COX5A,GSK3A
Breast Cancer Regulation by Stathmin1	1.02	0.0168	-1.414	GNB1,GNB4,GNG4,GRM3,PAK1,PPP2R5E,RAC1,RHOA,TUBB6,TUBG1
G-Protein Coupled Receptor Signaling	0.917	0.0156	-2.111	CDC42,GNAI1,GNB1,GNB4,GNG4,GPRIN1,GRM3,GUCY1B1,PAK1,PPP3CB,RAC1
Xenobiotic Metabolism PXR Signaling Pathway	0.839	0.0207	1	ALDH6A1,GSTK1,GSTM3,HSP90B1
Phospholipase C Signaling	0.754	0.0147	-1.633	CDC42,GNB1,GNB4,GNG4,GUCY1B1,PPP3CB,RAC1,RHOA,RHOB,RHOT1
CREB Signaling in Neurons	0.728	0.0149	-0.447	CACNA2D1,CACNA2D3,CACNG3,GNAI1,GNB1,GNB4,GNG4,GRM3,GUCY1B1
Phagosome Formation	0.721	0.0145	-1.265	ACTR3,CDC42,CLIP1,GRM3,MYH14,PAK1,PRDX6,RAC1,RHOA,TLN1
Systemic Lupus Erythematosus In T Cell Signaling Pathway	0.447	0.0125	-1.89	CDC42,GNAI1,PPP2R5E,PPP3CB,RAC1,RHOA,RHOB,RHOT1
Role of NFAT in Regulation of the Immune Response	0.377	0.0119	0	AKAP5,GNAI1,GNB1,GNB4,GNG4,GSK3A,PPP3CB
CD28 Signaling in T Helper Cells	0	0.00967	-2.236	ACTR3,CDC42,PAK1,PPP3CB,RAC1
CDC42 Signaling	0	0.00696	-2	ACTR3,CDC42,CLIP1,PAK1
FAK Signaling	0	0.00768	-0.707	ACTR3,CAPN1,CAPN5,GRM3,GSK3A,PAK1,RAC1,RHOA
B Cell Receptor Signaling	0	0.00634	-1	CDC42,GSK3A,PPP3CB,RAC1

## Sheet: IPA MDD sgPFC
Pathways	-log(p-value)	Ratio	z-score	Molecules
NRF2-mediated Oxidative Stress Response	3.88	0.0295	0	AKR1A1,DNAJB1,FTH1,FTL,GSTM5,PRKCG,SOD3
Hepatic Fibrosis Signaling Pathway	3.06	0.019	-0.378	AGT,CACNA2D3,CALM1 (includes others),COL18A1,FTH1,FTL,PRKACB,PRKCG
Androgen Signaling	2.91	0.0296	1	CACNA2D3,CALM1 (includes others),DNAJB1,PRKACB,PRKCG
SNARE Signaling Pathway	2.4	0.0294	2	CALM1 (includes others),MYH11,PRKACB,SNCB
Insulin Secretion Signaling Pathway	2.03	0.0184	0	CACNA2D3,EIF4A3,PRKACB,PRKCG,SLC2A1
Oxytocin Signaling Pathway	1.97	0.0178	1.342	CACNA2D3,CALM1 (includes others),MYH11,PRKACB,PRKCG
HIF1α Signaling	1.77	0.0192	1	GPI,PRKCG,SLC2A1,VIM
Synaptogenesis Signaling Pathway	1.76	0.0158	1.342	ARHGEF7,CALM1 (includes others),PRKACB,RAB5A,SNCB
Role of NFAT in Cardiac Hypertrophy	1.68	0.018	1	CACNA2D3,CALM1 (includes others),PRKACB,PRKCG
Neurovascular Coupling Signaling Pathway	1.66	0.0178	1	APP,CACNA2D3,CALM1 (includes others),PRKACB
Opioid Signaling Pathway	1.36	0.0143	1	CACNA2D3,CALM1 (includes others),PRKACB,PRKCG
Protein Kinase A Signaling	1.35	0.0122	0.447	ADD1,CALM1 (includes others),PRKACB,PRKCG,PTPRS
Phospholipase C Signaling	0.991	0.00884	1.633	AHNAK,ARHGEF4,ARHGEF7,CALM1 (includes others),IGHG3,PRKCG
Cardiac Hypertrophy Signaling (Enhanced)	0.947	0.00923	1	AGT,CACNA2D3,CALM1 (includes others),PRKACB,PRKCG
Breast Cancer Regulation by Stathmin1	0.514	0.00673	0	ARHGEF4,ARHGEF7,PRKACB,PRKCG
CREB Signaling in Neurons	0.496	0.0066	1	CACNA2D3,CALM1 (includes others),PRKACB,PRKCG
