# Supplementary material for: A multi-omic approach implicates novel protein dysregulation in post-traumatic stress disorder
Source: Genome Med. 2025 Apr 29;17:43. doi: 10.1186/s13073-025-01473-1 (PMC12042318; doi:10.1186/s13073-025-01473-1)
Supplement: Supplementary file 4 — Additional file 4: Table S3 is shared differentially expressed proteins, genes and pathways between this study and previously published studies. [file 13073_2025_1473_MOESM4_ESM.xlsx]

## Sheet: overlap_DEGs_PTSD
	DLPFC_mPFC	sgPFC_mPFC
1	ADAMTS9	NPAS4
2	ARRDC3	NA
3	CEBPD	NA
4	COL4A1	NA
5	CRISPLD2	NA
6	PHF20	NA
7	RHOB	NA
8	UBE2R2	NA

## Sheet: overlap_DEGs_MDD
	DLPFC_mPFC	sgPFC_mPFC
1	NA	ABCA6
2	NA	ABCC10
3	NA	ABCC8
4	NA	ACO2
5	NA	ACTG1
6	NA	ADAMTS9
7	NA	ADAMTSL2
8	NA	AKAP12
9	NA	ALG13
10	NA	ALKBH5
11	NA	AMFR
12	NA	ANKRD36C
13	NA	ANKRD7
14	NA	ARF4
15	NA	ARHGAP22
16	NA	ARID5B
17	NA	ARRDC3
18	NA	ATF6
19	NA	ATF6B
20	NA	ATF7IP2
21	NA	ATXN7L2
22	NA	B4GALNT3
23	NA	BICDL1
24	NA	BTF3
25	NA	CAPZA1
26	NA	CC2D1B
27	NA	CCDC14
28	NA	CCDC47
29	NA	CCDC57
30	NA	CCDC61
31	NA	CCL2
32	NA	CCNT1
33	NA	CD63
34	NA	CDAN1
35	NA	CDC42SE2
36	NA	CDH18
37	NA	CDKL3
38	NA	CDKL4
39	NA	CFAP46
40	NA	CHADL
41	NA	CHD2
42	NA	CHRNA10
43	NA	CIB1
44	NA	CLHC1
45	NA	CLK4
46	NA	COL11A2
47	NA	COL5A3
48	NA	CORO6
49	NA	CSPP1
50	NA	CYP2D6
51	NA	DEDD
52	NA	DHRS13
53	NA	DLK2
54	NA	DNAJC8
55	NA	DPEP2
56	NA	DPY19L2
57	NA	DYM
58	NA	EDN3
59	NA	EME2
60	NA	ERI3
61	NA	FADD
62	NA	FAIM
63	NA	FAM214A
64	NA	FAU
65	NA	FBXL6
66	NA	FOXP1
67	NA	GADD45B
68	NA	GALNT2
69	NA	GALNT7
70	NA	GALT
71	NA	GAN
72	NA	GAPVD1
73	NA	GATC
74	NA	GEN1
75	NA	GK
76	NA	GLYCTK
77	NA	GNL3
78	NA	GPS2
79	NA	GRIP2
80	NA	GUSB
81	NA	HAMP
82	NA	HIF1A
83	NA	HILPDA
84	NA	HIPK3
85	NA	HMGB2
86	NA	HNRNPA1
87	NA	HSF2
88	NA	INAFM2
89	NA	ING3
90	NA	INO80E
91	NA	IQCC
92	NA	KCTD20
93	NA	KIN
94	NA	KLHL15
95	NA	KPNB1
96	NA	LILRB3
97	NA	LIMD2
98	NA	LSAMP
99	NA	MAN2C1
100	NA	MAPK11
101	NA	MAPK12
102	NA	MCM6
103	NA	MCM7
104	NA	MED21
105	NA	MIEF2
106	NA	MPHOSPH9
107	NA	MRPL22
108	NA	MRPL39
109	NA	MST1R
110	NA	MTG1
111	NA	NACA
112	NA	NAMPT
113	NA	NAT9
114	NA	NCOA1
115	NA	NEK10
116	NA	NEMP2
117	NA	NFIL3
118	NA	NONO
119	NA	NUCB1
120	NA	P4HB
121	NA	PA2G4
122	NA	PABPC1
123	NA	PAICS
124	NA	PDE1C
125	NA	PDIA2
126	NA	PDK1
127	NA	PFN1
128	NA	PHF20
129	NA	PIGN
130	NA	PLEKHG5
131	NA	PLOD2
132	NA	PNMT
133	NA	POLD2
134	NA	POR
135	NA	POU3F1
136	NA	PRMT7
137	NA	PSMA3
138	NA	PSMD3
139	NA	PTCH2
140	NA	RAB5B
141	NA	RALY
142	NA	RANBP9
143	NA	RASSF1
144	NA	RBM22
145	NA	RBMS1
146	NA	RGS11
147	NA	RIOK3
148	NA	RNF166
149	NA	RNF19A
150	NA	RPGRIP1L
151	NA	RPL13A
152	NA	RPL14
153	NA	RPL15
154	NA	RPL18A
155	NA	RPL8
156	NA	RPLP1
157	NA	RPS19
158	NA	RRM1
159	NA	SAR1A
160	NA	SCYL3
161	NA	SDF2L1
162	NA	SEC31A
163	NA	SEC61A1
164	NA	SENP2
165	NA	SERF2
166	NA	SHQ1
167	NA	SIRT7
168	NA	SLC11A1
169	NA	SLC16A6
170	NA	SLC26A10
171	NA	SLC38A7
172	NA	SLX4
173	NA	SNRPA1
174	NA	SNRPB
175	NA	SNW1
176	NA	SOCS3
177	NA	SRSF6
178	NA	SSU72
179	NA	ST8SIA1
180	NA	STAU1
181	NA	TAB2
182	NA	TAF4
183	NA	THBS3
184	NA	THSD1
185	NA	TIA1
186	NA	TM4SF1
187	NA	TMEM120B
188	NA	TMEM167B
189	NA	TMEM245
190	NA	TMEM255A
191	NA	TMEM67
192	NA	TMEM9
193	NA	TNFRSF14
194	NA	TRIM54
195	NA	TRIM69
196	NA	TRMT13
197	NA	TSPAN7
198	NA	TTC14
199	NA	TVP23C
200	NA	UBXN1
201	NA	VILL
202	NA	VWA7
203	NA	WAC
204	NA	YWHAE
205	NA	ZBTB33
206	NA	ZBTB48
207	NA	ZNF143
208	NA	ZNF283
209	NA	ZNF391
210	NA	ZNF76
211	NA	ZNF781
212	NA	ZNF782
213	NA	ZNF891
214	NA	ZSCAN5A

## Sheet: overlap_DEPs_PTSD
	DLPFC_mPFC	sgPFC_mPFC
1	ACADVL	ACAA2
2	ACTN4	ALDH4A1
3	ALDH6A1	ALDH6A1
4	AP2A2	AP2A2
5	AP2M1	APOA1
6	ATP6V1B2	BCLAF1
7	C12orf57	CRYM
8	CACNG3	EVL
9	CAPZA2	FAM126B
10	CHMP6	FUS
11	CHORDC1	GAA
12	COASY	GDI2
13	DHX15	HSDL2
14	DPYSL4	LANCL1
15	DPYSL5	LANCL2
16	DSTN	OLA1
17	FSCN1	PHACTR1
18	GLUD1	PLPBP
19	HADHA	PLXNA4
20	HSDL2	PSME1
21	HSPB1	PTRHD1
22	KIAA0513	SEC61B
23	MACROD1	SPARCL1
24	MYO1D	TGOLN2
25	NAPB	TMSB4X
26	NAXE	NA
27	NEGR1	NA
28	OLFM1	NA
29	PACSIN1	NA
30	PDLIM7	NA
31	PIP4K2C	NA
32	PLCD1	NA
33	PPM1E	NA
34	PTPRE	NA
35	RAC1	NA
36	RBP1	NA
37	RHOB	NA
38	RTN4	NA
39	SLC32A1	NA
40	SLC9A3R2	NA
41	SNAP25	NA
42	SORD	NA
43	TMEM163	NA

## Sheet: overlap_DEPs_MDD
	DLPFC_mPFC	sgPFC_mPFC
1	ALDH6A1	AHNAK
2	CDC42	ARHGEF4
3	DPYSL5	EXOC5
4	GAD2	FMN2
5	GPC1	IPO7
6	HSPB1	MVD
7	KIAA0513	MYH11
8	LINGO1	PPFIA1
9	MAP6	RIMBP2
10	MCTS1	SLC2A1
11	NAPB	SURF4
12	NEGR1	SYAP1
13	NUMBL	WFS1
14	PACSIN1	NA
15	PDLIM7	NA
16	PITPNA	NA
17	PLAA	NA
18	PPP2R5E	NA
19	PRDX6	NA
20	RIMBP2	NA
21	RTN4	NA
22	SGTB	NA
23	SLC32A1	NA
24	SLC6A17	NA
25	SLC9A3R2	NA
26	TLN1	NA
27	UBE2O	NA
28	XRCC6	NA
