# Supplementary material for: A multi-omic approach implicates novel protein dysregulation in post-traumatic stress disorder
Source: Genome Med. 2025 Apr 29;17:43. doi: 10.1186/s13073-025-01473-1 (PMC12042318; doi:10.1186/s13073-025-01473-1)
Supplement: Supplementary file 5 — Additional file 5: Table S4 is protein, RNA and miRNA WGCNA results. [file 13073_2025_1473_MOESM5_ESM.xlsx]

## Sheet: protein_DLPFC
Genename	Protein	module	trait.GS.ptsd	trait.GS.AgeDeath	trait.GS.RIN	trait.GS.PMI	trait.GS.Sex	DxmoduleMembership	Geneid
GNB4	GBB4_HUMAN	black	-0.401121	-0.0825092	-0.127611	0.330928	-0.123422	-0.503982	ENSG00000114450
RAC1	RAC1_HUMAN	black	-0.459645	-0.30524	-0.213766	-0.0299013	-0.217352	-0.512523	ENSG00000136238
CNTFR	CNTFR_HUMAN	skyblue	-0.523515	0.101756	0.0623189	-0.060066	-0.104413	0.702366	ENSG00000122756
LY6H	LY6H_HUMAN	skyblue	-0.607541	-0.100744	-0.18987	0.308641	-0.135364	0.716854	ENSG00000176956
MACROD1	MACD1_HUMAN	blue	0.54299	0.359232	-0.0657788	-0.173286	0.0178954	0.364823	ENSG00000133315
PMVK	PMVK_HUMAN	tan	0.523184	0.130451	0.185919	-0.21839	0.285074	0.630019	ENSG00000163344
CNTN1	CNTN1_HUMAN	skyblue	-0.455503	-0.0383663	0.0168493	-0.103881	-0.0380246	0.661231	ENSG00000018236
TST	THTR_HUMAN	red	0.558431	0.143299	0.0491323	-0.156349	-0.248676	-0.518648	ENSG00000128311
AK1	KAD1_HUMAN	blue	0.485526	0.301996	0.143591	-0.0661446	0.239474	0.678117	ENSG00000106992
SLC32A1	VIAAT_HUMAN	red	-0.531674	-0.278055	-0.144981	-0.101128	-0.179951	0.704961	ENSG00000101438
DPYSL4	DPYL4_HUMAN	darkorange	-0.387168	-0.29615	-0.180095	-0.0573585	-0.377359	0.745382	ENSG00000151640
ATP6V1D	VATD_HUMAN	purple	-0.476865	0.172243	0.0771278	-0.306846	0.0427956	-0.588204	ENSG00000100554
LAP3	AMPL_HUMAN	pink	0.564013	0.0874281	0.0802048	0.108806	0.281471	-0.518596	ENSG00000002549
DPYSL5	DPYL5_HUMAN	salmon	-0.313231	-0.408721	-0.0965587	0.229369	-0.285735	0.874486	ENSG00000157851
MCTS1	MCTS1_HUMAN	turquoise	-0.406602	-0.0208752	-0.149452	-0.0759934	-0.113504	-0.653104	ENSG00000232119
DHX15	DHX15_HUMAN	pink	0.345151	0.156978	0.182414	-0.0105303	0.294381	-0.733917	ENSG00000109606
NEGR1	NEGR1_HUMAN	skyblue	-0.452067	-0.0266536	-0.0919526	0.116895	-0.081331	0.941145	ENSG00000172260
CACNA2D1	CA2D1_HUMAN	skyblue	-0.415139	-0.0815835	-0.132507	0.0750688	-0.144599	0.914027	ENSG00000153956
FRRS1L	FRS1L_HUMAN	pink	-0.416621	-0.292826	-0.177286	0.195953	-0.279306	0.821966	ENSG00000260230
SLC1A3	EAA1_HUMAN	blue	-0.41986	-0.0805235	0.159773	-0.137974	0.0129802	-0.306554	ENSG00000079215
MDH1	MDHC_HUMAN	turquoise	-0.318454	0.0378819	0.00690964	-0.0307522	0.112973	-0.491786	ENSG00000014641
UBE2O	UBE2O_HUMAN	darkgrey	0.309115	-0.109146	-0.0516242	0.0490187	0.126107	0.702489	ENSG00000175931
2024-09-02	SEPT2_HUMAN	brown	-0.409564	0.134021	0.173848	-0.034707	0.0365515	-0.417306	NA
SCRN1	SCRN1_HUMAN	lightgreen	-0.361477	0.0995648	-0.190358	0.10688	-0.0674527	0.800988	ENSG00000136193
VDAC3	E5RFP6_HUMAN	red	-0.162692	-0.0594261	-0.0143468	0.0777053	-0.0944014	0.664231	ENSG00000078668
PLAA	PLAP_HUMAN	darkgrey	0.37577	-0.0995858	0.0145293	0.0038457	0.179894	0.83914	ENSG00000137055
CHORDC1	CHRD1_HUMAN	blue	-0.447879	0.17483	0.0128398	0.271248	-0.00768717	-0.504446	ENSG00000110172
COPS3	CSN3_HUMAN	pink	-0.432018	-0.0322769	-0.377573	0.257514	-0.200988	0.554172	ENSG00000141030
TNPO3	TNPO3_HUMAN	blue	0.400122	-0.0219093	0.102711	-0.172568	0.284028	0.766974	ENSG00000064419
LANCL1	LANC1_HUMAN	blue	-0.380001	0.193324	-0.0669697	-0.00890063	0.0754048	-0.468703	ENSG00000115365
SIRPB1	H3BSK5_HUMAN	turquoise	-0.427689	-0.131334	-0.104621	0.0260089	-0.271665	-0.65381	ENSG00000101307
RAB3A	RAB3A_HUMAN	darkorange	-0.400211	-0.362982	-0.114744	0.313712	-0.208174	0.801048	ENSG00000105649
ITPA	ITPA_HUMAN	grey	-0.0449648	-0.235064	-0.332468	0.0449458	-0.149038	-0.219841	ENSG00000125877
SV2B	SV2B_HUMAN	pink	-0.35577	-0.245144	-0.334599	0.141651	-0.449738	0.896289	ENSG00000185518
KIF1A	F8W8V9_HUMAN	blue	0.581942	-0.122665	0.0352893	-0.442532	-0.09302	0.569754	ENSG00000130294
ACTR3	ARP3_HUMAN	blue	-0.266323	-0.259323	-0.0115316	-0.0328222	-0.222928	-0.43736	ENSG00000115091
SLC17A7	VGLU1_HUMAN	pink	-0.411782	-0.387447	-0.334084	0.20198	-0.393552	0.83783	ENSG00000104888
NDRG2	NDRG2_HUMAN	green	-0.517027	0.151207	0.136174	0.011108	-0.0640519	0.411497	ENSG00000165795
GSTK1	GSTK1_HUMAN	blue	0.371035	0.275467	0.101434	-0.119246	0.153277	0.708824	ENSG00000197448
CD59	CD59_HUMAN	skyblue	-0.436902	-0.00452757	-0.189331	0.13902	-0.0765184	0.824972	ENSG00000085063
HSDL2	HSDL2_HUMAN	turquoise	0.469658	0.0924498	0.0912506	-0.049293	-0.105962	0.67156	ENSG00000119471
AGAP2	F8VVT9_HUMAN	turquoise	0.403615	-0.159114	0.0866259	-0.155843	0.0100904	0.730132	ENSG00000135439
GALK1	GALK1_HUMAN	black	0.496584	0.189244	0.127012	-0.019126	0.184946	0.601069	ENSG00000108479
FAM114A2	F1142_HUMAN	midnightblue	0.333857	0.172496	-0.0632166	-0.0204241	0.345208	0.655961	ENSG00000055147
OXSR1	OXSR1_HUMAN	black	0.417359	-0.21725	-0.02005	0.0760509	0.119011	0.368108	ENSG00000172939
APMAP	APMAP_HUMAN	darkgrey	-0.3812	0.090705	-0.024274	0.250309	-0.0698641	-0.731652	ENSG00000101474
NUDT16	NUD16_HUMAN	turquoise	0.47687	0.27225	0.238271	0.160416	0.051007	0.552504	ENSG00000198585
GNB1	GBB1_HUMAN	turquoise	-0.243498	-0.092698	-0.0563671	0.200065	-0.0875591	-0.454719	ENSG00000078369
AGAP1	AGAP1_HUMAN	midnightblue	-0.141988	-0.149266	-0.198016	-0.306704	-0.179123	-0.486021	ENSG00000157985
SLC9A3R2	NHRF2_HUMAN	turquoise	0.306045	0.245044	0.193584	0.213845	0.182522	0.348595	ENSG00000065054
ADPRHL2	ARHL2_HUMAN	yellow	0.475339	0.0604521	0.0237729	-0.10321	-0.189869	0.579987	ENSG00000116863
GK	GLPK_HUMAN	orange	0.0257206	-0.126921	-0.0688208	0.0883615	-0.333217	0.632832	ENSG00000198814
CDC42	CDC42_HUMAN	darkturquoise	-0.278489	-0.0115859	-0.202454	-0.145033	-0.152958	-0.600819	ENSG00000070831
DENR	DENR_HUMAN	darkgrey	-0.444827	-0.0846639	0.0948581	0.084917	-0.282783	-0.697932	ENSG00000139726
SORD	DHSO_HUMAN	black	-0.322517	-0.00181933	0.0350649	-0.00113265	-0.564132	-0.467894	ENSG00000140263
RAB6B	RAB6B_HUMAN	red	-0.321462	-0.0130713	-0.196356	0.15408	-0.216057	0.793779	ENSG00000154917
ACTR2	ARP2_HUMAN	brown	-0.379822	-0.0069645	0.0815754	0.376375	-0.0953193	-0.531695	ENSG00000138071
PAFAH1B1	LIS1_HUMAN	red	-0.433639	-0.0776452	-0.274631	-0.0651842	-0.264657	0.739776	ENSG00000007168
PRNP	PRIO_HUMAN	pink	-0.304248	-0.201959	-0.141733	0.0729227	-0.200284	0.739475	ENSG00000171867
SLC6A17	S6A17_HUMAN	turquoise	-0.430811	-0.0137919	-0.151189	0.0628402	-0.0680229	-0.599524	ENSG00000197106
COASY	COASY_HUMAN	blue	0.387627	0.150079	0.203962	-0.265789	0.391512	0.768458	ENSG00000068120
PTPRN	PTPRN_HUMAN	pink	0.343097	0.250527	0.111203	-0.211607	0.133326	-0.719822	ENSG00000054356
NF1	NF1_HUMAN	black	0.361928	-0.0624994	-0.120859	0.00720495	0.259381	0.394502	ENSG00000196712
GFRA2	GFRA2_HUMAN	blue	-0.279403	0.139193	-0.0990744	0.113651	-0.229925	-0.67033	ENSG00000168546
DCTN1	DCTN1_HUMAN	red	-0.499287	0.0150621	-0.227606	0.145552	-0.0597362	0.513082	ENSG00000204843
ACSBG1	ACBG1_HUMAN	blue	0.41182	-0.0499941	0.0124417	-0.0189121	0.18078	0.746998	ENSG00000103740
YWHAE	1433E_HUMAN	lightcyan	-0.42939	-0.206751	-0.18082	0.209467	-0.113804	0.722333	ENSG00000108953
ANXA1	ANXA1_HUMAN	skyblue	-0.306034	0.0629938	-0.081926	0.110534	0.0107419	0.651768	ENSG00000135046
DPP6	DPP6_HUMAN	turquoise	-0.540052	-0.293659	-0.0763951	-0.0102369	-0.149569	-0.560643	ENSG00000130226
DCTN3	DCTN3_HUMAN	lightyellow	-0.468414	0.151246	0.0222703	0.145145	0.0157552	-0.580097	ENSG00000137100
SLC44A2	CTL2_HUMAN	grey	-0.331563	0.0786012	0.0150558	-0.2069	0.218741	-0.491278	ENSG00000129353
OPCML	OPCM_HUMAN	skyblue	-0.354013	0.0138304	-0.051928	0.0969258	-0.0528738	0.93294	ENSG00000183715
FKBP8	FKBP8_HUMAN	black	0.36738	-0.0301319	0.246193	-0.0492928	0.302772	0.79617	ENSG00000105701
PRKAG1	AAKG1_HUMAN	midnightblue	0.437724	0.0519454	0.276378	-0.112209	0.319805	0.748552	ENSG00000181929
CDH13	CAD13_HUMAN	skyblue	-0.361634	-0.0302089	-0.0797891	-0.113093	-0.252286	0.786368	ENSG00000140945
TUBB6	TBB6_HUMAN	red	0.3258	0.0988089	0.295888	-0.197501	0.151238	-0.539935	ENSG00000176014
RPSA	RSSA_HUMAN	pink	-0.274634	-0.27576	-0.27301	0.283031	-0.357121	0.656217	ENSG00000168028
GSTM4	GSTM4_HUMAN	turquoise	-0.435865	0.113072	-0.171793	0.0960053	0.20713	-0.486364	ENSG00000168765
GJA1	CXA1_HUMAN	green	-0.321343	0.0993919	0.0275876	0.0645701	0.103115	0.592444	ENSG00000152661
LDHB	LDHB_HUMAN	turquoise	-0.318812	0.171182	0.184638	-0.0079175	0.206143	-0.54089	ENSG00000111716
CAPZA2	CAZA2_HUMAN	salmon	-0.389379	-0.156161	-0.0148593	0.0591608	-0.0709179	0.603018	ENSG00000198898
NTM	NTRI_HUMAN	skyblue	-0.387505	-0.0166837	-0.0811141	0.206549	-0.0816067	0.893959	ENSG00000182667
LONP1	LONM_HUMAN	blue	0.266182	0.0492528	0.0785286	-0.125419	0.275222	0.949049	ENSG00000196365
PNMA8B	PNM8B_HUMAN	blue	-0.401412	0.105768	-0.0306059	-0.199574	0.186301	0.335589	ENSG00000204851
SLC2A13	MYCT_HUMAN	pink	-0.282049	-0.18826	-0.266751	0.224241	-0.337517	0.818781	ENSG00000151229
ACTN4	H7C144_HUMAN	magenta	-0.147827	-0.163893	-0.198326	0.129325	-0.154601	-0.734834	ENSG00000130402
STX7	STX7_HUMAN	pink	-0.486764	0.00476218	-0.170495	0.249374	-0.28727	0.861225	ENSG00000079950
ME1	MAOX_HUMAN	black	-0.296678	0.0139754	-0.138323	0.156019	-0.398739	-0.601241	ENSG00000065833
SYP	SYPH_HUMAN	yellow	-0.431213	0.142884	0.0903209	-0.21117	0.159384	-0.766317	ENSG00000102003
GLUD1	DHE3_HUMAN	darkred	0.476644	-0.00686612	0.150457	-0.0822175	-0.0635525	0.540472	ENSG00000148672
CACNA2D3	CA2D3_HUMAN	skyblue	-0.26597	0.0220966	0.0462106	-0.110515	0.0796975	0.867441	ENSG00000157445
TFG	TFG_HUMAN	blue	-0.331851	-0.0547275	-0.0843237	0.206233	-0.381512	-0.614293	ENSG00000114354
RPL30	RL30_HUMAN	turquoise	-0.137215	0.217637	-0.0333436	0.0238297	0.297363	-0.560051	ENSG00000156482
MIF	MIF_HUMAN	turquoise	0.264112	0.15656	0.113931	0.0779212	-0.0168447	0.593836	ENSG00000240972
PHGDH	SERA_HUMAN	blue	0.346998	0.261783	0.365404	4.57036e-05	0.524322	0.557727	ENSG00000092621
HINT1	HINT1_HUMAN	turquoise	-0.376576	0.0463322	0.0517964	-0.0861846	-0.0101435	-0.627106	ENSG00000169567
PGP	PGP_HUMAN	blue	-0.245289	-0.00183512	-0.160235	0.13316	0.207762	-0.567747	ENSG00000184207
GPHN	GEPH_HUMAN	pink	-0.135464	-0.248396	-0.143636	0.252438	-0.26537	0.648647	ENSG00000171723
MBLAC2	MBLC2_HUMAN	brown	-0.323288	-0.0756093	-0.444456	0.0444319	-0.232196	-0.373819	ENSG00000176055
NRXN2	NRX2A_HUMAN	pink	-0.33871	-0.124929	-0.0204164	0.26668	-0.395515	0.734237	ENSG00000110076
PSMD13	PSD13_HUMAN	brown	-0.396348	0.049635	0.0116135	0.227524	0.168768	0.548433	ENSG00000185627
MTHFD1	C1TC_HUMAN	blue	0.427563	-0.100197	0.0662182	-0.14729	0.255865	0.662551	ENSG00000100714
AP1B1	AP1B1_HUMAN	darkorange	-0.428976	-0.244738	-0.153733	0.0432539	-0.390694	0.542048	ENSG00000100280
RHOT1	MIRO1_HUMAN	pink	0.31832	0.128347	0.109939	-0.14491	0.373398	-0.808227	ENSG00000126858
ATP6V1F	VATF_HUMAN	white	-0.207185	0.37487	0.0101649	0.0723554	0.197659	-0.523081	ENSG00000128524
PITPNA	PIPNA_HUMAN	lightcyan	0.284955	0.136932	0.0214019	0.245634	0.146301	-0.585445	ENSG00000174238
PARVA	PARVA_HUMAN	red	0.327792	-0.233256	-0.0494982	-0.0493094	-0.0413617	-0.6713	ENSG00000197702
ATP6V1A	VATA_HUMAN	yellow	-0.208487	0.0850208	0.0049834	-0.208788	0.103784	-0.73787	ENSG00000114573
SUB1	TCP4_HUMAN	blue	-0.338813	-0.0654085	-0.0216942	0.179436	-0.230478	-0.743091	ENSG00000113387
NDUFS6	NDUS6_HUMAN	green	-0.384529	0.285414	-0.00886609	-0.170355	-0.014653	0.668251	ENSG00000145494
CRYZL1	QORL1_HUMAN	lightgreen	-0.172251	0.0446882	-0.259125	0.223538	-0.146848	0.633882	ENSG00000205758
NDRG4	H3BU08_HUMAN	pink	-0.415089	-0.395102	-0.238018	-0.0357994	-0.344571	0.62809	ENSG00000103034
LDHA	LDHA_HUMAN	turquoise	-0.466138	-0.129358	-0.0240448	0.172754	0.364952	-0.379375	ENSG00000134333
XPO1	XPO1_HUMAN	blue	0.292005	-0.00174615	0.114198	-0.210696	0.246826	0.771245	ENSG00000082898
NAXE	NNRE_HUMAN	royalblue	-0.434036	0.0686782	0.0867615	-0.311942	0.130373	-0.411343	ENSG00000163382
COPS8	CSN8_HUMAN	midnightblue	-0.239164	0.170406	0.154577	0.305679	0.0894795	0.625994	ENSG00000198612
DIP2C	DIP2C_HUMAN	darkgrey	0.201132	-0.00294825	0.00731152	0.0588117	0.112266	0.782293	ENSG00000151240
MCCC2	MCCB_HUMAN	grey	0.0474094	0.0258877	-0.0108552	0.0305508	0.00499047	0.192696	ENSG00000131844
NUP93	NUP93_HUMAN	turquoise	0.312587	-0.0206046	-0.115904	0.134263	-0.0801647	0.501599	ENSG00000102900
XRCC6	XRCC6_HUMAN	blue	0.183281	0.171746	0.0107465	0.00919028	0.307169	0.838482	ENSG00000196419
OXR1	OXR1_HUMAN	brown	-0.357231	-0.0687346	-0.0774443	0.304452	-0.000911305	-0.479365	ENSG00000164830
NRXN3	NRX3A_HUMAN	skyblue	-0.242193	-0.143516	-0.293973	0.133662	-0.279538	0.788297	ENSG00000021645
MPP2	MPP2_HUMAN	cyan	0.440584	0.318796	0.336661	-0.260694	0.225768	-0.480289	ENSG00000108852
TMSB4X	TYB4_HUMAN	turquoise	-0.307266	-0.0198678	0.0910251	0.0805941	0.0803653	-0.734486	ENSG00000205542
GNG4	GBG4_HUMAN	turquoise	-0.363091	-0.103259	-0.128507	0.0138055	-0.00813946	-0.427348	ENSG00000168243
IGSF21	IGS21_HUMAN	skyblue	-0.302529	-0.125283	-0.0693804	0.0988601	-0.199797	0.912229	ENSG00000117154
ITFG1	TIP_HUMAN	darkgrey	-0.323704	0.117266	0.00950316	0.240495	-0.197037	-0.569092	ENSG00000129636
ALDH4A1	AL4A1_HUMAN	red	0.36293	-0.0775121	0.161585	-0.0594067	0.118379	-0.470151	ENSG00000159423
HTRA2	HTRA2_HUMAN	turquoise	-0.219057	0.362317	0.173393	0.0626873	0.0837571	-0.524917	ENSG00000115317
RHOB	RHOB_HUMAN	blue	-0.318261	0.0290452	-0.0258491	-0.0055387	-0.274977	-0.759208	ENSG00000143878
APPL1	DP13A_HUMAN	lightgreen	-0.3093	0.152206	-0.146931	-0.0805493	0.0683536	0.51401	ENSG00000157500
PPP2CA	PP2AA_HUMAN	turquoise	-0.336937	-0.107142	-0.0889145	0.0279431	0.0444709	-0.55626	ENSG00000113575
SDHA	SDHA_HUMAN	pink	-0.17857	-0.0969324	-0.0532173	-0.0195457	-0.223878	0.63945	ENSG00000073578
DNAJA1	DNJA1_HUMAN	purple	-0.314056	-0.0301869	0.20801	-0.240011	0.045024	-0.672632	ENSG00000086061
PARP1	PARP1_HUMAN	darkgreen	0.2097	0.311258	0.329082	-0.0412907	0.402688	-0.65031	ENSG00000143799
NAPB	SNAB_HUMAN	turquoise	-0.43799	-0.253573	-0.000814169	0.32277	0.0428865	-0.371011	ENSG00000125814
PFKL	PFKAL_HUMAN	blue	0.411232	0.073007	0.0706343	-0.0908684	0.371912	0.677481	ENSG00000141959
IRGQ	IRGQ_HUMAN	salmon	-0.332942	-0.256906	-0.0389239	0.0836815	-0.282316	0.657097	ENSG00000167378
DDX39B	DX39B_HUMAN	greenyellow	0.160418	0.00990699	0.133004	0.0618929	0.211873	0.726818	ENSG00000198563
CAPZB	B1AK88_HUMAN	blue	-0.22959	-0.130447	-0.0482307	0.17018	-0.00970097	-0.628019	ENSG00000077549
COX4I1	COX41_HUMAN	red	-0.291162	-0.0195038	0.030665	-0.0840703	-0.260857	0.667597	ENSG00000131143
ATAD1	ATAD1_HUMAN	grey	-0.143251	-0.326255	-0.148549	0.223174	0.154681	0.0563074	ENSG00000138138
NUDT14	NUD14_HUMAN	lightgreen	-0.285732	0.0251314	-0.171901	0.164134	-0.102493	0.584768	ENSG00000183828
COPS5	CSN5_HUMAN	cyan	-0.302708	-0.244651	-0.307985	0.361122	-0.0612517	0.617852	ENSG00000121022
CHMP4B	CHM4B_HUMAN	darkred	-0.286833	0.0507683	-0.00427414	0.0533474	0.149971	-0.580391	ENSG00000101421
VAPA	VAPA_HUMAN	grey	0.426528	-0.212738	-0.0433231	-0.122499	-0.318814	-0.0815694	ENSG00000101558
GUCY1B1	GCYB1_HUMAN	lightgreen	0.328777	-0.0307075	0.074867	-0.216769	0.316705	-0.717026	ENSG00000061918
SRSF7	SRSF7_HUMAN	turquoise	-0.259387	0.125762	0.165811	-0.144476	-0.0227473	-0.55567	ENSG00000115875
CYB5B	CYB5B_HUMAN	blue	-0.411034	0.154249	0.0460721	-0.0227472	-0.36566	-0.456311	ENSG00000103018
GLUL	GLNA_HUMAN	turquoise	-0.195796	-0.112441	-0.0793538	-0.124755	0.223965	-0.578581	ENSG00000135821
DAG1	DAG1_HUMAN	blue	-0.289988	-0.276378	-0.0952086	-0.00824475	0.080459	-0.303612	ENSG00000173402
EXOC7	EXOC7_HUMAN	blue	0.325783	-0.265021	-0.0148125	-0.130135	-0.0749791	0.676705	ENSG00000182473
THY1	THY1_HUMAN	skyblue	-0.391936	-0.0152132	0.0194039	0.112547	0.024496	0.779227	ENSG00000154096
LRRC47	LRC47_HUMAN	darkgrey	0.4207	-0.183851	-0.0769336	-0.197319	0.0239099	0.811965	ENSG00000130764
TRAP1	TRAP1_HUMAN	midnightblue	0.143309	0.0266143	0.243244	-0.113403	0.313677	0.760521	ENSG00000126602
OMG	OMGP_HUMAN	skyblue	-0.366891	0.140489	-0.102291	-0.172793	-0.0769184	0.648868	ENSG00000126861
DNAJB1	DNJB1_HUMAN	black	0.361133	0.242335	0.018869	-0.104487	0.470762	0.483527	ENSG00000132002
DDX3X	DDX3X_HUMAN	black	0.338999	0.0886148	0.191115	-0.286322	0.381463	0.858669	ENSG00000215301
LLGL1	L2GL1_HUMAN	blue	0.428791	0.202379	0.14735	-0.162631	0.334993	0.480218	ENSG00000131899
GAS7	GAS7_HUMAN	pink	-0.106677	0.0107676	-0.324969	0.413014	-0.264372	0.551895	ENSG00000007237
CBR1	CBR1_HUMAN	tan	0.302257	0.152777	0.193718	-0.330258	0.225755	0.639689	ENSG00000159228
ARHGAP1	RHG01_HUMAN	blue	0.230451	-0.0987429	0.0145952	-0.0188179	0.238496	0.671607	ENSG00000175220
RAB31	RAB31_HUMAN	grey	-0.207167	0.286849	-0.107461	-0.10878	-0.195454	-0.0517116	ENSG00000168461
VPS28	VPS28_HUMAN	red	-0.427263	0.0601566	-0.164477	0.0458706	0.00465194	0.550031	ENSG00000160948
DNM1L	DNM1L_HUMAN	darkgreen	-0.522225	0.00407779	-0.205107	0.419108	-0.0107454	0.680208	ENSG00000087470
RAB1A	RAB1A_HUMAN	turquoise	-0.0366066	-0.0383491	0.06007	0.0991336	-0.231079	0.596049	ENSG00000138069
SELENBP1	SBP1_HUMAN	grey	0.457168	0.0353471	0.0233687	0.198979	-0.178209	0.59463	ENSG00000143416
LSAMP	LSAMP_HUMAN	skyblue	-0.242112	-0.0363236	-0.151041	0.0885615	-0.122811	0.801877	ENSG00000185565
BDH1	BDH_HUMAN	green	0.41668	0.118307	0.232419	0.0158769	0.024239	-0.566078	ENSG00000161267
ACSL3	ACSL3_HUMAN	pink	0.412968	0.0287271	0.143348	-0.302661	0.347531	-0.75691	ENSG00000123983
ATPIF1	ATIF1_HUMAN	grey	-0.334316	0.295098	-0.0996349	-0.129124	0.08847	-0.527187	NA
RNH1	RINI_HUMAN	darkred	0.42144	0.244369	0.0970334	-0.00902031	-0.0702401	0.697783	ENSG00000023191
NDUFV1	NDUV1_HUMAN	yellow	-0.387089	0.141652	0.164358	-0.211658	0.326184	-0.683611	ENSG00000167792
CD200	OX2G_HUMAN	blue	-0.332577	-0.136006	0.053205	0.161298	-0.0375957	-0.515738	ENSG00000091972
ATAD3A	H0Y2W2_HUMAN	blue	0.281201	0.136635	0.0627038	-0.256316	0.325704	0.842292	ENSG00000197785
DDX6	DDX6_HUMAN	turquoise	0.322589	-0.0521295	0.000573131	-0.0180166	-0.0383431	0.915017	ENSG00000110367
CHMP6	CHMP6_HUMAN	green	-0.464531	0.155569	-0.0575157	0.248325	0.168301	0.449597	ENSG00000176108
2024-09-07	SEPT7_HUMAN	pink	-0.32385	-0.339362	-0.236291	0.167081	-0.368976	0.778796	NA
KRT10	K1C10_HUMAN	brown	-0.30376	0.0514806	-0.155847	-0.014544	-0.301286	-0.622258	ENSG00000186395
HIST1H4A	H4_HUMAN	yellow	0.0409388	0.214863	0.337278	-0.113137	0.272925	-0.760246	NA
ALDH6A1	MMSA_HUMAN	tan	0.38415	0.382673	0.192865	-0.177398	0.254536	0.621921	ENSG00000119711
PSMD4	PSMD4_HUMAN	brown	-0.135682	-0.244639	-0.0165842	0.287725	0.115439	0.309522	ENSG00000159352
CALR	CALR_HUMAN	pink	-0.293458	-0.273863	-0.227673	0.188906	-0.417146	0.864685	ENSG00000179218
ANK3	H0Y9E9_HUMAN	red	0.351761	0.0816449	0.0126541	-0.0712608	0.0414812	-0.584161	ENSG00000151150
CAMK2B	KCC2B_HUMAN	darkturquoise	0.363919	-0.205858	0.299167	-0.260815	0.25854	0.778884	ENSG00000058404
FKBP1A	FKB1A_HUMAN	lightgreen	-0.25039	-0.226638	-0.176025	0.0179064	-0.364816	0.672725	ENSG00000088832
XRCC5	XRCC5_HUMAN	blue	0.0477606	0.116919	0.0304	0.0881053	0.323927	0.855946	ENSG00000079246
PPP3CB	PP2BB_HUMAN	salmon	-0.210643	-0.445119	-0.190882	0.269082	-0.308033	0.786553	ENSG00000107758
COPA	COPA_HUMAN	lightyellow	0.223048	-0.211526	-0.107654	0.0283695	0.122449	-0.397972	ENSG00000122218
USP5	UBP5_HUMAN	black	0.331979	-0.0347443	0.127256	-0.246201	0.377863	0.945359	ENSG00000111667
SLC30A9	ZNT9_HUMAN	turquoise	0.288392	0.151256	0.114249	-0.133256	0.0759433	0.678625	ENSG00000014824
RAB5C	RAB5C_HUMAN	pink	-0.200613	-0.164839	-0.267819	0.290255	-0.352446	0.772007	ENSG00000108774
RHOA	RHOA_HUMAN	midnightblue	-0.189967	-0.219659	-0.154973	0.160465	-0.374155	-0.770787	ENSG00000067560
PAK1	PAK1_HUMAN	salmon	-0.306415	-0.304259	-0.0134121	0.157773	-0.293741	0.785574	ENSG00000149269
2024-09-06	SEPT6_HUMAN	grey60	-0.351422	-0.0373213	0.0521498	0.225868	-0.103712	0.554553	NA
COX5A	COX5A_HUMAN	red	-0.0809889	0.0614669	0.0770893	-0.112787	-0.180758	0.471084	ENSG00000178741
LSM2	LSM2_HUMAN	red	0.29728	-0.0363875	0.323508	0.0304071	-0.0218229	-0.536566	ENSG00000172850
TBC1D10B	TB10B_HUMAN	red	-0.355071	-0.18074	-0.172119	0.0992006	-0.0963763	0.467879	ENSG00000169221
NDUFA4	NDUA4_HUMAN	darkred	-0.177326	-0.175494	-0.0285531	0.148019	-0.0826992	-0.779689	ENSG00000189043
AGL	GDE_HUMAN	brown	0.481497	0.106816	-0.0172082	-0.112207	0.254357	-0.4302	ENSG00000162688
TOMM34	TOM34_HUMAN	cyan	0.0483304	0.211571	0.141236	-0.114225	0.477718	-0.383456	ENSG00000025772
RAB11B	RB11B_HUMAN	green	-0.203658	0.212009	-0.0322702	0.335087	-0.14721	0.438493	ENSG00000185236
ATP6V1B2	VATB2_HUMAN	purple	-0.374186	0.0481747	-0.000135693	-0.153744	0.311353	-0.527388	ENSG00000147416
CLIP1	CLIP1_HUMAN	lightgreen	-0.329564	-0.280308	-0.219156	-0.0293009	-0.28951	0.552888	ENSG00000130779
F8A1	F8I2_HUMAN	greenyellow	0.261289	0.0368788	-0.10138	0.161498	-0.036016	0.321583	NA
ARMCX3	ARMX3_HUMAN	midnightblue	0.188479	0.0725114	-0.0142073	-0.0846495	-0.0264739	-0.448847	ENSG00000102401
WARS	SYWC_HUMAN	turquoise	-0.226458	0.0149635	-0.0317776	0.132958	-0.156113	-0.658201	ENSG00000140105
SCRN3	SCRN3_HUMAN	brown	-0.243402	-0.020209	0.171176	-0.219056	0.0535718	-0.43381	ENSG00000144306
SERPINF1	PEDF_HUMAN	blue	-0.34879	-0.0512641	-0.181811	0.284953	-0.0671812	-0.60987	ENSG00000132386
EMD	EMD_HUMAN	turquoise	0.248766	-0.216971	-0.143918	-0.060664	-0.14106	0.673215	ENSG00000102119
SLC1A4	SATT_HUMAN	red	-0.389808	0.305041	0.233365	-0.0898101	0.04079	0.370882	ENSG00000115902
VDAC2	VDAC2_HUMAN	darkgreen	0.331117	0.131386	0.255637	-0.0285524	0.233585	-0.710163	ENSG00000165637
ARHGEF4	ARHG4_HUMAN	black	0.290226	-0.0584559	-0.006124	-0.119535	0.297482	0.674544	ENSG00000136002
PRKCG	KPCG_HUMAN	turquoise	0.304724	-0.143181	-0.0203535	-0.241069	-0.175923	0.409179	ENSG00000126583
TUBG1	TBG1_HUMAN	greenyellow	0.329888	-0.0170643	0.170628	-0.0578708	0.22878	0.77627	ENSG00000131462
IQSEC2	IQEC2_HUMAN	darkgreen	0.299951	-0.119697	0.215017	-0.271012	0.20189	-0.625957	ENSG00000124313
PEX5L	PEX5R_HUMAN	darkturquoise	0.281155	0.111582	0.14356	-0.318928	0.333423	0.761387	ENSG00000114757
MYH14	MYH14_HUMAN	black	0.170517	0.347256	0.355291	-0.0808635	0.398066	0.495354	ENSG00000105357
SLC7A14	S7A14_HUMAN	darkgreen	-0.203907	-0.119369	-0.239802	0.221076	-0.196305	0.729356	ENSG00000013293
NOVA2	NOVA2_HUMAN	pink	0.332955	0.123545	0.207982	-0.610885	0.232478	-0.526209	ENSG00000104967
DYNC1LI2	DC1L2_HUMAN	blue	0.421183	0.0676726	0.194871	0.0851588	0.401593	0.637981	ENSG00000135720
NUMBL	NUMBL_HUMAN	midnightblue	-0.202193	-0.397851	-0.116657	0.144267	-0.466092	-0.834022	ENSG00000105245
SLC7A5	LAT1_HUMAN	green	-0.383159	-0.118809	-0.0545997	0.118163	-0.195063	0.614951	ENSG00000103257
ARHGDIA	GDIR1_HUMAN	darkorange	-0.270076	-0.297837	-0.25716	0.294572	-0.33551	0.745056	ENSG00000141522
PGM1	PGM1_HUMAN	green	-0.122393	0.400435	0.119131	0.0392549	0.23337	0.536709	ENSG00000079739
STXBP3	STXB3_HUMAN	black	0.381591	0.00705612	0.150107	-0.0683961	0.314902	0.571595	ENSG00000116266
KIF3B	KIF3B_HUMAN	greenyellow	0.230714	-0.0369362	0.203005	-0.0954516	0.212213	0.701355	ENSG00000101350
CLPB	A0A2R8Y602_HUMAN	lightgreen	0.256658	-0.210793	0.0993679	-0.213782	-0.0612427	-0.520886	ENSG00000162129
2024-09-05	SEPT5_HUMAN	salmon	-0.574145	-0.322486	-0.114837	-0.014545	-0.0506599	0.521726	NA
SLC8A1	NAC1_HUMAN	red	-0.275645	0.0179579	-0.0305295	-0.0375212	-0.0651975	0.729403	ENSG00000183023
SLK	SLK_HUMAN	turquoise	0.124328	-0.0872617	0.122951	0.0189651	0.142164	0.485398	ENSG00000065613
ACTN2	ACTN2_HUMAN	salmon	-0.344456	-0.453716	-0.209901	0.0488935	-0.146261	0.726817	ENSG00000077522
NUDT21	CPSF5_HUMAN	grey60	-0.0404721	0.116292	0.0130218	0.0827962	0.0410046	0.789636	ENSG00000167005
ALDOA	ALDOA_HUMAN	pink	-0.326514	-0.121597	-0.122618	0.0919761	-0.144024	0.734207	ENSG00000149925
SLC4A4	S4A4_HUMAN	tan	-0.471991	-0.154835	-0.136713	0.0583131	-0.252706	-0.595411	ENSG00000080493
SUCLG2	SUCB2_HUMAN	blue	0.329192	0.108628	0.215553	-0.0870646	0.21101	0.540624	ENSG00000172340
PIP4K2C	PI42C_HUMAN	turquoise	0.35546	-0.0218612	0.0200325	0.0285614	0.0362582	0.855123	ENSG00000166908
AKAP5	AKAP5_HUMAN	pink	-0.140761	-0.44169	-0.0615635	0.0263112	-0.303916	0.721511	ENSG00000179841
KCNA3	KCNA3_HUMAN	tan	-0.16173	0.227378	0.262681	-0.372391	0.114526	0.409854	ENSG00000177272
VPS33A	VP33A_HUMAN	midnightblue	0.25654	-0.0452685	0.0876084	0.150886	0.293416	0.716269	ENSG00000139719
ELOC	ELOC_HUMAN	purple	-0.325468	-0.183662	-0.13397	0.0428785	-0.1831	-0.724309	ENSG00000154582
ACYP1	ACYP1_HUMAN	darkgreen	-0.174796	-0.00939336	-0.246242	0.279295	-0.259295	0.712464	ENSG00000119640
NEBL	NEBL_HUMAN	turquoise	0.347929	0.0829176	0.123199	-0.178355	0.0321495	0.857858	ENSG00000078114
PGM3	AGM1_HUMAN	turquoise	0.159032	0.0538723	-0.00755605	0.0238854	0.172765	0.621194	ENSG00000013375
STXBP5L	STB5L_HUMAN	grey	-0.475119	-0.126901	-0.219152	0.0109219	-0.172771	-0.569196	ENSG00000145087
STUB1	CHIP_HUMAN	midnightblue	0.10627	0.123488	-0.0813453	0.128314	0.222823	0.672625	ENSG00000103266
CSTB	CYTB_HUMAN	turquoise	-0.348164	0.147102	0.0538979	0.0168884	-0.177257	-0.469568	ENSG00000160213
SPTBN4	SPTN4_HUMAN	black	0.331038	0.0148755	0.229138	-0.140162	0.347639	0.802557	ENSG00000160460
PFKM	PFKAM_HUMAN	skyblue	0.479257	0.063314	0.0658953	0.0894633	0.298205	-0.548865	ENSG00000152556
AGPS	ADAS_HUMAN	turquoise	0.367444	-0.00432069	-0.0219552	0.0017631	0.0104984	0.613626	ENSG00000018510
CYCS	CYC_HUMAN	turquoise	0.378995	0.0056335	0.167375	-0.127803	-0.174087	0.415823	ENSG00000172115
VPS4B	VPS4B_HUMAN	darkturquoise	0.237921	0.163807	0.396985	-0.233655	0.369942	0.901963	ENSG00000119541
HADHB	ECHB_HUMAN	yellow	0.370894	0.00142501	-0.0283426	0.000710915	-0.175011	0.493447	ENSG00000138029
ABCE1	ABCE1_HUMAN	darkgrey	-0.172825	-0.156237	0.151645	-0.104294	-0.31398	-0.662656	ENSG00000164163
NPTN	NPTN_HUMAN	grey	-0.415229	0.268232	0.0733801	-0.0206313	-0.102698	-0.463667	ENSG00000156642
2024-09-11	SEP11_HUMAN	darkorange	-0.247684	-0.488671	-0.244488	0.193165	-0.469296	0.934509	NA
CAPN5	CAN5_HUMAN	yellow	-0.1103	-0.197273	-0.1491	-0.212136	-0.291178	0.529055	ENSG00000149260
LRPPRC	LPPRC_HUMAN	blue	0.229605	0.0216182	-0.0354777	-0.0330406	0.188776	0.84046	ENSG00000138095
LMAN2	LMAN2_HUMAN	darkturquoise	-0.182571	0.355009	0.0461683	-0.0934658	-0.0390776	-0.488275	ENSG00000169223
HYOU1	HYOU1_HUMAN	turquoise	0.359057	0.0723127	-0.106698	0.25029	0.23165	0.448012	ENSG00000149428
ATP6V1E1	VATE1_HUMAN	red	-0.344629	-0.0155754	-0.0661964	-0.0386026	0.00734675	0.765511	ENSG00000131100
RPL5	RL5_HUMAN	blue	-0.112551	-0.206242	-0.125757	0.00263609	-0.168826	-0.69563	ENSG00000122406
RAD23B	RD23B_HUMAN	lightgreen	-0.297849	-0.18715	-0.0838447	0.16022	-0.252881	0.815891	ENSG00000119318
PLEC	PLEC_HUMAN	blue	0.302794	0.193849	-0.0393492	0.25296	0.112146	0.391386	ENSG00000178209
BCAS3	BCAS3_HUMAN	blue	0.313535	-0.227601	-0.0452734	-0.104381	0.151032	0.67009	ENSG00000141376
IMMT	MIC60_HUMAN	greenyellow	-0.258567	0.00504151	0.134094	-0.290086	-0.175853	-0.573375	ENSG00000132305
HSPH1	HS105_HUMAN	blue	-0.365652	-0.0146061	0.197864	0.101012	0.102063	-0.582072	ENSG00000120694
PTPRN2	PTPR2_HUMAN	blue	0.26257	0.0364037	-0.08413	-0.235655	0.29851	0.696827	ENSG00000155093
WDR13	WDR13_HUMAN	blue	0.246199	-0.213445	-0.0121011	-0.185113	-0.0203859	0.707395	ENSG00000101940
GNG3	GBG3_HUMAN	lightgreen	-0.285623	-0.17273	-0.178381	0.0886314	-0.332255	0.895055	ENSG00000162188
VPS33B	VP33B_HUMAN	pink	0.288125	0.10218	0.180678	-0.161047	0.447846	-0.571964	ENSG00000184056
OLFM1	NOE1_HUMAN	darkred	-0.331665	0.0291068	-0.00125629	0.0207236	0.1249	-0.697931	ENSG00000130558
ETFB	ETFB_HUMAN	lightgreen	0.313579	0.201932	0.4704	-0.0972025	-0.122795	-0.488074	ENSG00000105379
FAM126B	F126B_HUMAN	lightgreen	-0.228255	0.0443078	-0.0482768	0.0518888	-0.109545	0.601175	ENSG00000155744
SPRYD4	SPRY4_HUMAN	turquoise	0.273424	-0.0818498	-0.0305062	0.0343504	-0.139505	0.912547	ENSG00000176422
ANK1	ANK1_HUMAN	turquoise	0.299833	0.0195733	-0.00737584	0.0881722	0.0278432	0.837201	ENSG00000029534
CHL1	NCHL1_HUMAN	darkgrey	-0.353214	-0.0989443	-0.122585	0.0819479	-0.15166	-0.806872	ENSG00000134121
DDX19A	DD19A_HUMAN	black	0.259733	0.366666	0.127383	-0.0228278	0.323337	0.570923	ENSG00000168872
CLTA	CLCA_HUMAN	red	-0.528318	-0.118026	0.0515748	0.075255	0.050831	0.577308	ENSG00000122705
GPR158	GP158_HUMAN	darkred	-0.305037	-0.039322	-0.215191	0.168996	-0.159805	-0.498933	ENSG00000151025
ANXA4	ANXA4_HUMAN	brown	-0.195175	0.485627	-0.0507441	0.103388	0.114769	0.325688	ENSG00000196975
JUP	PLAK_HUMAN	blue	0.212803	0.192079	0.27186	0.247991	0.382883	0.651588	ENSG00000173801
RIMS3	RIMS3_HUMAN	turquoise	0.265685	0.0630078	-0.109494	0.101525	0.032647	0.909499	ENSG00000117016
REEP5	REEP5_HUMAN	lightgreen	-0.324931	-0.0816351	-0.195229	0.190209	-0.409335	0.884725	ENSG00000129625
KPNA3	IMA4_HUMAN	turquoise	0.0783603	-0.160347	-0.0327858	0.0577613	0.0940323	0.778074	ENSG00000102753
ATP6V0A1	VPP1_HUMAN	skyblue	-0.153156	-0.0975874	-0.149973	-0.175385	-0.206619	0.803594	ENSG00000033627
MDH2	MDHM_HUMAN	darkorange	-0.196546	0.334927	0.260453	-0.104203	0.171677	-0.630821	ENSG00000146701
GRB2	GRB2_HUMAN	brown	-0.256926	-0.403918	-0.346729	-0.0282714	-0.364893	-0.460164	ENSG00000177885
ACAA2	THIM_HUMAN	cyan	0.326755	0.0838501	0.0294574	-0.262785	-0.127414	-0.377102	ENSG00000167315
ETFA	ETFA_HUMAN	lightcyan	0.452463	0.000422411	0.174748	-0.0206451	-0.151667	-0.651888	ENSG00000140374
PANK4	PANK4_HUMAN	blue	0.184341	0.0956966	0.0885453	-0.181276	0.333569	0.643763	ENSG00000157881
FSCN1	FSCN1_HUMAN	magenta	-0.24048	-0.45612	-0.248162	0.043684	-0.250963	-0.787504	ENSG00000075618
MAGI2	MAGI2_HUMAN	blue	-0.289444	-0.00934598	-0.19782	0.227085	-0.0272478	0.364723	ENSG00000187391
NONO	NONO_HUMAN	blue	0.0229214	0.196294	-0.155024	0.0291164	0.239401	0.730332	ENSG00000147140
DCTN4	DCTN4_HUMAN	blue	-0.327303	0.204205	-0.0993779	0.0256251	0.151473	0.374318	ENSG00000132912
NSF	NSF_HUMAN	black	0.345172	-0.0501779	0.205284	-0.248564	0.326977	0.871568	ENSG00000073969
KATNB1	KTNB1_HUMAN	purple	-0.0843363	-0.228317	-0.27066	0.170191	-0.153076	0.621621	ENSG00000140854
COPG2	COPG2_HUMAN	red	0.256902	0.123711	-0.116585	0.157343	0.16753	-0.515288	ENSG00000158623
COQ7	COQ7_HUMAN	greenyellow	-0.192395	0.314562	-0.0368294	-0.0937824	-0.0413725	-0.390958	ENSG00000167186
COQ5	COQ5_HUMAN	cyan	-0.317667	-0.134574	-0.246121	-0.0323217	-0.264424	0.625843	ENSG00000110871
GPD2	GPDM_HUMAN	yellow	-0.220744	0.136652	0.0483464	0.268503	-0.234746	0.618569	ENSG00000115159
NDUFB3	NDUB3_HUMAN	orange	-0.133567	-0.153326	-0.138033	0.0127658	-0.30823	0.668011	ENSG00000119013
PRR36	PRR36_HUMAN	red	-0.220048	-0.289767	-0.162218	0.105395	-0.24049	0.667264	ENSG00000183248
ICAM5	ICAM5_HUMAN	tan	-0.0779454	-0.19229	-0.313639	-0.0242857	-0.385885	-0.661754	ENSG00000105376
IDH1	IDHC_HUMAN	darkorange	-0.148283	-0.301585	-0.0953265	0.365154	-0.480203	0.766898	ENSG00000138413
IMPDH2	IMDH2_HUMAN	black	0.404052	-0.0626096	0.0567395	-0.144511	0.37995	0.733374	ENSG00000178035
GNA13	GNA13_HUMAN	red	0.227991	0.0954375	0.170831	0.302684	0.105435	-0.623659	ENSG00000120063
GDA	GUAD_HUMAN	darkorange	-0.205462	-0.189104	-0.343478	0.255951	-0.480181	0.83617	ENSG00000119125
SAR1A	SAR1A_HUMAN	greenyellow	0.316471	-0.18306	0.0873386	-0.0586103	0.156669	0.766631	ENSG00000079332
CLASP1	CLAP1_HUMAN	brown	-0.399458	0.265297	-0.0242307	0.0705714	0.423271	0.430165	ENSG00000074054
YWHAB	1433B_HUMAN	lightcyan	-0.405298	-0.228788	-0.177902	0.210696	-0.139887	0.669836	ENSG00000166913
GRM5	GRM5_HUMAN	lightyellow	0.175697	0.0707109	0.122207	0.214582	0.0744478	0.691969	ENSG00000168959
HSPB1	HSPB1_HUMAN	tan	0.312172	0.108173	0.267081	-0.121802	0.220547	0.699881	ENSG00000106211
ALDH1B1	AL1B1_HUMAN	darkturquoise	-0.24002	0.0902766	-0.197189	0.0952402	-0.0158532	-0.607564	ENSG00000137124
RASGRF2	RGRF2_HUMAN	turquoise	0.300989	-0.107974	-0.149803	-0.0195329	-0.122184	0.902629	ENSG00000113319
DLGAP3	DLGP3_HUMAN	turquoise	-0.261029	-0.344347	-0.0342664	-0.0627938	-0.0942757	-0.458767	ENSG00000116544
DCLK2	DCLK2_HUMAN	darkgrey	0.258994	-0.038083	0.000931232	-0.231702	0.247675	0.737483	ENSG00000170390
NTRK2	NTRK2_HUMAN	turquoise	-0.189539	0.0623969	0.0480359	-0.039687	0.0122666	-0.669655	ENSG00000148053
CADM1	A0A0A0MTJ8_HUMAN	grey60	-0.380307	-0.0750648	-0.0423266	0.150681	-0.182304	0.69884	ENSG00000182985
KRT9	K1C9_HUMAN	brown	-0.283632	0.187087	-0.136775	0.0563956	-0.274318	-0.640402	ENSG00000171403
SH3GL2	SH3G2_HUMAN	turquoise	-0.237987	0.148057	-0.107123	0.164918	-0.269109	-0.459024	ENSG00000107295
RAB5A	RAB5A_HUMAN	darkgreen	-0.255895	-0.131586	-0.305301	0.302817	-0.152809	0.70413	ENSG00000144566
FKBP1B	FKB1B_HUMAN	green	-0.23082	0.10445	-0.0257894	-0.250055	-0.21759	0.36731	ENSG00000119782
HSP90B1	ENPL_HUMAN	lightcyan	0.178328	0.167649	0.0123158	0.20106	-0.0280096	-0.680939	ENSG00000166598
SLC1A2	EAA2_HUMAN	red	-0.331732	-0.140292	0.204315	-0.141874	-0.0639159	0.625174	ENSG00000110436
GART	PUR2_HUMAN	turquoise	0.20825	0.170884	0.0574975	-0.0167859	0.272716	0.532033	ENSG00000159131
GNAS	GNAS2_HUMAN	turquoise	0.39278	-0.0375548	-0.223174	-0.124931	-0.11511	0.441967	ENSG00000087460
G6PD	G6PD_HUMAN	turquoise	0.317295	0.0557838	-0.0613616	0.155228	-0.0191415	0.65192	ENSG00000160211
C12orf57	C10_HUMAN	purple	-0.371522	0.00849563	0.192381	-0.164922	0.126164	-0.658154	ENSG00000111678
SNX3	SNX3_HUMAN	darkturquoise	0.228218	-0.0370911	0.266021	-0.00541128	0.403874	0.885778	ENSG00000112335
DUSP3	DUS3_HUMAN	blue	0.169292	-0.0393243	0.0338032	0.0905203	0.0812602	0.593187	ENSG00000108861
ARHGAP44	RHG44_HUMAN	yellow	0.266906	-0.347647	-0.0113556	-0.305281	0.08977	-0.571356	ENSG00000006740
TCEAL6	TCAL6_HUMAN	red	-0.330716	-0.298052	-0.185361	0.0462716	-0.135609	0.699185	ENSG00000204071
RPL21	RL21_HUMAN	turquoise	0.31034	0.00335214	0.133389	0.0684167	0.168861	0.520858	ENSG00000122026
LMNA	LMNA_HUMAN	turquoise	0.445553	0.00175827	0.0157603	0.105655	-0.131387	0.45181	ENSG00000160789
RPL32	RL32_HUMAN	darkgreen	0.0297568	-0.355903	-0.447644	0.11079	-0.536593	0.718684	ENSG00000144713
PSMB4	PSB4_HUMAN	blue	-0.36106	0.0887177	-0.0653124	0.281411	-0.186867	-0.528927	ENSG00000159377
SERPINB6	SPB6_HUMAN	blue	0.240818	-0.195719	-0.109485	-0.0127892	0.0229605	0.837889	ENSG00000124570
RPL27A	RL27A_HUMAN	turquoise	0.265673	-0.060096	-0.0354654	0.108192	-0.180156	0.859036	ENSG00000166441
SDR39U1	D39U1_HUMAN	blue	0.239297	-0.050849	0.0605772	-0.0944414	0.0357427	0.488507	ENSG00000100445
AARSD1	AASD1_HUMAN	darkgrey	0.239016	0.108177	0.0289402	-0.350847	0.213996	0.799204	ENSG00000266967
TOP2B	TOP2B_HUMAN	turquoise	0.305019	0.0523595	0.134475	0.088684	0.240827	0.494723	ENSG00000077097
AHNAK2	AHNK2_HUMAN	red	0.115361	-0.0098332	0.0723727	0.153706	-0.0226085	-0.478491	ENSG00000185567
CYB5R1	NB5R1_HUMAN	grey	0.328661	0.0326264	0.100106	0.103817	0.254702	0.237785	ENSG00000159348
ATIC	PUR9_HUMAN	blue	0.258795	0.0914298	-0.0702003	-0.0801608	0.245382	0.786255	ENSG00000138363
MSI2	MSI2H_HUMAN	lightgreen	0.302079	0.0530678	0.237029	-0.0495713	0.297459	-0.624906	ENSG00000153944
SKIV2L	SKIV2_HUMAN	salmon	-0.272185	-0.310841	0.0475245	-0.054296	-0.116398	0.53673	ENSG00000204351
TROVE2	RO60_HUMAN	blue	0.1913	0.130995	-0.0482112	-0.13929	0.0348699	0.485474	NA
ARMC10	ARM10_HUMAN	black	0.280722	0.148666	0.064863	-0.345937	0.37376	0.802268	ENSG00000170632
CSE1L	XPO2_HUMAN	yellow	-0.0324898	0.257457	0.208514	0.0553052	0.181677	-0.495224	ENSG00000124207
DOC2A	DOC2A_HUMAN	turquoise	0.264337	-0.153486	-0.305162	0.0951908	-0.172528	0.477293	ENSG00000149927
CTTNBP2	CTTB2_HUMAN	grey	-0.200965	-0.0105556	0.0829222	-0.312363	-0.193978	-0.206825	ENSG00000077063
ELAVL1	ELAV1_HUMAN	purple	0.416292	-0.236894	-0.203505	0.29888	-0.164279	0.53295	ENSG00000066044
PLCD1	PLCD1_HUMAN	darkred	0.411328	0.366609	-0.0115358	-0.0869192	0.132245	0.605815	ENSG00000187091
ACAD9	ACAD9_HUMAN	grey	0.219515	-0.0893174	-0.0667649	-0.236529	0.306484	0.275537	ENSG00000177646
COX7A2L	COX7R_HUMAN	orange	-0.165315	-0.154283	-0.113455	0.119254	-0.0837478	0.801296	ENSG00000115944
DNAJB2	DNJB2_HUMAN	yellow	0.294932	0.0303719	0.249893	-0.0562222	0.326817	-0.670704	ENSG00000135924
LANCL2	LANC2_HUMAN	darkorange	-0.167177	-0.318292	-0.172966	0.125816	-0.49348	0.901165	ENSG00000132434
RGS6	RGS6_HUMAN	green	0.253876	-0.00477028	-0.178695	0.239873	-0.0796866	-0.657168	ENSG00000182732
UBE4A	UBE4A_HUMAN	blue	0.222647	0.0695372	0.073385	-0.00278046	0.385735	0.797808	ENSG00000110344
ACTR3B	ARP3B_HUMAN	magenta	-0.152943	-0.0737852	-0.316124	0.0487285	-0.279388	-0.68735	ENSG00000133627
PRKRA	PRKRA_HUMAN	greenyellow	0.164543	-0.0377134	-0.0376729	0.13896	0.382824	0.800864	ENSG00000180228
TNPO1	TNPO1_HUMAN	greenyellow	0.192931	0.255862	0.133783	0.170063	0.161754	0.80191	ENSG00000083312
GMPR2	GMPR2_HUMAN	green	-0.173088	0.226778	-0.310833	0.0463198	-0.0896973	0.716985	ENSG00000100938
AIMP2	AIMP2_HUMAN	green	0.0802355	-0.0237888	0.0560798	0.278026	0.238709	-0.688272	ENSG00000106305
ATP6V0D1	VA0D1_HUMAN	skyblue	-0.195128	-0.0950092	-0.0453781	-0.314968	-0.0031618	0.665549	ENSG00000159720
CACNG3	CCG3_HUMAN	midnightblue	-0.340161	-0.353805	-0.0249046	-0.00614061	-0.139022	-0.515334	ENSG00000006116
CDS2	CDS2_HUMAN	brown	0.185724	-0.151993	-0.0783272	0.313697	-0.16609	-0.535443	ENSG00000101290
ILF2	ILF2_HUMAN	midnightblue	0.0368211	0.114685	0.176765	-0.0176797	0.537588	0.677889	ENSG00000143621
SLC3A2	4F2_HUMAN	turquoise	-0.379839	0.111226	0.121482	-0.0920469	0.147611	-0.553199	ENSG00000168003
GSTO1	GSTO1_HUMAN	turquoise	-0.196674	-0.282043	0.112156	-0.141418	-0.0232209	-0.493756	ENSG00000148834
QDPR	DHPR_HUMAN	tan	0.309422	0.525958	0.0712039	0.0740759	0.366212	0.585472	ENSG00000151552
CHCHD6	MIC25_HUMAN	green	-0.332126	-0.0249509	0.196771	-0.171047	-0.207731	0.468183	ENSG00000159685
DSTN	DEST_HUMAN	darkgrey	0.312955	-0.164068	-0.185591	-0.22893	0.00111174	0.653941	ENSG00000125868
UBA6	UBA6_HUMAN	blue	0.326992	0.0413795	0.0424625	-0.0817059	0.131208	0.745891	ENSG00000033178
PPP2R2D	2ABD_HUMAN	midnightblue	-0.199033	-0.34495	-0.429347	0.172522	-0.330935	-0.802529	ENSG00000175470
OLA1	OLA1_HUMAN	turquoise	0.274742	-0.114498	-0.129564	0.111334	-0.128891	0.766565	ENSG00000138430
CDC37	CDC37_HUMAN	grey	0.246913	0.203927	0.0833511	0.107263	0.185386	0.0664846	ENSG00000105401
MPP1	EM55_HUMAN	darkturquoise	0.253495	-0.0445122	0.0133169	-0.0201171	0.384625	0.761515	ENSG00000130830
SLC6A1	SC6A1_HUMAN	red	-0.332366	-0.039389	-0.00267681	0.177907	-0.0829319	0.830228	ENSG00000157103
ANXA3	ANXA3_HUMAN	tan	0.368736	0.0629932	0.241722	0.0477848	0.290183	0.568864	ENSG00000138772
GSTM5	GSTM5_HUMAN	salmon	-0.281733	-0.209892	0.133253	0.135881	0.123482	0.304969	ENSG00000134201
ADGRL1	AGRL1_HUMAN	midnightblue	-0.28809	-0.0820544	-0.392642	0.194426	-0.354273	-0.734286	ENSG00000072071
ILK	ILK_HUMAN	orange	0.331472	-0.051226	-0.0578675	-0.366108	-0.0602376	-0.505406	ENSG00000166333
SYNPR	SYNPR_HUMAN	turquoise	-0.328359	0.232852	-0.0453633	-0.060353	0.11438	-0.48516	ENSG00000163630
PREPL	PPCEL_HUMAN	turquoise	0.153778	0.275325	-0.143484	0.110208	-0.128678	0.63129	ENSG00000138078
PCSK1N	PCSK1_HUMAN	lightgreen	0.0616189	-0.0700148	-0.257277	-0.112566	-0.224069	0.549351	ENSG00000102109
ARPC2	ARPC2_HUMAN	tan	-0.157082	-0.0516102	-0.0685332	0.0305391	-0.249164	-0.596663	ENSG00000163466
GPM6B	B7Z613_HUMAN	pink	-0.2851	-0.450226	-0.270036	0.209991	-0.48585	0.906466	ENSG00000046653
ATP1B1	AT1B1_HUMAN	yellow	-0.17995	0.0569565	0.0979918	-0.233786	0.121065	-0.870936	ENSG00000143153
PMM1	PMM1_HUMAN	black	0.214607	-0.0504807	0.0906214	-0.148684	0.343854	0.72395	ENSG00000100417
DNM1	H7C5U0_HUMAN	darkgrey	0.263769	0.196739	0.185096	-0.0557558	0.248586	0.763882	ENSG00000106976
NQO2	NQO2_HUMAN	red	-0.204044	-0.0458762	0.0620627	0.158538	-0.196687	0.304694	ENSG00000124588
H1F0	H10_HUMAN	skyblue	0.0591252	0.00482353	0.230965	0.005586	0.44526	-0.656244	ENSG00000189060
AGPAT5	PLCE_HUMAN	pink	0.234606	0.355281	0.306664	-0.0305806	0.197157	-0.670105	ENSG00000155189
ECHDC1	ECHD1_HUMAN	grey60	-0.0231715	0.249317	0.167944	0.00570015	0.0079271	0.647431	ENSG00000093144
SGTA	SGTA_HUMAN	red	-0.286149	-0.0843134	-0.268705	0.217342	-0.346525	0.784885	ENSG00000104969
EPB41L1	A0A1B0GTW6_HUMAN	grey	0.319588	-0.143589	0.0696675	0.0139675	0.274762	0.265953	ENSG00000088367
SV2A	SV2A_HUMAN	pink	-0.185028	-0.149696	-0.216637	0.199522	-0.374387	0.781731	ENSG00000159164
KIAA0513	K0513_HUMAN	lightcyan	-0.398774	-0.182052	-0.307082	-0.0483562	-0.143977	0.821172	ENSG00000135709
VPS18	VPS18_HUMAN	blue	-0.328841	0.0725619	0.159401	-0.103435	0.138168	0.499443	ENSG00000104142
BLVRA	BIEA_HUMAN	turquoise	0.308792	0.0683919	-0.153844	0.297422	0.0128932	0.641174	ENSG00000106605
CKB	KCRB_HUMAN	blue	0.130361	0.0451498	0.144329	-0.0702731	0.395334	0.877534	ENSG00000166165
WBP2	WBP2_HUMAN	turquoise	0.178167	-0.0700041	-0.181952	0.0827498	-0.0617939	0.924092	ENSG00000132471
CPPED1	CPPED_HUMAN	red	-0.246461	0.192987	-0.289183	0.0205554	-0.0599098	0.360543	ENSG00000103381
GSK3A	GSK3A_HUMAN	yellow	-0.166365	-0.318786	0.101857	0.0530034	-0.122404	0.495594	ENSG00000105723
CXADR	CXAR_HUMAN	darkorange	-0.181868	-0.409346	-0.0934186	0.297539	-0.393956	0.827691	ENSG00000154639
PPFIA1	LIPA1_HUMAN	blue	0.226252	-0.128822	0.191405	-0.316479	-0.228768	0.437051	ENSG00000131626
NDUFS3	NDUS3_HUMAN	midnightblue	-0.170397	0.175596	0.222588	-0.291062	0.180724	0.540162	ENSG00000213619
BCAN	PGCB_HUMAN	red	-0.259768	0.149813	0.12685	-0.072981	-0.199037	0.662799	ENSG00000132692
CADM3	CADM3_HUMAN	purple	-0.140037	0.422738	-0.00253275	-0.116495	0.121251	-0.725105	ENSG00000162706
KIAA1549	K1549_HUMAN	grey	-0.193706	-0.148321	-0.192173	-0.17106	0.0549645	-0.437002	ENSG00000122778
HSPA2	HSP72_HUMAN	tan	0.488209	0.318616	0.21564	-0.205909	0.279208	0.764795	ENSG00000126803
UQCRH	QCR6_HUMAN	yellow	-0.287688	0.159188	0.205049	-0.350389	0.236173	-0.675488	ENSG00000173660
AHSA1	AHSA1_HUMAN	turquoise	-0.151505	0.152997	0.179426	-0.232837	0.413868	-0.476384	ENSG00000100591
KCNA2	KCNA2_HUMAN	tan	-0.100014	0.253329	0.268617	-0.337511	0.191873	0.523178	ENSG00000177301
HECW2	HECW2_HUMAN	black	0.29435	-0.107567	0.282912	-0.139657	0.01311	0.304083	ENSG00000138411
FARP1	FARP1_HUMAN	black	0.281045	0.223068	0.277979	-0.248436	0.0252565	0.47993	ENSG00000152767
COX7A2	CX7A2_HUMAN	turquoise	0.287416	0.0143832	0.0756228	0.0361733	0.0146687	0.528396	ENSG00000112695
RIMBP2	RIMB2_HUMAN	grey	-0.238646	-0.300464	-0.200089	0.0862808	0.14651	-0.244217	ENSG00000060709
SH3GL3	SH3G3_HUMAN	pink	-0.318694	-0.281852	-0.251366	0.19209	-0.498289	0.883369	ENSG00000140600
COA6	COA6_HUMAN	green	-0.354087	0.129283	-0.0151153	0.0500744	-0.20652	0.776491	ENSG00000168275
RTN3	RTN3_HUMAN	lightgreen	-0.327877	-0.301698	-0.239822	0.0281391	-0.229441	0.683741	ENSG00000133318
MRAS	RASM_HUMAN	blue	-0.0424238	-0.0165945	-0.0449718	0.290681	-0.177649	-0.472436	ENSG00000158186
STK39	STK39_HUMAN	tan	0.282463	0.12275	0.165859	-0.171536	0.420712	0.664626	ENSG00000198648
ATP5F1D	ATPD_HUMAN	green	-0.244601	-0.0921801	-0.0119007	0.108864	-0.307131	0.764339	ENSG00000099624
TMEM30A	CC50A_HUMAN	pink	-0.340833	-0.227832	-0.245992	0.0713548	-0.356101	0.716355	ENSG00000112697
AUH	AUHM_HUMAN	turquoise	-0.0233811	0.2548	-0.0468404	-0.062173	0.0943904	-0.425407	ENSG00000148090
ENTPD3	ENTP3_HUMAN	blue	-0.116582	-0.105227	-0.254973	0.194283	-0.278149	-0.708365	ENSG00000168032
PIP4K2B	PI42B_HUMAN	blue	0.261044	0.0807365	0.0395099	-0.0254855	0.247718	0.733228	NA
MRPS36	RT36_HUMAN	lightgreen	-0.360077	0.0307202	-0.0899962	-0.0446025	-0.388482	0.725852	ENSG00000134056
PPP5C	PPP5_HUMAN	blue	-0.201479	0.0591347	-0.228493	0.29964	-0.317764	-0.745069	ENSG00000011485
PPIA	PPIA_HUMAN	turquoise	0.242989	0.0560945	0.107745	-0.221006	0.0674294	0.761459	ENSG00000196262
DRG1	DRG1_HUMAN	skyblue	0.143564	-0.197023	-0.112453	-0.0542169	0.0916366	-0.339746	ENSG00000185721
USP11	UBP11_HUMAN	brown	0.173797	0.143107	-0.00197514	-0.255604	0.326619	0.811121	ENSG00000102226
DNM1L	G8JLD5_HUMAN	pink	-0.233956	-0.132875	-0.392736	0.213563	-0.227663	0.664444	ENSG00000087470
GMFB	GMFB_HUMAN	darkorange	-0.191307	-0.174134	-0.132009	0.319398	-0.348167	0.674684	ENSG00000197045
SYT11	SYT11_HUMAN	royalblue	-0.200777	-0.248438	0.389592	-0.361922	0.141321	-0.634936	ENSG00000132718
CAMK2G	Q5SWX3_HUMAN	darkturquoise	0.334477	-0.192792	0.259664	-0.272896	0.313433	0.715145	ENSG00000148660
EHD2	EHD2_HUMAN	royalblue	0.351193	-0.113502	-0.192851	-0.127774	-0.267018	0.80347	ENSG00000024422
C11orf68	CK068_HUMAN	turquoise	0.279072	0.139879	-0.000865038	0.0182991	0.0674591	0.870775	ENSG00000175573
RTCA	RTCA_HUMAN	grey60	0.305726	-0.1881	0.197134	-0.0211284	0.215693	0.738292	ENSG00000137996
ARFGAP1	ARFG1_HUMAN	blue	0.159396	-0.059169	0.0617025	0.0391804	0.109871	0.798409	ENSG00000101199
RAB12	RAB12_HUMAN	turquoise	0.224005	-0.0363122	-0.0195332	-0.0557483	-0.117461	0.716235	ENSG00000206418
DLD	DLDH_HUMAN	turquoise	-0.277593	0.0104022	-0.0869231	-0.0233144	-0.170341	-0.497938	ENSG00000091140
PPP3CA	PP2BA_HUMAN	darkgrey	-0.153586	-0.274169	-0.185685	0.204839	-0.199392	-0.722722	ENSG00000138814
RPL7A	RL7A_HUMAN	grey	-0.109035	-0.230708	0.165242	0.167754	0.299096	0.132783	ENSG00000148303
HNRNPC	HNRPC_HUMAN	blue	0.0180796	0.244338	0.126447	0.0832102	0.338512	0.82771	ENSG00000092199
DFFA	DFFA_HUMAN	green	-0.271564	0.0309029	0.193815	-0.0748736	0.152181	0.603505	ENSG00000160049
AK5	KAD5_HUMAN	darkturquoise	0.274461	-0.00373381	0.209655	-0.321763	0.304917	0.838022	ENSG00000154027
CTBP2	CTBP2_HUMAN	lightyellow	-0.287154	0.0705143	0.0899256	0.114903	-0.162565	0.551911	ENSG00000175029
TMEM163	TM163_HUMAN	pink	-0.293186	-0.427157	-0.0821008	0.182162	-0.422426	0.760889	ENSG00000152128
ETHE1	ETHE1_HUMAN	grey60	0.196736	-0.160034	-0.0214932	0.0816492	-0.10731	0.576359	ENSG00000105755
DUT	DUT_HUMAN	darkorange	0.358393	0.544174	0.221194	-0.113245	0.310103	-0.614682	ENSG00000128951
PGD	6PGD_HUMAN	brown	0.333806	0.153062	0.0178868	0.168006	-0.0391318	-0.739452	ENSG00000142657
PMPCB	MPPB_HUMAN	brown	-0.277417	0.0739457	-0.134226	0.00948754	-0.159246	-0.468305	ENSG00000105819
CYBRD1	CYBR1_HUMAN	tan	0.25678	0.24432	-0.0476562	0.056992	0.2422	0.564723	ENSG00000071967
SEC24B	SC24B_HUMAN	blue	0.0119471	0.069116	0.251645	-0.161478	0.349007	0.704023	ENSG00000138802
PPFIA2	LIPA2_HUMAN	darkgrey	0.196125	-0.0970627	0.115463	-0.189974	0.146309	0.865226	ENSG00000139220
HP	HPT_HUMAN	cyan	-0.259776	0.0358876	-0.0146877	0.272242	-0.000808852	0.695717	ENSG00000257017
C11orf54	CK054_HUMAN	turquoise	-0.219245	0.103392	-0.0168955	0.131155	-0.0998166	-0.840774	ENSG00000182919
CNRIP1	CNRP1_HUMAN	midnightblue	-0.171389	-0.25118	-0.132269	-0.00548847	-0.255953	-0.782641	ENSG00000119865
MYO1C	MYO1C_HUMAN	royalblue	0.370456	-0.0781704	0.00421989	-0.0170909	-0.131375	0.677126	ENSG00000197879
GCDH	GCDH_HUMAN	magenta	0.360035	0.256739	0.318599	-0.217284	0.0866506	0.71524	ENSG00000105607
CST3	CYTC_HUMAN	blue	-0.206527	0.26835	-0.0419413	0.247475	0.10568	-0.373364	ENSG00000101439
ACTC1	ACTC_HUMAN	red	0.277911	0.0934828	0.199453	-0.0475123	0.104594	-0.6356	ENSG00000159251
UPF1	RENT1_HUMAN	pink	0.25714	-0.0140266	0.241978	-0.398082	0.30383	-0.615841	ENSG00000005007
YWHAQ	1433T_HUMAN	lightcyan	-0.388474	0.0975458	-0.270506	0.0710252	-0.0828536	0.622257	ENSG00000134308
PDLIM7	PDLI7_HUMAN	royalblue	0.268527	0.00256976	-0.0694246	0.11477	0.035986	0.550143	ENSG00000196923
TPM1	Q6ZN40_HUMAN	turquoise	-0.307624	-0.147174	-0.0137033	-0.123819	-0.0392304	-0.326494	ENSG00000140416
PLP1	MYPR_HUMAN	turquoise	-0.164184	-0.0772024	0.0939254	-0.0657163	0.0346749	-0.388852	ENSG00000123560
NFASC	H7BY57_HUMAN	purple	0.214545	0.250998	-0.0197892	0.316508	0.0211635	0.581478	ENSG00000163531
PON2	PON2_HUMAN	red	0.265176	0.186966	-0.109406	-0.0672534	-0.201764	-0.549198	ENSG00000105854
RANBP9	RANB9_HUMAN	brown	-0.271389	-0.37796	-0.167276	0.263025	0.211599	0.400774	ENSG00000010017
CLIC4	CLIC4_HUMAN	turquoise	0.411794	0.250353	0.0940711	-0.139247	0.140588	0.529605	ENSG00000169504
CHID1	CHID1_HUMAN	darkgreen	0.054355	-0.187193	-0.149429	0.231838	-0.321419	0.837994	ENSG00000177830
CAMK1D	KCC1D_HUMAN	darkturquoise	0.318632	0.136588	0.294966	-0.182291	0.253594	0.811813	ENSG00000183049
CCNY	CCNY_HUMAN	turquoise	-0.246198	-0.00938202	-0.195141	-0.0249877	-0.0911846	-0.655091	ENSG00000108100
PSMD9	PSMD9_HUMAN	green	-0.366669	0.309309	-0.000674851	-0.00188207	0.224952	0.682572	ENSG00000110801
ACADVL	ACADV_HUMAN	magenta	0.332787	0.327471	0.0772757	0.00523597	0.146864	0.55535	ENSG00000072778
UQCRQ	QCR8_HUMAN	turquoise	-0.0665436	-0.0842429	0.108934	-0.188923	0.0522055	-0.61891	ENSG00000164405
FUK	FUK_HUMAN	greenyellow	0.0850685	-0.00298458	0.0178156	0.146173	0.288521	0.814622	NA
PC	PYC_HUMAN	blue	0.208951	-0.0093845	0.0149845	-0.0925089	0.254111	0.929543	ENSG00000173599
GSTM3	GSTM3_HUMAN	grey	0.222668	0.0905573	-0.12815	-0.0147962	0.0206747	0.19975	ENSG00000134202
VCPIP1	VCIP1_HUMAN	black	0.260802	-0.085575	0.150579	-0.242587	0.352895	0.899604	ENSG00000175073
PCBP1	PCBP1_HUMAN	midnightblue	0.212961	0.130576	-0.0166779	0.12148	0.224909	0.717791	ENSG00000169564
PCMT1	PIMT_HUMAN	darkgreen	0.0603999	-0.261531	-0.239477	0.329249	-0.281866	0.924409	ENSG00000120265
PCBP2	PCBP2_HUMAN	midnightblue	0.152689	0.0667314	0.0843013	0.00422781	0.362869	0.834034	ENSG00000197111
CRTAC1	CRAC1_HUMAN	orange	-0.202143	-0.0689319	0.0467775	0.386801	0.0616637	0.673125	ENSG00000095713
TKT	TKT_HUMAN	blue	-0.285917	0.379045	0.0658416	0.161852	-0.18835	-0.594217	ENSG00000163931
NIT1	NIT1_HUMAN	midnightblue	-0.0245506	0.0749644	0.060132	0.024505	0.0813468	0.664842	ENSG00000158793
GSTT1	GSTT1_HUMAN	tan	0.144775	0.239873	0.377002	-0.173178	0.33206	0.535581	NA
PFKP	PFKAP_HUMAN	black	0.261035	0.258426	0.136555	-0.0982379	0.472349	0.882536	ENSG00000067057
VGF	VGF_HUMAN	green	-0.274987	0.312911	0.0705515	0.0487703	0.0738771	0.919548	ENSG00000128564
THNSL1	THNS1_HUMAN	blue	0.216627	-0.0620029	0.0913525	-0.104464	0.145849	0.783158	ENSG00000185875
FUBP1	FUBP1_HUMAN	turquoise	-0.262365	0.163059	0.0307806	0.0746044	-0.0426104	-0.683117	ENSG00000162613
ASTN1	ASTN1_HUMAN	darkorange	-0.0513807	-0.336799	-0.237702	0.0902168	-0.533015	0.707145	ENSG00000152092
CBR3	CBR3_HUMAN	turquoise	0.256543	0.0403095	0.0266023	-0.100365	0.00932885	0.915044	ENSG00000159231
RAB14	RAB14_HUMAN	turquoise	-0.0699011	-0.0272306	-0.0415246	0.289698	-0.371165	0.597146	ENSG00000119396
NDUFA7	NDUA7_HUMAN	red	-0.270282	-0.145273	-0.10018	-0.107312	-0.331546	0.700329	ENSG00000267855
EXOC1	EXOC1_HUMAN	royalblue	-0.352068	-0.215265	0.0348233	0.157722	0.139863	-0.61816	ENSG00000090989
MYL6B	MYL6B_HUMAN	grey	-0.0178618	0.127678	0.166738	-0.238425	-0.120711	0.214153	ENSG00000196465
HARS	SYHC_HUMAN	turquoise	0.272783	-0.116438	-0.000753401	0.0875367	-0.0363711	0.817906	ENSG00000170445
GPRIN1	GRIN1_HUMAN	pink	-0.217457	-0.319775	-0.26692	0.144106	-0.500613	0.926058	ENSG00000169258
ACOX3	ACOX3_HUMAN	grey	-0.114082	0.177493	-0.110882	0.0329965	0.124003	0.213245	ENSG00000087008
SLC25A5	ADT2_HUMAN	lightgreen	0.272192	0.0208846	0.255644	-0.00356192	0.221263	-0.743552	ENSG00000005022
GAD2	DCE2_HUMAN	lightcyan	-0.278665	-0.373424	-0.252037	-0.105474	-0.0951033	0.696548	ENSG00000136750
EPHB2	EPHB2_HUMAN	green	-0.051252	-0.405665	-0.109013	0.206675	-0.0177411	-0.538588	ENSG00000133216
KARS	SYK_HUMAN	darkgrey	0.203286	0.10145	0.0863478	-0.334582	0.203286	0.812242	ENSG00000065427
STOML2	STML2_HUMAN	brown	-0.177101	-0.157786	-0.075018	-0.0321035	-0.209827	-0.395092	ENSG00000165283
RPL6	RL6_HUMAN	salmon	-0.131457	-0.338402	-0.296088	0.0769242	-0.00956052	0.35386	ENSG00000089009
ASRGL1	ASGL1_HUMAN	turquoise	-0.175384	0.35236	0.24785	0.00175711	0.325013	-0.65591	ENSG00000162174
HSP90AB1	HS90B_HUMAN	blue	0.0261389	0.0865751	0.34398	-0.0218776	0.20521	0.713343	ENSG00000096384
RANBP6	RNBP6_HUMAN	blue	0.185972	0.228332	-0.118502	-0.231654	0.260654	0.664037	ENSG00000137040
PGM2	PGM2_HUMAN	turquoise	-0.199997	-0.040097	-0.0383803	-0.0629661	-0.253775	-0.716034	ENSG00000169299
GYG1	GLYG_HUMAN	magenta	0.0460176	0.323225	0.0270796	0.117534	0.403154	0.626905	ENSG00000163754
SLC9A6	A0A0D9SGH0_HUMAN	pink	0.301212	0.277102	0.432558	-0.216123	0.262628	-0.67835	ENSG00000198689
COPS6	CSN6_HUMAN	turquoise	-0.235917	0.086736	-0.0184342	0.0859806	0.187074	-0.742001	ENSG00000168090
RAN	RAN_HUMAN	darkred	-0.296452	-0.392091	-0.16372	0.213647	-0.0649471	0.52628	ENSG00000132341
SNCA	SYUA_HUMAN	turquoise	0.242187	-0.0249954	0.0169692	0.0519581	-0.0828533	0.826389	ENSG00000145335
ABHD14B	ABHEB_HUMAN	yellow	0.157234	0.298048	0.00447863	-0.122072	-0.458713	0.388884	ENSG00000114779
RPL17	RL17_HUMAN	darkgreen	-0.1389	-0.317971	-0.225692	0.390783	-0.415019	0.86528	ENSG00000265681
APEX1	APEX1_HUMAN	turquoise	0.208328	0.0740287	-0.0454548	0.0515478	-0.0599732	0.842862	ENSG00000100823
RPL22	RL22_HUMAN	turquoise	0.235738	0.062474	0.128338	0.134154	0.156605	0.831081	ENSG00000116251
EVL	EVL_HUMAN	pink	-0.0628685	-0.0981456	-0.0804333	0.279854	-0.305122	0.69206	ENSG00000196405
MTX3	MTX3_HUMAN	greenyellow	0.00252773	0.200938	0.016885	0.0915831	0.19283	0.556065	ENSG00000177034
BAIAP2	BAIP2_HUMAN	turquoise	0.227596	-0.186521	0.057668	-0.170634	-0.112996	0.747429	ENSG00000175866
NT5DC3	NT5D3_HUMAN	lightgreen	0.247144	0.153925	0.223538	-0.168443	0.117669	-0.626212	ENSG00000111696
FTL	FRIL_HUMAN	turquoise	0.160603	0.0785755	-0.0352556	0.0581064	-0.162966	0.631975	ENSG00000087086
CASKIN1	CSKI1_HUMAN	yellow	0.224569	-0.0740148	0.0751372	-0.0827082	0.182524	-0.732897	ENSG00000167971
CASK	A0A2R8Y6F8_HUMAN	blue	0.105015	-0.16178	-0.0240185	0.130822	0.0249587	0.539757	ENSG00000147044
CDC42BPB	MRCKB_HUMAN	blue	0.124945	-0.0917625	0.038097	-0.0614297	0.0485399	0.676618	ENSG00000198752
NME1	NDKA_HUMAN	pink	-0.167926	-0.250358	-0.216849	0.191183	-0.382704	0.796158	ENSG00000239672
MAP2K4	MP2K4_HUMAN	black	0.291718	-0.0447659	0.168361	-0.123382	0.415037	0.782234	ENSG00000065559
CAMK2D	KCC2D_HUMAN	darkturquoise	0.373801	-0.162897	0.186024	-0.0884659	0.2385	0.704942	ENSG00000145349
HSPA1A	HS71A_HUMAN	brown	0.162534	0.131114	0.174411	0.246993	0.00845899	-0.349378	ENSG00000204389
TSFM	EFTS_HUMAN	blue	0.208947	-0.0642101	0.120026	-0.115187	0.201999	0.837068	ENSG00000123297
PRKAR1A	KAP0_HUMAN	grey	0.269026	-0.163081	0.0310859	0.296866	-0.00329804	0.647625	ENSG00000108946
DECR1	DECR_HUMAN	turquoise	-0.0645323	0.202748	0.154661	-0.215687	0.0585012	-0.735416	ENSG00000104325
CCDC6	CCDC6_HUMAN	green	-0.349976	-0.0649146	0.104063	0.1108	-0.109297	0.578882	ENSG00000108091
TECPR1	TCPR1_HUMAN	brown	0.113826	0.0108216	-0.277741	0.42712	-0.289054	-0.507164	ENSG00000205356
FDPS	FPPS_HUMAN	turquoise	0.256655	0.165303	-0.10955	0.213716	0.112928	0.730732	ENSG00000160752
PTPRE	PTPRE_HUMAN	green	0.465507	-0.186195	-0.0453156	-0.134196	-0.10689	-0.480759	ENSG00000132334
2024-09-08	SEPT8_HUMAN	blue	-0.206407	-0.0628178	0.0121113	0.022283	0.00668524	-0.640264	NA
HSP90AA1	HS90A_HUMAN	salmon	-0.235897	0.314357	0.211835	-0.0365589	0.294092	-0.442865	ENSG00000080824
GDAP1L1	GD1L1_HUMAN	blue	0.176133	0.0217833	0.145539	-0.0891847	0.196642	0.822062	ENSG00000124194
SFPQ	SFPQ_HUMAN	turquoise	0.151611	-0.0361916	-0.0757549	-0.0319335	-0.0303222	0.921323	ENSG00000116560
PICK1	PICK1_HUMAN	blue	0.273746	0.0475974	0.0748035	-0.427036	0.263145	0.689732	ENSG00000100151
MBP	MBP_HUMAN	tan	0.394198	0.0663964	0.357845	-0.408379	0.246523	0.709614	ENSG00000197971
PCBD1	PHS_HUMAN	magenta	0.351721	0.475172	0.178178	0.0598361	0.166523	0.750743	ENSG00000166228
AARS	SYAC_HUMAN	blue	0.181007	0.12816	0.0702857	0.0409234	0.377252	0.726399	ENSG00000090861
BLVRB	BLVRB_HUMAN	cyan	0.245285	-0.116603	0.0325435	0.227431	-0.0550226	0.625648	ENSG00000090013
NDEL1	NDEL1_HUMAN	royalblue	-0.42517	0.300873	-0.116469	0.0341485	0.155171	-0.460767	ENSG00000166579
SCAMP5	SCAM5_HUMAN	lightgreen	-0.313171	-0.18513	-0.257155	0.0476388	-0.0533609	0.567368	ENSG00000198794
PCYT2	PCY2_HUMAN	lightcyan	0.1142	0.205256	0.121308	-0.0887352	0.0850058	-0.602224	ENSG00000185813
RBM39	RBM39_HUMAN	brown	0.0543805	0.0573032	0.0689083	0.226937	0.396913	0.768325	ENSG00000131051
ATP6V1G1	VATG1_HUMAN	salmon	-0.238327	0.209388	0.153916	-0.270787	0.121341	-0.527481	ENSG00000136888
CNTNAP5	CNTP5_HUMAN	white	-0.0852832	0.135667	-0.306511	0.27075	-0.391062	0.65857	ENSG00000155052
DNM2	DYN2_HUMAN	blue	0.177819	-0.0301287	0.117216	-0.16303	0.248613	0.854817	ENSG00000079805
PPP2CB	PP2AB_HUMAN	turquoise	-0.209661	0.0856713	0.0119036	0.0199954	-0.00820414	-0.568037	ENSG00000104695
ALDH7A1	AL7A1_HUMAN	darkred	0.330425	0.439579	-0.0272609	-0.0272972	0.0849039	0.466956	ENSG00000164904
CPSF6	CPSF6_HUMAN	blue	0.0171998	-0.0436772	0.11985	-0.114657	-0.370733	-0.496877	ENSG00000111605
USP47	UBP47_HUMAN	turquoise	0.169664	0.0627956	-0.0678628	-0.0165415	0.0185363	0.652982	ENSG00000170242
BASP1	BASP1_HUMAN	pink	-0.0630561	-0.136598	-0.13333	0.283903	-0.363528	0.797775	ENSG00000176788
ATP6V1G2	VATG2_HUMAN	green	-0.250086	0.25023	0.0339776	-0.0274488	-0.0473515	0.887972	ENSG00000206445
ERLIN2	ERLN2_HUMAN	pink	0.230856	0.1779	0.399533	-0.122283	0.264074	-0.619716	ENSG00000147475
FABP7	FABP7_HUMAN	pink	-0.287338	-0.0713211	-0.241172	0.297227	-0.364874	0.702259	ENSG00000164434
OGDHL	OGDHL_HUMAN	blue	0.125883	0.0172167	-0.0235267	-0.0697138	0.098564	0.913605	ENSG00000197444
HNRNPR	HNRPR_HUMAN	blue	-0.0776615	0.236187	0.0611199	-0.114611	0.486972	0.734152	ENSG00000125944
TPM3	TPM3_HUMAN	blue	-0.343098	0.0933535	-0.0476073	0.172213	-0.126146	-0.759322	ENSG00000143549
SPTA1	SPTA1_HUMAN	turquoise	-0.24809	-0.0655248	-0.043427	-0.166428	-0.0947252	-0.509593	ENSG00000163554
MAP6	MAP6_HUMAN	red	-0.284235	-0.258718	-0.113239	0.152562	-0.390725	0.788234	ENSG00000171533
C2CD2	C2CD2_HUMAN	magenta	0.232518	0.269645	0.137628	-0.0420955	0.336664	0.666964	ENSG00000157617
TMEM65	TMM65_HUMAN	white	-0.0796276	-0.0285807	-0.194202	0.182439	-0.222119	0.777926	ENSG00000164983
BCAP31	BAP31_HUMAN	lightgreen	-0.249642	-0.117101	-0.171985	0.120787	-0.313943	0.877383	ENSG00000185825
HOOK3	HOOK3_HUMAN	turquoise	-0.289978	0.106511	-0.130471	-0.062582	-0.0506758	0.401615	ENSG00000168172
ITIH2	ITIH2_HUMAN	turquoise	-0.251711	-0.197268	-0.0827464	-0.120633	-0.11502	-0.752933	ENSG00000151655
SCFD1	SCFD1_HUMAN	green	0.167295	-0.120808	-0.111582	0.173176	0.142348	-0.617355	ENSG00000092108
SNRPD2	SMD2_HUMAN	turquoise	-0.246697	0.272027	0.00839679	0.0449331	0.144729	-0.540508	ENSG00000125743
NDUFB9	NDUB9_HUMAN	grey	-0.133325	0.159653	0.0634137	-0.231038	-0.00101517	0.0382298	ENSG00000147684
AASDHPPT	ADPPT_HUMAN	pink	-0.0708515	-0.272536	-0.188373	0.059584	-0.218459	0.599583	ENSG00000149313
RTN3	B7Z4M1_HUMAN	lightgreen	-0.136129	-0.103792	0.0435309	-0.034627	0.241348	-0.321851	ENSG00000133318
CAMKV	CAMKV_HUMAN	red	0.317693	-0.0709762	0.254939	-0.205114	0.0116487	-0.362033	ENSG00000164076
ANP32E	AN32E_HUMAN	darkgrey	0.288065	0.205716	0.0101222	-0.0724934	0.086469	0.731377	ENSG00000143401
GNAQ	GNAQ_HUMAN	darkred	0.291222	-0.0925132	-0.0898926	0.00775683	0.151435	0.701449	ENSG00000156052
SELENOM	SELM_HUMAN	yellow	0.268582	0.0465445	-0.040078	-0.0866373	-0.150987	0.584589	ENSG00000198832
SCAMP1	SCAM1_HUMAN	cyan	-0.191644	-0.17134	-0.191302	-0.0232664	-0.547396	0.579974	ENSG00000085365
SYNGAP1	SYGP1_HUMAN	turquoise	0.221469	0.00620368	0.209446	-0.156365	0.210406	0.758773	ENSG00000197283
PRPF19	PRP19_HUMAN	midnightblue	-0.0784328	0.177595	0.000550056	0.0705009	0.159667	0.797997	ENSG00000110107
SCG5	C9J650_HUMAN	red	-0.267446	0.180826	0.205525	-0.0883052	-0.160008	0.685196	ENSG00000166922
DDTL	DDTL_HUMAN	blue	-0.196168	0.186984	0.128678	0.106893	0.035905	-0.780006	ENSG00000099974
CIRBP	CIRBP_HUMAN	turquoise	0.330486	0.0799238	-0.0469368	-0.094149	-0.0794485	0.876184	ENSG00000099622
WDR1	WDR1_HUMAN	blue	0.131701	-0.112882	-0.0303987	0.0770901	-0.00736215	0.73125	ENSG00000071127
PRKCB	KPCB_HUMAN	turquoise	0.238586	-0.163993	0.0695096	-0.0523451	0.0922054	0.757737	ENSG00000166501
SF3B2	SF3B2_HUMAN	turquoise	0.243037	-0.0161403	0.00684723	-0.137307	-0.0963506	0.92864	ENSG00000087365
GABARAPL2	GBRL2_HUMAN	pink	-0.213593	-0.0741717	-0.36167	0.495031	-0.0617707	0.695267	ENSG00000034713
RPS6KA2	KS6A2_HUMAN	blue	0.264631	0.273515	0.176007	-0.0265544	0.16405	0.52515	ENSG00000071242
CAP2	CAP2_HUMAN	brown	0.202686	-0.193808	-0.0910419	-0.183979	0.0544854	0.691885	ENSG00000112186
PSMC1	PRS4_HUMAN	black	0.24705	-0.109396	0.126017	-0.0656645	0.173736	0.624792	ENSG00000100764
TBCA	TBCA_HUMAN	turquoise	-0.425562	0.120697	-0.0766966	0.139048	-0.00629685	-0.624403	ENSG00000171530
IMMT	C9J406_HUMAN	turquoise	-0.406944	0.167665	0.180222	0.0424101	0.0401982	-0.451591	ENSG00000132305
TBC1D24	TBC24_HUMAN	yellow	-0.0324052	0.05968	-0.105942	0.146208	0.0288046	0.713825	ENSG00000162065
PYGB	PYGB_HUMAN	tan	0.263141	0.385441	0.195192	-0.0253338	0.486812	0.6241	ENSG00000100994
DGLUCY	GLUCM_HUMAN	blue	0.233465	0.216559	0.113196	0.0374166	0.255979	0.455294	ENSG00000133943
VPS13C	VP13C_HUMAN	grey60	0.246132	-0.313481	-0.114073	0.307298	-0.0235086	0.627648	ENSG00000129003
DPYSL2	A0A1C7CYX9_HUMAN	turquoise	-0.0766435	0.0644753	-0.0343778	0.0497054	0.297952	-0.485451	ENSG00000092964
FAH	FAAA_HUMAN	turquoise	-0.217203	0.181063	0.0879756	0.0305663	0.342778	-0.365765	ENSG00000103876
PDK2	PDK2_HUMAN	orange	0.204647	0.0112601	-0.16921	-0.163241	0.138063	-0.714433	ENSG00000005882
SNX4	SNX4_HUMAN	turquoise	0.207798	-0.0564728	0.133946	-0.127852	0.198302	0.833746	ENSG00000114520
CMAS	NEUA_HUMAN	green	0.174749	-0.129054	-0.139903	0.021146	-0.165275	-0.722012	ENSG00000111726
UBE2L3	UB2L3_HUMAN	blue	-0.231412	0.0576848	-0.0284558	-0.0783444	-0.300228	-0.581883	ENSG00000185651
NCOA7	NCOA7_HUMAN	grey	-0.376186	0.0324244	0.0077533	0.0701911	0.0784465	-0.0622384	ENSG00000111912
LINGO1	LIGO1_HUMAN	salmon	-0.125552	-0.394975	-0.165246	0.215829	-0.360903	0.812989	ENSG00000169783
HADHA	ECHA_HUMAN	yellow	0.315001	0.186914	0.112841	0.0256152	0.00541407	0.61649	ENSG00000084754
FGB	FIBB_HUMAN	cyan	-0.173188	-0.0214543	-0.105324	0.124562	-0.138811	0.783767	ENSG00000171564
NDUFA11	NDUAB_HUMAN	brown	-0.233579	0.109182	0.256928	-0.126209	0.191546	0.430143	ENSG00000174886
SNAP25	SNP25_HUMAN	red	-0.294532	-0.136992	-0.248324	0.0906031	-0.270746	0.755618	ENSG00000132639
TIMM9	TIM9_HUMAN	skyblue	-0.0683158	0.146897	0.0794284	-0.0768384	-0.260732	0.644315	ENSG00000100575
FAM171B	F171B_HUMAN	turquoise	0.0808505	-0.219972	-0.223649	-0.0748044	-0.188314	0.607382	ENSG00000144369
CAMSAP3	CAMP3_HUMAN	yellow	0.0549736	-0.371389	-0.116376	-0.150432	-0.303126	-0.494334	ENSG00000076826
EFTUD2	U5S1_HUMAN	brown	-0.0493728	0.120119	0.0956423	-0.194735	0.313437	0.69612	ENSG00000108883
CAPN1	CAN1_HUMAN	lightcyan	0.262029	0.219492	0.0704025	-0.129116	0.223406	-0.779523	ENSG00000014216
IPO7	IPO7_HUMAN	blue	-0.331351	0.16165	-0.082301	-0.230099	0.154948	0.393347	ENSG00000205339
CKAP5	CKAP5_HUMAN	orange	0.151478	-0.0228085	-0.0587387	-0.109661	0.164353	-0.795225	ENSG00000175216
GRPEL1	GRPE1_HUMAN	blue	-0.115951	0.125028	0.00548033	-0.203061	0.182815	0.820032	ENSG00000109519
UBQLN1	UBQL1_HUMAN	grey60	-0.287926	0.0752539	0.0357185	0.235626	0.0410648	0.680141	ENSG00000135018
CENPV	CENPV_HUMAN	brown	0.248252	0.192353	0.125872	-0.0752976	0.392195	0.75308	ENSG00000166582
TPP2	TPP2_HUMAN	blue	-0.167452	-0.0214203	-0.0667274	0.237539	0.109753	-0.329698	ENSG00000134900
GPC1	GPC1_HUMAN	blue	-0.148398	-0.0119876	-0.252409	0.103599	-0.392536	-0.61902	ENSG00000063660
FUNDC2	FUND2_HUMAN	green	-0.114176	0.0559445	-0.0338731	-0.0952495	-0.267588	0.839918	ENSG00000165775
SH3BGRL2	SH3L2_HUMAN	turquoise	-0.168434	-0.0454925	0.143603	-0.142687	0.255513	-0.819908	ENSG00000198478
PDCD5	PDCD5_HUMAN	grey60	-0.227953	-0.176822	-0.028086	0.141051	-0.095184	0.654163	ENSG00000105185
ARMT1	ARMT1_HUMAN	brown	-0.0694765	-0.0643692	-0.0954068	-0.26136	-0.142384	-0.474712	ENSG00000146476
SNX12	SNX12_HUMAN	blue	0.103297	-0.00195808	-0.0748569	-0.14241	0.221683	0.642443	ENSG00000147164
VPS51	VPS51_HUMAN	darkgrey	0.127528	-0.192477	-0.081794	-0.0858037	0.157431	0.873238	ENSG00000149823
RPA3	RFA3_HUMAN	blue	0.0487335	0.396857	0.106712	-0.166472	0.3301	0.46693	ENSG00000106399
CAMK2A	KCC2A_HUMAN	darkturquoise	0.232365	-0.178581	0.269201	-0.21318	0.294156	0.696434	ENSG00000070808
MON2	MON2_HUMAN	pink	0.0575436	0.426375	0.0990852	-0.139358	0.323919	-0.655305	ENSG00000061987
IPO9	IPO9_HUMAN	grey	-0.222171	0.0543001	-0.0286377	-0.385059	0.0206758	-0.353064	ENSG00000198700
EPS15	EPS15_HUMAN	turquoise	0.30382	0.100902	0.120956	-0.0784364	0.117882	0.581994	ENSG00000085832
USP14	UBP14_HUMAN	salmon	-0.303995	-0.330548	-0.223124	0.301785	-0.294281	0.865542	ENSG00000101557
PCDH9	PCDH9_HUMAN	pink	-0.00540207	-0.190907	-0.165943	0.301973	-0.531368	0.648	ENSG00000184226
EIF4A1	IF4A1_HUMAN	brown	0.0593562	-0.105065	-0.167589	0.0158751	0.130167	0.534867	ENSG00000161960
RAB3GAP2	RBGPR_HUMAN	brown	0.136733	-0.133755	0.148223	-0.272563	0.130568	0.794112	ENSG00000118873
HNRNPU	HNRPU_HUMAN	brown	0.0922981	0.147858	0.241728	-0.215596	0.383414	0.901125	ENSG00000153187
TRIM9	TRIM9_HUMAN	blue	0.185537	-0.0697004	-0.0329604	-0.132369	0.235014	0.589279	ENSG00000100505
ABI2	ABI2_HUMAN	tan	-0.121284	-0.141364	-0.0602188	0.0331584	-0.497716	-0.589552	ENSG00000138443
ACSL4	ACSL4_HUMAN	yellow	0.22503	-0.210523	-0.162722	-0.0248933	-0.0942135	0.693027	ENSG00000068366
HNRNPH2	HNRH2_HUMAN	pink	0.190483	0.339475	0.318567	-0.132295	0.0917572	-0.423719	ENSG00000126945
HNRNPLL	HNRLL_HUMAN	turquoise	0.235622	-0.15077	-0.09684	-0.0534254	-0.0746688	0.901642	ENSG00000143889
PLCL1	PLCL1_HUMAN	turquoise	0.308013	0.0314724	0.043356	-0.144638	0.183553	0.427943	ENSG00000115896
SH3GL1	SH3G1_HUMAN	grey60	-0.294351	-0.138732	0.0269583	0.138677	-0.247144	0.609074	ENSG00000141985
ACTN4	ACTN4_HUMAN	turquoise	0.3479	-0.13417	-0.127317	-0.0757842	-0.204461	0.569679	ENSG00000130402
PPAT	PUR1_HUMAN	brown	0.250214	0.432272	0.061928	0.122749	-0.0477809	-0.47531	ENSG00000128059
RTCB	RTCB_HUMAN	blue	-0.100951	0.0588853	-0.0315361	0.0324752	-0.00648308	0.640858	ENSG00000100220
AK4	KAD4_HUMAN	blue	0.17958	0.110946	0.236906	-0.197269	0.326157	0.877043	ENSG00000162433
GPI	G6PI_HUMAN	turquoise	-0.384194	0.0885708	-0.124948	0.0893314	0.303868	-0.497994	ENSG00000105220
PRODH	PROD_HUMAN	red	0.252063	-0.0776815	0.261487	-0.210682	-0.143482	-0.573132	ENSG00000100033
STXBP5	STXB5_HUMAN	tan	-0.324331	-0.44646	-0.0523593	0.176464	-0.22523	-0.721723	ENSG00000164506
HIST1H2BJ	H2B1J_HUMAN	salmon	-0.0265464	0.319951	0.325017	-0.0595259	0.42987	-0.682979	ENSG00000124635
UQCRB	QCR7_HUMAN	green	-0.17914	0.203836	0.11806	0.144398	-0.0449368	0.734211	ENSG00000156467
NCAM1	H7BYX6_HUMAN	turquoise	-0.216346	-0.273958	-0.0529108	-0.0157349	-0.244747	-0.606448	ENSG00000149294
KIAA1217	SKT_HUMAN	brown	0.238495	0.073183	0.0164541	-0.173689	-0.119511	0.514059	ENSG00000120549
SNX1	SNX1_HUMAN	darkturquoise	0.225928	0.120899	0.227205	0.0191738	0.124186	0.680301	ENSG00000028528
PRKACB	B1APF7_HUMAN	white	0.116103	-0.152645	-0.158854	0.23128	-0.239612	0.642571	ENSG00000142875
KBTBD11	KBTBB_HUMAN	blue	0.0859061	0.157351	0.104038	0.0387114	0.421799	0.466082	ENSG00000176595
MX1	MX1_HUMAN	darkturquoise	0.111809	0.239319	0.0770021	-0.00375411	0.122196	0.359514	ENSG00000157601
TFAM	TFAM_HUMAN	green	-0.218028	-0.0815165	0.0172608	-0.0919346	-0.0651085	0.712287	ENSG00000108064
CARMIL2	CARL2_HUMAN	green	-0.343015	0.00172114	0.0297146	0.00873235	-0.315893	0.788668	ENSG00000159753
RAP1GAP	X6R8W7_HUMAN	blue	0.165378	-0.252657	-0.0489168	-0.0678386	0.077521	0.678536	ENSG00000076864
PSMD2	PSMD2_HUMAN	green	0.296831	-0.203714	0.332384	-0.101379	-0.0264585	-0.377912	ENSG00000175166
ARPC5	ARPC5_HUMAN	tan	-0.32507	-0.34039	-0.257446	0.185268	-0.287579	-0.674287	ENSG00000162704
NIPSNAP3A	NPS3A_HUMAN	grey	-0.222114	0.0938949	-0.211528	0.00740561	-0.122747	-0.261279	ENSG00000136783
ZADH2	PTGR3_HUMAN	blue	0.058585	0.0241119	0.0478168	-0.125508	0.208683	0.94999	ENSG00000180011
TAGLN3	TAGL3_HUMAN	brown	-0.268653	0.0565257	-0.128345	0.0317356	-0.00915861	0.45724	ENSG00000144834
CTNNA2	CTNA2_HUMAN	lightcyan	-0.297243	-0.023374	0.0186407	-0.00452187	0.0035386	0.806041	ENSG00000066032
GCSH	GCSH_HUMAN	turquoise	-0.103568	0.0908693	-0.0996393	0.0522659	0.116913	-0.486615	ENSG00000140905
DPP10	DPP10_HUMAN	black	-0.136974	-0.172778	-0.192571	0.0435508	-0.165603	-0.393799	ENSG00000175497
MTSS1L	MTSSL_HUMAN	purple	-0.159469	-0.129325	-0.0493927	-0.176248	-0.159469	-0.835923	NA
ARF4	ARF4_HUMAN	pink	0.359415	-0.032724	0.286312	-0.217298	0.131786	-0.623243	ENSG00000168374
ATG4B	ATG4B_HUMAN	turquoise	0.23596	0.00565106	-0.166733	0.147056	0.0342072	0.716869	ENSG00000168397
NDUFS2	NDUS2_HUMAN	midnightblue	-0.161956	0.292224	0.175708	-0.104947	0.267919	0.624197	ENSG00000158864
FAM98B	FA98B_HUMAN	blue	-0.0229719	0.167195	0.0498673	0.0619983	0.158342	0.804572	ENSG00000171262
HSPD1	CH60_HUMAN	turquoise	-0.142002	0.0119179	0.219667	-0.0115668	-0.142002	0.681337	ENSG00000144381
ATP6V0D2	VA0D2_HUMAN	turquoise	0.0550057	0.0605539	0.110817	-0.27502	0.0332593	0.626911	ENSG00000147614
PNPLA8	PLPL8_HUMAN	turquoise	-0.27462	0.255091	0.110209	-0.188931	0.150276	-0.592161	ENSG00000135241
EXOG	EXOG_HUMAN	red	-0.166997	0.430683	-0.0555469	-0.0803864	0.302897	-0.400767	ENSG00000157036
RABGAP1	RBGP1_HUMAN	green	-0.224481	-0.047357	-0.126444	-0.0197792	-0.118476	0.433968	ENSG00000011454
PRDX5	PRDX5_HUMAN	blue	0.279125	0.0173157	0.117158	-0.00458078	0.180474	0.556337	ENSG00000126432
A2M	A2MG_HUMAN	cyan	-0.225584	-0.19942	-0.2764	0.219534	-0.398933	0.808458	ENSG00000175899
FHIT	FHIT_HUMAN	turquoise	-0.0914289	0.210749	0.274395	-0.16659	-0.0969211	-0.384377	ENSG00000189283
RASA1	RASA1_HUMAN	purple	0.211888	-0.156942	-0.049887	0.0312194	0.0660543	0.864641	ENSG00000145715
TUFM	EFTU_HUMAN	blue	0.173306	-0.0508149	0.0976157	-0.184529	0.248331	0.920702	ENSG00000178952
CMPK1	KCY_HUMAN	darkgrey	0.267865	-0.121506	0.0309786	-0.161209	0.140191	0.867373	ENSG00000162368
ENDOD1	ENDD1_HUMAN	magenta	-0.224102	0.342624	0.0363519	0.0485064	0.141321	0.758117	ENSG00000149218
SORBS1	A0A0U1RQI5_HUMAN	purple	0.18761	-0.040623	0.103581	-0.0514749	-0.0222169	-0.639906	ENSG00000095637
PAFAH1B3	PA1B3_HUMAN	greenyellow	-0.00618508	-0.0831384	-0.0580898	-0.0259138	0.228372	0.687384	ENSG00000079462
SYN1	SYN1_HUMAN	darkred	0.000784125	-0.283238	-0.0018342	-0.0492821	-0.159177	0.689336	ENSG00000008056
PITPNM1	PITM1_HUMAN	lightgreen	0.215912	-0.194437	0.178897	-0.123805	0.0991965	-0.809618	ENSG00000110697
RRAGC	RRAGC_HUMAN	turquoise	0.317057	0.141952	0.171112	-0.00750714	0.110742	0.555023	ENSG00000116954
SFXN3	SFXN3_HUMAN	turquoise	0.153524	0.126265	-0.127289	0.0772037	-0.047238	0.524844	ENSG00000107819
HSPA6	HSP76_HUMAN	darkgreen	-0.261508	-0.0166037	-0.0136239	0.412188	-0.103089	0.782191	ENSG00000173110
MADD	MADD_HUMAN	darkgrey	0.259053	-0.390661	0.199163	-0.18066	0.0523717	0.641068	ENSG00000110514
KIAA1107	K1107_HUMAN	red	-0.253484	-0.360128	-0.206563	0.0449507	-0.27009	0.695781	NA
CHCHD3	MIC19_HUMAN	red	-0.14751	-0.0101109	0.00370422	0.0200105	-0.161326	0.884912	ENSG00000106554
RPS17	RS17_HUMAN	lightyellow	0.221819	0.104509	0.00790504	0.125094	-0.0731579	0.67605	ENSG00000182774
MAPK3	MK03_HUMAN	darkred	0.229277	0.0956068	-0.0145441	-0.0016661	-0.0717988	0.746268	ENSG00000102882
SYNPO	SYNPO_HUMAN	yellow	-0.155408	-0.421639	0.0215554	-0.141106	0.194517	-0.502134	ENSG00000171992
TBC1D17	TBC17_HUMAN	blue	0.196798	0.00942512	0.0378243	0.0105786	0.0687645	0.58785	ENSG00000104946
NGEF	NGEF_HUMAN	darkturquoise	0.260543	-0.184872	0.212209	-0.289786	0.250956	0.772645	ENSG00000066248
FAM171A2	F1712_HUMAN	orange	0.162079	-0.309714	-0.28283	0.130769	-0.352167	0.707305	ENSG00000161682
HNRNPM	HNRPM_HUMAN	blue	0.0741898	0.0691623	0.067566	-0.0131297	0.345459	0.840594	ENSG00000099783
LSM8	LSM8_HUMAN	turquoise	-0.195468	0.158994	0.20652	-0.140571	0.0794087	-0.707912	ENSG00000128534
NDUFV2	NDUV2_HUMAN	magenta	-0.125539	0.371487	0.142735	-0.253358	0.189633	0.657961	ENSG00000178127
GNAO1	GNAO_HUMAN	turquoise	0.189239	-0.290776	-0.194058	0.110341	-0.195846	0.800461	ENSG00000087258
AGPAT3	PLCC_HUMAN	greenyellow	0.145778	0.107342	-0.0278425	0.137595	0.128285	0.78241	ENSG00000160216
DHX9	DHX9_HUMAN	blue	-0.0824549	0.134678	0.103829	-0.0207429	0.35809	0.846119	ENSG00000135829
EIF2S1	IF2A_HUMAN	yellow	0.214126	-0.0836254	0.0587045	0.261035	-0.1617	0.753498	ENSG00000134001
OSBPL8	OSBL8_HUMAN	orange	0.3028	-0.122477	-0.082086	-0.302861	0.0325848	-0.771948	ENSG00000091039
TRIM28	TIF1B_HUMAN	darkgrey	0.230557	-0.00911491	-0.176898	0.143614	0.126653	0.679343	ENSG00000130726
IARS2	SYIM_HUMAN	blue	0.133274	0.0298204	0.0524442	-0.0470091	0.164396	0.919762	ENSG00000067704
UBL4A	UBL4A_HUMAN	grey60	-0.230328	-0.0208758	-0.0219326	0.0899849	-0.0654617	0.679932	ENSG00000102178
S100A16	S10AG_HUMAN	turquoise	0.13681	-0.00644749	0.135232	0.0222089	-0.160097	0.560429	ENSG00000188643
PACSIN1	PACN1_HUMAN	red	-0.307165	-0.112562	-0.190717	0.157717	-0.416205	0.744429	ENSG00000124507
ACSS3	ACSS3_HUMAN	yellow	0.271464	0.0186075	0.105583	-0.00789355	-0.0795437	0.50867	ENSG00000111058
RALGAPB	RLGPB_HUMAN	blue	-0.285471	-0.0529666	0.155489	-0.237103	0.213327	0.471408	ENSG00000170471
AP3B2	AP3B2_HUMAN	midnightblue	0.142294	-0.0719048	0.0334365	0.156904	0.236053	0.836512	ENSG00000103723
NRCAM	NRCAM_HUMAN	blue	-0.389677	-1.6233e-05	-0.125847	0.236676	-0.329564	-0.454888	ENSG00000091129
STX12	STX12_HUMAN	grey60	-0.184183	-0.125458	-0.026253	0.128066	-0.16022	0.797479	ENSG00000117758
WASL	WASL_HUMAN	turquoise	-0.169471	0.0870779	-0.0883201	0.132665	0.124717	-0.544189	ENSG00000106299
GABBR1	GABR1_HUMAN	grey	-0.182502	-0.1679	-0.227688	0.0381404	-0.127687	-0.34531	ENSG00000204681
MECR	MECR_HUMAN	pink	-0.0853954	0.0972254	-0.299475	0.169655	-0.220314	0.592471	ENSG00000116353
RTRAF	RTRAF_HUMAN	darkgrey	0.218348	0.142183	0.0489834	-0.106509	0.0341338	0.79514	ENSG00000087302
CALB1	CALB1_HUMAN	magenta	-0.158013	-0.398049	-0.172062	0.145812	-0.408223	-0.788891	ENSG00000104327
PHB2	PHB2_HUMAN	lightgreen	0.320196	0.012191	0.116007	-0.0495679	0.0733063	-0.689001	ENSG00000215021
ABLIM3	ABLM3_HUMAN	darkgrey	0.222423	0.168904	0.0404902	-0.0520745	0.191217	0.625751	ENSG00000173210
KRT1	K2C1_HUMAN	brown	-0.0685862	0.362053	-0.105894	0.0415537	-0.153693	-0.46059	ENSG00000167768
GOT2	AATM_HUMAN	magenta	-0.175925	0.362667	-0.00185607	0.193058	0.18692	0.500194	ENSG00000125166
CRYM	CRYM_HUMAN	pink	-0.178629	-0.409525	-0.11445	0.0777017	-0.368423	0.472704	ENSG00000103316
STAM	STAM1_HUMAN	grey60	-0.295087	-0.0622814	-0.133968	-0.00255434	-0.165907	0.728921	ENSG00000136738
PSMC6	PRS10_HUMAN	black	0.257198	-0.202006	0.0313599	-0.463203	0.112896	0.521495	ENSG00000100519
SRR	SRR_HUMAN	lightgreen	0.186009	-0.0765981	-0.0807135	0.114844	-0.401037	0.689438	ENSG00000167720
NDUFA12	NDUAC_HUMAN	midnightblue	-0.0692923	-0.215424	-0.0159489	-0.226721	-0.185923	-0.35638	ENSG00000184752
HNRNPD	HNRPD_HUMAN	blue	0.137212	0.192169	0.142418	0.198741	0.242371	0.518942	ENSG00000138668
PTBP2	PTBP2_HUMAN	blue	0.0444409	0.0649008	0.115224	-0.178304	0.264222	0.895604	ENSG00000117569
GNAI3	GNAI3_HUMAN	red	0.215754	0.106711	0.108662	0.165426	0.131212	-0.80191	ENSG00000065135
UBE3A	UBE3A_HUMAN	midnightblue	0.0446959	0.355159	0.186613	0.114735	0.306184	0.857975	ENSG00000114062
PSMD11	PSD11_HUMAN	grey60	0.285142	-0.26107	0.0552647	0.0343351	0.190095	0.725056	ENSG00000108671
VBP1	PFD3_HUMAN	green	-0.173016	0.339606	-0.0319612	-0.0683504	0.0402824	0.595288	ENSG00000155959
PTPN23	PTN23_HUMAN	blue	0.0775882	0.0416867	-0.121118	-0.0426609	0.254015	0.853421	ENSG00000076201
NDUFB8	NDUB8_HUMAN	blue	-0.122687	-0.0446433	-0.00598409	-0.142412	0.0540654	-0.468193	ENSG00000166136
RABGGTA	PGTA_HUMAN	blue	-0.259048	0.0797236	0.01144	-0.0987398	0.0448963	0.559771	ENSG00000100949
PGAM5	PGAM5_HUMAN	yellow	-0.122203	0.10559	0.211555	-0.118224	0.379553	-0.786194	ENSG00000247077
UCHL3	UCHL3_HUMAN	lightcyan	-0.173032	-0.137558	-0.113299	0.114266	-0.184389	0.588233	ENSG00000118939
NCK2	NCK2_HUMAN	greenyellow	0.203831	-0.131835	-0.0209643	-0.0445568	0.261584	0.908949	ENSG00000071051
NDUFB7	NDUB7_HUMAN	yellow	-0.169404	0.137114	0.213663	-0.251866	0.287403	-0.763342	ENSG00000099795
GGCT	GGCT_HUMAN	salmon	-0.155753	-0.253933	-0.132698	0.22322	-0.396462	0.841934	ENSG00000006625
FMOD	FMOD_HUMAN	tan	-0.216894	-0.13413	-0.150414	0.284194	-0.41375	-0.691565	ENSG00000122176
FABP3	FABPH_HUMAN	magenta	-0.182184	-0.246252	-0.158001	0.0628706	-0.155064	-0.779408	ENSG00000121769
CLASP2	A0A0U1RQI6_HUMAN	brown	-0.0410838	-0.177305	0.106136	-0.00827405	0.196678	0.538982	ENSG00000163539
BUB3	BUB3_HUMAN	lightyellow	0.0616945	-0.232317	-0.0506033	0.251187	-0.148963	0.368715	ENSG00000154473
OSBPL1A	OSBL1_HUMAN	turquoise	0.167982	-0.183919	-0.0346849	-0.0346329	-0.101723	0.933828	ENSG00000141447
NFU1	NFU1_HUMAN	brown	-0.269085	0.338274	0.00389494	-0.109306	0.106309	0.647777	ENSG00000169599
NANS	SIAS_HUMAN	darkgreen	-0.0898231	0.343268	-0.029902	-0.21015	0.109134	-0.741704	ENSG00000095380
UBA2	SAE2_HUMAN	darkturquoise	0.248087	-0.018629	-0.14042	-0.0968264	-0.0219181	0.649717	ENSG00000126261
ARCN1	COPD_HUMAN	greenyellow	0.206107	-0.245117	-0.151225	-0.0974932	0.26262	0.74273	ENSG00000095139
DCXR	DCXR_HUMAN	yellow	0.205662	0.226904	0.104812	0.0938004	0.116542	0.477537	ENSG00000169738
ADGRB1	AGRB1_HUMAN	grey	0.164587	0.0665609	0.152466	-0.338144	0.0833392	-0.39343	ENSG00000181790
ENSA	ENSA_HUMAN	red	-0.360126	-0.397322	-0.198155	-0.0290253	-0.37911	0.458936	ENSG00000143420
CADPS	H0YFP0_HUMAN	turquoise	0.124371	-0.134801	-0.0718525	0.0642626	0.0484989	0.728803	ENSG00000163618
STRAP	STRAP_HUMAN	grey	0.305708	-0.20183	-0.166632	0.194583	-0.0564548	0.468875	ENSG00000023734
HINT3	HINT3_HUMAN	lightyellow	-0.180484	0.0224594	0.206731	0.0933562	0.0076066	0.634932	ENSG00000111911
TMED9	TMED9_HUMAN	pink	-0.314238	-0.0376693	-0.0631904	0.252081	-0.296751	0.833548	ENSG00000184840
PRDX6	PRDX6_HUMAN	pink	0.24838	0.269661	0.222312	0.181596	0.338008	-0.415315	ENSG00000117592
ADSS	PURA2_HUMAN	green	0.158551	-0.127232	-0.0311093	0.201994	-0.112736	-0.568787	ENSG00000035687
EEF1G	EF1G_HUMAN	green	0.328502	-0.00773108	-0.123361	0.0532968	0.0457408	-0.70689	ENSG00000254772
SFXN5	SFXN5_HUMAN	yellow	0.160055	-0.428908	-0.132407	-0.160183	-0.382087	0.329787	ENSG00000144040
KLC1	F8W6L3_HUMAN	lightcyan	-0.34359	0.0588088	0.0394429	-0.206007	-0.152246	0.708766	ENSG00000126214
ACTN1	H9KV75_HUMAN	magenta	-0.0499664	-0.246157	-0.103258	-0.091378	-0.0609979	-0.617989	ENSG00000072110
HAPLN1	HPLN1_HUMAN	yellow	-0.143099	0.145116	0.168305	-0.185203	0.213281	-0.900581	ENSG00000145681
SULT4A1	ST4A1_HUMAN	brown	-0.200209	0.103317	-0.0938949	0.170749	-0.0268376	-0.434579	ENSG00000130540
MRPS27	RT27_HUMAN	blue	0.204762	0.096526	-0.152353	-0.0963799	0.0496965	0.345748	ENSG00000113048
PI4KA	PI4KA_HUMAN	grey	0.157527	-0.145352	-0.205714	-0.0715066	-0.107743	-0.175554	ENSG00000241973
EPB41L1	E41L1_HUMAN	black	0.13792	0.103531	0.0769406	-0.270055	0.302913	0.866129	ENSG00000088367
BAG5	BAG5_HUMAN	blue	0.159959	0.0928399	0.00830145	-0.368252	0.286113	0.708372	ENSG00000166170
ADAM23	ADA23_HUMAN	darkturquoise	-0.107754	0.24799	0.207302	0.133989	0.236213	0.539248	ENSG00000114948
NIF3L1	NIF3L_HUMAN	turquoise	-0.145721	0.302356	-0.106439	-0.204697	0.0487743	-0.482644	ENSG00000196290
TPM3	Q5HYB6_HUMAN	blue	-0.347223	-0.0496991	-0.105106	0.251746	-0.270935	-0.766813	ENSG00000143549
CRYZ	QOR_HUMAN	blue	-0.150734	-0.135906	0.0594515	0.19438	-0.0533176	-0.471198	ENSG00000116791
NDRG3	NDRG3_HUMAN	purple	0.142105	-0.325476	-0.156643	0.11382	0.01843	0.730103	ENSG00000101079
EMC1	EMC1_HUMAN	lightyellow	0.177587	0.00147094	-0.115567	0.305887	0.0420852	0.802149	ENSG00000127463
SYT1	J3KQA0_HUMAN	yellow	-0.297026	-0.110285	0.0696653	0.115141	0.370193	-0.610311	ENSG00000067715
ABI1	ABI1_HUMAN	lightyellow	-0.154251	0.0212002	-0.0245113	0.0954022	-0.271507	0.700981	ENSG00000136754
WDR37	WDR37_HUMAN	darkgrey	0.244936	0.0976543	0.0710563	-0.315587	0.178711	0.672108	ENSG00000047056
CAVIN1	CAVN1_HUMAN	grey	-0.110085	-0.180049	-0.124753	0.131556	-0.0520212	0.0109057	ENSG00000177469
TXNDC17	TXD17_HUMAN	turquoise	-0.152603	0.18331	0.0711475	0.101539	0.273414	-0.575677	ENSG00000129235
LPP	LPP_HUMAN	royalblue	0.244377	-0.133533	-0.0881118	-0.138687	-0.234887	0.542955	ENSG00000145012
RPL3	RL3_HUMAN	midnightblue	-0.124444	-0.170387	-0.255708	0.21692	-0.436806	-0.776038	ENSG00000100316
AQP1	AQP1_HUMAN	darkturquoise	-0.0408427	0.365718	0.125521	0.0597274	0.378982	0.643929	ENSG00000240583
PTGR1	PTGR1_HUMAN	lightyellow	0.200922	0.052856	0.072196	0.183123	0.176243	0.476286	ENSG00000106853
PRKCSH	GLU2B_HUMAN	pink	-0.175199	-0.180056	-0.113833	0.19804	-0.264227	0.768937	ENSG00000130175
RMDN3	RMD3_HUMAN	greenyellow	0.0421024	0.0205964	-0.0987417	0.177827	0.247687	0.419711	ENSG00000137824
ACP1	PPAC_HUMAN	lightyellow	0.15026	0.161962	-0.0443521	0.398857	-0.0601038	0.65675	ENSG00000143727
MTCH1	MTCH1_HUMAN	grey	-0.0710698	-0.125315	-0.222667	-0.218852	0.146132	0.0824648	ENSG00000137409
FXYD7	FXYD7_HUMAN	yellow	-0.333408	0.125438	0.228122	0.039844	0.189464	-0.555124	ENSG00000221946
CAMK4	KCC4_HUMAN	turquoise	0.232112	-0.581639	0.0211083	-0.0580824	-0.0531341	0.452798	ENSG00000152495
FAM131B	F131B_HUMAN	purple	-0.283325	-0.197381	-0.208433	-0.172634	-0.180768	-0.729304	ENSG00000159784
GNA11	GNA11_HUMAN	turquoise	0.176665	-0.333716	-0.162793	-0.011337	-0.0438421	0.682628	ENSG00000088256
GNAI1	GNAI1_HUMAN	darkgreen	-0.120126	-0.30481	-0.207574	0.331235	-0.14951	0.766809	ENSG00000127955
CNN3	CNN3_HUMAN	turquoise	0.251076	-0.0237212	-0.0591116	0.122174	0.0137818	0.914655	ENSG00000117519
GIPC1	GIPC1_HUMAN	turquoise	0.0248544	-0.0117758	0.0356873	-0.139008	0.183301	-0.485789	ENSG00000123159
DYNC1LI1	DC1L1_HUMAN	turquoise	0.270397	-0.0142731	-0.0261766	0.0877856	-0.0210395	0.444054	ENSG00000144635
EIF3F	EIF3F_HUMAN	green	-0.122387	-0.145118	-0.0755854	-0.0223973	0.0733663	-0.485193	ENSG00000175390
XPOT	XPOT_HUMAN	greenyellow	0.194101	0.115006	0.146243	-0.00396792	0.344659	0.72381	ENSG00000184575
EPRS	SYEP_HUMAN	darkgrey	-0.40912	-0.191791	-0.119773	0.447479	0.0587645	-0.638194	ENSG00000136628
CNN1	CNN1_HUMAN	royalblue	0.263918	-0.113283	-0.136093	-0.045398	-0.109102	0.69992	ENSG00000130176
LRRFIP1	LRRF1_HUMAN	lightgreen	-0.168895	0.122757	-0.050975	-0.0403418	-0.083732	0.745647	ENSG00000124831
ME2	MAOM_HUMAN	blue	0.0237603	0.104977	0.0284691	-0.0143126	-0.207054	-0.484796	ENSG00000082212
SRSF3	SRSF3_HUMAN	magenta	-0.16175	0.184379	0.193872	-0.0821087	0.284961	0.480903	ENSG00000112081
ENPP6	ENPP6_HUMAN	skyblue	-0.20886	-0.0419928	-0.0984268	-0.238198	-0.273574	0.713505	ENSG00000164303
SLC9A1	SL9A1_HUMAN	turquoise	0.118218	-0.0312481	-0.00859765	0.0636484	-0.269732	0.628189	ENSG00000090020
EXOC2	EXOC2_HUMAN	greenyellow	0.0383488	-0.144716	0.0929197	-0.134758	0.220283	0.811256	ENSG00000112685
KDSR	KDSR_HUMAN	turquoise	-0.143327	0.280305	0.0180529	0.0237023	0.0522606	-0.846597	ENSG00000119537
KCNAB2	KCAB2_HUMAN	green	-0.108856	0.302562	0.0920863	-0.0179076	-0.133366	0.613238	ENSG00000069424
COTL1	COTL1_HUMAN	brown	0.289853	0.094294	-0.0985138	0.21353	-0.187002	-0.697667	ENSG00000103187
NAPA	SNAA_HUMAN	grey60	-0.105246	-0.0411489	0.0954183	0.291535	0.135992	0.501571	ENSG00000105402
PLCXD3	PLCX3_HUMAN	grey60	-0.0131799	0.3654	0.121165	0.163133	0.0708422	0.671798	ENSG00000182836
IDH3A	IDH3A_HUMAN	brown	-0.223235	0.328755	-0.00600636	-0.233235	0.283516	0.605721	ENSG00000166411
COPB1	COPB_HUMAN	grey	0.1402	-0.192652	-0.240545	0.356148	-0.123402	-0.173346	ENSG00000129083
HPCAL1	HPCL1_HUMAN	turquoise	-0.162522	0.149231	-0.10301	-0.215758	-0.18394	-0.430066	ENSG00000115756
GATD1	GALD1_HUMAN	greenyellow	-0.145064	-0.136028	0.0820016	0.0229651	0.0886886	0.738624	ENSG00000177225
SH3GLB2	SHLB2_HUMAN	magenta	-0.105136	-0.220705	-0.25076	-0.0936917	-0.360466	-0.486999	ENSG00000148341
RANBP2	RBP2_HUMAN	darkturquoise	0.206902	-0.232996	0.0689103	0.11669	0.212052	0.647197	ENSG00000153201
CNDP2	CNDP2_HUMAN	blue	0.151691	0.393624	0.139928	-0.0953538	0.0175961	0.312931	ENSG00000133313
TINAGL1	TINAL_HUMAN	yellow	0.231559	-0.128933	0.185103	-0.0689172	-0.0137424	-0.610032	ENSG00000142910
NDUFB11	NDUBB_HUMAN	darkred	-0.265849	0.107031	0.133962	-0.0892417	-0.19852	-0.676009	ENSG00000147123
APOOL	MIC27_HUMAN	turquoise	0.22315	0.0421762	0.0986827	0.135764	0.0233326	0.868911	ENSG00000155008
CARNS1	CRNS1_HUMAN	tan	0.444366	0.0130278	0.0828524	-0.0635194	0.21853	0.630717	ENSG00000172508
FAM49B	FA49B_HUMAN	yellow	0.00455028	-0.247039	0.0677039	0.100844	-0.150159	0.386089	ENSG00000153310
APLP1	APLP1_HUMAN	blue	-0.14024	0.193168	-0.129765	0.0238823	-0.311321	-0.656132	ENSG00000105290
NDUFB5	NDUB5_HUMAN	lightyellow	0.00332342	0.190643	0.0741683	-0.0274875	-0.198456	0.514975	ENSG00000136521
SSBP1	SSBP_HUMAN	yellow	0.178597	0.0571674	-0.108295	0.0300918	-0.0941111	0.453572	ENSG00000106028
LARS	SYLC_HUMAN	green	0.16811	0.0234618	-0.167584	0.0565635	0.206343	-0.69658	ENSG00000133706
EPHX1	HYEP_HUMAN	lightcyan	0.309946	0.0945166	0.21776	0.0113647	-0.165881	-0.486997	ENSG00000143819
TSC2	TSC2_HUMAN	purple	-0.129301	-0.10112	-0.130516	-0.125732	-0.0230895	-0.741016	ENSG00000103197
EDF1	EDF1_HUMAN	red	-0.222847	0.223361	0.324922	0.0288107	-0.13136	0.574864	ENSG00000107223
PIR	PIR_HUMAN	grey	-0.0659222	0.328241	0.0941344	0.00385013	0.0188349	0.267597	ENSG00000087842
LAMB2	LAMB2_HUMAN	yellow	0.254015	-0.102562	0.0016499	-0.0186596	-0.0415798	-0.492099	ENSG00000172037
OGDH	E9PCR7_HUMAN	blue	0.141686	-0.0155433	-0.0177673	-0.068508	0.0224946	0.812487	ENSG00000105953
PRRT2	PRRT2_HUMAN	red	-0.329843	-0.00909362	-0.0432964	0.186014	-0.0270263	0.800386	ENSG00000167371
COX5B	COX5B_HUMAN	darkred	-0.0599605	-0.0558461	0.0609389	-0.00519761	-0.101995	-0.879719	ENSG00000135940
GLRX5	GLRX5_HUMAN	blue	0.127664	-0.0459463	0.0398172	-0.0899967	0.170882	0.930206	ENSG00000182512
AHNAK	AHNK_HUMAN	royalblue	0.350305	0.117954	-0.00255755	0.254436	-0.317453	0.766777	ENSG00000124942
NCKIPSD	SPN90_HUMAN	black	0.224219	0.190917	0.146164	-0.268161	0.463814	0.904411	ENSG00000213672
PRKCE	KPCE_HUMAN	black	0.241946	-0.185235	0.107857	-0.205671	0.365483	0.773462	ENSG00000171132
PCNP	PCNP_HUMAN	turquoise	0.291729	0.243687	0.159954	0.224275	-0.0741279	0.471724	ENSG00000081154
ATP5J2	ATPK_HUMAN	turquoise	0.204691	-0.0201903	0.0399785	-0.0970488	-0.0252392	0.957432	NA
DNAJC6	AUXI_HUMAN	blue	-0.399707	-0.109737	-0.197452	0.130885	0.187049	0.614876	ENSG00000116675
HPCAL4	HPCL4_HUMAN	midnightblue	-0.168385	-0.035751	-0.173509	-0.0919432	-0.131873	-0.665628	ENSG00000116983
FKBP4	FKBP4_HUMAN	purple	-0.128201	0.490507	0.251101	0.0486174	0.257109	-0.536878	ENSG00000004478
GET4	GET4_HUMAN	black	0.295701	0.050553	-0.0738232	-0.358883	0.113027	0.591081	ENSG00000239857
HNRNPA3	ROA3_HUMAN	blue	-0.0780659	0.115114	0.0103321	-0.0597509	0.251774	0.773105	ENSG00000170144
PIP4K2A	PI42A_HUMAN	brown	0.299348	0.365238	0.152169	-0.0467903	0.360586	0.319586	ENSG00000150867
CEP170B	C170B_HUMAN	yellow	0.186333	-0.256659	0.0906448	-0.324169	0.09347	-0.791265	ENSG00000099814
FASN	FAS_HUMAN	greenyellow	-0.0967258	0.00615846	-0.115878	0.170291	0.258584	0.800825	ENSG00000169710
GLRX3	GLRX3_HUMAN	blue	-0.115015	-0.13538	-0.191118	-0.172054	0.296961	0.712767	ENSG00000108010
EIF3CL	EIFCL_HUMAN	purple	0.231412	-0.185277	-0.0966847	-0.0265888	-0.161312	0.853344	ENSG00000205609
PTK2B	FAK2_HUMAN	turquoise	0.165258	0.107894	0.0471969	-0.0815356	0.0714428	0.875359	ENSG00000120899
RPS16	RS16_HUMAN	purple	0.275533	-0.126424	-0.057143	0.0153121	0.0725571	0.810848	ENSG00000105193
MAPRE2	MARE2_HUMAN	yellow	0.159165	-0.200628	0.00687134	-0.0692513	0.130782	-0.659321	ENSG00000166974
PFDN5	PFD5_HUMAN	green	-0.311174	0.0841822	0.0616997	0.0924587	-0.133733	0.845288	ENSG00000123349
BDH2	BDH2_HUMAN	pink	-0.214971	-0.20135	-0.253037	0.224854	-0.352016	0.833133	ENSG00000164039
OGT	OGT1_HUMAN	black	0.179556	-0.0574909	0.146403	-0.222034	0.323685	0.882095	ENSG00000147162
GC	VTDB_HUMAN	cyan	-0.196077	-0.146538	-0.247612	0.171472	-0.315209	0.909979	ENSG00000145321
GRIA2	GRIA2_HUMAN	grey	-0.241916	-0.423174	-0.116554	0.209551	0.131954	-0.193607	ENSG00000120251
MROH1	MROH1_HUMAN	blue	0.115484	-0.0173142	0.0238758	-0.278851	0.424975	0.682478	ENSG00000179832
IGHG4	IGHG4_HUMAN	darkgrey	-0.26296	0.104072	-0.40567	0.149835	-0.0982275	-0.678348	ENSG00000211892
ISOC1	ISOC1_HUMAN	yellow	-0.0643313	0.154932	0.0733741	0.102358	-0.0828675	0.67714	ENSG00000066583
NTPCR	NTPCR_HUMAN	grey	0.174733	0.248796	-0.0259846	0.0445161	-0.0349466	0.0832783	ENSG00000135778
ACTN4	K7EJH8_HUMAN	black	0.00111543	-0.201391	-0.00245675	0.274176	-0.0873751	-0.502597	ENSG00000130402
SOD3	SODE_HUMAN	royalblue	0.296222	-0.0458688	-0.182408	0.2416	-0.307775	0.701383	ENSG00000109610
CHGA	CMGA_HUMAN	green	-0.221669	0.174345	0.0291402	0.124895	-0.109092	0.81128	ENSG00000100604
GLS	GLSK_HUMAN	blue	0.117045	-0.0642809	0.00996533	-0.0653197	0.108258	0.917439	ENSG00000115419
LAMTOR1	LTOR1_HUMAN	tan	-0.0778409	0.229843	0.365737	-0.215527	0.230028	0.66084	ENSG00000149357
TMEM35A	TM35A_HUMAN	turquoise	0.267737	-0.140265	-0.112033	0.0776392	0.114785	0.772682	ENSG00000126950
EWSR1	EWS_HUMAN	pink	-0.199505	-0.133999	-0.167384	0.265866	-0.380608	0.829384	ENSG00000182944
ALDH1A1	AL1A1_HUMAN	blue	-0.136578	0.0246117	-0.318442	0.195566	-0.404179	-0.370706	ENSG00000165092
VPS25	VPS25_HUMAN	grey60	-0.137093	0.0706663	0.0958747	-0.251468	-0.0570044	-0.593273	ENSG00000131475
GRM3	GRM3_HUMAN	salmon	-0.101053	-0.186804	-0.195155	0.303824	-0.267116	0.70968	ENSG00000198822
TARDBP	TADBP_HUMAN	black	0.150953	0.193645	0.14522	-0.307404	0.375565	0.79876	ENSG00000120948
CC2D1A	C2D1A_HUMAN	darkgrey	0.184072	-0.127657	0.211141	-0.270258	0.196154	0.669675	ENSG00000132024
CKM	KCRM_HUMAN	blue	-0.133822	0.220693	0.106336	-0.285822	0.275242	0.629363	ENSG00000104879
EZR	EZRI_HUMAN	turquoise	0.245197	0.283682	0.107182	0.136256	0.0341413	0.594952	ENSG00000092820
NCAM1	A0A0D9SF30_HUMAN	pink	-0.334475	-0.196773	-0.193719	0.293727	-0.421212	0.869648	ENSG00000149294
PMPCA	MPPA_HUMAN	darkred	-0.174567	-0.0330152	-0.0238842	0.0695793	-0.196964	0.654945	ENSG00000165688
RPS28	RS28_HUMAN	turquoise	0.261333	0.00982097	-0.00932956	0.0412634	-0.0563659	0.98011	ENSG00000233927
DNM3	DYN3_HUMAN	blue	0.232794	0.0902429	0.158266	-0.151509	0.34287	0.893178	ENSG00000197959
PRKACA	KAPCA_HUMAN	turquoise	-0.329235	0.148337	-0.0708576	-0.277324	-0.0193896	-0.491157	ENSG00000072062
DKK3	DKK3_HUMAN	blue	-0.189964	0.443523	0.046108	0.0650161	-0.043685	-0.546808	ENSG00000050165
FAM98A	FA98A_HUMAN	blue	0.178415	0.00743851	-0.0417821	0.0505661	-0.00349404	0.605365	ENSG00000119812
ARPC1A	ARC1A_HUMAN	magenta	-0.158517	-0.309119	-0.147848	0.177367	-0.0765463	-0.746979	ENSG00000241685
SAMHD1	SAMH1_HUMAN	turquoise	0.183484	-0.080155	-0.100374	0.00494164	-0.159444	0.906918	ENSG00000101347
SPTBN1	SPTB2_HUMAN	red	-0.308416	-0.063428	-0.0432809	0.155144	-0.118907	0.650092	ENSG00000115306
RPL7	RL7_HUMAN	lightyellow	0.294088	0.0722278	0.0167843	-0.0872712	0.0294088	0.769179	ENSG00000147604
ARHGAP35	RHG35_HUMAN	greenyellow	0.136754	-0.012511	0.0923084	-0.0591419	0.258531	0.825648	ENSG00000160007
EIF1B	EIF1B_HUMAN	blue	0.100185	-0.171951	0.163944	0.280798	-0.0742833	0.447166	ENSG00000114784
KRT2	K22E_HUMAN	brown	-0.11457	-0.0193449	-0.277088	-0.0353542	-0.4016	-0.703978	ENSG00000172867
SEC31A	SC31A_HUMAN	midnightblue	0.137814	0.100173	0.0464316	-0.00111369	0.177332	0.841577	ENSG00000138674
DDX1	DDX1_HUMAN	blue	0.0287704	0.0670279	0.168594	-0.031231	0.273318	0.867866	ENSG00000079785
H2AFZ	H2AZ_HUMAN	white	0.0286503	0.234527	0.329544	-0.152317	0.0991451	-0.808457	ENSG00000164032
PRUNE1	PRUN1_HUMAN	blue	-0.0947687	0.02243	0.0540446	-0.15525	0.133059	0.322539	ENSG00000143363
VPS26A	VP26A_HUMAN	orange	-0.0143491	-0.136345	-0.199047	0.105181	0.00655959	-0.696491	ENSG00000122958
NISCH	NISCH_HUMAN	red	0.226186	-0.0279917	-0.0607643	-0.0713756	-0.12388	-0.811632	ENSG00000010322
NCAM2	NCAM2_HUMAN	salmon	-0.194057	-0.331099	-0.223067	0.273037	-0.415837	0.818072	ENSG00000154654
AFG3L2	AFG32_HUMAN	turquoise	0.213121	-0.0968509	-0.149256	-0.118573	-0.094663	0.768779	ENSG00000141385
AP1M1	AP1M1_HUMAN	turquoise	0.152228	-0.248062	-0.252447	0.0585824	-0.194362	0.684595	ENSG00000072958
RACK1	RACK1_HUMAN	red	0.214168	-0.150857	0.104906	0.0914997	0.162525	-0.486491	ENSG00000204628
CRMP1	DPYL1_HUMAN	salmon	-0.12845	-0.2548	-0.0672944	0.0829084	-0.225698	0.759353	ENSG00000072832
VAMP1	VAMP1_HUMAN	darkgreen	-0.16445	-0.223874	-0.273788	0.0258981	-0.461333	0.760945	ENSG00000139190
ARSA	ARSA_HUMAN	turquoise	0.30962	-0.0182622	0.0704605	-0.0573593	-0.0350458	0.713487	ENSG00000100299
TERF2IP	TE2IP_HUMAN	turquoise	-0.154223	0.166424	-0.070797	0.0208659	0.122997	0.326251	ENSG00000166848
PDIA6	PDIA6_HUMAN	turquoise	0.239368	-0.170437	-0.0390746	0.221213	-0.234904	0.670558	ENSG00000143870
MLEC	MLEC_HUMAN	darkgrey	-0.233596	-0.0550346	0.0161795	0.10387	-0.0192452	-0.585326	ENSG00000110917
TMOD1	TMOD1_HUMAN	purple	0.333354	-0.205349	0.165623	0.201339	-0.0437079	0.65691	ENSG00000136842
NDUFB10	NDUBA_HUMAN	skyblue	-0.0844264	0.0909431	0.0701291	-0.0607232	-0.263832	0.584404	ENSG00000140990
DAGLA	DGLA_HUMAN	darkred	0.251384	-0.343703	-0.0100489	-0.0505503	-0.122287	-0.488265	ENSG00000134780
CLTB	CLCB_HUMAN	red	-0.277864	-0.119814	-0.168617	0.102084	-0.201113	0.941825	ENSG00000175416
TSC22D1	T22D1_HUMAN	green	-0.192771	0.0569758	0.00244943	0.00386883	-0.0972502	0.92101	ENSG00000102804
SNRPD3	SMD3_HUMAN	white	-0.14483	0.258204	0.115112	-0.233582	0.473508	-0.85202	ENSG00000100028
SUCLG1	SUCA_HUMAN	blue	0.0397367	0.0365314	0.0743909	-0.229423	0.0941131	0.898672	ENSG00000163541
CORO1B	COR1B_HUMAN	black	0.18788	0.201427	0.0633181	0.0390262	-0.0551387	-0.441235	ENSG00000172725
SLC27A4	S27A4_HUMAN	turquoise	0.0692696	-0.112202	-0.174263	-0.0567798	0.0692696	0.441438	ENSG00000167114
RAB9A	RAB9A_HUMAN	grey	-0.0266868	0.0287285	-0.0725289	0.0840506	0.0747231	0.426514	ENSG00000123595
RANBP1	RANG_HUMAN	brown	0.147657	0.0711307	0.126346	-0.0787268	0.163394	0.641497	ENSG00000099901
MINK1	MINK1_HUMAN	yellow	-0.0617986	-0.240321	-0.00745142	-0.284175	0.0366929	-0.723356	ENSG00000141503
WIPF2	WIPF2_HUMAN	turquoise	0.248704	-0.0711154	0.0275041	-0.155478	-0.179513	-0.498548	ENSG00000171475
PTGES2	PGES2_HUMAN	brown	-0.157138	0.150377	0.0909457	-0.0625203	0.0483501	-0.417135	ENSG00000148334
PTPRZ1	PTPRZ_HUMAN	red	-0.29959	-0.0214781	-0.0922162	0.10057	-0.398806	0.813726	ENSG00000106278
PMP2	MYP2_HUMAN	turquoise	0.31379	0.135083	0.0692496	-0.0814574	0.0358873	0.83388	ENSG00000147588
RPH3A	RP3A_HUMAN	turquoise	-0.00847605	-0.280212	-0.124378	-0.0242924	-0.121692	0.736408	ENSG00000089169
DHRS7B	DRS7B_HUMAN	brown	0.236704	0.0605986	-0.00905494	0.196093	-0.0065908	-0.489263	ENSG00000109016
ABLIM1	ABLM1_HUMAN	darkred	-0.0431044	0.00266613	0.037771	-0.195592	-0.0431044	-0.816936	ENSG00000099204
MAP2K2	MP2K2_HUMAN	darkgrey	0.326654	0.182457	0.249635	-0.173554	0.241912	0.742371	ENSG00000126934
ACTBL2	ACTBL_HUMAN	red	-0.00047713	0.0520752	0.201414	0.223082	0.0725238	-0.400504	ENSG00000169067
BSN	BSN_HUMAN	yellow	-0.0439461	-0.268896	0.0288637	-0.181516	-0.0439461	-0.860753	ENSG00000164061
BCAT1	BCAT1_HUMAN	magenta	-0.156427	0.0353053	-0.0463449	-0.125348	0.129955	0.418997	ENSG00000060982
FLOT1	FLOT1_HUMAN	cyan	0.192895	-0.230695	0.00757478	-0.106191	-0.0467136	0.430725	ENSG00000137312
RTN1	RTN1_HUMAN	salmon	-0.206008	-0.500423	-0.31888	0.135505	-0.430915	0.569301	ENSG00000139970
CRYAB	CRYAB_HUMAN	tan	0.188133	0.342622	0.242157	-0.291401	0.408832	0.808803	ENSG00000109846
ANXA5	ANXA5_HUMAN	tan	0.264419	-0.0269648	0.239872	-0.0358096	0.260613	0.642916	ENSG00000164111
CD47	CD47_HUMAN	pink	-0.174699	-0.161142	-0.177627	0.286614	-0.439455	0.620112	ENSG00000196776
ATP6V1C1	VATC1_HUMAN	lightyellow	-0.0785259	0.212576	0.0396053	0.3269	0.0191527	0.556233	ENSG00000155097
PITPNM3	PITM3_HUMAN	green	0.192668	-0.192298	0.0386752	-0.101804	-0.081803	-0.774215	ENSG00000091622
PSD3	B4DKF8_HUMAN	black	-0.0199187	-0.19484	0.0181446	-0.00703049	-0.00899554	0.577735	ENSG00000156011
ARHGEF12	ARHGC_HUMAN	turquoise	-0.0872343	0.0209137	0.0555913	-0.0703902	-0.0919125	-0.432809	ENSG00000196914
EMC2	EMC2_HUMAN	blue	-0.0883491	0.141983	-0.215717	0.00461715	0.00656871	-0.519739	ENSG00000104412
ITIH4	ITIH4_HUMAN	cyan	-0.160575	-0.0787953	-0.199814	0.260977	-0.28777	0.902049	ENSG00000055955
PKM	H3BTN5_HUMAN	blue	-0.0975884	0.12904	-0.134432	-0.0110159	-0.104897	-0.667188	ENSG00000067225
UQCRFS1	UCRI_HUMAN	orange	-0.137402	-0.0144849	0.0529164	-0.00710346	-0.137402	0.735329	ENSG00000169021
HIP1R	HIP1R_HUMAN	blue	0.273013	0.291302	0.115155	0.343693	0.156059	0.313858	ENSG00000130787
SRP9	SRP09_HUMAN	turquoise	-0.0493521	0.12525	0.0599987	0.101672	0.0313196	-0.675026	ENSG00000143742
ESYT1	ESYT1_HUMAN	black	0.199836	0.350875	0.0251162	-0.0765705	0.474999	0.582943	ENSG00000139641
TMEM245	TM245_HUMAN	darkgreen	0.0848727	-0.0361564	-0.119299	0.360699	-0.264074	0.747366	ENSG00000106771
GABRB3	GBRB3_HUMAN	grey60	0.147622	-0.377246	0.0924221	-0.0568248	-0.150124	0.54057	ENSG00000166206
TLN1	TLN1_HUMAN	royalblue	0.275453	0.0378005	-0.161575	0.05369	-0.343583	0.802827	ENSG00000137076
UBQLN4	UBQL4_HUMAN	red	0.123676	-0.19589	0.0910992	0.0897391	0.352771	-0.539587	ENSG00000160803
PRKDC	PRKDC_HUMAN	greenyellow	0.0211277	0.133799	-0.152521	0.0743831	0.322368	0.858692	ENSG00000253729
RPS3	RS3_HUMAN	red	0.295546	0.0206848	0.0230561	0.223714	0.130815	-0.688556	ENSG00000149273
PPP1R21	PPR21_HUMAN	midnightblue	0.0876248	0.103306	0.0359651	0.257931	0.328372	0.583427	ENSG00000162869
SMARCC2	SMRC2_HUMAN	turquoise	-0.1655	0.104722	0.0966071	0.146231	-0.0195811	-0.69456	ENSG00000139613
KIAA1211L	K121L_HUMAN	red	-0.144706	-0.17601	0.15469	-0.0294432	-0.199987	0.775796	ENSG00000196872
CRABP1	RABP1_HUMAN	royalblue	0.292644	-0.281858	-0.249456	0.161545	-0.360612	0.682439	ENSG00000166426
SCN2B	SCN2B_HUMAN	red	-0.239576	-0.205148	-0.0666357	0.31188	-0.167107	0.786682	ENSG00000149575
EPHA4	EPHA4_HUMAN	salmon	-0.197112	-0.29607	-0.0418514	0.135177	-0.168634	0.804162	ENSG00000116106
SPATA20	SPT20_HUMAN	greenyellow	-0.0796923	0.0838118	-0.0851937	0.231859	0.235802	0.755995	ENSG00000006282
HOMER1	HOME1_HUMAN	greenyellow	0.147414	0.0407301	0.221229	0.207935	0.172412	0.632134	ENSG00000152413
PTMS	PTMS_HUMAN	pink	-0.133848	-0.243686	-0.191276	0.197228	-0.435894	0.68122	ENSG00000159335
PSMB1	PSB1_HUMAN	blue	-0.275108	0.118968	-0.073234	0.245337	-0.180627	-0.540173	ENSG00000008018
PPP1CB	PP1B_HUMAN	lightcyan	-0.120079	-0.0840639	-0.00036679	-0.345571	0.0160105	0.532145	ENSG00000213639
PPP1R12A	MYPT1_HUMAN	turquoise	0.238127	-0.0240536	-0.0610095	0.0838148	-0.105069	0.486891	ENSG00000058272
UNC13A	UN13A_HUMAN	blue	0.169201	-0.244673	0.191551	-0.0145782	0.164836	0.685454	ENSG00000130477
SARS	SYSC_HUMAN	purple	-0.0703868	-0.0724046	-0.0239272	0.166143	-0.00740914	0.810839	ENSG00000031698
ANXA6	ANXA6_HUMAN	yellow	-0.211662	0.121107	0.311571	-0.142651	0.349481	-0.835955	ENSG00000197043
PACS2	PACS2_HUMAN	red	0.106519	0.13054	0.169451	-0.149153	0.0172181	-0.745732	ENSG00000179364
AVL9	AVL9_HUMAN	midnightblue	0.0359259	-0.250324	0.0736475	-0.0302	0.191035	0.68441	ENSG00000105778
PSMA6	PSA6_HUMAN	blue	-0.231704	0.0345694	-0.069415	0.107975	-0.347556	-0.593011	ENSG00000100902
ACACA	ACACA_HUMAN	blue	0.143444	-0.0532233	0.0452287	0.0252042	0.186118	0.768419	NA
CD82	CD82_HUMAN	lightgreen	0.289098	0.18855	0.169407	0.0134102	0.256442	-0.717142	ENSG00000085117
TRAPPC6B	TPC6B_HUMAN	turquoise	0.216304	0.254231	-0.0109853	0.0831649	0.36339	0.345847	ENSG00000182400
EIF4G1	IF4G1_HUMAN	greenyellow	-0.0242937	-0.223526	-0.193865	0.166174	0.058305	0.632026	ENSG00000114867
CDIPT	CDIPT_HUMAN	darkred	0.282252	0.0785266	-0.11365	-0.079076	-0.0904759	0.448436	ENSG00000103502
MYH10	MYH10_HUMAN	darkgrey	0.243666	-0.109068	0.00632263	0.0249209	-0.0449264	0.736455	ENSG00000133026
RTN4	RTN4_HUMAN	lightcyan	-0.390633	-0.258511	-0.10493	-0.0508865	-0.255358	0.832234	ENSG00000115310
MTAP	MTAP_HUMAN	turquoise	0.191687	-0.0376757	0.0332565	-0.0466547	0.0092415	0.961774	ENSG00000099810
MAP1A	E9PGC8_HUMAN	red	-0.230943	-0.42735	-0.191235	0.0293687	-0.270334	0.759552	ENSG00000166963
DNM1	A0A0U1RQP1_HUMAN	blue	0.151325	-0.000376913	0.12492	-0.129663	0.301639	0.921779	ENSG00000106976
GNAZ	GNAZ_HUMAN	blue	0.124723	-0.115778	0.0730527	-0.288866	0.298016	0.620204	ENSG00000128266
HADH	HCDH_HUMAN	turquoise	-0.00805467	0.0733283	0.176515	-0.207231	-0.102194	-0.549898	ENSG00000138796
MVD	MVD1_HUMAN	purple	0.117773	-0.277364	-0.103444	0.0443743	-0.181138	0.559618	ENSG00000167508
HNRNPA2B1	ROA2_HUMAN	blue	0.0281973	0.123386	0.13481	-0.0961981	0.296635	0.823202	ENSG00000122566
WASHC2A	WAC2A_HUMAN	turquoise	-0.240887	0.0327672	-0.0682479	-0.12235	-0.0550989	-0.46459	ENSG00000099290
CKMT1A	KCRU_HUMAN	lightyellow	-0.218873	0.168466	-0.118953	0.213874	0.0683498	0.522801	ENSG00000223572
DGKI	DGKI_HUMAN	turquoise	-0.155152	-0.050226	0.0607681	-0.192808	-0.0146889	-0.748896	ENSG00000157680
KIF5C	KIF5C_HUMAN	brown	-0.225493	0.121298	-0.0207562	-0.112142	0.130182	0.670486	ENSG00000168280
ASNA1	ASNA_HUMAN	midnightblue	0.19662	0.11474	0.225365	0.0489769	0.338353	0.820169	NA
CORO1C	COR1C_HUMAN	green	0.200538	0.0029877	0.106392	0.145753	-0.0333348	-0.673359	ENSG00000110880
NDUFS5	NDUS5_HUMAN	salmon	-0.187167	0.341118	0.186417	-0.326573	0.185913	-0.561806	ENSG00000168653
MATR3	MATR3_HUMAN	blue	-0.0264905	0.320246	0.186412	-0.12628	0.410062	0.740477	ENSG00000015479
IGSF9B	TUTLB_HUMAN	turquoise	0.17876	-0.00810482	0.0281269	-0.201965	0.080038	0.857502	ENSG00000080854
ESD	ESTD_HUMAN	orange	0.106378	-0.00554015	0.0801969	0.104751	-0.149295	0.586617	ENSG00000139684
HSD17B4	DHB4_HUMAN	yellow	0.246418	0.22637	0.0618859	0.409283	0.15312	0.675945	ENSG00000133835
PNP	PNPH_HUMAN	royalblue	0.21255	0.106861	-0.0785995	0.0429876	-0.135675	0.67539	ENSG00000198805
AIFM3	AIFM3_HUMAN	darkturquoise	0.250531	-0.0196942	0.166747	0.2114	0.296597	0.55285	ENSG00000183773
PEPD	PEPD_HUMAN	turquoise	-0.149608	0.297967	0.0576931	-0.124585	0.164058	-0.613137	ENSG00000124299
HRAS	RASH_HUMAN	turquoise	0.286492	0.0490881	-0.0571118	0.151874	-0.128891	0.745904	ENSG00000174775
MARK1	MARK1_HUMAN	lightgreen	0.0434428	-0.202692	0.199086	-0.174493	0.047154	-0.482197	ENSG00000116141
EIF5	IF5_HUMAN	blue	-0.0685755	0.107889	0.139325	-0.125585	0.393936	0.797465	ENSG00000100664
MAPT	TAU_HUMAN	pink	-0.201794	-0.353008	-0.0934593	0.127726	-0.380367	0.76547	ENSG00000186868
PLS3	PLST_HUMAN	red	0.236127	0.234289	0.124426	-0.0963688	0.250188	-0.589193	ENSG00000102024
CFL1	COF1_HUMAN	turquoise	0.203466	-0.12125	-0.0531269	0.285822	-0.143511	0.567798	ENSG00000172757
ATP5F1A	ATPA_HUMAN	blue	0.174876	0.0503115	0.276624	-0.0628493	0.287486	0.574786	ENSG00000152234
HSD17B8	DHB8_HUMAN	yellow	0.272347	-0.0412995	-0.0416898	0.183698	-0.150689	0.567366	ENSG00000112474
NAMPT	NAMPT_HUMAN	blue	0.0107677	-0.232171	0.0184988	0.195462	0.0549523	0.564499	ENSG00000105835
MCCC1	MCCA_HUMAN	blue	0.00815634	-0.0657626	-0.0550694	-0.00281041	0.0349933	0.810112	ENSG00000078070
RPS6	RS6_HUMAN	purple	0.197383	-0.151135	0.0113506	0.252697	0.168703	0.45672	ENSG00000137154
MARCKSL1	MRP_HUMAN	pink	0.237446	0.0116377	-0.0141144	0.0921207	-0.254094	0.511327	ENSG00000175130
EHD1	EHD1_HUMAN	lightyellow	0.167251	0.0832611	0.0102944	0.132112	-0.279336	-0.429993	ENSG00000110047
FLNB	FLNB_HUMAN	royalblue	0.288498	0.056025	-0.176748	0.0211551	-0.380293	0.714638	ENSG00000136068
NARS	SYNC_HUMAN	grey60	0.274194	-0.000606453	-0.0555172	0.156984	-0.0152656	0.715913	ENSG00000134440
DGKQ	DGKQ_HUMAN	black	0.187387	-0.184669	0.0363169	-0.387437	0.0544329	0.462082	ENSG00000145214
GRIA4	G3V164_HUMAN	turquoise	-0.165554	0.0140835	0.153463	-0.379627	0.190989	-0.462495	ENSG00000152578
ATP1A3	AT1A3_HUMAN	brown	-0.309946	0.0850036	-0.136243	0.266627	-0.0536989	-0.496551	ENSG00000105409
PLXNB2	PLXB2_HUMAN	turquoise	0.200656	0.0015257	-0.0730631	-0.0705366	-0.00311335	0.847302	ENSG00000196576
ACADSB	ACDSB_HUMAN	darkred	0.0987953	-0.239519	-0.0896359	0.148051	-0.0472499	0.558514	ENSG00000196177
PPP1R9A	NEB1_HUMAN	lightcyan	-0.324251	-0.0173235	0.01411	-0.169045	0.0107084	0.771463	ENSG00000158528
PDE1B	PDE1B_HUMAN	blue	0.173026	0.057869	0.015538	-0.0910757	0.33863	0.798368	ENSG00000123360
PEBP1	PEBP1_HUMAN	turquoise	-0.183108	0.253698	0.0523411	0.0378784	-0.075769	-0.460424	ENSG00000089220
TTC1	TTC1_HUMAN	green	-0.164655	0.158145	0.0908157	0.0896105	-0.0402489	0.711372	ENSG00000113312
VSNL1	VISL1_HUMAN	green	-0.160867	0.030882	-0.173512	0.170834	-0.131618	0.599533	ENSG00000163032
HINT2	HINT2_HUMAN	turquoise	-0.134531	0.196733	0.21946	-0.135571	0.166974	-0.68117	ENSG00000137133
SRSF11	SRS11_HUMAN	turquoise	-0.239752	0.243031	-0.23383	0.0792727	0.126353	-0.374332	ENSG00000116754
EIF3D	EIF3D_HUMAN	turquoise	0.152922	-0.129819	-0.177947	0.116059	-0.216349	0.902973	ENSG00000100353
PDK3	PDK3_HUMAN	blue	0.138208	0.0531974	-4.27296e-05	-0.139693	0.356594	0.815684	ENSG00000067992
ESYT2	ESYT2_HUMAN	red	0.146605	0.285059	0.0751079	0.150546	0.174298	-0.670104	ENSG00000117868
HNRNPK	Q5T6W2_HUMAN	midnightblue	-0.155166	0.0541415	0.299517	0.112166	0.278641	0.495541	ENSG00000165119
RPS15A	RS15A_HUMAN	turquoise	0.105945	-0.0131635	0.0571972	-0.00318373	0.0392388	0.859718	ENSG00000134419
NCAN	NCAN_HUMAN	yellow	-0.21981	0.174227	0.169911	-0.171872	0.1602	-0.79625	ENSG00000130287
SRSF2	SRSF2_HUMAN	lightgreen	-0.203273	0.0936499	-0.208134	0.0863451	-0.119561	0.813723	ENSG00000161547
MYO18A	MY18A_HUMAN	blue	0.0495334	0.113234	0.12741	0.0391077	0.282978	0.891346	ENSG00000196535
VAPB	VAPB_HUMAN	blue	-0.192893	-0.0974053	-0.0806778	0.20711	0.015972	-0.517262	ENSG00000124164
MTOR	MTOR_HUMAN	pink	0.207738	0.149338	0.143559	-0.203427	0.51267	-0.846907	ENSG00000198793
NMT1	NMT1_HUMAN	brown	0.270241	0.0358077	-0.00266601	-0.266943	0.0614185	-0.341105	ENSG00000136448
ACADS	ACADS_HUMAN	brown	0.0600351	0.121917	0.135708	0.0782113	-0.107431	-0.447678	ENSG00000122971
COX7A1	CX7A1_HUMAN	grey	-0.0604965	-0.149431	0.0662662	0.151107	0.339089	0.180611	ENSG00000161281
FLOT2	FLOT2_HUMAN	cyan	0.166877	-0.163594	0.0099698	-0.0236603	-0.0954609	0.550824	ENSG00000132589
SLC9A3R1	NHRF1_HUMAN	cyan	-0.151611	-0.0217463	-0.137008	0.17759	-0.0253717	0.440563	ENSG00000109062
SERPINA3	AACT_HUMAN	cyan	-0.156874	-0.0325462	-0.0767298	0.319629	-0.0600504	0.716534	ENSG00000196136
RPS18	RS18_HUMAN	brown	-0.0720898	-0.079485	-0.0920286	0.138859	0.159767	0.331604	ENSG00000096150
CD44	CD44_HUMAN	grey	0.323499	0.32821	0.0509883	0.108683	-0.201606	0.370723	ENSG00000026508
RAB21	RAB21_HUMAN	turquoise	-0.115233	0.361229	0.0210113	0.139738	0.200377	-0.529656	ENSG00000080371
IAH1	IAH1_HUMAN	lightcyan	0.00124094	0.1651	0.132759	0.0506241	-0.104239	-0.43449	ENSG00000134330
RPS20	RS20_HUMAN	pink	-0.172868	-0.308698	-0.22453	0.416724	-0.272825	0.704632	ENSG00000008988
DHX30	DHX30_HUMAN	greenyellow	0.145928	0.189614	-0.0816435	-0.0501873	0.437243	0.610211	ENSG00000132153
RAB3GAP1	RB3GP_HUMAN	black	0.086037	0.132469	-0.072851	-0.120629	0.184641	0.771986	ENSG00000115839
ASMTL	ASML_HUMAN	grey	-0.269606	0.227718	0.126459	0.030566	0.022706	0.00321172	ENSG00000169093
TMEM126A	T126A_HUMAN	turquoise	0.0814496	-0.0668935	-0.120929	0.223809	-0.159696	0.572887	ENSG00000171202
HIST1H2AB	H2A1B_HUMAN	darkorange	-0.00345699	0.304938	0.441589	-0.285523	0.394096	-0.752206	NA
IVD	IVD_HUMAN	brown	-0.0692984	0.216788	-0.0476773	-0.0664448	0.000917859	-0.350878	ENSG00000128928
HARS2	SYHM_HUMAN	midnightblue	-0.143758	-0.326349	-0.201737	-0.0450717	-0.25952	-0.850941	ENSG00000112855
FGA	FIBA_HUMAN	cyan	-0.127523	-0.0681545	-0.0863158	0.114617	-0.20736	0.724721	ENSG00000171560
EXOC5	EXOC5_HUMAN	blue	0.0337461	-0.0970809	0.155356	-0.0482496	-0.0464462	0.623902	ENSG00000070367
AGRN	AGRIN_HUMAN	yellow	-0.243091	0.166748	0.143173	-0.211811	0.140245	-0.446864	ENSG00000188157
COQ9	COQ9_HUMAN	lightgreen	-0.244026	0.156382	-0.21477	-0.00938646	-0.0317801	0.616641	ENSG00000088682
EFR3B	EFR3B_HUMAN	lightcyan	-0.00855242	-0.197876	-0.0854971	-0.0742912	0.0575345	0.374156	ENSG00000084710
RETREG2	RETR2_HUMAN	turquoise	-0.110736	0.0614055	0.291425	-0.0224002	-0.0398722	-0.654426	ENSG00000144567
SNRNP200	U520_HUMAN	greenyellow	-0.00984817	0.107516	0.0823119	-0.0640664	0.351624	0.502903	ENSG00000144028
RAP2C	RAP2C_HUMAN	grey	0.175022	0.264102	-0.00281379	-0.206871	0.184745	0.196102	ENSG00000123728
SF3B1	SF3B1_HUMAN	turquoise	0.14509	-0.167663	-0.0902498	0.205201	0.212414	-0.444813	ENSG00000115524
SRSF1	SRSF1_HUMAN	darkred	-0.116303	0.207489	0.0527972	0.0436949	0.0568779	-0.821785	ENSG00000136450
DEFA1	DEF1_HUMAN	green	0.225559	0.0296368	-0.117479	0.0600539	-0.0782398	0.39381	ENSG00000206047
CCAR2	CCAR2_HUMAN	blue	-0.116468	0.232816	-0.0555221	-0.132296	0.357498	0.720948	ENSG00000158941
SEC23A	SC23A_HUMAN	blue	0.114554	-0.0960574	-0.00237149	-0.236887	0.282331	0.889229	ENSG00000100934
EPB41	41_HUMAN	cyan	-0.106909	-0.0259676	-0.253619	0.237366	-0.265146	0.58067	ENSG00000159023
COMT	COMT_HUMAN	turquoise	-0.0458361	0.237845	0.063413	-0.117487	-0.0706518	0.437354	ENSG00000093010
IGBP1	IGBP1_HUMAN	turquoise	-0.218336	0.0317647	-0.00110234	0.0554475	0.00462903	0.627666	ENSG00000089289
CA2	CAH2_HUMAN	brown	0.240084	0.147506	0.0281672	0.0584681	0.380451	-0.343242	ENSG00000104267
HSPE1	CH10_HUMAN	red	-0.217169	0.0216835	0.050603	0.00822351	-0.205631	0.714869	ENSG00000115541
MTX1	MTX1_HUMAN	turquoise	-0.291766	-0.0747258	-0.15052	0.104467	-0.0387036	-0.637071	ENSG00000173171
NOP56	NOP56_HUMAN	darkgreen	0.176779	0.113139	0.369652	-0.220643	0.422972	-0.664639	ENSG00000101361
SLC2A1	GTR1_HUMAN	red	0.138886	-0.315999	-0.208334	-0.156674	0.0374341	-0.604876	ENSG00000117394
USO1	USO1_HUMAN	blue	0.070962	-0.0569448	-0.0314916	-0.0102941	0.290299	0.897304	ENSG00000138768
LMO7	A0A0A0MTE2_HUMAN	red	-0.251635	-0.357861	-0.0164239	0.0102644	-0.150491	0.633854	ENSG00000136153
MAPK10	MK10_HUMAN	greenyellow	0.122152	-0.0488352	-0.0252598	-0.104079	0.274283	0.835673	ENSG00000109339
ILVBL	ILVBL_HUMAN	turquoise	-0.138092	-0.112753	-0.160463	-0.114197	0.151567	-0.535626	ENSG00000105135
RPL19	RL19_HUMAN	salmon	-0.238222	-0.272746	-0.301926	0.231403	-0.346028	0.70571	ENSG00000108298
NAE1	ULA1_HUMAN	brown	-0.0154352	0.222545	0.241219	-0.0609578	0.176564	-0.387099	ENSG00000159593
APLP2	APLP2_HUMAN	blue	-0.209256	0.234528	-0.248394	-0.0200501	-0.388048	-0.423797	ENSG00000084234
COPG1	COPG1_HUMAN	blue	0.124337	-0.0655204	0.0985142	0.00297153	0.359904	0.702708	ENSG00000181789
NOMO3	NOMO3_HUMAN	blue	-0.156784	-0.102315	-0.152355	0.353543	-0.0473571	-0.554148	ENSG00000103226
STXBP6	STXB6_HUMAN	magenta	0.248667	0.326935	0.323754	-0.227395	0.275182	0.786063	ENSG00000168952
NDUFAB1	ACPM_HUMAN	turquoise	-0.230549	0.124773	0.0748911	-0.407977	0.0342708	-0.483406	ENSG00000004779
NFASC	NFASC_HUMAN	magenta	0.225256	0.331245	0.250814	0.0896751	0.26263	0.611889	ENSG00000163531
PITHD1	PITH1_HUMAN	purple	-0.144473	0.0821382	0.0789941	-0.107928	-0.0827914	-0.607924	ENSG00000057757
DIP2B	DIP2B_HUMAN	midnightblue	0.211423	-0.145447	-0.13176	0.151685	0.160078	0.513213	ENSG00000066084
NECAP1	NECP1_HUMAN	green	0.141399	-0.249136	-0.128748	0.159202	-0.264434	-0.746427	ENSG00000089818
SH3GLB1	SHLB1_HUMAN	red	0.230596	0.100115	0.186763	-0.265122	-0.11786	-0.420111	ENSG00000097033
RABEP1	RABE1_HUMAN	blue	-0.168693	0.0169074	-0.0466939	-0.172604	-0.175654	0.518781	ENSG00000029725
PRKAR2A	KAP2_HUMAN	pink	-0.159603	-0.23269	-0.141885	0.319321	-0.186872	0.760513	ENSG00000114302
CPT2	CPT2_HUMAN	blue	0.236787	-0.0308185	0.0466224	-0.10322	0.230863	0.764896	ENSG00000157184
IGSF8	IGSF8_HUMAN	magenta	-0.032649	0.396495	0.116526	0.111559	0.244867	0.615995	ENSG00000162729
CPLX2	CPLX2_HUMAN	yellow	-0.237165	0.0723937	0.0875366	-0.123136	0.105818	-0.623121	ENSG00000145920
WDFY1	WDFY1_HUMAN	darkturquoise	-0.396807	0.00860266	-0.229411	0.345312	-0.135682	-0.528659	ENSG00000085449
PAK2	PAK2_HUMAN	brown	0.0464716	-0.0835529	-0.136432	0.501178	0.124063	-0.402321	ENSG00000180370
MAPK8IP3	JIP3_HUMAN	turquoise	0.0916663	0.0660164	0.314304	-0.201022	0.161118	-0.513752	ENSG00000138834
ATL2	ATLA2_HUMAN	purple	-0.242567	0.316468	-0.0828795	-0.162959	0.214972	-0.436096	ENSG00000119787
IPO5	IPO5_HUMAN	greenyellow	-0.170983	0.0905911	0.103697	0.196699	0.182318	0.697334	ENSG00000065150
SEC14L2	S14L2_HUMAN	turquoise	0.0967567	-0.192353	-0.130313	0.0891056	0.0314843	0.820333	ENSG00000100003
EIF3L	EIF3L_HUMAN	turquoise	0.136672	0.0495735	-0.103098	-0.0802098	-0.0397906	0.409377	ENSG00000100129
RABL6	RABL6_HUMAN	orange	-0.00570544	0.0935916	-0.101654	0.0727436	-0.207773	0.780806	ENSG00000196642
TRIM2	TRIM2_HUMAN	turquoise	0.182884	0.00256018	0.0821958	0.158319	0.114553	0.797108	ENSG00000109654
VIM	VIME_HUMAN	royalblue	0.243061	-0.19566	-0.0190591	0.160043	-0.384255	0.817133	ENSG00000026025
CEND1	CEND_HUMAN	green	-0.267485	0.0712074	0.158166	0.125008	-0.0140068	0.81962	ENSG00000184524
HSP90AB4P	H90B4_HUMAN	darkorange	0.00496541	0.417784	0.304971	0.22534	0.282319	-0.554808	NA
ACOT13	ACO13_HUMAN	red	0.331812	0.133091	0.112147	-0.0160674	-0.131974	-0.505051	ENSG00000112304
GNA14	GNA14_HUMAN	pink	-0.0516161	-0.144216	-0.0759792	0.00196623	-0.19446	0.517471	ENSG00000156049
PREX1	PREX1_HUMAN	blue	0.0850262	-0.0469378	-0.0111917	0.0386446	0.392412	0.663568	ENSG00000124126
PSMB6	PSB6_HUMAN	blue	-0.218349	0.123149	0.00884559	0.254506	-0.382231	-0.53348	ENSG00000142507
CNTNAP2	CNTP2_HUMAN	blue	-0.0106019	-0.173157	-0.237338	0.000505695	-0.258421	-0.641642	ENSG00000174469
NDUFB6	NDUB6_HUMAN	darkturquoise	-0.015183	0.110822	-0.180731	-0.313674	-0.0734659	0.310287	ENSG00000165264
SYNGR3	SNG3_HUMAN	turquoise	0.125811	-0.092912	-0.109386	0.176201	-0.171489	0.928545	ENSG00000127561
CANX	CALX_HUMAN	turquoise	-0.213254	0.343181	0.000766452	0.0358407	-0.0738186	-0.635831	ENSG00000127022
PLXNB1	PLXB1_HUMAN	blue	-0.0983729	0.31395	0.038822	-0.160849	0.0598214	-0.513893	ENSG00000164050
HNRNPA1	ROA1_HUMAN	blue	0.0143421	0.11604	0.0397977	0.0121249	0.266423	0.85839	ENSG00000135486
RPL14	RL14_HUMAN	darkorange	0.00873585	-0.465213	-0.214928	0.198323	-0.311131	0.669827	ENSG00000188846
TPBG	TPBG_HUMAN	yellow	-0.0161111	-0.182218	0.0345643	-0.027885	-0.230242	0.513131	ENSG00000146242
PPIB	PPIB_HUMAN	yellow	0.168526	-0.0226721	0.0523057	0.333313	-0.0304284	0.695892	ENSG00000166794
GSTT2	GST2_HUMAN	turquoise	0.317769	-0.0858221	-0.0932528	0.14797	-0.0904899	0.442471	ENSG00000099984
LCMT1	LCMT1_HUMAN	turquoise	0.179121	0.115545	-0.000744746	-0.0806103	-0.0185297	0.574066	ENSG00000205629
INPP1	INPP_HUMAN	yellow	0.30396	-0.135822	0.000569425	-0.245359	-0.0171729	0.659334	ENSG00000151689
HNRNPUL2	HNRL2_HUMAN	brown	0.0184468	0.225383	0.074399	-0.0367304	0.398064	0.894762	ENSG00000214753
USP9X	USP9X_HUMAN	blue	-0.0433423	-0.384382	-0.138383	0.0429554	-0.123238	0.650936	ENSG00000124486
COL6A1	CO6A1_HUMAN	royalblue	0.243351	-0.174847	-0.175904	0.111343	-0.434725	0.911767	ENSG00000142156
AIFM1	AIFM1_HUMAN	turquoise	0.0979528	0.0973181	0.0963679	0.246712	0.138567	0.651953	ENSG00000156709
MPP6	MPP6_HUMAN	greenyellow	0.188459	-0.186272	0.0788196	-0.0053399	0.205501	0.780986	ENSG00000105926
PRDX4	PRDX4_HUMAN	midnightblue	0.0680536	0.17969	0.245031	-0.00392324	0.302834	0.814612	ENSG00000123131
EIF3J	EIF3J_HUMAN	red	-0.410651	-0.175418	0.055833	0.0558948	-0.228629	0.867729	ENSG00000104131
AMPD2	AMPD2_HUMAN	green	-0.122889	0.322588	-0.0446852	0.0256481	0.115867	0.641994	ENSG00000116337
ACOT9	ACOT9_HUMAN	darkred	0.190147	-0.161813	-0.142234	0.220758	0.109334	0.555045	ENSG00000123130
HPCA	HPCA_HUMAN	tan	-0.0548326	-0.192024	-0.386488	0.0900615	-0.422994	-0.583094	ENSG00000121905
RPL31	RL31_HUMAN	lightyellow	-0.126762	-0.309249	-0.259399	0.21771	-0.0543267	0.469906	ENSG00000071082
PTPA	PTPA_HUMAN	blue	0.0403628	-0.125082	-0.148891	0.0524027	-0.17551	0.400845	ENSG00000119383
MAP1LC3B2	MP3B2_HUMAN	turquoise	-0.11156	-0.0417828	0.0214378	0.113056	0.0780922	-0.697587	ENSG00000258102
KIF2A	KIF2A_HUMAN	greenyellow	0.162283	-0.266444	0.0882125	0.0828538	0.152535	0.78937	ENSG00000068796
ACBD7	ACBD7_HUMAN	tan	0.0725909	0.0898148	0.0609332	-0.195448	0.247273	0.601206	ENSG00000176244
DLG2	B7Z264_HUMAN	green	0.149543	-0.320016	-0.222278	-0.036578	-0.23419	-0.670156	ENSG00000150672
PSMD6	PSMD6_HUMAN	green	0.218091	-0.143311	0.0287393	-0.0244874	0.177571	-0.382416	ENSG00000163636
HCN2	HCN2_HUMAN	grey60	-0.164473	0.130744	0.0536883	-0.0408851	0.105025	0.575967	ENSG00000099822
TIMM8A	TIM8A_HUMAN	turquoise	0.0349991	-0.151266	0.179852	-0.0955775	-0.130274	-0.656229	ENSG00000126953
IDH2	IDHP_HUMAN	blue	0.092881	-0.13524	0.0421167	-0.165836	-0.00608622	0.864949	ENSG00000182054
MAGI1	MAGI1_HUMAN	turquoise	0.169297	-0.230439	-0.155117	0.0959101	-0.25805	0.883359	ENSG00000151276
OSBPL2	OSBL2_HUMAN	lightgreen	-0.125792	-0.221305	-0.176757	-0.029996	-0.071608	0.576153	ENSG00000130703
ISOC2	ISOC2_HUMAN	salmon	-0.176585	-0.0623925	0.117661	0.0549062	-0.304631	0.338902	ENSG00000063241
DDAH2	DDAH2_HUMAN	brown	0.306689	0.272638	-0.144544	0.268587	-0.0438662	-0.522718	ENSG00000206395
HAGH	GLO2_HUMAN	pink	0.00320921	-0.519002	-0.124928	-0.0217246	-0.405965	0.644676	ENSG00000063854
PSAT1	SERC_HUMAN	magenta	0.182425	0.276345	-0.114182	0.107896	0.0805937	0.554012	ENSG00000135069
GPS1	CSN1_HUMAN	greenyellow	0.0703249	-0.0536716	-0.112061	0.259995	-0.0636561	0.611537	ENSG00000169727
TPT1	TCTP_HUMAN	black	-0.0849102	-0.0607866	-0.0789165	0.219642	-0.182442	-0.442294	ENSG00000133112
COL4A1	CO4A1_HUMAN	yellow	-0.0430604	0.0392182	0.0757173	-0.18116	0.00621064	-0.800786	ENSG00000187498
PPP1R3F	PPR3F_HUMAN	black	-0.281584	0.0197746	-0.0162611	-0.193595	0.333275	0.74311	ENSG00000049769
CDK5	CDK5_HUMAN	black	0.08637	-0.124436	0.140619	-0.187127	0.40005	0.841088	ENSG00000164885
ACTR10	ARP10_HUMAN	turquoise	-0.113328	0.13899	0.0694493	0.0763013	-0.00683386	0.388523	ENSG00000131966
PCSK1	NEC1_HUMAN	turquoise	0.254064	0.125435	0.0984019	0.00202682	0.295594	0.553516	ENSG00000175426
GFAP	GFAP_HUMAN	salmon	0.245634	0.438239	0.0402362	-0.0158098	-0.0232943	-0.428929	ENSG00000131095
TPD52L2	TPD54_HUMAN	turquoise	0.266332	0.122349	0.156094	0.039358	0.12881	0.423295	ENSG00000101150
HUWE1	HUWE1_HUMAN	turquoise	-0.135724	0.163352	-0.0779791	0.105512	0.307489	-0.607413	ENSG00000086758
RPS13	RS13_HUMAN	yellow	0.227046	-0.204983	-0.0225094	-0.120797	-0.189205	0.636019	ENSG00000110700
2024-09-10	SEP10_HUMAN	orange	-0.0463121	0.231024	0.16529	0.00838436	-0.244238	0.540697	NA
RANGAP1	RAGP1_HUMAN	brown	0.127426	0.0804724	0.0224238	-0.0147723	0.176215	0.418613	ENSG00000100401
AIP	AIP_HUMAN	darkturquoise	0.210042	-0.0302095	0.166045	-0.057663	0.362709	0.856941	ENSG00000110711
TARSL2	SYTC2_HUMAN	grey	-0.0246956	0.250475	0.217949	0.333686	0.177081	-0.142296	ENSG00000185418
HNRNPL	HNRPL_HUMAN	brown	-0.234809	0.108571	-0.0407568	0.0478914	0.266058	0.703856	ENSG00000104824
NT5DC1	NT5D1_HUMAN	darkred	-0.0375371	0.315266	0.0523651	0.146333	0.271859	0.513265	ENSG00000178425
UCHL1	UCHL1_HUMAN	turquoise	-0.0310328	0.0875454	-0.0582652	-0.0162463	-0.0226589	0.708594	ENSG00000154277
NCALD	NCALD_HUMAN	turquoise	-0.204473	0.0707824	0.019664	-0.138307	-0.0259452	-0.478491	ENSG00000104490
FKBP2	FKBP2_HUMAN	purple	0.224393	0.127801	0.12936	0.245373	0.0614884	0.738128	ENSG00000173486
DRG2	DRG2_HUMAN	pink	0.0394368	0.0742163	0.0107018	-0.252834	0.401621	-0.590589	ENSG00000108591
SAFB	SAFB1_HUMAN	cyan	-0.0858544	-0.0864584	-0.2098	-0.0377204	-0.168561	0.603167	ENSG00000160633
EPN1	EPN1_HUMAN	lightgreen	-0.288684	0.129309	0.00415332	-0.106983	-0.0762982	0.823705	ENSG00000063245
ATP2B3	AT2B3_HUMAN	turquoise	0.159694	-0.235978	-0.147265	0.0251983	-0.0767298	0.850913	ENSG00000067842
ACAA1	THIK_HUMAN	yellow	0.105887	-0.00929684	-0.056735	-0.024079	0.0960509	0.657637	ENSG00000060971
ATP2B1	AT2B1_HUMAN	darkorange	-0.203812	-0.425218	-0.275637	0.18595	-0.319858	0.770604	ENSG00000070961
DYNLL2	DYL2_HUMAN	lightgreen	-0.214476	0.181203	0.0896702	0.243051	-0.116434	0.609112	ENSG00000264364
RPL18	RL18_HUMAN	lightyellow	0.141029	-0.266885	-0.193351	0.214647	-0.0270609	0.815222	ENSG00000063177
DDB1	DDB1_HUMAN	lightgreen	0.139616	-0.0483289	0.153721	0.0525111	0.277877	-0.81134	ENSG00000167986
EIF2AK2	E2AK2_HUMAN	grey	-0.0963734	0.123297	0.120844	0.0698016	0.136919	0.198742	ENSG00000055332
PGAM1	PGAM1_HUMAN	blue	-0.0936261	0.203265	0.0973572	-0.0666395	-0.0762311	0.576929	ENSG00000171314
NADK2	NAKD2_HUMAN	yellow	0.0501502	-0.269697	0.0442607	0.22404	-0.209323	0.750081	ENSG00000152620
AHCY	SAHH_HUMAN	yellow	0.019586	0.0744567	-0.00705221	0.102432	-0.0952284	0.69234	ENSG00000101444
NPTXR	NPTXR_HUMAN	black	-0.207483	0.0450787	0.0801401	0.324074	-0.286857	-0.42837	ENSG00000221890
PRPS1	PRPS1_HUMAN	darkgreen	-0.0857787	-0.193856	-0.360485	0.384269	-0.302072	0.922955	ENSG00000147224
DARS	SYDC_HUMAN	midnightblue	0.147838	0.158497	0.113819	0.089182	0.413212	0.671345	ENSG00000115866
CAB39L	CB39L_HUMAN	grey60	-0.138723	-0.0323494	-0.0388553	0.246752	0.228326	0.812602	ENSG00000102547
PHPT1	PHP14_HUMAN	turquoise	0.122654	0.00689169	-0.0356155	-0.0334197	0.0418745	0.549595	ENSG00000054148
C2CD5	C2CD5_HUMAN	red	-0.149818	-0.032649	0.0146454	0.254309	0.0746222	0.535019	ENSG00000111731
CYB5R3	NB5R3_HUMAN	yellow	0.233249	-0.00874516	0.1252	0.112148	0.012214	0.680105	ENSG00000100243
ATP2B4	AT2B4_HUMAN	yellow	-0.0489741	-0.161261	-0.276949	0.306399	-0.289491	0.700529	ENSG00000058668
DST	DYST_HUMAN	magenta	-0.153854	0.468103	-0.0412939	0.124575	0.248533	0.454883	ENSG00000151914
SLC25A18	GHC2_HUMAN	lightgreen	0.0103598	0.107692	0.192531	-0.152706	-0.219946	0.576136	ENSG00000182902
ARMC1	ARMC1_HUMAN	red	-0.177518	0.0681996	-0.139514	0.311401	-0.400142	0.428997	ENSG00000104442
HNRNPH3	HNRH3_HUMAN	blue	-0.0925868	-0.046584	0.144762	-0.0839936	0.247333	0.866115	ENSG00000096746
CAMK1	KCC1A_HUMAN	black	0.174268	-0.168978	0.113297	-0.155777	0.369107	0.780639	ENSG00000134072
MYH11	MYH11_HUMAN	royalblue	0.168098	-0.0600741	-0.0758656	-0.0266981	-0.0417159	0.627497	ENSG00000133392
SRI	SORCN_HUMAN	yellow	-0.202305	0.378712	0.164112	-0.0286889	0.273129	-0.797046	ENSG00000075142
FTH1	FRIH_HUMAN	turquoise	0.247237	0.093744	0.0770129	-0.025732	0.0229901	0.702661	ENSG00000167996
CAPNS1	CPNS1_HUMAN	purple	-0.127245	0.226114	0.0836065	-0.27542	0.0834931	-0.857725	ENSG00000126247
CA4	CAH4_HUMAN	turquoise	-0.263277	-0.0419614	-0.143791	0.0110961	-0.0683277	-0.415125	ENSG00000167434
SIRT3	SIR3_HUMAN	orange	0.0810518	0.209782	-0.0106643	-0.438194	-0.0111913	-0.634467	ENSG00000142082
SRC	SRC_HUMAN	green	-0.000426245	-0.175686	0.0300043	-0.280415	0.0430507	0.590558	ENSG00000197122
EIF4B	IF4B_HUMAN	red	-0.237501	-0.198198	-0.105072	0.185447	-0.314997	0.826412	ENSG00000063046
SIRT5	SIR5_HUMAN	blue	0.04988	0.10799	0.0756092	-0.172802	0.167732	0.873989	ENSG00000124523
PIN1	PIN1_HUMAN	brown	0.00360975	0.0581645	0.197027	0.0565193	0.305718	0.804261	ENSG00000127445
CALM1	CALM1_HUMAN	turquoise	0.181482	-0.145999	-0.0405357	0.141398	-0.159392	0.823682	ENSG00000198668
CORO1A	COR1A_HUMAN	magenta	-0.293641	-0.336436	-0.176257	0.0960163	-0.0909243	-0.617888	ENSG00000102879
PPM1B	PPM1B_HUMAN	purple	0.204585	-0.000450672	0.164685	0.37028	0.105686	0.510587	ENSG00000138032
ARHGEF11	ARHGB_HUMAN	yellow	0.197977	-0.0590749	0.0784888	-0.350776	0.34844	-0.504942	ENSG00000132694
SRM	SPEE_HUMAN	purple	0.198055	-0.153516	-0.0808571	0.0880679	0.0450124	0.835381	ENSG00000116649
PPP2R2A	2ABA_HUMAN	turquoise	-0.196523	-0.0663308	-0.158502	0.173258	0.0796925	0.448271	ENSG00000221914
CSNK2B	CSK2B_HUMAN	lightcyan	-0.170102	-0.164104	-0.171938	-0.198466	-0.160283	0.413304	ENSG00000204435
MYO1D	MYO1D_HUMAN	pink	0.363582	0.102382	0.206502	-0.268733	0.426287	-0.658808	ENSG00000176658
CP	CERU_HUMAN	cyan	-0.0144389	-0.10312	-0.198559	0.258209	-0.435533	0.94044	ENSG00000047457
CRKL	CRKL_HUMAN	blue	0.200531	0.145469	-0.0577815	0.0380916	0.262325	0.546652	ENSG00000099942
TBC1D9B	TBC9B_HUMAN	black	-0.0311874	0.127507	0.130904	-0.259183	0.406792	0.655428	ENSG00000197226
PTPRF	PTPRF_HUMAN	turquoise	0.208164	-0.157158	-0.0650095	0.00366194	-0.137237	0.903868	ENSG00000142949
THOP1	THOP1_HUMAN	greenyellow	-0.0747112	0.00396447	-0.0877201	0.20999	-0.259079	-0.657805	ENSG00000172009
TMX3	TMX3_HUMAN	grey	0.323442	0.380509	0.209586	0.096482	0.142834	0.477849	ENSG00000166479
GNAI2	GNAI2_HUMAN	darkred	0.123883	0.0634961	-0.114742	0.243976	-0.0601375	0.864026	ENSG00000114353
SYNJ1	H7BZ56_HUMAN	green	-0.0689166	0.0404956	-0.100602	0.179454	-0.24916	0.794155	ENSG00000159082
PKM	KPYM_HUMAN	turquoise	-0.162719	0.0247023	-0.100858	0.0313096	0.179635	-0.558505	ENSG00000067225
RAB35	RAB35_HUMAN	purple	0.274502	-0.155895	-0.0470245	0.0434504	-0.0761142	0.640366	ENSG00000111737
KPNB1	IMB1_HUMAN	blue	-0.248667	0.0768392	-0.0712718	-0.00555415	0.145278	0.653369	ENSG00000108424
SYP	H7C4W3_HUMAN	blue	-0.132167	0.252158	0.0525564	-0.0699346	-0.0657877	-0.721079	ENSG00000102003
ATG3	ATG3_HUMAN	brown	-0.186524	0.166014	0.268394	-0.289552	0.249096	0.461048	ENSG00000144848
CA1	CAH1_HUMAN	cyan	0.0212124	-0.124357	-0.262224	-0.0105383	-0.119285	0.740426	ENSG00000133742
AKR7A2	ARK72_HUMAN	brown	0.175057	0.116713	-0.25035	0.27823	0.0588948	-0.612409	ENSG00000053371
PACSIN2	PACN2_HUMAN	blue	-0.147499	0.215763	-0.120974	0.194566	-0.252221	-0.64205	ENSG00000100266
CETN2	CETN2_HUMAN	pink	-0.388043	-0.270402	-0.309834	0.046112	-0.196437	0.530293	ENSG00000147400
GMPS	GUAA_HUMAN	yellow	0.251812	0.048302	0.0425184	0.108362	-0.035126	0.737931	ENSG00000163655
QARS	SYQ_HUMAN	green	0.0708129	-0.00332718	-0.15758	-0.156701	-0.0475112	-0.730946	ENSG00000172053
TPM1	F5H7S3_HUMAN	blue	-0.249645	0.197667	0.0790245	0.108088	-0.0706825	-0.581172	ENSG00000140416
RPL23A	RL23A_HUMAN	lightyellow	0.0889376	-0.245591	-0.1088	0.277514	-0.131345	0.833747	ENSG00000198242
PRRT3	PRRT3_HUMAN	brown	-0.157504	-0.193583	0.167064	-0.00113249	0.242752	0.51839	ENSG00000163704
SNRPE	RUXE_HUMAN	white	-0.100771	0.217571	0.102646	-0.378567	0.210703	-0.699212	ENSG00000182004
GABRB2	GBRB2_HUMAN	darkturquoise	0.0506912	0.186951	0.243364	-0.0359507	0.521462	0.820578	ENSG00000145864
FBN1	FBN1_HUMAN	royalblue	0.186301	-0.285696	-0.0727867	-0.0220887	-0.429962	0.737701	ENSG00000166147
PLPP3	PLPP3_HUMAN	skyblue	-0.120255	0.067786	0.145643	-0.0713446	-0.0411193	0.600039	ENSG00000162407
SH3BGRL3	SH3L3_HUMAN	pink	-0.253622	-0.153352	-0.0602288	0.29353	-0.398764	0.757922	ENSG00000142669
INF2	INF2_HUMAN	cyan	0.334759	-0.17541	0.000691951	-0.396911	0.0478227	-0.488209	ENSG00000203485
DBT	ODB2_HUMAN	blue	0.0472919	-0.0499331	-0.00325301	-0.0874752	0.133431	0.929628	ENSG00000137992
TIMM50	TIM50_HUMAN	yellow	0.148718	-0.180776	-0.208643	0.151912	0.0664043	0.675382	ENSG00000105197
PTPRS	A0A0A0MR60_HUMAN	turquoise	-0.123948	-0.180806	-0.0831776	0.103816	0.0683853	-0.759247	ENSG00000105426
NUCKS1	NUCKS_HUMAN	orange	-0.0318439	0.166813	0.0656413	0.00232789	-0.121323	0.794489	ENSG00000069275
SYNGR1	SNG1_HUMAN	turquoise	0.139027	-0.109949	-0.0535831	0.109476	-0.195951	0.941087	ENSG00000100321
TANC2	TANC2_HUMAN	yellow	0.139129	-0.247205	0.0685496	-0.0350377	0.19496	-0.691915	ENSG00000170921
UBE2M	UBC12_HUMAN	brown	0.133344	-0.139713	-0.14282	0.309151	-0.0545813	-0.560475	ENSG00000130725
COQ3	COQ3_HUMAN	lightcyan	-0.0663369	0.0120654	0.0390763	0.374061	0.157889	-0.547878	ENSG00000132423
HSPA13	HSP13_HUMAN	yellow	0.103367	-0.0924769	-0.032694	0.355328	-0.215515	0.61898	ENSG00000155304
MBOAT7	MBOA7_HUMAN	yellow	0.0870166	-0.226983	0.030103	0.431693	-0.0059226	0.731358	ENSG00000125505
ACAT2	THIC_HUMAN	purple	-0.0227374	-0.127037	-0.150747	0.214432	0.146961	0.729454	ENSG00000120437
NPTX1	NPTX1_HUMAN	turquoise	-0.256624	0.122256	-0.0717613	-0.108571	-0.0651932	-0.600718	ENSG00000171246
MYH9	MYH9_HUMAN	grey	0.135277	-0.276756	0.0976366	-0.017066	-0.14914	-0.0855374	ENSG00000100345
NUTF2	NTF2_HUMAN	brown	0.259603	-0.427939	0.0112293	0.156156	-0.0785439	-0.344826	ENSG00000102898
HSPA8	HSP7C_HUMAN	yellow	-0.141457	-0.047283	0.0373107	0.32194	-0.0663081	0.662724	ENSG00000109971
ST13	F10A1_HUMAN	green	-0.115265	0.125893	0.11583	0.128515	-0.00572747	0.651479	ENSG00000100380
CPT1A	CPT1A_HUMAN	yellow	0.187422	-0.0537292	0.138656	0.156412	-0.196253	0.543417	ENSG00000110090
COPS7A	CSN7A_HUMAN	black	-0.189571	-0.108273	-0.0723959	0.0999571	0.0554301	-0.455649	ENSG00000111652
TPI1	TPIS_HUMAN	turquoise	-0.227321	0.0789399	0.035828	0.0240205	0.0133228	-0.778868	ENSG00000111669
GSTM2	GSTM2_HUMAN	salmon	0.12129	0.370402	0.292546	-0.0301363	0.371668	-0.485694	ENSG00000213366
EPM2AIP1	EPMIP_HUMAN	blue	-0.21252	0.00430582	-0.0528777	-0.0223399	0.0629458	0.53589	ENSG00000178567
AGK	AGK_HUMAN	grey60	0.209203	-0.0352084	0.0659265	0.0744703	0.293593	0.738467	ENSG00000006530
HBG1	HBG1_HUMAN	salmon	-0.187048	-0.229224	0.22543	0.182699	-0.0479836	0.459523	ENSG00000213934
PDHX	ODPX_HUMAN	greenyellow	0.115057	0.243337	0.119391	0.262584	0.129545	0.614451	ENSG00000110435
PYGM	PYGM_HUMAN	salmon	0.225656	0.133772	0.103143	-0.0805013	0.43127	-0.5948	ENSG00000068976
PRPSAP1	KPRA_HUMAN	magenta	0.161839	-0.0895201	-0.195727	0.182162	-0.102568	-0.379104	ENSG00000161542
CNDP1	CNDP1_HUMAN	greenyellow	-0.133619	0.417315	0.0578782	0.0226108	0.204858	-0.516653	ENSG00000150656
CFB	CFAB_HUMAN	cyan	-0.166582	-0.0210722	-0.192256	0.194494	-0.284155	0.900289	ENSG00000204359
YWHAZ	1433Z_HUMAN	blue	-0.231758	-0.17748	-0.0271883	0.229598	0.0713101	0.523353	ENSG00000164924
ITSN1	ITSN1_HUMAN	blue	0.146912	0.362651	0.100661	-0.0551735	0.32467	0.744848	ENSG00000205726
FAM213A	F213A_HUMAN	magenta	0.187184	0.252442	0.171452	0.0126244	0.298281	0.59952	NA
PPM1E	PPM1E_HUMAN	yellow	-0.252383	-0.252884	-0.00845413	-0.0546744	0.142219	-0.318958	ENSG00000175175
C21orf33	ES1_HUMAN	blue	-0.0702882	0.100435	0.113541	0.0227224	0.0435118	0.792988	NA
PRAF2	PRAF2_HUMAN	purple	0.0270735	-0.0782129	-0.0124807	0.242733	-0.208403	0.696975	ENSG00000243279
YKT6	YKT6_HUMAN	salmon	0.18725	-0.37196	-0.0674462	0.00134624	-0.285415	0.744658	ENSG00000106636
MT-ND5	NU5M_HUMAN	brown	-0.145542	-0.0199955	-0.0892249	0.174973	0.105465	-0.358424	ENSG00000198786
RALA	RALA_HUMAN	lightgreen	-0.0731342	0.0835065	-0.216151	0.320746	-0.213618	0.689579	ENSG00000006451
SLC30A3	ZNT3_HUMAN	salmon	-0.0240307	-0.294838	-0.289641	0.355691	-0.319557	0.790643	ENSG00000115194
TMOD2	TMOD2_HUMAN	green	-0.255155	-0.150711	0.0607107	0.141013	0.306186	0.492806	ENSG00000128872
ECI2	ECI2_HUMAN	grey	0.126253	0.350255	0.383894	0.165291	-0.0540713	0.418686	ENSG00000198721
TMEM11	TMM11_HUMAN	red	-0.031084	0.153693	0.0876509	-0.136257	0.151132	-0.528546	ENSG00000178307
RPS11	RS11_HUMAN	blue	-0.131177	-0.0755069	-0.176684	0.152196	-0.23691	-0.799941	ENSG00000142534
FN1	FINC_HUMAN	white	0.0795064	-0.166882	-0.224382	0.244101	-0.268432	0.817594	ENSG00000115414
MLF2	MLF2_HUMAN	yellow	-0.185	0.236537	0.0799488	-0.274846	0.305838	-0.629708	ENSG00000089693
RPS21	RS21_HUMAN	salmon	0.0704482	0.144237	0.0715361	-0.158354	0.0804008	-0.436425	ENSG00000171858
DPP6	E9PDL2_HUMAN	darkorange	-0.239417	-0.336367	-0.236593	0.0734355	-0.490776	0.81737	ENSG00000130226
PLCB1	PLCB1_HUMAN	blue	-0.170727	-0.193953	-0.176696	0.226197	-0.0990636	-0.603839	ENSG00000182621
FBXL16	FXL16_HUMAN	green	0.145236	-0.429558	-0.205079	-0.0450764	-0.287791	-0.754387	ENSG00000127585
LAMA5	LAMA5_HUMAN	turquoise	-0.054187	0.0965573	0.0317088	-0.0206268	-0.141641	0.335647	ENSG00000130702
LAMA2	LAMA2_HUMAN	blue	-0.0460028	-0.0801439	0.0870852	0.0261989	0.0782048	-0.459818	ENSG00000196569
SRSF4	SRSF4_HUMAN	orange	-0.125029	-0.169892	-0.174454	0.332126	-0.0878216	0.667171	ENSG00000116350
TALDO1	TALDO_HUMAN	green	0.0224717	0.0618261	-0.0983783	0.155493	-0.0601269	0.708556	ENSG00000177156
ANKFY1	ANFY1_HUMAN	blue	0.0543805	0.191886	-0.0694393	0.0528835	0.332177	0.757488	ENSG00000185722
NBAS	NBAS_HUMAN	blue	0.0317422	-0.0471911	0.111275	-0.152189	0.455192	0.690658	ENSG00000151779
YARS	SYYC_HUMAN	brown	0.0788921	0.030337	-0.42172	0.0456606	-0.368163	-0.437251	ENSG00000134684
RHOG	RHOG_HUMAN	tan	-0.00374311	0.270654	0.151977	-0.18279	0.23382	0.771477	ENSG00000177105
TCEAL3	TCAL3_HUMAN	green	-0.238021	0.0257781	-0.0621033	0.106021	-0.265315	0.783712	ENSG00000196507
SLC25A6	ADT3_HUMAN	red	0.247524	0.0143844	0.352809	-0.0688379	0.30244	-0.743646	ENSG00000169100
AGO1	AGO1_HUMAN	grey	-0.0830155	0.107121	-0.00435202	-0.137362	-1.32423e-16	-0.0354893	ENSG00000092847
TUBB2B	TBB2B_HUMAN	purple	-0.0553829	-0.194822	0.055452	-0.214346	0.0249009	-0.721218	ENSG00000137285
ATP5J	ATP5J_HUMAN	red	-0.21709	-0.0205647	-0.0283407	0.00662586	-0.276937	0.891665	NA
PRKAA1	AAPK1_HUMAN	black	0.0674315	0.0711059	0.178411	-0.031385	0.0809976	0.553282	ENSG00000132356
FIS1	FIS1_HUMAN	green	-0.0176297	0.136619	-0.0549417	-0.276146	0.109169	0.664208	ENSG00000214253
SRGAP2	SRGP2_HUMAN	turquoise	0.141753	-0.198467	-0.290949	-0.0652542	-0.148148	0.505797	ENSG00000266028
SEC13	SEC13_HUMAN	turquoise	-0.119539	0.452638	0.0733651	-0.131307	0.18801	0.369316	ENSG00000157020
RARS	SYRC_HUMAN	green	0.153592	-0.141879	0.00845276	0.0733844	-0.0592218	-0.790444	ENSG00000113643
NRBP1	NRBP_HUMAN	blue	-0.058545	-0.333303	-0.109676	-0.0993562	-0.11948	0.367646	ENSG00000115216
UBXN1	UBXN1_HUMAN	turquoise	-0.103648	0.00355738	-0.0692196	-0.0979947	0.170629	-0.554579	ENSG00000162191
LGALS3	LEG3_HUMAN	black	-0.203646	0.385788	-0.210188	0.309361	-0.142552	-0.440403	ENSG00000131981
ACSS1	ACS2L_HUMAN	blue	0.190074	0.063352	0.183787	-0.26855	0.0756934	0.815695	ENSG00000154930
HECTD4	F8VWT9_HUMAN	blue	0.12393	-0.0869386	-0.207305	-0.0343426	0.16172	0.646968	ENSG00000173064
TXNRD2	TRXR2_HUMAN	blue	0.117761	-0.0895993	-0.0366454	0.056197	0.157424	0.717642	ENSG00000184470
PPP2R5E	2A5E_HUMAN	salmon	-0.308853	-0.270711	-0.152952	0.162688	-0.107877	0.790554	ENSG00000154001
LPCAT4	LPCT4_HUMAN	greenyellow	0.239418	-0.117582	0.0513535	-0.202346	0.431823	0.596172	ENSG00000176454
RAP2A	RAP2A_HUMAN	black	0.0578321	0.009599	0.0426844	-0.0561014	0.500247	0.696188	ENSG00000125249
SEC22B	SC22B_HUMAN	black	0.110118	0.133391	0.0364283	0.00243078	0.44612	0.804638	ENSG00000265808
TRIM3	TRIM3_HUMAN	skyblue	0.0428709	-0.0709533	-0.171537	-0.00208954	-0.0287744	0.456653	ENSG00000110171
ACO2	ACON_HUMAN	turquoise	0.227078	0.124818	0.081564	0.0393008	0.0717089	0.581828	ENSG00000100412
HSD17B10	HCD2_HUMAN	blue	0.0161591	-0.0510244	0.0797867	-0.0599484	0.0723486	0.661656	ENSG00000072506
PLPBP	PLPHP_HUMAN	blue	0.113764	0.205072	0.0455703	-0.110683	0.175487	0.573546	ENSG00000147471
MOG	MOG_HUMAN	tan	0.24927	0.133617	0.272228	-0.228475	0.27738	0.826199	ENSG00000137345
STX1A	STX1A_HUMAN	pink	-0.25895	-0.0817931	-0.131609	0.329604	-0.508717	0.741808	ENSG00000106089
OSBP	OSBP1_HUMAN	darkgreen	0.0814597	-0.288185	-0.202361	0.383191	-0.210576	0.793978	ENSG00000110048
GLIPR2	GAPR1_HUMAN	tan	0.278592	0.0984838	0.0397137	-0.0914509	0.199804	0.627861	ENSG00000122694
APEH	ACPH_HUMAN	green	0.0440491	-0.0818022	0.108604	0.128471	0.0340646	0.418361	ENSG00000164062
SPTAN1	A0A0D9SF54_HUMAN	pink	-0.245133	-0.170175	-0.0493972	-0.0209646	-0.397158	0.741907	ENSG00000197694
VCP	TERA_HUMAN	yellow	0.00392333	0.196789	0.0354558	0.211798	-0.0460992	0.604656	ENSG00000165280
ALDH1L1	AL1L1_HUMAN	grey	0.207622	0.188658	0.460582	0.166438	0.112778	0.204249	ENSG00000144908
ALDH2	ALDH2_HUMAN	grey	0.265925	0.227655	0.0632406	-0.0960702	0.0353599	0.540518	ENSG00000111275
APOE	APOE_HUMAN	black	-0.214007	0.158949	0.295835	-0.11246	-0.214007	-0.431092	ENSG00000130203
NT5C	NT5C_HUMAN	yellow	-0.0744304	-0.0400439	-0.328692	0.21766	0.0594656	0.668297	ENSG00000125458
PEX11B	PX11B_HUMAN	purple	0.214897	0.0923409	0.0430314	0.0997947	0.256353	0.560815	ENSG00000131779
ATP1A1	AT1A1_HUMAN	turquoise	-0.214746	-0.0432667	-0.0834975	0.191106	0.16835	-0.50599	ENSG00000163399
VARS	SYVC_HUMAN	magenta	0.196367	0.233308	0.21079	-0.00362708	0.116169	0.637416	ENSG00000096171
GSR	GSHR_HUMAN	black	-0.190522	0.0534241	-0.359441	0.321044	-0.29367	-0.648123	ENSG00000104687
CRK	CRK_HUMAN	white	0.270804	-0.00774332	-0.0502736	0.0176319	-0.244448	0.752685	ENSG00000167193
HSPA12A	A0A1B0GTF3_HUMAN	black	0.14147	-0.0994811	0.148825	-0.208152	0.372913	0.869006	ENSG00000165868
REPS1	REPS1_HUMAN	turquoise	0.192616	-0.0828447	0.0690961	-0.157986	0.034846	0.905568	ENSG00000135597
FGG	FIBG_HUMAN	cyan	-0.11842	-0.0608618	-0.118392	0.148639	-0.244104	0.84315	ENSG00000171557
UBA3	UBA3_HUMAN	midnightblue	-0.0376158	0.246154	0.222798	0.00200215	0.395573	0.60667	ENSG00000144744
STIP1	STIP1_HUMAN	red	-0.187678	0.162639	-0.0152579	0.124983	-0.225888	0.540446	ENSG00000168439
DBN1	DREB_HUMAN	lightcyan	-0.173329	-0.269253	-0.024139	-0.21333	-0.200198	0.841908	ENSG00000113758
SUGT1	SGT1_HUMAN	turquoise	-0.0567576	-0.147425	0.00740819	-0.0162653	-0.0446966	-0.451702	ENSG00000165416
CEP170	CE170_HUMAN	yellow	0.0709973	0.0351867	0.199495	-0.113127	-0.189705	-0.673169	ENSG00000143702
FABP5	FABP5_HUMAN	brown	0.158785	0.194567	-0.0564912	0.244037	-0.39857	-0.324135	ENSG00000164687
STX6	STX6_HUMAN	red	-0.268447	0.213644	-0.173042	-0.0160375	-0.137085	0.707766	ENSG00000135823
ITPKA	IP3KA_HUMAN	magenta	0.0556978	-0.380284	-0.139166	0.0569165	0.00966976	-0.740578	ENSG00000137825
EIF3G	EIF3G_HUMAN	turquoise	-0.168034	-0.133468	-0.0536296	-0.134862	-0.185013	-0.783472	ENSG00000130811
PHYHIPL	PHIPL_HUMAN	blue	-0.268186	-0.220483	-0.15609	0.0169643	0.0667288	0.336628	ENSG00000165443
HTRA1	HTRA1_HUMAN	magenta	0.106147	0.349493	0.274285	-0.150824	0.357561	0.7299	ENSG00000166033
STRN	STRN_HUMAN	blue	-0.0999884	-0.0125075	0.0809869	0.116985	-0.0280391	0.601259	ENSG00000115808
SYT2	SYT2_HUMAN	salmon	0.0555276	0.419006	0.15553	-0.104792	0.343647	-0.716409	ENSG00000143858
AQP4	AQP4_HUMAN	tan	0.200106	0.160438	0.19526	-0.221836	0.15999	0.727254	ENSG00000171885
API5	API5_HUMAN	turquoise	0.25626	0.209011	0.180833	0.0882255	0.0236356	0.561675	ENSG00000166181
ALDOC	ALDOC_HUMAN	green	-0.103828	0.421312	0.11953	-0.0821968	0.307356	0.622376	ENSG00000109107
FAHD1	FAHD1_HUMAN	turquoise	-0.120726	0.193906	0.259682	-0.22511	-0.0708208	-0.404697	ENSG00000180185
CAB39	CAB39_HUMAN	grey60	-0.0358493	-0.0692414	0.115178	0.011935	0.173957	0.845576	ENSG00000135932
ATP6V1H	VATH_HUMAN	brown	-0.271071	0.0648393	-0.042662	-0.148264	0.242537	0.372082	ENSG00000047249
ALCAM	CD166_HUMAN	yellow	-0.11842	-0.0687622	-0.206681	0.132829	-0.48873	0.567114	ENSG00000170017
FLNA	FLNA_HUMAN	royalblue	0.229913	-0.135005	-0.233934	0.0289406	-0.269846	0.830859	ENSG00000196924
PYCR3	P5CR3_HUMAN	magenta	0.0132646	-0.140181	-0.114855	0.128676	0.0898492	-0.452325	ENSG00000104524
HSPG2	PGBM_HUMAN	grey	0.196805	-0.208806	-0.014969	-0.000505309	0.117196	0.251278	ENSG00000142798
EIF3K	EIF3K_HUMAN	midnightblue	0.202286	0.098849	-0.00174108	0.0621988	0.0917116	0.504481	ENSG00000178982
S100A13	S10AD_HUMAN	blue	0.164407	-0.118213	-0.123099	-0.0197816	0.19627	-0.306425	ENSG00000189171
EIF3B	EIF3B_HUMAN	brown	0.263397	-0.17703	-0.131873	0.354881	-0.350574	-0.444564	ENSG00000106263
SNRPD1	SMD1_HUMAN	turquoise	-0.0723023	0.094031	0.0798403	0.0540796	0.19972	-0.645261	ENSG00000167088
NPEPPS	PSA_HUMAN	blue	-0.0384832	0.216733	0.128265	0.169211	0.120114	-0.40872	ENSG00000141279
LGALS3BP	LG3BP_HUMAN	turquoise	0.258119	0.165039	0.167922	0.239662	0.194718	-0.474401	ENSG00000108679
FARSB	SYFB_HUMAN	green	0.0621089	-0.114048	0.0060255	0.203176	0.414059	-0.594978	ENSG00000116120
GLB1	BGAL_HUMAN	lightcyan	0.245612	0.148979	0.0397435	-0.086323	0.309849	-0.478598	ENSG00000170266
SERPING1	IC1_HUMAN	cyan	-0.114016	-0.174065	-0.105909	0.0574898	-0.294372	0.850096	ENSG00000149131
GGT5	GGT5_HUMAN	turquoise	-0.14291	0.076563	0.0985118	0.00859874	0.04133	0.402842	ENSG00000099998
COPB2	COPB2_HUMAN	darkgreen	0.0763303	0.263114	0.0571111	0.042995	0.21413	-0.697417	ENSG00000184432
VPS29	VPS29_HUMAN	lightcyan	-0.261701	-0.267056	-0.191229	0.0202069	-0.179865	0.824425	ENSG00000111237
COX6C	COX6C_HUMAN	yellow	0.0809275	0.0782145	0.0354396	-0.156185	0.222618	-0.601169	ENSG00000164919
IARS	SYIC_HUMAN	green	0.0732628	-0.129595	-0.0481964	0.123617	0.228946	-0.750685	ENSG00000196305
COPS2	CSN2_HUMAN	orange	0.0807449	-0.0460761	0.0304606	0.040627	0.00912768	-0.816433	ENSG00000166200
OGFR	OGFR_HUMAN	darkgrey	0.163347	-0.0722078	0.0476512	-0.00693782	0.0751917	0.491871	ENSG00000060491
ATCAY	ATCAY_HUMAN	lightcyan	-0.343438	-0.243501	-0.172533	0.213208	-0.209733	0.614115	ENSG00000167654
PTGES3	TEBP_HUMAN	blue	0.0934395	0.202031	0.195207	-0.0917712	0.31137	0.802266	ENSG00000110958
TBCD	TBCD_HUMAN	blue	0.159957	0.215952	0.068321	-0.171537	0.302045	0.752982	ENSG00000141556
DAAM2	DAAM2_HUMAN	blue	0.11119	0.253856	-0.0452909	0.0904424	0.317318	0.626371	ENSG00000146122
PRELP	PRELP_HUMAN	royalblue	0.176342	-0.244679	-0.100581	0.0915046	-0.326417	0.884609	ENSG00000188783
PSMC3	PRS6A_HUMAN	midnightblue	0.272431	0.0628533	0.0998597	-0.280552	0.417987	0.688121	ENSG00000165916
GNB5	GNB5_HUMAN	magenta	-0.065696	-0.180498	-0.255831	-0.0145418	-0.254077	-0.50892	ENSG00000069966
PLLP	PLLP_HUMAN	tan	0.316304	0.0834471	0.229746	-0.24575	0.276225	0.871006	ENSG00000102934
STRN3	STRN3_HUMAN	greenyellow	-0.16558	-0.144458	0.174184	0.247531	0.096878	0.746306	ENSG00000196792
WDR77	MEP50_HUMAN	yellow	0.352942	-0.127554	-0.100749	0.253438	0.0196079	0.581138	ENSG00000116455
SLC25A11	M2OM_HUMAN	darkgreen	0.100817	0.037874	0.300003	-0.0713484	0.43548	-0.743911	ENSG00000108528
SPR	SPRE_HUMAN	turquoise	0.158687	0.288795	0.129638	-0.0541293	-0.0568808	-0.516599	ENSG00000116096
ARFIP2	ARFP2_HUMAN	black	0.085775	-0.0908968	-0.181145	-0.0465565	-0.260722	-0.402173	ENSG00000132254
TAGLN	TAGL_HUMAN	royalblue	0.204279	-0.123525	-0.27842	0.00479845	-0.190107	0.749524	ENSG00000149591
CHGB	SCG1_HUMAN	green	-0.0500573	0.196444	-0.0551761	0.113803	-0.128255	0.856776	ENSG00000089199
BAG3	BAG3_HUMAN	magenta	0.174795	0.579369	0.204146	0.0836137	0.110569	0.634886	ENSG00000151929
LNPK	LNP_HUMAN	grey	0.047483	0.0567877	-0.103365	0.0945773	-0.187953	0.159859	ENSG00000144320
ARF6	ARF6_HUMAN	lightyellow	0.085877	-0.297541	0.268863	0.00467648	0.0976504	0.458169	ENSG00000165527
ANXA6	E5RK69_HUMAN	yellow	-0.175274	0.0573535	0.355184	-0.17612	0.224351	-0.769178	ENSG00000197043
LRPAP1	AMRP_HUMAN	grey60	-0.0576831	-0.0113501	-0.0112392	0.290206	-0.121636	0.568118	ENSG00000163956
SMS	SPSY_HUMAN	darkgrey	0.117622	0.0333619	-0.183763	0.0812473	0.117622	0.692551	ENSG00000102172
TOMM40L	TM40L_HUMAN	greenyellow	-0.217488	0.163127	0.0786713	-0.115776	0.308692	0.394373	ENSG00000158882
MPC2	MPC2_HUMAN	green	-0.146287	-0.125778	-0.0162796	-0.211498	0.0509726	-0.744312	ENSG00000143158
PCCA	PCCA_HUMAN	white	0.0562869	-0.119137	-0.19641	0.00752308	-0.436087	0.768395	ENSG00000175198
PRKAR2B	KAP3_HUMAN	magenta	0.128067	-0.42642	-0.180822	0.107368	-0.168297	-0.695727	ENSG00000005249
VAT1L	VAT1L_HUMAN	brown	-0.0322082	0.284645	-0.0763169	-0.0389684	-0.337266	-0.583173	ENSG00000171724
SLC44A1	CTL1_HUMAN	magenta	-0.00334693	0.162025	0.219231	-0.315128	0.370553	0.668868	ENSG00000070214
DDX17	DDX17_HUMAN	midnightblue	0.210612	0.225603	0.153499	-0.0349296	0.251845	0.82999	ENSG00000100201
ENO1	ENOA_HUMAN	greenyellow	0.0871859	0.0738809	0.0411489	-0.00191802	-0.185048	-0.525477	ENSG00000074800
EFHD2	EFHD2_HUMAN	red	-0.246025	0.150931	-0.0641836	0.141273	-0.123013	0.728019	ENSG00000142634
CDH2	CADH2_HUMAN	brown	-0.23755	0.294372	0.229957	0.00292528	0.132227	0.648002	ENSG00000170558
ERMN	ERMIN_HUMAN	tan	0.285621	0.221752	0.263547	-0.279305	0.315049	0.938118	ENSG00000136541
IST1	IST1_HUMAN	greenyellow	-0.112742	0.0755732	-0.0451826	-0.0108935	-0.195473	-0.601172	ENSG00000182149
PVALB	H0Y3U0_HUMAN	darkturquoise	0.00777591	0.229671	0.149234	-0.00920344	0.0183511	0.480115	ENSG00000100362
HIST1H2BK	H2B1K_HUMAN	yellow	-0.135035	0.18749	0.192608	-0.0168642	0.294494	-0.631103	ENSG00000197903
TXNRD1	TRXR1_HUMAN	magenta	-0.229602	0.0288662	-0.37405	0.183145	-0.0409261	-0.345521	ENSG00000198431
HIBADH	3HIDH_HUMAN	lightcyan	0.205777	0.248443	0.307864	-0.192606	0.00823108	-0.649233	ENSG00000106049
HSDL1	HSDL1_HUMAN	turquoise	0.0118773	0.0532705	-0.0839412	0.369816	-0.048697	0.556372	ENSG00000103160
EXOC4	EXOC4_HUMAN	blue	-0.0920087	0.0509496	0.026903	0.0983213	0.31053	0.680745	ENSG00000131558
DYNC1I2	DC1I2_HUMAN	red	-0.0508333	0.262368	-0.0816503	0.329175	0.133818	0.561898	ENSG00000077380
AHCYL1	SAHH2_HUMAN	red	-0.321189	-0.00852626	-0.144639	0.16089	0.0111718	0.723899	ENSG00000168710
ASPH	ASPH_HUMAN	grey	-0.0690988	0.207275	-0.0653923	0.246464	0.0245873	0.391808	ENSG00000198363
TNC	TENA_HUMAN	lightyellow	-0.0829069	0.239247	-0.0586962	0.0089451	-0.310096	0.417546	ENSG00000041982
SERPINB1	ILEU_HUMAN	blue	0.16434	0.106294	-0.150881	0.045458	0.161406	0.709076	ENSG00000021355
RAB2B	RAB2B_HUMAN	brown	0.262815	0.201265	-0.119112	0.196367	-0.129523	-0.515624	ENSG00000129472
SERPINE2	GDN_HUMAN	grey60	0.222402	-0.274353	-0.12562	0.323758	-0.048129	0.655773	ENSG00000135919
PADI2	PADI2_HUMAN	magenta	0.390457	0.34829	0.186491	-0.0789196	0.276632	0.607204	ENSG00000117115
ZYX	ZYX_HUMAN	purple	-0.190743	-0.04713	0.00825705	-0.176471	-0.148631	-0.794902	ENSG00000159840
HIST2H3PS2	Q5TEC6_HUMAN	yellow	-0.125215	0.264221	0.065866	-0.0912807	0.105533	-0.847198	ENSG00000273213
NPLOC4	NPL4_HUMAN	turquoise	0.230605	0.174887	-0.00744841	-0.0605393	0.0444461	0.65972	ENSG00000182446
PSMD12	PSD12_HUMAN	turquoise	0.0659422	-0.33503	-0.147871	-0.30686	0.154112	-0.302974	ENSG00000197170
SERPINA1	A0A024R6I7_HUMAN	brown	0.0994632	0.0189649	0.129883	-0.0156502	-0.378504	-0.326519	ENSG00000197249
NDUFC2	NDUC2_HUMAN	orange	-0.0973222	-0.0787259	-0.11337	-0.0322619	-0.34114	0.722422	ENSG00000151366
CEP41	CEP41_HUMAN	blue	-0.0921426	0.261821	0.0792068	0.00848978	0.00455025	-0.298275	ENSG00000106477
RDX	RADI_HUMAN	tan	0.189145	0.267344	0.333145	0.0378799	0.324609	0.57551	ENSG00000137710
DLG4	DLG4_HUMAN	brown	-0.0520183	-0.116441	0.0585617	-0.0677287	0.222423	0.892381	ENSG00000132535
PCCB	PCCB_HUMAN	yellow	0.156026	0.0274397	0.0365682	-0.122835	-0.17435	0.753421	ENSG00000114054
ADAM11	ADA11_HUMAN	black	-0.00592061	0.0732486	0.138122	0.289623	-0.140121	-0.345363	ENSG00000073670
SCG5	7B2_HUMAN	red	-0.254723	-0.0695874	-0.102739	0.143142	-0.194788	0.852831	ENSG00000166922
SLC25A22	GHC1_HUMAN	salmon	-0.240335	-0.2927	-0.269227	0.207121	0.00170855	0.669233	ENSG00000177542
SNTA1	SNTA1_HUMAN	blue	0.14916	0.0656456	0.105011	-0.145301	0.347164	0.742351	ENSG00000101400
PPFIA3	LIPA3_HUMAN	brown	0.0491835	-0.126415	0.113504	0.00255683	0.315838	0.733329	ENSG00000177380
ITGB1	ITB1_HUMAN	royalblue	0.284353	-0.00604952	0.0594642	-0.0280213	-0.397998	0.586109	ENSG00000150093
COL6A3	CO6A3_HUMAN	royalblue	0.208991	-0.151774	-0.11839	0.166048	-0.413009	0.898869	ENSG00000163359
EPB42	EPB42_HUMAN	cyan	0.121442	-0.15077	-0.175509	0.103486	-0.235527	0.814853	ENSG00000166947
RPL18A	RL18A_HUMAN	turquoise	-0.222068	-0.233698	-0.196628	0.151216	0.144661	-0.476682	ENSG00000105640
HNMT	HNMT_HUMAN	brown	-0.0433757	0.0852502	-0.0690668	0.301132	-0.138865	-0.799133	ENSG00000150540
WFS1	WFS1_HUMAN	pink	-0.210763	-0.0938531	-0.0533473	0.226311	-0.0381937	0.418919	ENSG00000109501
NENF	NENF_HUMAN	blue	0.351971	0.0872737	-0.00470463	0.221864	-0.166433	-0.437786	ENSG00000117691
PAIP1	PAIP1_HUMAN	grey	-0.00251646	-0.118612	-0.179809	-0.0019575	-0.22711	-0.128164	ENSG00000172239
ATXN10	ATX10_HUMAN	yellow	0.186342	-0.214628	0.0109468	0.101317	-0.270653	0.711957	ENSG00000130638
PARK7	PARK7_HUMAN	orange	0.116813	0.234454	0.052226	0.266427	-0.0940705	0.722022	ENSG00000116288
ADCY1	ADCY1_HUMAN	turquoise	0.0418666	0.0390406	0.0720605	0.0770087	-0.137614	-0.414489	ENSG00000164742
ATP5F1	AT5F1_HUMAN	turquoise	0.11318	-0.218508	0.0166794	-0.0234198	0.0125756	0.598122	NA
SNCB	SYUB_HUMAN	turquoise	0.0892149	0.0404898	0.106809	-0.0831335	0.0249252	0.73342	ENSG00000074317
SLC25A4	ADT1_HUMAN	red	0.129483	0.100011	0.0824298	-0.0557646	0.329593	-0.83438	ENSG00000151729
UBR4	UBR4_HUMAN	greenyellow	0.0813299	-0.151759	-0.0287821	0.0647153	0.186605	0.612046	ENSG00000127481
CSNK2A2	CSK22_HUMAN	midnightblue	0.150166	0.115591	0.201886	0.0673681	0.214523	0.81395	ENSG00000070770
CBSL	CBSL_HUMAN	turquoise	0.21781	0.114382	0.0937733	-0.0148861	-0.00650968	0.427437	NA
PPME1	PPME1_HUMAN	greenyellow	0.0439925	-0.101987	-0.0827491	0.187406	0.227294	0.910265	ENSG00000214517
CACNA2D2	CA2D2_HUMAN	black	0.0789359	-0.136058	-0.338585	-0.11953	-0.160627	-0.567376	ENSG00000007402
HSPA5	BIP_HUMAN	blue	-0.172298	-0.11599	0.0300821	0.400767	-0.237388	-0.494879	ENSG00000044574
BGN	PGS1_HUMAN	royalblue	0.185298	-0.195841	-0.179413	0.111484	-0.274615	0.900141	ENSG00000182492
SNAP29	SNP29_HUMAN	pink	-0.183115	-0.323268	-0.148661	-0.256808	-0.495713	0.568452	ENSG00000099940
SH3BGRL	SH3L1_HUMAN	greenyellow	0.374724	0.386253	-0.0381495	0.215001	0.00412433	-0.355994	ENSG00000131171
SLC25A12	CMC1_HUMAN	pink	0.254733	0.200482	0.0994856	-0.193901	0.350753	-0.72947	ENSG00000115840
BAD	BAD_HUMAN	cyan	0.119371	-0.298088	-0.233918	0.208858	-0.110171	0.724106	ENSG00000002330
RYR2	RYR2_HUMAN	yellow	-0.0194651	-0.275667	-0.0530761	-0.00729748	0.128261	0.648885	ENSG00000198626
ADAM22	ADA22_HUMAN	darkred	0.00837297	0.00912887	0.284768	-0.0421297	0.186298	-0.810945	ENSG00000008277
AIMP1	AIMP1_HUMAN	purple	0.104108	-0.0958814	0.0313149	-0.0808041	-0.305687	0.53169	ENSG00000164022
ACOT7	BACH_HUMAN	midnightblue	0.211839	-0.103436	0.124794	0.0383915	-0.0804714	0.595084	ENSG00000097021
MUT	MUTA_HUMAN	greenyellow	0.0295016	-0.0184553	-0.0410941	0.106204	0.0620331	0.892177	NA
PRUNE2	PRUN2_HUMAN	darkgreen	-0.311268	-0.0704943	-0.312532	0.405336	-0.0377482	0.558905	ENSG00000106772
TNS3	TENS3_HUMAN	lightgreen	-0.110836	-0.236507	-0.181555	0.042904	-0.271505	0.658935	ENSG00000136205
ACLY	ACLY_HUMAN	greenyellow	0.11816	0.0943974	-0.09962	0.214562	0.405122	0.481271	ENSG00000131473
VDAC1	VDAC1_HUMAN	darkgreen	0.0398904	0.205261	0.267632	-0.139437	0.403178	-0.768077	ENSG00000213585
CCDC136	CC136_HUMAN	brown	-0.164309	0.0877653	0.0957978	-0.0653348	0.0764886	0.822463	ENSG00000128596
C1orf123	CA123_HUMAN	red	0.293377	0.191453	-0.0312869	-0.0421008	-0.262404	-0.416045	NA
F13A1	F13A_HUMAN	royalblue	0.166062	-0.160715	-0.121696	0.254293	-0.263533	0.750342	ENSG00000124491
TCP11L1	T11L1_HUMAN	yellow	-0.175277	0.156385	0.225562	-0.508933	0.284725	-0.594821	ENSG00000176148
PHB	PHB_HUMAN	lightcyan	0.0814348	0.185015	0.178633	0.0599693	0.0814348	-0.710467	ENSG00000167085
ISCU	ISCU_HUMAN	lightgreen	-0.215843	0.0831459	0.0744553	0.0465632	0.112614	-0.53172	ENSG00000136003
TPD52	TPD52_HUMAN	green	0.223415	0.225865	-0.0670984	0.144258	-0.00198886	0.618409	ENSG00000076554
COL14A1	COEA1_HUMAN	royalblue	0.140477	-0.21865	-0.0296402	0.0385317	-0.448561	0.792449	ENSG00000187955
TMX1	TMX1_HUMAN	grey60	-0.0772594	0.0779009	0.132947	0.0888303	0.132445	0.742837	ENSG00000139921
TUBB	TBB5_HUMAN	black	0.120028	-0.0124598	0.155987	-0.0252014	0.403853	0.828722	ENSG00000183311
PDXP	PLPP_HUMAN	lightyellow	-0.18356	-0.203901	-0.0934241	0.0449187	-0.279365	0.708516	ENSG00000241360
METTL26	MTL26_HUMAN	yellow	0.198769	-0.0561312	-0.175175	0.329081	-0.0120466	0.734813	ENSG00000130731
MACF1	H3BPE1_HUMAN	pink	-0.300102	0.00151486	-0.194439	0.296867	-0.215426	0.51865	ENSG00000127603
PSIP1	PSIP1_HUMAN	magenta	0.152554	0.168276	0.0705573	-0.0541809	-0.0229831	0.655022	ENSG00000164985
SYN3	SYN3_HUMAN	black	0.212497	-0.0629469	0.195422	-0.278883	0.03756	0.425112	ENSG00000185666
TACO1	TACO1_HUMAN	blue	0.0724757	-0.186898	-0.310504	-0.00773453	-0.00286774	0.405188	ENSG00000136463
SYNCRIP	HNRPQ_HUMAN	yellow	0.130609	-0.00759696	0.063208	0.123767	0.0927622	0.497445	ENSG00000135316
SNRPA1	RU2A_HUMAN	brown	-0.115235	-0.289255	0.019867	-0.00388402	0.207845	0.864838	ENSG00000131876
APOB	APOB_HUMAN	cyan	-0.0295855	-0.142012	-0.336979	-0.0441966	-0.239451	0.710937	ENSG00000084674
NDUFB4	NDUB4_HUMAN	lightyellow	0.18494	0.0881601	0.0121903	-0.0723099	0.00268029	0.678261	ENSG00000065518
PUDP	HDHD1_HUMAN	orange	0.169151	-0.157494	-0.157683	0.0143458	-0.574192	0.740451	ENSG00000130021
ADIRF	ADIRF_HUMAN	green	0.184655	-0.0802044	-0.0765573	-0.0897139	-0.259228	0.629275	ENSG00000148671
CPNE6	CPNE6_HUMAN	tan	0.0628804	-0.409227	-0.187345	0.137526	-0.325169	-0.767666	ENSG00000100884
MTX2	MTX2_HUMAN	brown	-0.277543	0.143815	-0.0182408	0.0685992	-0.0338785	-0.403269	ENSG00000128654
RBM8A	RBM8A_HUMAN	purple	-0.153868	0.336245	0.0709417	0.0124629	0.126548	-0.531635	ENSG00000265241
GNG12	GBG12_HUMAN	magenta	0.000397765	0.505874	-0.014465	-0.128945	0.230306	0.603543	ENSG00000172380
SLC16A7	MOT2_HUMAN	turquoise	-0.233023	-0.0913444	-0.0173612	0.237088	0.174434	0.474275	ENSG00000118596
FOLH1	FOLH1_HUMAN	tan	-0.0158913	0.38388	0.00621239	-0.306335	0.241868	0.521837	ENSG00000086205
SCN2A	SCN2A_HUMAN	black	-0.261117	0.0038675	0.116362	-0.189732	0.24141	0.418301	ENSG00000136531
NRXN1	A0A0D9SEP4_HUMAN	turquoise	-0.134196	-0.00730854	0.0198288	0.165366	-0.217153	0.68464	ENSG00000179915
EIF4G3	IF4G3_HUMAN	grey60	-0.00682384	-0.0131457	0.120868	-0.140737	0.208614	0.676003	ENSG00000075151
UBQLN2	UBQL2_HUMAN	green	0.00416343	0.0492155	-0.0165663	0.0469851	-0.10706	0.651158	ENSG00000188021
LRRC40	LRC40_HUMAN	green	-0.119467	-0.191282	-0.183313	0.138092	0.167592	-0.584141	ENSG00000066557
EEF1D	A0A087X1X7_HUMAN	white	-0.0607679	-0.012101	-0.141988	0.174431	-0.25621	0.733438	ENSG00000104529
HGS	HGS_HUMAN	yellow	-0.178908	-0.0293508	-0.23929	-0.210719	-0.157565	-0.588801	ENSG00000185359
AP2B1	AP2B1_HUMAN	salmon	-0.234655	-0.422594	-0.244581	0.103586	-0.16861	0.78463	ENSG00000006125
CAPN2	CAN2_HUMAN	darkred	0.0371982	0.393806	0.114051	0.104228	0.17467	0.665687	ENSG00000162909
ABR	ABR_HUMAN	black	0.0881043	-0.1568	0.0865256	-0.248131	0.341351	0.894483	ENSG00000159842
PHYHIP	PHYIP_HUMAN	blue	0.119915	-0.19408	0.0666678	-0.127988	0.222634	0.610284	ENSG00000168490
TECR	TECR_HUMAN	darkgreen	0.11352	-0.293908	-0.282428	0.0197762	-0.159731	0.596935	ENSG00000099797
SORBS1	SRBS1_HUMAN	purple	-0.0144983	-0.0617006	0.106209	-0.118773	0.0911321	-0.768204	ENSG00000095637
SBF1	MTMR5_HUMAN	black	0.0713959	0.0658201	0.166984	-0.0462687	0.437178	0.728749	ENSG00000100241
NECAB1	NECA1_HUMAN	grey	0.044829	0.234123	-0.205362	-0.174781	0.0860233	0.355972	ENSG00000123119
ATP2C1	AT2C1_HUMAN	salmon	-0.188249	-0.279595	-0.418816	0.413032	-0.248958	0.613848	ENSG00000017260
SGTB	SGTB_HUMAN	darkred	-0.228019	-0.335156	-0.097669	-0.125253	-0.15027	-0.722844	ENSG00000197860
SND1	SND1_HUMAN	darkgreen	0.0650919	-0.185204	-0.475445	0.238692	0.109802	0.482881	ENSG00000197157
TRIM46	TRI46_HUMAN	greenyellow	-0.022073	-0.19856	0.111029	-0.0196771	0.29392	0.7483	ENSG00000163462
CAVIN2	CAVN2_HUMAN	purple	0.173148	0.0377779	0.117729	-0.00285446	-0.393886	-0.494977	ENSG00000168497
GPM6B	GPM6B_HUMAN	lightgreen	-0.197266	0.178749	-0.136755	0.0543646	-0.189871	0.845649	ENSG00000046653
RAB18	RAB18_HUMAN	darkred	0.307769	0.245309	0.132292	0.0453719	0.0731926	0.779182	ENSG00000099246
NAPEPLD	NAPEP_HUMAN	turquoise	0.119401	-0.00674461	-0.0474565	-0.0177084	-0.107795	0.916763	ENSG00000161048
2024-03-02	MARC2_HUMAN	turquoise	-0.0380814	0.485274	0.108783	-0.162492	0.100195	-0.480684	ENSG00000117791
RPS5	RS5_HUMAN	pink	-0.241006	-0.205629	-0.376111	0.327136	-0.362888	0.820448	ENSG00000083845
MARCKS	MARCS_HUMAN	pink	-0.136056	-0.187821	-0.182642	0.270703	-0.362815	0.89016	NA
STUM	STUM_HUMAN	salmon	-0.155	-0.213075	-0.184239	0.205971	-0.329792	0.745336	ENSG00000203685
DNAJC13	DJC13_HUMAN	brown	-0.104183	-0.0079325	-0.146734	-0.228226	-0.029045	-0.480792	ENSG00000138246
OTUB1	OTUB1_HUMAN	blue	0.0315708	-0.0599046	-0.174092	-0.105413	-0.0105236	0.773486	ENSG00000167770
BRSK1	BRSK1_HUMAN	black	0.102602	-0.0923181	0.173283	-0.110872	0.0877577	0.738337	ENSG00000160469
PGAM2	PGAM2_HUMAN	turquoise	-0.111721	-0.0522409	0.094241	-0.163726	0.122625	-0.64718	ENSG00000164708
VDAC3	VDAC3_HUMAN	midnightblue	0.150162	0.064526	0.208084	-0.0389358	0.384985	0.868387	ENSG00000078668
CCT5	TCPE_HUMAN	turquoise	0.240509	0.0595032	0.0235435	0.104645	0.0627415	0.690969	ENSG00000150753
ACTB	ACTB_HUMAN	blue	-0.239793	0.184011	0.0992343	0.128638	0.313443	0.500155	ENSG00000075624
PSMA5	PSA5_HUMAN	blue	-0.162786	0.0582315	-0.0838047	0.258074	-0.286565	-0.494192	ENSG00000143106
ELMO2	ELMO2_HUMAN	lightyellow	-0.113975	0.10315	-0.226324	-0.0422975	-0.0246542	-0.64471	ENSG00000062598
PITRM1	PREP_HUMAN	greenyellow	-0.0238024	0.113653	0.0565211	0.32211	0.171025	0.449284	ENSG00000107959
HNRNPH1	HNRH1_HUMAN	blue	-0.158871	-0.0633099	0.0256212	-0.0781106	0.199316	0.713079	ENSG00000169045
NEFH	NFH_HUMAN	salmon	0.103341	0.308685	0.133806	-0.165007	0.3593	-0.79411	ENSG00000100285
RIC8A	RIC8A_HUMAN	brown	0.0902227	-0.0497673	0.201677	-0.232216	0.31705	0.670416	ENSG00000177963
PRPS2	PRPS2_HUMAN	magenta	0.0130661	-0.147556	-0.279171	0.305096	-0.287455	-0.657413	ENSG00000101911
PDHB	ODPB_HUMAN	blue	-0.0987256	0.151556	-0.112647	-0.0192056	0.120188	0.367215	ENSG00000168291
NDUFA5	NDUA5_HUMAN	darkturquoise	-0.111953	0.027152	0.145755	0.00232649	0.117348	0.544106	ENSG00000128609
ATPAF1	ATPF1_HUMAN	blue	0.128716	-0.0125974	0.23638	-0.199867	0.224946	0.699805	ENSG00000123472
GSTP1	GSTP1_HUMAN	darkred	0.196422	-0.0422674	0.141116	-0.0722309	0.0409212	0.695761	ENSG00000084207
GABRA1	GBRA1_HUMAN	yellow	0.113221	-0.0301208	0.024277	-0.178098	0.19052	-0.75885	ENSG00000022355
TIMM13	TIM13_HUMAN	turquoise	0.116849	0.00125163	0.36836	-0.0736296	-0.245123	-0.396241	ENSG00000099800
FSD1	FSD1_HUMAN	brown	-0.222822	-0.15741	-0.0574817	0.00789994	0.346747	0.715255	ENSG00000105255
GSN	GELS_HUMAN	purple	0.351743	0.183222	-0.107674	0.056818	-0.0143569	-0.507905	ENSG00000148180
CCT8	TCPQ_HUMAN	grey	-0.121935	0.0953559	0.279965	0.279917	0.314465	0.488592	ENSG00000156261
PSMA3	PSA3_HUMAN	blue	-0.11915	-0.0350813	-0.157743	0.164377	-0.432455	-0.492797	ENSG00000100567
CRAT	CACP_HUMAN	red	0.144936	0.0711923	0.0048932	-0.00112387	-0.0483119	-0.549265	ENSG00000095321
CAST	ICAL_HUMAN	green	-0.106136	0.0788985	-0.227753	0.0475012	-0.120513	0.736019	ENSG00000153113
PRPF8	PRP8_HUMAN	brown	0.00361143	-0.0556403	-0.017989	-0.022233	0.433371	0.561157	ENSG00000174231
MAOB	AOFB_HUMAN	lightcyan	0.207047	0.39169	0.282989	-0.0671243	-0.0267157	-0.605191	ENSG00000069535
ASAH1	ASAH1_HUMAN	green	-0.103203	0.578893	0.278034	-0.0738087	0.177872	0.672264	ENSG00000104763
PLD3	PLD3_HUMAN	purple	0.0867828	-0.0429416	0.0355483	0.165001	0.168367	0.569707	ENSG00000105223
PPP2R5C	2A5G_HUMAN	lightgreen	-0.1925	-0.24245	-0.203251	0.00071321	-0.154722	0.606143	ENSG00000078304
RPL13A	M0QYS1_HUMAN	turquoise	-0.167294	-0.312799	-0.079895	0.0203398	0.186505	-0.36652	ENSG00000142541
AKAP12	AKA12_HUMAN	green	-0.263219	-0.0783285	0.103361	0.0111202	-0.113474	0.855052	ENSG00000131016
MLC1	MLC1_HUMAN	darkorange	0.12257	0.385691	0.153395	-0.00430831	0.274256	-0.442776	ENSG00000100427
RAD23A	RD23A_HUMAN	red	-0.111969	-0.0469068	-0.158035	0.112924	-0.170538	0.610459	ENSG00000179262
MYDGF	MYDGF_HUMAN	darkorange	0.0535687	0.116096	0.211135	-0.0424074	0.190169	-0.37622	ENSG00000074842
ECH1	ECH1_HUMAN	grey	-0.124117	-0.0978503	-0.144744	0.0389734	-0.0978653	0.451684	ENSG00000104823
RIDA	RIDA_HUMAN	magenta	-0.062157	0.260662	0.291547	-0.0037558	-0.0446914	0.558786	ENSG00000132541
NAP1L1	NP1L1_HUMAN	greenyellow	-0.088093	-0.0755106	-0.0807401	0.138744	0.164745	0.694771	ENSG00000187109
PDIA4	PDIA4_HUMAN	white	0.0873328	0.1247	0.0195815	0.150447	-0.237957	0.733165	ENSG00000155660
DPYSL3	DPYL3_HUMAN	yellow	0.244465	-0.0270037	-0.0645253	0.326813	-0.0553839	0.56621	ENSG00000113657
PPID	PPID_HUMAN	blue	-0.00504992	-0.0541585	-0.096925	-0.00361888	-0.0418422	0.411143	ENSG00000171497
RPL27	RL27_HUMAN	greenyellow	-0.137897	-0.0480054	-0.14133	0.0465778	0.264303	0.485124	ENSG00000131469
ABCB8	ABCB8_HUMAN	brown	0.191092	0.123734	0.0666822	-0.0916982	0.250426	-0.410237	ENSG00000197150
ACSL6	ACSL6_HUMAN	brown	-0.0175961	0.279727	0.131704	-0.266782	0.374373	0.734868	ENSG00000164398
COL6A2	CO6A2_HUMAN	royalblue	0.187834	-0.0759977	-0.129914	0.140163	-0.404891	0.898679	ENSG00000142173
HDHD2	HDHD2_HUMAN	grey	0.065405	0.0321476	2.7194e-05	-0.0359936	0.103746	0.457395	ENSG00000167220
DHX36	DHX36_HUMAN	turquoise	0.125205	-0.143722	0.358016	-0.135057	0.0543211	0.530884	ENSG00000174953
PRMT5	ANM5_HUMAN	yellow	0.0587646	-0.116824	-0.153075	0.262852	-0.163235	0.561388	ENSG00000100462
TIMM29	TIM29_HUMAN	grey	-0.203502	0.0497641	-0.149909	0.321297	-0.127048	-0.132189	ENSG00000142444
GID8	GID8_HUMAN	grey	0.108563	0.0771662	-0.218979	-0.0244497	-0.23368	-0.38449	ENSG00000101193
MTDH	LYRIC_HUMAN	green	-0.224	-0.00882481	0.156427	-0.0100437	-0.00985819	0.581431	ENSG00000147649
TAGLN2	TAGL2_HUMAN	royalblue	0.157005	-0.0887763	-0.273093	0.0820561	-0.35708	0.714412	ENSG00000158710
RAB11FIP5	A0A1B0GTL5_HUMAN	yellow	0.0393716	0.222161	0.215473	-0.0770499	0.197405	-0.607288	ENSG00000135631
VCL	VINC_HUMAN	royalblue	0.221548	-0.143076	-0.102905	0.00365973	-0.365742	0.836136	ENSG00000035403
PPP1R7	PP1R7_HUMAN	yellow	-0.0400845	-0.0835511	-0.0611748	0.324489	-0.169882	0.702121	ENSG00000115685
MSN	MOES_HUMAN	darkgreen	0.142309	0.0142433	-0.133904	0.169128	-0.214132	0.759835	ENSG00000147065
NIPSNAP2	NIPS2_HUMAN	turquoise	0.158885	-0.00791882	-0.00365835	-0.0968504	-0.0801903	0.918944	ENSG00000146729
STIM1	STIM1_HUMAN	blue	-0.0364622	0.0575536	0.0129539	-0.397235	-0.0364622	-0.40524	ENSG00000167323
SOD2	SODM_HUMAN	turquoise	-0.110045	0.136142	0.0232921	-0.0794619	0.172194	-0.863052	ENSG00000112096
ARHGEF7	A0A2R8YG42_HUMAN	blue	-0.22115	-0.160363	-0.149351	-0.0840958	0.166877	0.593657	ENSG00000102606
UBE2V1	UB2V1_HUMAN	lightyellow	-0.168805	-0.165016	-0.0635672	0.117643	0.0161303	0.874454	ENSG00000244687
GIT1	GIT1_HUMAN	lightcyan	-0.0895103	-0.208077	-0.109446	-0.223522	0.0251888	0.894687	ENSG00000108262
ME3	MAON_HUMAN	turquoise	-0.0892857	0.204211	0.0128231	-0.129946	-0.123016	-0.520169	ENSG00000151376
LAMP2	LAMP2_HUMAN	magenta	-0.00546354	0.357942	0.197738	-0.191055	0.437503	0.739895	ENSG00000005893
SLC8A2	NAC2_HUMAN	darkturquoise	-0.111876	-0.173804	0.0162112	0.035478	-0.346471	-0.794937	ENSG00000118160
ASPSCR1	ASPC1_HUMAN	turquoise	-0.0378791	-0.0410439	-0.0709664	-0.248054	-0.110045	-0.402769	ENSG00000169696
ATP5I	ATP5I_HUMAN	blue	-0.0146372	0.301506	0.247261	-0.0226833	-0.0250052	-0.545558	NA
BCKDHA	ODBA_HUMAN	blue	0.178567	-0.117961	0.131042	-0.133094	0.00201933	0.669081	ENSG00000248098
FAM162A	F162A_HUMAN	lightgreen	-0.122896	-0.0451693	-0.101957	-0.0103345	-0.359413	0.514138	ENSG00000114023
SMAP2	SMAP2_HUMAN	darkturquoise	0.213538	-0.0996284	0.204404	-0.236828	0.280215	0.782264	ENSG00000084070
GMDS	GMDS_HUMAN	white	0.0207374	0.0436739	-0.175962	0.121092	0.0878869	0.455496	ENSG00000112699
ACADM	ACADM_HUMAN	blue	0.265452	0.184116	0.131582	0.0688307	-0.0701526	-0.504625	ENSG00000117054
OAT	OAT_HUMAN	blue	-0.0692446	0.0539159	0.0200381	-0.182035	0.257549	0.809518	ENSG00000065154
EIF4A2	IF4A2_HUMAN	cyan	0.118535	0.216052	0.0875659	-0.0614472	0.224038	-0.555195	ENSG00000156976
SPAG9	JIP4_HUMAN	purple	-0.0117277	0.264266	0.172671	-0.258322	0.162722	-0.442923	ENSG00000008294
YWHAH	1433F_HUMAN	lightcyan	-0.294481	-0.339472	-0.293942	0.248318	-0.186122	0.772004	ENSG00000128245
SYT12	SYT12_HUMAN	greenyellow	-0.153481	-0.193966	0.0265837	0.0262836	0.194976	0.697725	ENSG00000173227
DIRAS1	DIRA1_HUMAN	grey	-0.178103	0.124394	0.2399	-0.30003	0.237369	0.193228	ENSG00000176490
AP2A2	AP2A2_HUMAN	turquoise	-0.387423	-0.313948	-0.17999	-0.0748659	0.0850646	-0.472565	ENSG00000183020
CIB1	CIB1_HUMAN	magenta	0.236225	0.112346	-0.0510888	-0.234721	0.124822	0.53902	ENSG00000185043
DMD	DMD_HUMAN	yellow	0.00815282	-0.0734118	-0.0432097	-0.0204597	0.151884	-0.512676	ENSG00000198947
NDUFA6	NDUA6_HUMAN	yellow	0.00609883	-0.223953	0.0332388	0.073882	-0.149421	0.593337	ENSG00000184983
NUP62	NUP62_HUMAN	magenta	0.214189	0.0524408	0.00461235	-0.0663224	-0.208949	0.39644	ENSG00000213024
PGK1	PGK1_HUMAN	lightcyan	0.237043	0.346169	0.240804	0.0427533	0.0924787	-0.62077	ENSG00000102144
EPHB3	EPHB3_HUMAN	midnightblue	0.0561866	-0.0125657	0.0932037	0.380175	0.275961	0.691617	ENSG00000182580
MAPRE3	MARE3_HUMAN	blue	-0.0060314	-0.155013	-0.0399359	0.0810839	0.242979	0.641233	ENSG00000084764
ACTR1A	ACTZ_HUMAN	grey60	-0.155134	0.0141181	0.0366948	0.172514	0.226035	0.831188	ENSG00000138107
GNPDA2	GNPI2_HUMAN	darkred	0.0620728	0.318109	0.0206724	0.0440852	-0.153596	0.56944	ENSG00000163281
PTGDS	PTGDS_HUMAN	magenta	0.0761565	0.34845	0.0381354	0.17018	0.065091	0.637027	ENSG00000107317
KIF21A	KI21A_HUMAN	yellow	-0.113438	0.133033	-0.00855623	-0.085644	0.251863	-0.777082	ENSG00000139116
GNG7	GBG7_HUMAN	white	-0.0354624	0.0118027	0.0384832	-0.127193	0.0975216	-0.688876	ENSG00000176533
ABLIM2	ABLM2_HUMAN	yellow	-0.160369	0.104142	-0.011423	-0.0792265	0.262457	-0.823668	ENSG00000163995
TIMM44	TIM44_HUMAN	blue	0.0608941	0.0362331	0.0575104	-0.240078	0.160433	0.935787	ENSG00000104980
MTFR1L	MFR1L_HUMAN	black	0.146894	0.0791613	0.161717	-0.374721	0.293468	0.793877	ENSG00000117640
USMG5	USMG5_HUMAN	turquoise	0.164511	0.0437212	0.0488629	-0.0576081	-0.0962272	0.95438	NA
YBX1	YBOX1_HUMAN	pink	-0.142175	-0.333351	-0.150956	0.244015	-0.420569	0.745463	ENSG00000065978
FMNL2	FMNL2_HUMAN	tan	0.100597	0.344073	-0.0513905	-0.254276	0.316824	0.653506	ENSG00000157827
DHRS7	DHRS7_HUMAN	turquoise	0.0991788	0.00634046	-0.00736883	0.0995154	0.0338744	0.562024	ENSG00000100612
KIF3A	KIF3A_HUMAN	darkturquoise	0.235766	-0.0943689	0.203233	-0.0482811	0.346819	0.66181	ENSG00000131437
SOGA3	SOGA3_HUMAN	turquoise	-0.0400019	0.148897	0.203147	0.193919	0.114551	0.464869	ENSG00000214338
RGS7BP	R7BP_HUMAN	turquoise	-0.155944	-0.0482415	-0.0391523	0.0348163	0.132366	-0.661794	ENSG00000186479
DCTN2	DCTN2_HUMAN	brown	-0.212473	0.171801	0.0547855	-0.0555726	0.0521454	0.619278	ENSG00000175203
GPD1L	GPD1L_HUMAN	yellow	0.298871	-0.0110294	-0.130216	0.0603495	-0.13201	0.559314	ENSG00000152642
PEF1	PEF1_HUMAN	brown	-0.0011551	0.254077	0.104987	-0.152878	0.260668	0.338912	ENSG00000162517
DSCR3	DSCR3_HUMAN	blue	0.0503968	0.0363057	0.147042	0.0250443	0.0682456	0.514968	NA
SEC24C	SC24C_HUMAN	grey	0.126103	-0.360724	-0.106652	-0.0403533	0.0686812	0.0577614	ENSG00000176986
ACO1	ACOC_HUMAN	yellow	-0.067372	0.0381859	-0.0280096	-0.142031	-0.021559	0.613042	ENSG00000122729
C2CD4C	C2C4C_HUMAN	black	-0.145192	-0.10255	-0.0849447	-0.184023	0.156777	0.339405	ENSG00000183186
GGH	GGH_HUMAN	blue	-0.0954147	0.250002	0.168312	0.122383	-0.00341784	-0.308412	ENSG00000137563
NDUFA9	NDUA9_HUMAN	red	0.0530813	0.144803	0.0351953	-0.353005	0.0895412	-0.4178	ENSG00000139180
WDR48	WDR48_HUMAN	darkgreen	-0.0554903	0.266443	0.261345	-0.0093907	0.0220784	-0.439157	ENSG00000114742
SYT7	SYT7_HUMAN	yellow	-0.125603	-0.231442	-0.104639	-0.130334	-0.0846719	-0.658699	ENSG00000011347
PABPC1	PABP1_HUMAN	red	0.0931744	-0.0285111	0.0850985	0.0918245	0.303097	-0.667044	ENSG00000070756
GAPDH	G3P_HUMAN	turquoise	0.0215686	0.165388	0.331236	-0.042884	0.222362	-0.691169	ENSG00000111640
DNAJA2	DNJA2_HUMAN	darkred	-0.0556681	-0.0331326	0.00494395	-0.00472159	0.0155631	-0.88138	ENSG00000069345
PSMA1	PSA1_HUMAN	blue	-0.131266	-0.0959398	-0.134784	0.348725	-0.41955	-0.565717	ENSG00000129084
PIP5K1C	PI51C_HUMAN	darkturquoise	0.1264	-0.040826	0.253532	-0.283801	0.211119	0.713611	ENSG00000186111
WDR47	WDR47_HUMAN	brown	0.065701	-0.300314	0.0864998	0.00202618	0.250315	0.678655	ENSG00000085433
COX20	COX20_HUMAN	green	-0.0351864	0.220166	0.121936	0.0975688	0.0765593	0.399009	ENSG00000203667
ERO1A	ERO1A_HUMAN	darkgrey	-0.0744211	0.185247	-0.336422	0.313658	-0.124526	-0.508531	ENSG00000197930
BPHL	BPHL_HUMAN	blue	-0.0412099	-0.00889848	-0.186079	-0.0297551	0.0539291	0.424373	ENSG00000137274
HIST1H1E	H14_HUMAN	skyblue	-0.0115237	0.00194773	0.143058	0.198991	0.31795	-0.573066	ENSG00000168298
GAA	LYAG_HUMAN	turquoise	0.165612	0.0392729	-0.00775119	-0.00377087	-0.0676166	0.71454	ENSG00000171298
COL4A2	CO4A2_HUMAN	yellow	0.0890216	-0.0550643	0.165593	-0.120132	-0.0501386	-0.779773	ENSG00000134871
METTL7A	MET7A_HUMAN	turquoise	-0.113991	0.134044	0.284619	0.175718	0.0924071	-0.450656	ENSG00000185432
ARL3	ARL3_HUMAN	greenyellow	-0.0745781	-0.0600916	0.0867633	0.120712	0.268792	0.655462	ENSG00000138175
PRDX1	PRDX1_HUMAN	green	-0.0841781	0.244775	-0.0220954	0.0926436	-0.0841781	0.768024	ENSG00000117450
STX8	STX8_HUMAN	grey60	-0.0527744	0.311297	0.0603874	0.0489776	0.204552	0.644148	ENSG00000170310
SYNPO2	SYNP2_HUMAN	blue	0.0202883	-0.205745	-0.155804	0.0681157	0.105751	-0.42772	ENSG00000172403
HNRNPA0	ROA0_HUMAN	brown	0.0203138	0.168888	0.127679	-0.0834576	0.352699	0.834327	ENSG00000177733
HIST1H1C	H12_HUMAN	skyblue	-0.0176388	0.00229425	0.114139	0.199284	0.302799	-0.561191	ENSG00000187837
TPPP3	TPPP3_HUMAN	tan	0.209837	0.37836	0.0458631	0.136981	0.215637	0.613567	ENSG00000159713
SLC12A2	S12A2_HUMAN	tan	0.260324	0.100401	0.254095	-0.239318	0.461087	0.725708	ENSG00000064651
TTYH1	TTYH1_HUMAN	darkgrey	-0.240916	-0.126321	-0.0381164	0.288178	-0.383193	-0.599971	ENSG00000167614
GDPD1	GDPD1_HUMAN	brown	-0.0691436	0.308942	0.149814	0.0372133	0.328075	0.72454	ENSG00000153982
PYGL	PYGL_HUMAN	grey60	0.108373	0.0875757	0.317975	-0.156303	0.0731316	0.649144	ENSG00000100504
ALDH5A1	SSDH_HUMAN	grey	0.0314579	0.184956	0.129107	-0.247705	0.162631	0.542279	ENSG00000112294
NUDCD2	NUDC2_HUMAN	green	-0.0852835	0.00783013	-0.415812	0.293997	0.124049	0.395486	ENSG00000170584
OSTF1	OSTF1_HUMAN	black	0.0826103	0.0232158	-0.0548277	-0.327121	0.308532	0.697569	ENSG00000134996
TNR	TENR_HUMAN	turquoise	-0.00603506	0.0479755	0.08999	-0.0594371	-0.262525	0.572211	ENSG00000116147
MAP6D1	MA6D1_HUMAN	tan	0.19961	0.0632118	0.214084	-0.267122	0.307873	0.792986	ENSG00000180834
ATP6AP1	VAS1_HUMAN	skyblue	0.0155092	-0.0332387	-0.140509	-0.00513234	-0.197786	0.6514	ENSG00000071553
TJP1	ZO1_HUMAN	lightyellow	0.255739	0.0785193	0.313975	-0.0333993	-0.0244573	-0.663694	ENSG00000104067
GNPDA1	GNPI1_HUMAN	turquoise	0.0314028	0.0232971	0.0640174	-0.0194471	-0.149724	-0.513799	ENSG00000113552
SKP1	SKP1_HUMAN	turquoise	-0.12692	0.124605	0.0762461	0.144654	0.0232954	-0.427993	ENSG00000113558
VTA1	VTA1_HUMAN	turquoise	-0.0939814	-0.177769	-0.0764772	0.00814555	-0.124472	0.465911	ENSG00000009844
CAT	CATA_HUMAN	cyan	-0.0453698	-0.19661	-0.215009	0.176853	-0.280109	0.815941	ENSG00000121691
DBNL	DBNL_HUMAN	turquoise	-0.109019	-0.0593179	-0.131668	0.0112447	-0.0707497	0.64162	ENSG00000136279
FXYD6	FXYD6_HUMAN	midnightblue	0.114072	0.296492	0.28326	-0.0870238	0.0574066	0.812045	ENSG00000137726
NCS1	NCS1_HUMAN	turquoise	0.171054	0.147027	-0.0675649	0.211072	-0.217122	0.596188	ENSG00000107130
NIPSNAP1	NIPS1_HUMAN	blue	0.0534639	0.154404	0.132997	-0.301793	0.129205	0.305365	ENSG00000184117
CABP1	CABP1_HUMAN	turquoise	0.107314	0.171999	0.0292383	0.208472	0.0107613	0.517673	ENSG00000157782
SYNJ1	SYNJ1_HUMAN	salmon	-0.252656	-0.350651	-0.156363	0.288832	-0.050191	0.766267	ENSG00000159082
SLC12A5	S12A5_HUMAN	yellow	-0.0801127	0.145905	0.159607	-0.235193	0.173064	-0.722242	ENSG00000124140
MAT2A	METK2_HUMAN	lightyellow	-0.00586139	0.287221	0.07889	0.139911	0.193426	0.593621	ENSG00000168906
H2AFY	H2AY_HUMAN	white	-0.130657	0.337564	0.142213	0.100323	0.159762	-0.705361	ENSG00000113648
HDGFL3	HDGR3_HUMAN	turquoise	0.161115	0.0210482	-0.0380425	0.0452533	-0.0401731	0.891394	ENSG00000166503
PPT1	PPT1_HUMAN	magenta	0.134546	0.663838	0.23457	0.0345059	0.125931	0.827748	ENSG00000131238
TNKS1BP1	TB182_HUMAN	turquoise	0.00136282	-0.41915	0.0589672	0.0427661	0.0534905	0.405578	ENSG00000149115
FH	FUMH_HUMAN	yellow	-0.039119	-0.0424443	0.0490292	-0.0146299	0.140617	0.51893	ENSG00000091483
CAND1	CAND1_HUMAN	yellow	0.129424	-0.0920652	-0.0470132	0.155778	0.0104939	0.899374	ENSG00000111530
CNP	CN37_HUMAN	tan	0.215496	0.0781231	0.148636	-0.206055	0.414672	0.734633	ENSG00000173786
PSMA7	PSA7_HUMAN	blue	0.0440539	0.0444066	0.000959969	0.37953	-0.208592	-0.405368	ENSG00000101182
ADD1	ADDA_HUMAN	green	-0.231903	0.107795	0.079042	0.0544288	0.0155249	0.622611	ENSG00000087274
ARPC3	ARPC3_HUMAN	turquoise	-0.141019	-0.182456	-0.0158748	-0.0868072	0.0773921	-0.764269	ENSG00000111229
GALE	GALE_HUMAN	midnightblue	-0.00669492	-0.0929146	-0.225368	0.0175641	-0.0998152	-0.635043	ENSG00000117308
PNPO	PNPO_HUMAN	lightcyan	-0.0306875	0.195326	0.072927	-0.245591	0.119495	-0.650728	ENSG00000108439
C1QBP	C1QBP_HUMAN	turquoise	0.23721	0.243199	0.232754	-0.018749	0.210505	0.570397	ENSG00000108561
SIRPA	SHPS1_HUMAN	pink	-0.153079	-0.105184	-0.0568004	0.182979	-0.331729	0.579288	ENSG00000198053
SYT5	SYT5_HUMAN	lightgreen	0.0517028	-0.140944	0.170182	-0.0152116	0.298074	-0.781772	ENSG00000129990
PRDX2	PRDX2_HUMAN	cyan	-0.00956423	-0.00420766	-0.0560463	-0.118297	-0.239903	0.705718	ENSG00000167815
CAMSAP2	CAMP2_HUMAN	turquoise	-0.0371949	0.136599	0.0750458	-0.0711668	0.21697	-0.625074	ENSG00000118200
EEF1B2	EF1B_HUMAN	turquoise	0.0218936	0.135828	0.0548391	0.0319676	0.00230458	-0.584872	ENSG00000114942
DYNLL1	DYL1_HUMAN	midnightblue	-0.160606	0.223233	0.275559	0.236381	0.231986	0.504419	ENSG00000088986
CYFIP1	CYFP1_HUMAN	yellow	0.0597291	0.0271824	0.147861	-0.147368	0.189516	0.691853	NA
PSMD3	PSMD3_HUMAN	red	0.0107454	0.134288	0.237999	-0.0777993	0.400444	-0.388811	ENSG00000108344
DYNLRB1	DLRB1_HUMAN	grey60	-0.044347	0.0963938	0.289895	0.0254196	0.316896	0.760887	ENSG00000125971
CADPS2	A0A087X1P3_HUMAN	blue	0.00905755	-0.0981733	-0.235758	-0.0705668	0.0750482	0.632429	ENSG00000081803
DNAJB6	DNJB6_HUMAN	darkturquoise	0.111956	0.172862	0.244307	-0.0722117	0.490411	0.806807	ENSG00000105993
AGFG1	AGFG1_HUMAN	black	-0.176511	-0.126085	-0.0185263	-0.0311329	0.0330607	0.592681	ENSG00000173744
MICU3	MICU3_HUMAN	blue	-0.0304145	0.1091	-0.0393385	-0.0980682	0.104467	-0.560932	ENSG00000155970
TBCE	TBCE_HUMAN	turquoise	-0.0227385	-0.212866	-0.0230803	0.0281199	0.147111	-0.395809	NA
AP3D1	AP3D1_HUMAN	greenyellow	0.0189333	-0.296078	-0.0615368	-0.0437971	0.150064	0.785963	ENSG00000065000
APRT	APT_HUMAN	midnightblue	0.271105	0.055196	0.212666	0.13893	0.211637	0.471553	ENSG00000198931
CRYL1	CRYL1_HUMAN	magenta	0.253503	0.35836	0.0643603	0.17755	0.215832	0.646407	ENSG00000165475
FUS	FUS_HUMAN	pink	0.026336	-0.572147	0.0463621	0.00938712	-0.19752	0.426337	ENSG00000089280
KCTD16	KCD16_HUMAN	yellow	-0.0395229	-0.244101	-0.0378001	0.0666905	-0.000383717	0.631747	ENSG00000183775
ACTR1B	ACTY_HUMAN	grey60	-0.0862255	-0.215052	-0.0315198	0.184043	0.0389066	0.803947	ENSG00000115073
LZTFL1	LZTL1_HUMAN	brown	-0.216838	-0.0903398	0.093359	-0.011628	0.139615	0.32404	ENSG00000163818
SLC25A25	SCMC2_HUMAN	turquoise	-0.0844703	0.0377198	0.085925	0.0558891	0.26109	-0.329732	ENSG00000148339
PTPN11	PTN11_HUMAN	yellow	-0.143093	-0.14459	-0.145243	0.214464	-0.0417354	0.764421	ENSG00000179295
PTPRD	PTPRD_HUMAN	salmon	-0.107058	-0.253784	0.00757306	-0.0641889	0.0142744	0.396833	ENSG00000153707
BPNT1	BPNT1_HUMAN	yellow	0.0083058	0.084003	-0.0424126	0.311751	-0.203492	0.434019	ENSG00000162813
PDCD6	PDCD6_HUMAN	brown	-0.0567305	-0.0215251	0.117737	-0.0482559	0.32065	0.821257	ENSG00000249915
NBEA	NBEA_HUMAN	pink	0.167993	0.21619	0.167107	-0.469564	0.223555	-0.597305	ENSG00000172915
APOD	APOD_HUMAN	red	-0.0048468	0.212179	-0.0856402	0.210874	-0.127111	0.526779	ENSG00000189058
XPO7	XPO7_HUMAN	salmon	-0.0688563	-0.169743	-0.206232	0.260997	0.0137713	0.515673	ENSG00000130227
SPTB	SPTB1_HUMAN	cyan	-0.128195	-0.26534	-0.304561	0.131804	-0.411281	0.807852	ENSG00000070182
ILF3	ILF3_HUMAN	midnightblue	-0.0374876	0.255114	0.129713	0.13909	0.31103	0.648727	ENSG00000129351
IDH3B	IDH3B_HUMAN	purple	-0.296372	0.0489244	-0.14349	-0.190117	0.100587	-0.661966	ENSG00000101365
SRCIN1	SRCN1_HUMAN	brown	0.0818175	-0.0617935	0.149168	-0.170062	0.228228	0.904115	NA
PFKFB2	F262_HUMAN	black	0.21757	0.304296	-0.00734701	-0.0503721	0.338659	0.652877	ENSG00000123836
SLC2A3	GTR3_HUMAN	turquoise	-0.128717	-0.131328	-0.0528768	0.132572	-0.135663	-0.571816	ENSG00000059804
UBA1	UBA1_HUMAN	turquoise	-0.0748105	0.0995762	-0.282783	-0.000620734	0.0456738	-0.529765	ENSG00000130985
SCG3	SCG3_HUMAN	blue	-0.176341	-0.156579	-0.177588	0.241321	-0.287628	-0.62168	ENSG00000104112
SRP54	SRP54_HUMAN	grey	0.00834964	0.0588908	-0.00145352	0.00116106	-0.182387	-0.256006	ENSG00000100883
SARS2	SYSM_HUMAN	blue	0.0695666	0.0411037	-0.0861761	-0.169968	0.114835	0.69204	ENSG00000104835
ATP2B4	H7BY13_HUMAN	turquoise	-0.0281056	-0.0406257	0.107105	-0.0485772	0.24142	-0.534464	ENSG00000058668
GRIA3	GRIA3_HUMAN	greenyellow	0.0428967	-0.0893541	0.149738	-0.15581	0.0321725	-0.486555	ENSG00000125675
DGKB	DGKB_HUMAN	turquoise	0.13024	0.00753945	0.115069	-0.338311	0.160262	-0.623404	ENSG00000136267
ARL8B	ARL8B_HUMAN	black	-0.0344582	0.1777	0.225039	-0.322081	0.342121	0.744774	ENSG00000134108
RPN1	RPN1_HUMAN	yellow	0.0730243	-0.035944	-0.0394267	0.170504	0.0557824	0.829618	ENSG00000163902
CAMKV	E7ETR1_HUMAN	green	-0.103444	-0.0270285	-0.0408006	0.0958799	-0.263312	0.681311	ENSG00000164076
RAB3D	RAB3D_HUMAN	lightyellow	-0.102066	-0.0138025	0.0378753	0.161724	0.201277	0.837375	ENSG00000105514
AGPAT1	PLCA_HUMAN	turquoise	-0.00658504	-0.0676422	-0.374666	0.194037	-0.249421	0.730261	ENSG00000204310
PFDN6	PFD6_HUMAN	lightcyan	0.189968	0.289972	0.12957	0.0935458	0.00192373	-0.698969	ENSG00000204220
NOVA1	NOVA1_HUMAN	darkorange	0.0345203	0.288981	0.254229	0.088176	0.377887	-0.746856	ENSG00000139910
ACAT1	THIL_HUMAN	darkgreen	0.173043	-0.134371	-0.141696	0.324931	-0.0549142	0.618918	ENSG00000075239
TBCB	TBCB_HUMAN	lightcyan	-0.0448735	-0.0464553	-0.164845	0.150149	0.0431476	0.590957	ENSG00000105254
ARF3	ARF3_HUMAN	cyan	-0.131943	-0.00178751	-0.0185527	-0.0062643	-0.29216	0.433322	ENSG00000134287
GNL1	GNL1_HUMAN	blue	0.0537198	0.135875	0.140388	-0.12059	0.360175	0.858633	ENSG00000204590
MGST3	MGST3_HUMAN	pink	0.0799016	0.239887	-0.017357	-0.116034	0.177701	-0.466711	ENSG00000143198
FGF1	FGF1_HUMAN	grey	0.0965182	-0.0563113	-0.108126	-0.0480019	0.123957	0.0142028	ENSG00000113578
COL18A1	COIA1_HUMAN	royalblue	0.0676004	0.0351158	-0.0805757	0.0282863	-0.337823	0.773279	ENSG00000182871
NCL	NUCL_HUMAN	salmon	0.0340934	0.388794	0.0932735	-0.0403579	0.283916	-0.757756	ENSG00000115053
PPP2R1A	2AAA_HUMAN	blue	-0.198848	-0.187814	-0.127984	-0.00108052	0.0731395	0.73334	ENSG00000105568
GRM2	GRM2_HUMAN	yellow	0.0482853	-0.211132	0.0550266	0.272063	-0.104158	0.748285	ENSG00000164082
PFDN2	PFD2_HUMAN	turquoise	-0.184343	0.287085	-0.137449	-0.0399399	-0.283654	-0.450992	ENSG00000143256
PCP4	PCP4_HUMAN	royalblue	-0.156939	0.0402759	0.0568314	-0.156785	0.170347	-0.653659	ENSG00000183036
LGALSL	LEGL_HUMAN	magenta	-0.0089993	0.527248	0.240788	-0.0866649	0.241901	0.718604	ENSG00000119862
KYAT3	KAT3_HUMAN	blue	-0.183159	0.182174	0.0159475	-0.221363	-0.102152	0.538983	ENSG00000137944
PDE2A	PDE2A_HUMAN	green	-0.0705718	-0.354009	-0.0873517	0.170036	-0.119683	-0.645629	ENSG00000186642
LRRC8A	LRC8A_HUMAN	purple	0.0205891	0.0830519	0.0487227	0.0789487	0.0205891	0.521866	ENSG00000136802
DNAJA3	DNJA3_HUMAN	brown	-0.00657275	0.17555	0.351846	-0.118413	0.422352	0.862523	ENSG00000103423
SNX5	SNX5_HUMAN	grey	-0.130446	0.376346	0.218836	-0.138005	-0.0952465	0.109238	ENSG00000089006
B4GAT1	B4GA1_HUMAN	brown	0.0725373	0.362265	0.000816316	0.224058	0.0255608	-0.405702	ENSG00000174684
NFS1	NFS1_HUMAN	blue	-0.217047	0.0266805	-0.0249895	0.0211141	0.0877151	0.732992	ENSG00000244005
ALDH3A2	AL3A2_HUMAN	green	0.11872	0.306556	0.257665	0.110632	-0.0218539	0.444386	ENSG00000072210
RAB1B	RAB1B_HUMAN	turquoise	0.19173	-0.0857625	-0.0955169	-0.116329	-0.229141	0.697809	ENSG00000174903
ALDH1L2	AL1L2_HUMAN	grey	-0.0357282	0.00535979	0.333882	0.170862	-0.00861304	-0.0385541	ENSG00000136010
EXOC8	EXOC8_HUMAN	brown	-0.211847	-0.0595413	0.295638	-0.16088	0.0913796	0.407747	ENSG00000116903
RUFY3	RUFY3_HUMAN	black	0.110165	0.0253075	0.118039	-0.131702	0.30444	0.849585	ENSG00000018189
PGRMC2	PGRC2_HUMAN	blue	-0.0525288	-0.0661643	-0.0531402	-0.226222	-0.0303885	-0.324251	ENSG00000164040
PAICS	PUR6_HUMAN	magenta	0.0892617	0.517964	0.103302	-0.221398	0.198693	0.896162	ENSG00000128050
SARNP	SARNP_HUMAN	darkorange	0.0729495	0.328732	0.28556	-0.198388	0.344641	-0.740564	ENSG00000205323
GLTP	GLTP_HUMAN	tan	0.205885	0.12692	0.0862097	-0.122309	0.205885	0.447321	ENSG00000139433
RAB5B	RAB5B_HUMAN	blue	-0.0311018	-0.0414486	-0.0999577	0.302393	0.0169646	-0.532945	ENSG00000111540
GOLGA3	GOGA3_HUMAN	turquoise	0.0211298	0.156331	-0.0461778	-0.16454	0.105942	0.355292	ENSG00000090615
HNRNPDL	HNRDL_HUMAN	turquoise	-0.00554277	0.20375	0.0453458	0.0109417	0.141687	0.713305	ENSG00000152795
PCLO	PCLO_HUMAN	turquoise	-0.270411	-0.299235	-0.189234	0.238526	-0.0782025	-0.357611	ENSG00000186472
TMX4	TMX4_HUMAN	brown	-0.00696252	0.129894	-0.0468094	-0.434111	0.123859	0.416466	ENSG00000125827
RGS7	RGS7_HUMAN	midnightblue	0.0719942	-0.14996	0.0931535	-0.133746	0.219706	0.793946	ENSG00000182901
WDR7	WDR7_HUMAN	black	-0.0157358	-0.0882805	0.111533	-0.302928	0.240627	0.633965	ENSG00000091157
PSMA2	PSA2_HUMAN	blue	-0.0788672	0.116566	0.0090201	-0.0867147	-0.306245	-0.519859	ENSG00000106588
NECAB2	NECA2_HUMAN	darkorange	-0.110277	-0.284558	-0.222502	0.299916	-0.229806	0.808961	ENSG00000103154
TRAPPC4	TPPC4_HUMAN	lightcyan	0.21131	-0.0342697	0.091829	-0.233001	0.325671	-0.470614	ENSG00000196655
FAM3C	FAM3C_HUMAN	green	0.249903	0.0260244	-0.292763	0.118728	0.117658	0.489384	ENSG00000196937
CTNNB1	CTNB1_HUMAN	lightcyan	-0.116141	-0.0795233	-0.0177517	0.0571057	0.0853278	0.82938	ENSG00000168036
SRP68	SRP68_HUMAN	grey	0.0987384	-0.031573	0.0833648	-0.0572052	-0.517043	0.0071552	ENSG00000167881
TAOK1	TAOK1_HUMAN	midnightblue	-0.137125	0.12343	-0.0603719	0.0450001	0.237139	0.703582	ENSG00000160551
C3	CO3_HUMAN	cyan	-0.11343	-0.0385383	-0.276088	0.2189	-0.249972	0.892108	ENSG00000125730
TTPAL	TTPAL_HUMAN	yellow	-0.0862791	-0.336641	-0.0627605	0.00207239	-0.00603167	0.647381	ENSG00000124120
EIF6	IF6_HUMAN	blue	0.0591097	-0.117464	-0.0664546	-0.284657	0.0957836	-0.398351	ENSG00000242372
CLIC1	CLIC1_HUMAN	cyan	0.166814	0.130076	-0.27289	0.351517	-0.128752	0.596395	ENSG00000206394
NEFL	NFL_HUMAN	salmon	0.200446	0.123031	0.117443	-0.165235	0.430588	-0.75905	NA
ROCK2	ROCK2_HUMAN	black	-0.146937	-0.0338265	-0.37059	0.168812	-0.191279	-0.603207	ENSG00000134318
RDH14	RDH14_HUMAN	grey60	0.175381	-0.225206	-0.0346094	-0.0847323	0.0168387	0.681843	ENSG00000240857
ANXA7	ANXA7_HUMAN	yellow	-0.132067	0.187249	0.319553	-0.129942	0.477923	-0.783228	ENSG00000138279
AMER2	AMER2_HUMAN	purple	0.0590648	0.00204839	0.109582	-0.142296	-0.0330144	-0.743577	ENSG00000165566
MARS	SYMC_HUMAN	turquoise	-0.00916169	-0.0269698	-0.130683	0.0422961	0.24393	-0.554816	ENSG00000166986
STK32C	ST32C_HUMAN	blue	-0.180787	0.189042	-0.0645261	-0.15206	0.0576839	0.334005	ENSG00000165752
NNT	NNTM_HUMAN	green	0.111793	-0.131481	0.0903864	-0.0824162	0.111793	-0.748637	ENSG00000112992
BCL2L13	B2L13_HUMAN	darkorange	-0.021378	0.410844	0.0688627	-0.291001	0.286983	-0.683907	ENSG00000099968
KIFAP3	KIFA3_HUMAN	lightcyan	0.158349	-0.368832	0.117337	-0.118531	0.158349	0.626825	ENSG00000075945
NUDCD3	NUDC3_HUMAN	royalblue	-0.16383	-0.171971	0.0987498	-0.0936719	0.1433	-0.597767	ENSG00000015676
AKR1B1	ALDR_HUMAN	darkgrey	-0.130046	-0.0255942	-0.215537	0.072079	-0.232082	-0.781831	ENSG00000085662
SYNE1	SYNE1_HUMAN	brown	-0.129787	-0.0253061	0.0579508	-0.10128	0.177722	0.874852	ENSG00000131018
TRAPPC3	TPPC3_HUMAN	turquoise	0.0960915	-0.0182284	-0.005019	-0.0277068	-0.0723918	0.60689	ENSG00000054116
ATP5L	ATP5L_HUMAN	turquoise	-0.0169281	0.0228777	0.175029	-0.00540033	0.11388	-0.842691	NA
UFD1	UFD1_HUMAN	greenyellow	-0.12093	-0.21183	-0.321154	0.201722	0.0050528	0.362868	ENSG00000070010
ACTB	A0A2R8YFE2_HUMAN	turquoise	0.0851068	-0.134102	-0.143186	0.121368	-0.276597	0.698126	ENSG00000075624
C4A	CO4A_HUMAN	cyan	-0.0871571	0.018328	-0.244542	0.070441	-0.280769	0.778495	ENSG00000206340
S100A1	S10A1_HUMAN	magenta	0.134282	0.247925	0.184782	-0.0959436	0.282445	0.630612	ENSG00000160678
RAB15	RAB15_HUMAN	lightyellow	-0.141563	-0.242174	-0.091712	0.172413	0.082844	0.535619	ENSG00000139998
ALDH9A1	AL9A1_HUMAN	blue	0.239976	0.101043	-0.0872166	0.254899	-0.137277	-0.636606	ENSG00000143149
PDXK	PDXK_HUMAN	blue	0.0565222	0.0498207	0.0438573	-0.116059	0.367792	0.860477	ENSG00000160209
APP	A4_HUMAN	magenta	-0.0809442	0.355703	0.188442	-0.223398	0.163946	0.446868	ENSG00000142192
PFN1	PROF1_HUMAN	darkred	0.10592	0.04385	0.0100716	0.107259	0.0126226	0.782279	ENSG00000108518
RAB7A	RAB7A_HUMAN	lightyellow	-0.00469106	0.118748	0.213223	0.271689	0.0218916	0.784129	ENSG00000075785
IGKV1D-33	KVD33_HUMAN	cyan	0.100441	-0.243247	-0.349638	0.235445	-0.448468	0.816116	ENSG00000239975
ATP9A	ATP9A_HUMAN	grey60	0.0361038	-0.0557706	-0.00687513	0.117102	0.127816	0.839968	ENSG00000054793
PPP6R2	PP6R2_HUMAN	turquoise	0.137926	0.0846952	0.0461186	-0.112957	0.0748955	0.763211	ENSG00000100239
CNTN2	CNTN2_HUMAN	tan	0.275441	0.274629	0.180989	-0.120605	0.236997	0.725144	ENSG00000184144
FIBP	FIBP_HUMAN	pink	0.134587	0.0428108	0.149408	-0.134379	0.301144	-0.631683	ENSG00000172500
NOP58	NOP58_HUMAN	grey	-0.171301	0.100274	0.0830384	0.244493	0.329218	-0.301816	ENSG00000055044
SACM1L	SAC1_HUMAN	greenyellow	-0.00883475	-0.00320771	0.0855305	0.0790218	0.271066	0.894934	ENSG00000211456
NAGK	NAGK_HUMAN	turquoise	-0.028677	-0.0162363	0.0184413	-0.0766966	0.0955899	-0.581147	ENSG00000124357
LIN7A	LIN7A_HUMAN	purple	-0.107587	-0.141452	0.0318719	-0.0670355	-0.176461	-0.790719	ENSG00000111052
ELMO1	ELMO1_HUMAN	darkorange	0.0284311	0.362981	0.109286	-0.376454	0.319753	-0.709721	ENSG00000155849
FAF2	FAF2_HUMAN	blue	0.0921607	-0.0219668	0.0908917	-0.102014	0.273435	0.794765	ENSG00000113194
MRPL49	RM49_HUMAN	grey	0.231432	-0.0115874	0.0761419	-0.447233	0.0108146	-0.0920966	ENSG00000149792
UBXN6	UBXN6_HUMAN	turquoise	0.090729	-0.3487	0.0990634	-0.160117	-0.0516458	0.523194	ENSG00000167671
IGHG3	IGHG3_HUMAN	cyan	-0.12053	-0.140277	-0.146001	0.33294	-0.501776	0.687031	ENSG00000211897
RHEB	RHEB_HUMAN	turquoise	0.0731737	-0.165311	-0.0717865	-0.136959	-0.107512	0.646741	ENSG00000106615
PSPC1	PSPC1_HUMAN	turquoise	0.0677623	0.0723805	-0.0957885	-0.086249	0.0202588	0.659777	ENSG00000121390
CSDE1	CSDE1_HUMAN	black	0.06062	-0.106195	-0.117134	-0.0583557	0.299028	0.686917	ENSG00000009307
SRP14	SRP14_HUMAN	blue	0.109084	0.0651535	0.211427	-0.25282	0.368305	0.674314	ENSG00000140319
MVP	MVP_HUMAN	tan	0.139156	0.503043	0.0149428	0.132653	0.367564	0.599473	ENSG00000013364
CHMP2A	CHM2A_HUMAN	darkred	-0.175206	-0.145212	-0.0426106	-0.100326	0.113036	-0.652749	ENSG00000130724
NAP1L4	NP1L4_HUMAN	grey	0.227075	-0.0601288	-0.216068	0.0840285	-0.0770679	0.400127	ENSG00000205531
SNCG	SYUG_HUMAN	turquoise	-0.0187724	0.166323	0.0520606	0.182627	4.06699e-16	0.544846	ENSG00000173267
AKT3	AKT3_HUMAN	greenyellow	-0.0367233	-0.133181	0.00341762	-0.105264	0.165513	0.392544	ENSG00000117020
RPTOR	RPTOR_HUMAN	black	0.117923	-0.0181862	0.130786	-0.0467841	0.307716	0.698832	ENSG00000141564
RCN1	RCN1_HUMAN	black	-0.148425	0.138314	-0.168749	0.0599434	-0.273272	-0.519314	ENSG00000049449
INPP4A	INP4A_HUMAN	blue	0.0519325	-0.0575454	-0.127849	-0.146613	0.177061	0.684494	ENSG00000040933
TGOLN2	TGON2_HUMAN	turquoise	0.135191	-0.113857	-0.0506741	0.0964537	-0.149952	0.945531	ENSG00000152291
NSFL1C	NSF1C_HUMAN	turquoise	0.14337	-0.12384	-0.0935645	0.171928	-0.311254	0.55862	ENSG00000088833
CLU	CLUS_HUMAN	green	0.0973313	0.392265	0.0948644	-0.0374526	0.105442	0.564008	ENSG00000120885
NIT2	NIT2_HUMAN	grey60	0.0954337	-0.00453401	-0.0276168	0.0562171	-0.198139	0.58822	ENSG00000114021
EIF3A	EIF3A_HUMAN	lightyellow	0.104167	0.0688597	-0.00653119	0.0447888	0.302083	0.719372	ENSG00000107581
PSMB3	PSB3_HUMAN	turquoise	0.137313	0.138486	0.0880632	0.195833	-0.138704	0.565404	NA
IGHA1	IGHA1_HUMAN	cyan	0.132857	-0.0987532	-0.295849	0.153637	-0.312962	0.760796	ENSG00000211895
VPS52	VPS52_HUMAN	greenyellow	0.00839225	-0.154646	0.133661	0.0996716	0.161629	0.723838	ENSG00000206286
TWF2	TWF2_HUMAN	blue	0.0711708	-0.0697705	0.096489	-0.0141433	-0.0693341	0.657671	ENSG00000247596
PRMT1	ANM1_HUMAN	tan	-0.215174	-0.16405	-0.549491	0.0193784	-0.177169	-0.486327	ENSG00000126457
PGRMC1	PGRC1_HUMAN	white	0.105476	-0.10688	-0.20492	0.0410177	-0.412905	0.681159	ENSG00000101856
HBB	HBB_HUMAN	cyan	-0.000479459	-0.142927	-0.271635	0.212866	-0.130892	0.828473	ENSG00000244734
CTNND1	CTND1_HUMAN	greenyellow	-0.134866	-0.025915	0.0598772	-0.00357174	0.223772	0.786271	ENSG00000198561
TM9SF2	TM9S2_HUMAN	turquoise	0.100833	-0.186357	-0.169075	0.0325592	-0.0189336	-0.513948	ENSG00000125304
ZPR1	ZPR1_HUMAN	purple	0.0946138	-0.254527	-0.227903	-0.023266	0.143241	0.35332	ENSG00000109917
MTPN	MTPN_HUMAN	lightyellow	0.0719264	0.0388028	-0.129334	0.154887	-0.210886	0.778724	ENSG00000105887
RPL10A	RL10A_HUMAN	blue	-0.119348	0.202452	0.138803	0.265828	0.118525	-0.513291	ENSG00000198755
CAP1	CAP1_HUMAN	cyan	0.0670671	-0.31772	-0.160069	0.284847	-0.197313	0.426387	ENSG00000131236
RASAL1	RASL1_HUMAN	salmon	-0.0546573	-0.390917	-0.208386	0.114202	-0.223104	0.834528	ENSG00000111344
KNG1	KNG1_HUMAN	cyan	0.163518	-0.147559	-0.247179	0.131431	-0.367386	0.852777	ENSG00000113889
CSRP1	CSRP1_HUMAN	lightyellow	0.270443	0.0284861	0.0395023	-0.258317	-0.269509	-0.524503	ENSG00000159176
SF3B3	SF3B3_HUMAN	turquoise	0.10984	0.195549	0.224162	-0.0818121	0.117923	-0.580225	ENSG00000189091
UBA5	UBA5_HUMAN	purple	-0.0707943	0.0543886	0.0852222	0.0569543	0.00735525	-0.731726	ENSG00000081307
RCN2	RCN2_HUMAN	magenta	0.0375474	0.410734	0.0996552	0.0968549	-0.0773477	0.491663	ENSG00000117906
CACYBP	CYBP_HUMAN	darkgreen	-0.110198	0.325782	0.257121	-0.123215	0.374989	-0.669747	ENSG00000116161
TPM2	A7XZE4_HUMAN	royalblue	0.148148	-0.137007	-0.29156	0.0129184	-0.268425	0.768548	ENSG00000198467
L1CAM	L1CAM_HUMAN	turquoise	0.110635	-0.177908	-0.248449	0.315638	-0.164335	0.480047	ENSG00000198910
HDLBP	VIGLN_HUMAN	green	0.0487564	0.257812	-0.148804	0.173303	-0.0865674	0.473004	ENSG00000115677
SLC4A1	B3AT_HUMAN	cyan	-0.0380819	-0.176784	-0.273631	0.0817732	-0.137851	0.848483	ENSG00000004939
HSPA9	GRP75_HUMAN	magenta	0.218712	0.406674	0.362792	-0.0139956	0.218712	0.704549	ENSG00000113013
SCCPDH	SCPDL_HUMAN	turquoise	0.02837	0.0256091	0.0707436	0.00457113	0.241691	-0.799546	ENSG00000143653
MAP2	MTAP2_HUMAN	yellow	-0.0869192	-0.293639	-0.0153394	-0.118193	0.0250222	-0.703799	ENSG00000078018
TPR	TPR_HUMAN	turquoise	-0.0309278	0.164477	-0.0550958	0.224414	-0.105075	-0.437884	ENSG00000047410
PPA2	IPYR2_HUMAN	darkgreen	-0.0482385	0.302084	0.117735	-0.332027	0.0689121	-0.67775	ENSG00000138777
CKAP4	CKAP4_HUMAN	purple	0.160698	-0.0484951	-0.0213042	0.0899234	-0.365186	0.54576	ENSG00000136026
NME1-NME2	Q32Q12_HUMAN	turquoise	-0.105101	0.141343	-0.0599059	-0.334064	0.0369392	-0.469979	ENSG00000011052
TMLHE	TMLH_HUMAN	turquoise	-0.0238805	-0.048513	-0.280119	0.0229648	-0.197867	0.34048	ENSG00000185973
UBB	UBB_HUMAN	green	-0.136924	0.339336	0.204981	0.0637452	0.0580074	0.66	ENSG00000170315
RGN	RGN_HUMAN	blue	0.183332	0.101371	-0.00561184	0.0550313	-0.255753	-0.449461	ENSG00000130988
CARS	SYCC_HUMAN	yellow	-0.0973027	-0.180658	0.0636154	0.147013	-0.0324342	0.756461	ENSG00000110619
MFSD6	H7C0X2_HUMAN	grey	0.0480159	0.0181057	-0.205078	0.152052	-0.0311541	-0.401241	ENSG00000151690
ANXA11	ANX11_HUMAN	yellow	-0.11738	0.175602	0.259907	-0.140301	0.424281	-0.820116	ENSG00000122359
NQO1	NQO1_HUMAN	black	-0.067523	0.239124	0.010225	0.122817	0.0389402	-0.462224	ENSG00000181019
EHD3	EHD3_HUMAN	blue	0.0814223	0.0164048	0.145985	-0.132225	0.257191	0.898075	ENSG00000013016
LTA4H	LKHA4_HUMAN	blue	0.126799	0.15464	0.111112	0.120869	-0.0939537	-0.682581	ENSG00000111144
NRN1	NRN1_HUMAN	turquoise	-0.0724473	0.0996913	0.0707644	-0.0127484	0.0653699	0.783718	ENSG00000124785
SUCLA2	SUCB1_HUMAN	blue	-0.0547134	0.0206642	-0.0082686	-0.178739	0.0548449	0.857823	ENSG00000136143
LMNB2	LMNB2_HUMAN	orange	0.121207	0.146468	-0.0549053	0.150083	-0.152898	0.846074	ENSG00000176619
RPS14	RS14_HUMAN	pink	-0.0197117	-0.368626	-0.203551	0.362256	-0.178443	0.640513	ENSG00000164587
PPM1H	PPM1H_HUMAN	turquoise	0.0696125	0.0700117	0.106375	-0.0947976	-0.226241	0.683469	ENSG00000111110
RPL12	RL12_HUMAN	turquoise	0.0437883	0.0864585	0.115662	0.123872	0.0517075	0.696248	ENSG00000197958
DLAT	ODP2_HUMAN	blue	-0.136474	0.0589591	-0.0691966	0.147344	0.0408552	0.371342	ENSG00000150768
CAV1	CAV1_HUMAN	royalblue	-0.00125344	-0.0916053	-0.142049	-0.216684	-0.345233	0.566348	ENSG00000105974
SLC25A13	CMC2_HUMAN	pink	0.193913	0.117562	0.187448	-0.180919	0.31315	-0.696731	ENSG00000004864
IDH3G	IDH3G_HUMAN	blue	-0.0547893	0.102893	0.0306879	-0.225478	0.238109	0.806712	ENSG00000067829
RNPEP	AMPB_HUMAN	grey60	0.167493	0.118273	-0.0240986	0.047713	0.0125836	0.771095	ENSG00000176393
MICAL3	MICA3_HUMAN	darkorange	-0.186356	-0.203357	-0.323798	0.235813	-0.209425	0.351099	ENSG00000243156
HPX	HEMO_HUMAN	cyan	-0.109453	-0.108146	-0.198828	0.19441	-0.418746	0.908787	ENSG00000110169
PPP3R1	CANB1_HUMAN	turquoise	0.161124	-0.12837	-0.149593	0.113654	-0.237446	0.831298	ENSG00000221823
HEBP1	HEBP1_HUMAN	brown	0.0433735	0.0452466	-0.237373	0.086756	-0.0837558	-0.459038	ENSG00000013583
SERINC1	SERC1_HUMAN	grey	-0.102463	0.227563	0.112172	0.283113	0.0457813	0.123623	ENSG00000111897
RALGAPA1	RGPA1_HUMAN	greenyellow	0.0059106	-0.081463	0.00574526	0.0446993	0.291892	0.771095	ENSG00000174373
TCP1	TCPA_HUMAN	grey	-0.0367775	-0.0634956	0.0997949	0.428584	0.289423	0.334691	ENSG00000120438
CUL2	CUL2_HUMAN	yellow	0.0124225	-0.0941068	-0.156163	-0.11379	0.0828165	0.648346	ENSG00000108094
ATL1	ATLA1_HUMAN	magenta	-0.0487118	-0.310121	-0.265266	0.0508316	0.00471405	-0.747386	ENSG00000198513
OPA1	OPA1_HUMAN	lightyellow	0.118769	-0.230902	0.085179	0.152216	-0.12746	0.685938	ENSG00000198836
RPL8	RL8_HUMAN	darkgreen	-0.178113	-0.293258	-0.163373	0.162872	-0.313692	0.822732	ENSG00000161016
ADAM10	ADA10_HUMAN	magenta	0.00822172	0.447005	0.0554595	0.0213641	0.147991	0.547211	ENSG00000137845
APOO	MIC26_HUMAN	turquoise	-0.122175	0.0232503	0.127636	-0.0277145	-0.0969997	-0.629075	ENSG00000184831
MAP7D1	MA7D1_HUMAN	darkorange	-0.028278	-0.465606	-0.176453	-0.0646138	-0.251053	0.524222	ENSG00000116871
BSG	BASI_HUMAN	pink	-0.0976079	-0.310997	-0.184508	0.206621	-0.508334	0.702491	ENSG00000172270
RAB6A	RAB6A_HUMAN	lightgreen	0.00754156	-0.0465128	-0.125233	0.0648611	-0.210409	0.73536	ENSG00000175582
CFL2	COF2_HUMAN	magenta	0.143292	0.191663	0.089865	0.0327368	0.329479	0.729307	ENSG00000165410
TUBB2A	TBB2A_HUMAN	lightcyan	-0.14503	-0.343803	0.0118524	0.0492799	4.1251e-16	0.823355	ENSG00000137267
GOT1	AATC_HUMAN	turquoise	-0.0401982	-0.0792615	-0.124175	0.0501814	-0.138999	0.833115	ENSG00000120053
PA2G4	PA2G4_HUMAN	blue	-0.0143202	0.0345559	0.0322212	0.26213	-0.0989964	-0.450335	ENSG00000170515
NCKAP1	NCKP1_HUMAN	salmon	0.0261493	-0.292406	-0.248639	0.249992	-0.212384	0.862171	ENSG00000061676
HK1	HXK1_HUMAN	grey	-0.0905673	-0.069462	0.0214348	0.141795	0.349331	0.22623	ENSG00000156515
RPL4	RL4_HUMAN	purple	0.0720906	-0.111633	-0.148985	0.154083	-0.0716879	0.867024	ENSG00000174444
DLGAP4	DLGP4_HUMAN	yellow	-0.0953763	-0.149948	0.17452	-0.154664	0.133204	-0.854792	ENSG00000080845
MARK2	MARK2_HUMAN	grey	-0.17132	-0.110498	0.079251	0.00547342	-0.0600165	-0.163816	ENSG00000072518
RPL24	RL24_HUMAN	blue	0.102561	-0.260677	-0.0964135	0.231489	-0.207676	0.465591	ENSG00000114391
NCEH1	NCEH1_HUMAN	salmon	-0.0739165	-0.308401	-0.226476	0.29172	-0.16227	0.776375	ENSG00000144959
ATAT1	ATAT_HUMAN	yellow	-0.230048	-0.0575088	0.0788442	-0.197374	0.107378	-0.712649	ENSG00000137343
IGLC2	IGLC2_HUMAN	cyan	-0.0461709	-0.167014	-0.394696	0.228937	-0.406993	0.836583	ENSG00000211677
SCAMP3	SCAM3_HUMAN	lightcyan	-0.125885	-0.328144	0.0221923	-0.226144	-0.000434087	0.551494	ENSG00000116521
PRKAR1B	KAP1_HUMAN	darkturquoise	0.0840451	0.0596787	0.179611	0.0417344	0.218374	0.805415	ENSG00000188191
ATP1A2	AT1A2_HUMAN	lightyellow	-0.222489	-0.0686301	-0.100321	0.378384	-0.0864346	0.768972	ENSG00000018625
LCP1	PLSL_HUMAN	cyan	0.0243829	0.0593162	-0.127157	0.417401	-0.309699	0.581763	ENSG00000136167
S100A9	S10A9_HUMAN	lightgreen	0.136852	-0.189621	0.00404354	0.187125	0.244628	-0.655399	ENSG00000163220
TRIO	TRIO_HUMAN	brown	0.0210045	-0.0991746	0.131333	-0.228015	0.352935	0.916271	ENSG00000038382
RAP2B	RAP2B_HUMAN	yellow	0.00944384	-0.0333098	0.135353	-0.231437	0.103095	0.579126	ENSG00000181467
FKBP3	FKBP3_HUMAN	darkgrey	-0.263028	-0.129682	-0.0682504	0.237932	-0.241986	-0.630662	ENSG00000100442
GPX4	GPX4_HUMAN	darkgreen	0.0419955	0.316369	-0.053514	-0.017413	0.137766	-0.627255	ENSG00000167468
STAT1	STAT1_HUMAN	darkturquoise	0.0473939	0.365921	0.239062	-0.0743371	0.243807	0.71635	ENSG00000115415
DHRS11	DHR11_HUMAN	turquoise	0.104679	0.0242144	-0.171406	0.212738	-0.112564	-0.413038	NA
EEF1A1	EF1A1_HUMAN	blue	0.0827366	0.081323	0.241987	-0.277182	0.215898	0.578911	ENSG00000156508
TOMM70	TOM70_HUMAN	turquoise	-0.0550278	0.0788063	-0.0380566	-0.0267118	-0.305601	0.620449	ENSG00000154174
CPE	CBPE_HUMAN	brown	0.0755825	0.131897	-0.121196	0.0022689	-0.33805	-0.466063	ENSG00000109472
HBA1	HBA_HUMAN	cyan	0.0288162	-0.234301	-0.257975	0.203992	-0.18067	0.860877	ENSG00000206172
ITGAV	ITAV_HUMAN	grey60	0.0521889	0.360746	0.163596	-0.0287045	-0.0990403	0.581162	ENSG00000138448
PPA1	IPYR_HUMAN	turquoise	-0.0100529	0.16883	0.227175	-0.191612	0.139484	-0.648107	ENSG00000180817
LRRC59	LRC59_HUMAN	turquoise	-0.101218	0.145847	0.189265	0.0458985	0.057268	-0.504794	ENSG00000108829
FECH	HEMH_HUMAN	turquoise	-0.0313665	-0.17791	0.0685671	-0.119266	-0.300912	0.470796	ENSG00000066926
BAG6	BAG6_HUMAN	darkred	0.156405	0.00342906	-0.0636121	-0.273966	0.0738877	-0.693214	ENSG00000096155
PAFAH1B2	PA1B2_HUMAN	red	0.136491	0.0819758	-0.0501141	-0.239673	0.255718	-0.594211	ENSG00000168092
GDI1	GDIA_HUMAN	darkred	-0.0540586	-0.126949	-0.162414	0.160155	-0.0540586	0.710309	ENSG00000203879
RAB4B	RAB4B_HUMAN	lightcyan	0.00446008	0.20463	-0.118833	0.308063	0.231924	-0.661258	ENSG00000167578
EIF4E	IF4E_HUMAN	turquoise	0.00904817	-0.0623054	-0.34999	0.107168	-0.0452408	0.323557	ENSG00000151247
CISD1	CISD1_HUMAN	white	-0.0789252	0.224413	0.20393	-0.0398712	0.129788	-0.655293	ENSG00000122873
PIK3R4	PI3R4_HUMAN	greenyellow	0.0969723	-0.038651	0.0819147	-0.0852692	0.394248	0.880351	ENSG00000196455
PRDX3	PRDX3_HUMAN	orange	0.148087	0.209089	0.278741	-0.263095	0.012007	0.524448	ENSG00000165672
FBXO41	FBX41_HUMAN	brown	0.0179053	-0.208142	0.0755633	-0.501102	0.0373345	0.590165	ENSG00000163013
ERP44	ERP44_HUMAN	lightcyan	-0.0513647	0.233547	0.0457267	0.119358	0.161936	-0.742752	ENSG00000023318
VPS45	VPS45_HUMAN	blue	0.112592	-0.105305	0.0304313	-0.25401	0.198617	0.5533	ENSG00000136631
BCS1L	BCS1_HUMAN	brown	-0.0215943	0.0404789	-0.0199621	-0.225915	-0.00719811	-0.450535	ENSG00000074582
2024-09-03	SEPT3_HUMAN	yellow	0.0129078	-0.380887	-0.0398949	0.178408	-0.270526	0.723283	NA
TXNDC12	TXD12_HUMAN	blue	0.106071	0.156016	-0.100504	0.334227	-0.0960823	-0.416895	ENSG00000117862
RAB27B	RB27B_HUMAN	cyan	-0.00139303	-0.215956	-0.175491	0.0293848	-0.332934	0.65016	ENSG00000041353
FAM49A	FA49A_HUMAN	blue	-0.161567	0.0378536	-0.0922201	-0.207622	-0.00176255	0.638497	ENSG00000197872
COPS4	CSN4_HUMAN	salmon	-0.043544	-0.0431125	-0.295212	0.238706	-0.223604	0.563391	ENSG00000138663
PCDH1	PCDH1_HUMAN	yellow	0.0570924	0.00292004	0.0468259	0.129098	-0.438743	0.364688	ENSG00000156453
KIF5B	KINH_HUMAN	lightgreen	0.0562067	0.235133	0.0289765	0.242587	-0.15354	0.575458	ENSG00000170759
GSS	GSHB_HUMAN	grey	0.136481	0.141917	0.0036067	0.0832654	0.12809	0.492586	ENSG00000100983
PCYOX1	PCYOX_HUMAN	brown	0.0624608	0.275796	-0.000261957	0.101776	-0.0529559	-0.57398	ENSG00000116005
ATP5O	ATPO_HUMAN	turquoise	-0.122568	0.0784505	0.176877	0.0693312	0.219015	-0.741085	NA
DDRGK1	DDRGK_HUMAN	yellow	0.13913	0.166417	0.100576	-0.227878	0.194619	-0.477667	ENSG00000198171
ARPC4	ARPC4_HUMAN	purple	0.0174624	-0.191949	0.162924	0.156802	-0.0567527	0.841166	ENSG00000241553
MAP2K6	MP2K6_HUMAN	turquoise	-0.0752531	-0.162723	-0.063928	0.154437	0.0618151	-0.499359	ENSG00000108984
PGLS	6PGL_HUMAN	yellow	0.179063	0.195656	0.0215906	0.108376	-0.16883	0.633928	ENSG00000130313
BCAS1	G3XAF7_HUMAN	orange	0.0927707	0.0936313	-0.00282144	0.094566	0.0258847	0.520026	ENSG00000064787
RAB3B	RAB3B_HUMAN	greenyellow	-0.0781126	-0.0923591	-0.155228	-0.0599139	-0.273592	-0.648614	ENSG00000169213
RAB23	RAB23_HUMAN	grey60	0.136776	-0.0739107	0.0819625	0.14065	-0.120844	0.760256	ENSG00000112210
CLIP2	CLIP2_HUMAN	orange	-0.166857	-0.07445	-0.127768	0.0302858	-0.157765	0.72507	ENSG00000106665
DDOST	OST48_HUMAN	yellow	0.182591	0.0983258	-0.0690179	0.334952	0.0855893	0.760346	ENSG00000244038
NEFM	NFM_HUMAN	salmon	0.108555	0.159138	0.139977	-0.136617	0.360205	-0.728034	ENSG00000104722
PHACTR1	PHAR1_HUMAN	brown	-0.110932	-0.487931	-0.131815	-0.23454	0.00529296	0.40827	ENSG00000112137
[truncated: 598 more rows]

## Sheet: protein_sgPFC
Genename	Protein	module	trait.GS.ptsd	trait.GS.AgeDeath	trait.GS.RIN	trait.GS.PMI	trait.GS.Sex	DxmoduleMembership	Geneid
GNB4	GBB4_HUMAN	brown	0.14299	0.124038	0.0747924	0.00963694	0.141987	0.556258	ENSG00000114450
RAC1	RAC1_HUMAN	blue	0.0474592	-0.133973	0.113527	-0.222061	0.0577578	0.545895	ENSG00000136238
CNTFR	CNTFR_HUMAN	turquoise	0.0547696	0.110104	0.0391251	0.0769432	0.343659	0.528136	ENSG00000122756
LY6H	LY6H_HUMAN	brown	-0.204999	0.0481149	-0.0755376	0.0622692	0.329894	0.762125	ENSG00000176956
MACROD1	MACD1_HUMAN	grey	0.196124	0.185288	0.0806919	0.164262	0.196397	0.147782	ENSG00000133315
PMVK	PMVK_HUMAN	brown	0.0860997	0.256527	0.155367	0.267248	0.0481287	0.350372	ENSG00000163344
CNTN1	CNTN1_HUMAN	brown	-0.0436744	-0.286048	-0.113115	-0.0308658	0.08747	0.456982	ENSG00000018236
TST	THTR_HUMAN	red	0.129321	0.0659728	-0.0101802	-0.131911	-0.0672731	-0.358152	ENSG00000128311
AK1	KAD1_HUMAN	turquoise	0.257148	-0.12217	0.141828	-0.168961	0.0781285	0.371955	ENSG00000106992
SLC32A1	VIAAT_HUMAN	brown	0.00273981	0.0114878	0.294347	-0.14809	0.341941	0.466727	ENSG00000101438
DPYSL4	DPYL4_HUMAN	grey	0.155207	-0.152834	0.307504	-0.287792	0.0548258	-0.114738	ENSG00000151640
ATP6V1D	VATD_HUMAN	blue	0.0780869	0.282301	0.0624382	0.36698	0.211656	-0.356415	ENSG00000100554
LAP3	AMPL_HUMAN	red	0.155407	0.119396	0.143946	0.202587	0.0192166	0.423262	ENSG00000002549
DPYSL5	DPYL5_HUMAN	turquoise	0.0162131	-0.132714	0.165124	0.144075	0.221887	0.735006	ENSG00000157851
MCTS1	MCTS1_HUMAN	grey	0.199148	-0.183004	0.393507	0.0702593	-0.081266	0.464073	ENSG00000232119
DHX15	DHX15_HUMAN	grey	-0.343317	0.221731	-0.0376914	0.234456	-0.0541385	-0.114763	ENSG00000109606
NEGR1	NEGR1_HUMAN	grey	0.0490149	0.14923	-0.344718	0.33466	0.142317	0.0230564	ENSG00000172260
CACNA2D1	CA2D1_HUMAN	turquoise	-0.139603	-0.0053801	0.186378	0.0742849	0.16236	0.357091	ENSG00000153956
FRRS1L	FRS1L_HUMAN	grey	-0.025078	0.0209668	-0.242871	-0.074124	-0.222315	-0.320312	ENSG00000260230
SLC1A3	EAA1_HUMAN	turquoise	-0.139745	0.0786387	-0.101353	-0.334822	-0.134307	-0.434828	ENSG00000079215
MDH1	MDHC_HUMAN	turquoise	0.115496	0.265682	0.0351575	0.129853	0.109015	0.323436	ENSG00000014641
UBE2O	UBE2O_HUMAN	grey	-0.180828	-0.0128319	-0.243563	0.511115	0.0427812	-0.0009596	ENSG00000175931
2024-09-02	SEPT2_HUMAN	blue	-0.0761926	-0.0825672	-0.0365974	0.0963782	-0.284159	-0.40253	NA
SCRN1	SCRN1_HUMAN	blue	0.079326	-0.0698858	0.114978	0.057031	0.273845	-0.378781	ENSG00000136193
PLAA	PLAP_HUMAN	grey	0.176312	-0.138028	0.0565336	-0.0303255	-0.206757	0.355525	ENSG00000137055
CHORDC1	CHRD1_HUMAN	grey	-0.0813573	-0.0207099	-0.184622	-0.228242	0.239437	0.200928	ENSG00000110172
COPS3	CSN3_HUMAN	grey	0.0358359	0.0551573	0.16488	0.107995	0.0848207	0.218043	ENSG00000141030
TNPO3	TNPO3_HUMAN	blue	0.267637	0.113853	0.0285812	0.162199	-0.0167388	-0.462061	ENSG00000064419
LANCL1	LANC1_HUMAN	grey	0.348576	0.0404766	0.213607	-0.0599386	0.0459289	0.123957	ENSG00000115365
RAB3A	RAB3A_HUMAN	blue	-0.105584	-0.0443921	-0.174059	-0.0808145	-0.0960437	0.486129	ENSG00000105649
ITPA	ITPA_HUMAN	grey	0.205371	-0.0839131	-0.292436	-0.179484	-0.165818	-0.222852	ENSG00000125877
SV2B	SV2B_HUMAN	turquoise	0.0681519	-0.173398	0.205985	-0.0268074	0.203303	0.444317	ENSG00000185518
ACTR3	ARP3_HUMAN	brown	-0.0875271	0.0450459	-0.0339109	0.0253969	0.441126	0.457584	ENSG00000115091
SLC17A7	VGLU1_HUMAN	brown	0.134178	0.0567779	0.0987078	0.0675647	0.298229	0.710889	ENSG00000104888
NDRG2	NDRG2_HUMAN	brown	-0.294349	-0.108929	0.0966146	-0.178321	0.0298635	0.475295	ENSG00000165795
GSTK1	GSTK1_HUMAN	grey	0.135981	-0.269462	0.171377	0.104384	0.158322	0.459598	ENSG00000197448
CD59	CD59_HUMAN	turquoise	0.0240951	0.14189	0.241309	0.0321866	0.343162	0.312875	ENSG00000085063
HSDL2	HSDL2_HUMAN	grey	0.328026	0.128371	0.0866977	-0.0050181	0.04383	0.243718	ENSG00000119471
GALK1	GALK1_HUMAN	grey	0.143415	0.178666	0.200652	-0.162551	-0.0620722	0.178618	ENSG00000108479
FAM114A2	F1142_HUMAN	turquoise	0.236571	0.160384	0.285096	-0.308441	0.119073	-0.384226	ENSG00000055147
OXSR1	OXSR1_HUMAN	grey	-0.21133	0.0519629	-0.385808	0.00941299	0.0861988	0.117333	ENSG00000172939
APMAP	APMAP_HUMAN	blue	-0.196336	-0.0589195	0.0405032	-0.122359	0.327732	0.361483	ENSG00000101474
NUDT16	NUD16_HUMAN	yellow	-0.0841904	0.211488	-0.133395	0.458212	0.228387	-0.431753	ENSG00000198585
GNB1	GBB1_HUMAN	turquoise	0.0426992	-0.287189	-0.0487737	-0.0197827	0.0108021	0.472952	ENSG00000078369
AGAP1	AGAP1_HUMAN	grey	-0.107467	0.110083	-0.0112643	-0.240505	-0.0499768	-0.0365121	ENSG00000157985
SLC9A3R2	NHRF2_HUMAN	brown	-0.242768	0.359808	-0.0416856	0.10182	0.327838	0.441754	ENSG00000065054
ADPRHL2	ARHL2_HUMAN	grey	0.331126	-0.118	0.0256051	-0.285275	0.100866	-0.0257504	ENSG00000116863
GK	GLPK_HUMAN	blue	-0.19278	0.125626	-0.0982868	-7.783e-05	0.0152406	0.703488	ENSG00000198814
CDC42	CDC42_HUMAN	red	-0.149474	-0.0946693	0.0836712	-0.264752	-0.0997874	-0.611037	ENSG00000070831
DENR	DENR_HUMAN	turquoise	-0.264673	-0.20421	-0.0513209	-0.0775406	0.0522319	0.399406	ENSG00000139726
SORD	DHSO_HUMAN	turquoise	0.00766458	-0.186225	0.153371	-0.0692368	-0.140982	0.492277	ENSG00000140263
RAB6B	RAB6B_HUMAN	grey	0.314032	-0.205443	0.101668	-0.115189	-0.220482	0.202024	ENSG00000154917
ACTR2	ARP2_HUMAN	grey	-0.0209749	0.104678	-0.235639	0.283499	0.251606	0.0602665	ENSG00000138071
PAFAH1B1	LIS1_HUMAN	yellow	0.275888	0.0472223	0.30692	-0.138147	0.0860319	0.41649	ENSG00000007168
PRNP	PRIO_HUMAN	brown	-0.19526	0.0881223	0.0172843	0.079623	0.164658	0.660502	ENSG00000171867
SLC6A17	S6A17_HUMAN	red	-0.0065745	-0.223553	-0.145269	-0.207369	-0.0027721	-0.437268	ENSG00000197106
COASY	COASY_HUMAN	grey	0.208972	0.352079	0.363038	-0.0905499	0.126585	0.367471	ENSG00000068120
PTPRN	PTPRN_HUMAN	green	-0.397255	-0.0015988	-0.0198241	0.269739	-0.0512063	-0.440344	ENSG00000054356
NF1	NF1_HUMAN	grey	0.0262046	-0.284165	-0.0939301	0.16664	0.0461289	-0.154181	ENSG00000196712
GFRA2	GFRA2_HUMAN	yellow	0.122711	-0.297281	0.117979	-0.0871253	-0.0326452	0.349786	ENSG00000168546
DCTN1	DCTN1_HUMAN	grey	0.256462	0.0792376	0.340837	-0.0066855	0.119603	0.330122	ENSG00000204843
ACSBG1	ACBG1_HUMAN	grey	0.032082	0.0666661	0.0413861	0.099019	0.0624084	0.129978	ENSG00000103740
YWHAE	1433E_HUMAN	turquoise	0.305565	-0.226649	0.0383393	0.203824	0.105352	0.723314	ENSG00000108953
ANXA1	ANXA1_HUMAN	green	0.0159109	0.235344	-0.266014	0.108547	-0.0423482	0.52446	ENSG00000135046
DPP6	DPP6_HUMAN	brown	0.0956851	-0.195953	0.151572	-0.256186	0.00616373	0.392517	ENSG00000130226
DCTN3	DCTN3_HUMAN	turquoise	0.211867	-0.12103	-0.0116748	-0.0489555	0.0787522	0.589469	ENSG00000137100
SLC44A2	CTL2_HUMAN	grey	-0.096036	0.0806073	-0.0430243	-0.170124	0.078684	-0.130721	ENSG00000129353
OPCML	OPCM_HUMAN	grey	0.13917	-0.183452	0.236124	0.16139	0.112364	0.611511	ENSG00000183715
FKBP8	FKBP8_HUMAN	grey	0.195531	-0.11129	0.156976	-0.0926434	-0.202959	0.32553	ENSG00000105701
PRKAG1	AAKG1_HUMAN	grey	-0.271848	0.159722	-0.0874136	-0.0361927	-0.13271	0.237993	ENSG00000181929
CDH13	CAD13_HUMAN	grey	0.0967512	-0.106604	0.0452773	0.0439158	-0.259041	-0.286453	ENSG00000140945
TUBB6	TBB6_HUMAN	red	0.108999	-0.225796	-0.0233599	0.00355789	-0.148214	0.454699	ENSG00000176014
RPSA	RSSA_HUMAN	grey	0.073578	0.115914	0.116867	0.127543	0.204037	0.296225	ENSG00000168028
GSTM4	GSTM4_HUMAN	grey	-0.383881	-0.165811	-0.359326	0.146568	-0.0664464	0.065234	ENSG00000168765
GJA1	CXA1_HUMAN	brown	-0.221513	0.201023	-0.0582516	-0.158028	0.11545	0.320404	ENSG00000152661
LDHB	LDHB_HUMAN	turquoise	-0.0136666	-0.176498	0.136613	0.0366894	0.316209	0.386482	ENSG00000111716
CAPZA2	CAZA2_HUMAN	grey	-0.0964552	-0.369275	0.0945782	0.0893058	-0.174296	-0.0958365	ENSG00000198898
NTM	NTRI_HUMAN	turquoise	-0.0287087	-0.254843	0.0361511	0.0296238	0.169087	0.306314	ENSG00000182667
LONP1	LONM_HUMAN	turquoise	-0.214131	0.0623373	-0.254128	-0.161641	0.0890653	-0.309301	ENSG00000196365
PNMA8B	PNM8B_HUMAN	blue	0.103091	-0.13552	0.294556	0.0261787	0.211239	-0.452046	ENSG00000204851
SLC2A13	MYCT_HUMAN	brown	-0.297386	-0.0523445	0.116681	0.154832	0.276069	0.567433	ENSG00000151229
STX7	STX7_HUMAN	turquoise	0.0638057	0.0797463	0.149642	-0.104872	0.218586	0.644586	ENSG00000079950
ME1	MAOX_HUMAN	turquoise	0.0215371	-0.0805394	0.157695	0.0154044	-0.0830898	0.450727	ENSG00000065833
SYP	SYPH_HUMAN	turquoise	-0.0349666	-0.218717	-0.0359647	0.191647	0.139651	0.376551	ENSG00000102003
GLUD1	DHE3_HUMAN	brown	0.229497	0.28972	0.195679	0.151151	-0.104068	0.314779	ENSG00000148672
CACNA2D3	CA2D3_HUMAN	grey	-0.319103	0.164118	-0.0419628	0.335186	0.139048	-0.148537	ENSG00000157445
TFG	TFG_HUMAN	turquoise	0.0362891	-0.277979	0.165374	-0.166793	0.0854296	0.416956	ENSG00000114354
RPL30	RL30_HUMAN	turquoise	-0.143705	0.270154	-0.104422	0.0868668	0.17491	-0.325393	ENSG00000156482
MIF	MIF_HUMAN	grey	0.0254082	0.060925	-0.197784	0.27796	-0.0892754	-0.316246	ENSG00000240972
PHGDH	SERA_HUMAN	blue	0.423486	0.0076542	0.104224	-0.0281156	0.0921355	-0.423175	ENSG00000092621
HINT1	HINT1_HUMAN	turquoise	0.073182	-0.153849	0.220789	-0.0485123	0.179738	0.522074	ENSG00000169567
PGP	PGP_HUMAN	brown	0.0949453	0.172491	0.219536	0.037115	0.564596	0.314084	ENSG00000184207
GPHN	GEPH_HUMAN	brown	-0.192744	0.183507	0.315408	0.0133358	0.436679	0.681908	ENSG00000171723
MBLAC2	MBLC2_HUMAN	grey	-0.0834538	-0.229582	-0.205517	0.0737765	-0.0645871	-0.139775	ENSG00000176055
NRXN2	NRX2A_HUMAN	brown	0.173129	-0.404636	0.143451	-0.167917	-0.0092084	-0.315509	ENSG00000110076
PSMD13	PSD13_HUMAN	blue	0.29705	0.0107122	0.155082	0.266695	0.32486	-0.311109	ENSG00000185627
MTHFD1	C1TC_HUMAN	grey	0.0173724	-0.147452	0.105663	0.121237	0.0647029	0.28772	ENSG00000100714
AP1B1	AP1B1_HUMAN	blue	0.194278	-0.0596216	-0.0238992	-0.077984	-0.0468084	-0.40424	ENSG00000100280
RHOT1	MIRO1_HUMAN	blue	-0.304643	-0.0474959	-0.199246	-0.0431957	-0.140258	0.552262	ENSG00000126858
ATP6V1F	VATF_HUMAN	blue	0.425889	-0.255996	-0.0642995	0.13106	0.229683	-0.419119	ENSG00000128524
PITPNA	PIPNA_HUMAN	grey	-0.0766118	0.106729	-0.387126	0.0939888	-0.0814581	-0.276817	ENSG00000174238
PARVA	PARVA_HUMAN	grey	-0.0537346	0.102567	0.0281629	0.24956	0.0912328	-0.181376	ENSG00000197702
ATP6V1A	VATA_HUMAN	grey	-0.0311643	0.0186132	-0.159673	0.359885	-0.237834	0.149602	ENSG00000114573
SUB1	TCP4_HUMAN	brown	0.0683282	0.0357853	0.332084	0.0379969	0.10041	0.33128	ENSG00000113387
NDUFS6	NDUS6_HUMAN	grey	-0.162779	-0.083228	-0.104398	-0.0112703	0.0805925	-0.123255	ENSG00000145494
CRYZL1	QORL1_HUMAN	grey	-0.131016	0.130012	0.197877	-0.0020283	0.149894	0.207411	ENSG00000205758
LDHA	LDHA_HUMAN	grey	-0.103298	-0.13658	0.169537	-0.0923129	-0.0018148	0.0394881	ENSG00000134333
XPO1	XPO1_HUMAN	grey	0.106714	0.116543	0.395306	-0.17943	0.291157	0.3733	ENSG00000082898
NAXE	NNRE_HUMAN	grey	-0.271439	0.09611	-0.332699	0.0497807	-0.256523	0.0190167	ENSG00000163382
COPS8	CSN8_HUMAN	grey	-0.106614	-0.14196	-0.167126	-0.294773	0.0355874	-0.0213646	ENSG00000198612
DIP2C	DIP2C_HUMAN	green	-0.0980339	-0.155224	-0.111848	0.0142617	0.284796	-0.392547	ENSG00000151240
MCCC2	MCCB_HUMAN	turquoise	-0.0847891	-0.097856	0.10726	0.10094	-0.355784	-0.29786	ENSG00000131844
NUP93	NUP93_HUMAN	blue	0.223526	-0.271444	-0.0362096	0.0317173	0.00473794	-0.396652	ENSG00000102900
XRCC6	XRCC6_HUMAN	turquoise	0.110334	0.18225	0.245435	0.15217	0.101214	-0.577663	ENSG00000196419
OXR1	OXR1_HUMAN	grey	-0.141535	-0.165422	-0.287511	-0.300174	0.0775791	0.156373	ENSG00000164830
NRXN3	NRX3A_HUMAN	red	-0.166079	-0.0183903	0.0812078	-0.0974162	0.167486	-0.546053	ENSG00000021645
MPP2	MPP2_HUMAN	blue	-0.196969	0.133285	-0.0556058	-0.001556	0.130738	0.31449	ENSG00000108852
TMSB4X	TYB4_HUMAN	brown	-0.365945	0.0244553	0.0349757	0.0374728	0.239183	0.65334	ENSG00000205542
GNG4	GBG4_HUMAN	green	-0.0724861	-0.314885	0.0224981	-0.0414969	-0.278567	-0.401124	ENSG00000168243
IGSF21	IGS21_HUMAN	grey	-0.0566358	-0.273108	-0.279534	0.200926	-0.0124826	-0.412199	ENSG00000117154
ITFG1	TIP_HUMAN	yellow	0.0134885	-0.0507529	0.263255	-0.263235	0.303795	0.450888	ENSG00000129636
ALDH4A1	AL4A1_HUMAN	grey	0.461712	0.00633435	0.2679	-0.22919	0.148122	0.237524	ENSG00000159423
HTRA2	HTRA2_HUMAN	grey	-0.111617	-0.120079	0.108178	0.102404	-0.0246305	-0.0684153	ENSG00000115317
RHOB	RHOB_HUMAN	turquoise	-0.0035176	-0.169238	0.211787	-0.0744906	0.221361	0.665482	ENSG00000143878
APPL1	DP13A_HUMAN	grey	-0.0895695	0.192366	-0.0424134	0.112562	-0.0347037	-0.0888764	ENSG00000157500
PPP2CA	PP2AA_HUMAN	turquoise	-0.0944548	0.336124	0.217582	0.0247937	-0.22671	-0.507187	ENSG00000113575
SDHA	SDHA_HUMAN	blue	0.0687545	0.111067	0.342331	0.038831	0.166689	0.578816	ENSG00000073578
DNAJA1	DNJA1_HUMAN	grey	-0.0263795	0.00943775	0.198027	0.0526402	0.152683	0.297073	ENSG00000086061
PARP1	PARP1_HUMAN	blue	0.196221	-0.136683	-0.0229598	-0.0018894	0.0515136	-0.49624	ENSG00000143799
NAPB	SNAB_HUMAN	blue	-0.125511	0.0663282	0.104356	0.413881	0.0362387	-0.368735	ENSG00000125814
PFKL	PFKAL_HUMAN	grey	-0.107398	0.240582	0.248784	-0.033701	0.14911	0.159063	ENSG00000141959
IRGQ	IRGQ_HUMAN	red	0.0418369	-0.0717801	-0.0656017	-0.0852912	0.17493	-0.323564	ENSG00000167378
DDX39B	DX39B_HUMAN	grey	0.0630043	-0.141663	-0.0389859	0.114684	-0.123812	-0.208799	ENSG00000198563
COX4I1	COX41_HUMAN	blue	-0.0518461	0.0688733	-0.0299366	-0.30519	-0.16602	0.945449	ENSG00000131143
ATAD1	ATAD1_HUMAN	grey	-0.213318	0.0787484	-0.0083057	-0.082299	0.0783713	0.0117121	ENSG00000138138
NUDT14	NUD14_HUMAN	yellow	-0.290732	-0.0896314	-0.0103332	-0.0388872	0.0347979	0.460079	ENSG00000183828
COPS5	CSN5_HUMAN	grey	-0.277834	-0.0788246	0.0513219	0.313145	0.0217861	-0.0461349	ENSG00000121022
CHMP4B	CHM4B_HUMAN	turquoise	0.114162	0.119557	-0.0634455	-0.141355	-0.130257	0.471103	ENSG00000101421
VAPA	VAPA_HUMAN	grey	-0.112018	0.0582036	-0.287513	0.181423	0.130868	-0.600185	ENSG00000101558
GUCY1B1	GCYB1_HUMAN	grey	0.0591135	0.0199772	-0.148416	-0.0028025	-0.0440072	-0.343859	ENSG00000061918
SRSF7	SRSF7_HUMAN	grey	-0.111246	-0.167195	-0.121126	0.0525877	0.23671	-0.0675068	ENSG00000115875
CYB5B	CYB5B_HUMAN	blue	0.00490591	0.00923862	0.103272	-0.173903	-0.260891	0.537156	ENSG00000103018
GLUL	GLNA_HUMAN	grey	-0.305309	0.0408946	-0.287679	0.13114	0.288657	0.026679	ENSG00000135821
DAG1	DAG1_HUMAN	brown	0.030109	-0.0768676	0.137296	-0.0602407	0.263094	0.450054	ENSG00000173402
EXOC7	EXOC7_HUMAN	yellow	0.0366409	-0.17149	-0.207093	-0.166802	0.0542993	0.358081	ENSG00000182473
THY1	THY1_HUMAN	grey	-0.172126	-0.302551	-0.383143	0.0934525	-0.0615696	-0.197447	ENSG00000154096
LRRC47	LRC47_HUMAN	grey	-0.0840343	-0.199939	-0.209397	-0.0181479	0.0556788	-0.441032	ENSG00000130764
TRAP1	TRAP1_HUMAN	grey	0.120999	-0.231678	-0.391439	-0.019842	-0.326433	-0.496606	ENSG00000126602
OMG	OMGP_HUMAN	turquoise	-0.13217	0.255369	-0.0775126	0.211007	0.0108359	0.360402	ENSG00000126861
DNAJB1	DNJB1_HUMAN	turquoise	-0.0372164	-0.0434291	0.139957	0.0512924	0.254278	0.307238	ENSG00000132002
DDX3X	DDX3X_HUMAN	blue	0.0833282	-0.0670204	0.194582	0.0238361	0.160469	-0.375174	ENSG00000215301
LLGL1	L2GL1_HUMAN	red	-0.104334	0.341355	0.0484395	0.205251	-0.107017	0.37229	ENSG00000131899
GAS7	GAS7_HUMAN	yellow	-0.0123255	0.0458928	0.185002	-0.290862	0.23386	0.444254	ENSG00000007237
CBR1	CBR1_HUMAN	yellow	-0.0677659	0.2645	-0.0429216	0.206471	-0.0292869	-0.371253	ENSG00000159228
ARHGAP1	RHG01_HUMAN	blue	-0.136072	0.22479	0.18801	0.300979	0.248342	-0.568939	ENSG00000175220
RAB31	RAB31_HUMAN	turquoise	-0.0678491	-0.0529888	0.112008	-0.181996	0.303833	-0.308633	ENSG00000168461
VPS28	VPS28_HUMAN	yellow	0.17163	-0.107351	0.288115	-0.390644	0.0626499	0.381603	ENSG00000160948
DNM1L	DNM1L_HUMAN	grey	-0.062418	0.0115437	-0.15863	0.161297	0.266121	0.0357005	ENSG00000087470
RAB1A	RAB1A_HUMAN	blue	-0.204599	0.179579	-0.220151	0.103744	-0.141093	0.549453	ENSG00000138069
SELENBP1	SBP1_HUMAN	blue	0.36705	0.13483	-0.0513168	0.172605	0.00748848	-0.387009	ENSG00000143416
LSAMP	LSAMP_HUMAN	brown	-0.264175	0.0578574	0.0792717	0.032005	0.205321	0.807659	ENSG00000185565
BDH1	BDH_HUMAN	grey	0.216523	-0.0372854	-0.309906	0.0670277	-0.131281	-0.210344	ENSG00000161267
ACSL3	ACSL3_HUMAN	grey	-0.0420955	0.198096	-0.0025112	-0.175875	0.281322	0.128293	ENSG00000123983
ATPIF1	ATIF1_HUMAN	grey	-0.0065301	-0.0028376	-0.0241836	-0.0559812	-0.131373	-0.431048	NA
RNH1	RINI_HUMAN	grey	0.34476	0.0863626	-0.143263	0.185282	-0.145364	-0.100033	ENSG00000023191
NDUFV1	NDUV1_HUMAN	grey	-0.362524	-0.0744758	-0.058629	-0.18231	0.0646255	-0.0119726	ENSG00000167792
CD200	OX2G_HUMAN	turquoise	-0.0376095	0.230365	0.0548651	0.162834	-0.183904	-0.583725	ENSG00000091972
DDX6	DDX6_HUMAN	blue	-0.0112197	-0.0795763	0.0404399	-0.0593378	0.0676086	-0.326151	ENSG00000110367
CHMP6	CHMP6_HUMAN	turquoise	-0.0958058	-0.0085833	-0.208184	0.093211	0.0579253	0.448546	ENSG00000176108
2024-09-07	SEPT7_HUMAN	turquoise	0.105665	-0.150789	0.202042	0.0727938	0.392763	0.643266	NA
KRT10	K1C10_HUMAN	yellow	-0.379875	0.0359357	0.0792641	0.036441	0.136615	-0.299847	ENSG00000186395
HIST1H4A	H4_HUMAN	grey	0.233785	0.117159	-0.08967	-0.101664	-0.0877176	-0.428944	NA
ALDH6A1	MMSA_HUMAN	grey	0.366519	0.317415	0.302038	0.0727351	-0.0970354	0.420278	ENSG00000119711
PSMD4	PSMD4_HUMAN	turquoise	0.0589154	-0.136838	-0.196165	0.312948	0.254619	0.381044	ENSG00000159352
CALR	CALR_HUMAN	turquoise	-0.0344476	-0.279711	0.12498	0.122665	-0.150195	-0.401945	ENSG00000179218
CAMK2B	KCC2B_HUMAN	grey	0.185534	-0.141208	-0.174141	-0.167075	-0.288466	-0.188673	ENSG00000058404
FKBP1A	FKB1A_HUMAN	grey	-0.201957	-0.266216	0.0963057	-0.0104023	0.066082	0.524118	ENSG00000088832
XRCC5	XRCC5_HUMAN	blue	-0.0123503	0.177134	-0.165492	0.0223261	-0.23433	-0.508434	ENSG00000079246
PPP3CB	PP2BB_HUMAN	grey	-0.0476137	-0.168325	0.239233	0.181639	-0.0939908	0.12662	ENSG00000107758
COPA	COPA_HUMAN	grey	0.0260845	0.134634	-0.0955066	0.375059	-0.0760708	0.00538502	ENSG00000122218
USP5	UBP5_HUMAN	blue	-1.324e-15	-0.171743	0.166517	0.163764	-0.0594641	-0.362855	ENSG00000111667
SLC30A9	ZNT9_HUMAN	blue	-0.0762662	0.119471	-0.0099879	-0.126868	-0.161294	0.827121	ENSG00000014824
RAB5C	RAB5C_HUMAN	blue	-0.290076	0.255072	-0.132883	-0.177785	-0.0085615	0.522074	ENSG00000108774
RHOA	RHOA_HUMAN	blue	0.033609	0.0160349	0.0639161	0.06856	0.186189	0.519922	ENSG00000067560
PAK1	PAK1_HUMAN	blue	-0.0382657	-0.250159	0.0483097	-0.141012	-0.232938	0.375852	ENSG00000149269
2024-09-06	SEPT6_HUMAN	green	-0.251758	-0.131163	-0.325215	0.0203736	0.0835331	-0.356623	NA
COX5A	COX5A_HUMAN	blue	-0.024316	0.0854827	-0.190621	-0.0717676	-0.429674	0.613352	ENSG00000178741
LSM2	LSM2_HUMAN	turquoise	-0.109423	0.15535	-0.208301	0.00510501	-0.326829	-0.308922	ENSG00000172850
TBC1D10B	TB10B_HUMAN	brown	-0.125729	0.246088	0.0932393	0.193532	0.424443	0.785906	ENSG00000169221
NDUFA4	NDUA4_HUMAN	blue	-0.0792149	0.070259	0.0436259	-0.248426	-0.206708	0.805789	ENSG00000189043
AGL	GDE_HUMAN	grey	-0.0989368	0.194041	0.318549	0.0855612	0.176027	0.314522	ENSG00000162688
TOMM34	TOM34_HUMAN	grey	-0.175973	-0.161082	0.0143999	-0.0133761	-0.227353	0.0251553	ENSG00000025772
RAB11B	RB11B_HUMAN	blue	-0.0413659	-0.0208495	-0.120487	-0.0610221	-0.144376	0.489717	ENSG00000185236
ATP6V1B2	VATB2_HUMAN	blue	0.0778499	-0.0336376	-0.077133	0.120295	0.109415	-0.44092	ENSG00000147416
CLIP1	CLIP1_HUMAN	grey	0.126641	-0.30125	-0.040303	-0.134863	-0.244511	-0.107335	ENSG00000130779
F8A1	F8I2_HUMAN	turquoise	-0.0724239	0.249078	-0.305592	-0.0513531	0.130182	-0.296616	NA
ARMCX3	ARMX3_HUMAN	grey	0.237512	-0.0617808	0.0981734	-0.157199	0.142412	0.197718	ENSG00000102401
WARS	SYWC_HUMAN	grey	-0.0617287	-0.197439	0.0534252	-0.121199	-0.254984	0.028748	ENSG00000140105
SCRN3	SCRN3_HUMAN	grey	0.131651	0.00167885	0.366229	-0.076104	-0.191769	0.153509	ENSG00000144306
SERPINF1	PEDF_HUMAN	blue	-0.139414	0.112643	0.0943078	-0.0284768	-0.223255	0.33368	ENSG00000132386
EMD	EMD_HUMAN	brown	-0.0858012	0.166992	0.150715	-0.0820527	0.0290512	0.686147	ENSG00000102119
SLC1A4	SATT_HUMAN	turquoise	-0.512054	0.235587	0.130432	-0.0890283	0.141685	-0.38968	ENSG00000115902
VDAC2	VDAC2_HUMAN	blue	-0.115722	0.102769	-0.102711	-0.310621	-0.0918932	0.92209	ENSG00000165637
ARHGEF4	ARHG4_HUMAN	red	-0.300944	-0.0735868	-0.159639	-0.093934	0.0598669	-0.437727	ENSG00000136002
PRKCG	KPCG_HUMAN	brown	0.174572	-0.104506	0.0261274	-0.186474	0.200712	0.361119	ENSG00000126583
TUBG1	TBG1_HUMAN	grey	0.143279	-0.160452	-0.275932	0.0948045	0.277149	-0.181094	ENSG00000131462
IQSEC2	IQEC2_HUMAN	green	0.105093	0.178642	0.0414146	0.0613928	0.107714	0.524723	ENSG00000124313
PEX5L	PEX5R_HUMAN	blue	-0.0447347	0.222378	0.398427	0.0816686	0.235018	-0.380642	ENSG00000114757
MYH14	MYH14_HUMAN	green	0.139604	0.0960119	-0.120804	0.225992	-0.172227	0.691679	ENSG00000105357
SLC7A14	S7A14_HUMAN	grey	-0.0532518	0.107783	0.170314	0.250464	0.111984	0.263162	ENSG00000013293
NOVA2	NOVA2_HUMAN	turquoise	0.22075	0.0645426	-0.111935	-0.159017	-0.150223	-0.356478	ENSG00000104967
DYNC1LI2	DC1L2_HUMAN	brown	-0.340444	0.0798055	-0.11811	-0.0168561	0.0796091	0.315981	ENSG00000135720
NUMBL	NUMBL_HUMAN	turquoise	0.143935	-0.137654	0.142929	-0.342598	0.296126	0.389427	ENSG00000105245
SLC7A5	LAT1_HUMAN	turquoise	-0.153096	-0.025432	0.00184452	-0.237907	0.157994	0.412877	ENSG00000103257
ARHGDIA	GDIR1_HUMAN	yellow	-0.260187	-0.273698	-0.0188957	0.0754165	0.100889	0.360476	ENSG00000141522
PGM1	PGM1_HUMAN	grey	0.108253	-0.0451348	0.117458	0.101089	-0.0223463	0.162357	ENSG00000079739
STXBP3	STXB3_HUMAN	blue	0.131797	0.0986403	0.0538124	0.0158485	0.119656	-0.395305	ENSG00000116266
KIF3B	KIF3B_HUMAN	grey	0.21103	-0.241811	0.0971457	0.0839711	-0.0214019	-0.366724	ENSG00000101350
2024-09-05	SEPT5_HUMAN	turquoise	-0.137077	-0.177604	-0.201126	0.289668	-0.0684767	0.57491	NA
SLC8A1	NAC1_HUMAN	blue	0.0371084	0.127828	0.0220408	-0.126138	0.0234694	0.338601	ENSG00000183023
SLK	SLK_HUMAN	grey	-0.120156	0.0157815	-0.0252246	0.00878724	-0.185761	-0.153876	ENSG00000065613
ACTN2	ACTN2_HUMAN	blue	0.0163234	-0.142016	0.231483	0.0297355	0.231426	-0.360693	ENSG00000077522
NUDT21	CPSF5_HUMAN	turquoise	-0.161365	-0.314723	-0.0928637	0.232588	-0.199253	0.336832	ENSG00000167005
ALDOA	ALDOA_HUMAN	turquoise	0.128313	-0.12004	-0.023922	-0.0003636	-0.117941	0.485873	ENSG00000149925
SLC4A4	S4A4_HUMAN	yellow	0.0794934	-0.251775	0.171155	-0.451997	0.118316	0.469342	ENSG00000080493
SUCLG2	SUCB2_HUMAN	brown	-0.185497	-0.0010698	-0.0297631	0.00154374	0.0880683	0.335037	ENSG00000172340
PIP4K2C	PI42C_HUMAN	grey	-0.0185848	-0.0483063	-0.0866859	0.179583	-0.151171	0.090381	ENSG00000166908
AKAP5	AKAP5_HUMAN	turquoise	-0.133542	-0.0650282	0.30005	0.0466863	0.00553832	0.343861	ENSG00000179841
KCNA3	KCNA3_HUMAN	turquoise	-0.233573	0.153657	-0.139589	-0.014387	-0.0616302	-0.511546	ENSG00000177272
VPS33A	VP33A_HUMAN	grey	0.10362	-0.0833582	0.0776406	-0.131816	0.0259409	-0.501548	ENSG00000139719
ELOC	ELOC_HUMAN	yellow	0.0698035	-0.210392	-0.0003621	-0.112394	0.285672	0.707003	ENSG00000154582
ACYP1	ACYP1_HUMAN	turquoise	0.102727	-0.20067	0.0792575	0.025577	-0.0130948	0.401918	ENSG00000119640
NEBL	NEBL_HUMAN	brown	-0.133318	0.140517	-0.036363	0.0152432	-0.0307292	0.404759	ENSG00000078114
PGM3	AGM1_HUMAN	red	0.0278838	-0.0073807	0.185196	-0.0144275	0.0121767	-0.361165	ENSG00000013375
STXBP5L	STB5L_HUMAN	blue	0.0505749	-0.111921	0.06897	-0.110627	0.254732	-0.344101	ENSG00000145087
STUB1	CHIP_HUMAN	grey	0.185475	-0.0589126	0.305949	0.200458	0.306986	-0.0674899	ENSG00000103266
CSTB	CYTB_HUMAN	grey	0.0358863	0.174812	0.205068	-0.166719	0.164377	0.339524	ENSG00000160213
SPTBN4	SPTN4_HUMAN	grey	0.276093	-0.220708	0.247973	-0.144979	-0.117157	0.00808562	ENSG00000160460
PFKM	PFKAM_HUMAN	blue	-0.0893855	0.0261592	-0.122952	0.326923	0.0942206	-0.487207	ENSG00000152556
AGPS	ADAS_HUMAN	grey	-0.173435	0.146956	0.0546488	-0.176297	-0.118831	-0.134947	ENSG00000018510
CYCS	CYC_HUMAN	grey	-0.0741309	-0.0301282	0.0622141	-0.039347	0.253028	-0.118102	ENSG00000172115
VPS4B	VPS4B_HUMAN	yellow	0.126715	-0.107187	0.401724	0.0271842	0.0565101	0.488103	ENSG00000119541
HADHB	ECHB_HUMAN	turquoise	0.489593	0.215119	0.275584	-0.076551	-0.0258038	0.315342	ENSG00000138029
ABCE1	ABCE1_HUMAN	brown	0.175241	0.158281	-0.171445	0.00506738	0.0288276	0.330731	ENSG00000164163
NPTN	NPTN_HUMAN	grey	-0.167664	0.0742365	-0.105698	0.164553	-0.21511	0.241897	ENSG00000156642
2024-09-11	SEP11_HUMAN	turquoise	0.090988	-0.233896	0.0914613	0.0724398	0.0197148	0.482284	NA
CAPN5	CAN5_HUMAN	blue	0.0719372	-0.0659706	0.150528	0.0812859	-0.11934	-0.329424	ENSG00000149260
LRPPRC	LPPRC_HUMAN	blue	-0.231393	-0.23833	0.0480457	-0.248935	-0.215527	0.425384	ENSG00000138095
LMAN2	LMAN2_HUMAN	grey	0.130893	-0.20571	0.191783	-0.194157	-0.32679	-0.0244491	ENSG00000169223
HYOU1	HYOU1_HUMAN	grey	-0.27944	0.144857	0.234787	0.184477	0.265101	0.0293009	ENSG00000149428
ATP6V1E1	VATE1_HUMAN	brown	-0.0931619	0.129463	-0.0284222	0.505401	0.311175	0.554771	ENSG00000131100
RPL5	RL5_HUMAN	brown	-0.0923916	0.137712	0.0707479	0.0891037	0.405664	0.40698	ENSG00000122406
RAD23B	RD23B_HUMAN	brown	-0.0410462	-0.0305026	0.144075	-0.098691	0.156092	-0.433847	ENSG00000119318
PLEC	PLEC_HUMAN	grey	0.133272	0.324082	0.0479749	0.152546	0.0946397	-0.161426	ENSG00000178209
BCAS3	BCAS3_HUMAN	green	-0.0745733	-0.233616	-0.0606988	-0.0290843	0.0528812	-0.714649	ENSG00000141376
IMMT	MIC60_HUMAN	blue	-0.0752121	0.205357	0.0604814	-0.352318	-0.106724	0.732123	ENSG00000132305
HSPH1	HS105_HUMAN	grey	-0.312001	-0.0920845	0.22363	-0.0860057	-0.138934	0.274611	ENSG00000120694
PTPRN2	PTPR2_HUMAN	grey	-0.325543	0.0803812	0.170752	-0.0462068	0.105005	0.0727593	ENSG00000155093
WDR13	WDR13_HUMAN	blue	0.116093	0.0408381	-0.196964	0.0255222	-0.0579663	0.381285	ENSG00000101940
GNG3	GBG3_HUMAN	yellow	-0.0039481	-0.254521	-0.0161999	-0.123452	-0.0282993	0.592165	ENSG00000162188
VPS33B	VP33B_HUMAN	grey	-0.0525417	0.006397	-0.0280836	0.0291096	0.137607	0.0550856	ENSG00000184056
OLFM1	NOE1_HUMAN	yellow	-0.0052106	-0.2109	0.0591268	-0.298812	0.10518	0.353169	ENSG00000130558
ETFB	ETFB_HUMAN	turquoise	0.256789	-0.0258029	0.369427	-0.026018	-0.111655	0.424024	ENSG00000105379
FAM126B	F126B_HUMAN	blue	0.334174	-0.198443	0.179801	0.226188	0.129821	-0.476735	ENSG00000155744
SPRYD4	SPRY4_HUMAN	turquoise	0.0219314	-0.0240045	0.331714	0.0111919	0.198404	0.491092	ENSG00000176422
ANK1	ANK1_HUMAN	turquoise	0.283407	0.085636	0.215436	0.236953	0.143825	0.311122	ENSG00000029534
CHL1	NCHL1_HUMAN	turquoise	-0.244592	-0.09337	-0.138052	0.167788	-0.0666043	0.35739	ENSG00000134121
DDX19A	DD19A_HUMAN	turquoise	0.200373	0.0628818	0.154797	-0.217207	-0.0953515	0.397019	ENSG00000168872
CLTA	CLCA_HUMAN	turquoise	0.0310486	-0.0475892	0.114434	0.164002	0.204104	0.771613	ENSG00000122705
GPR158	GP158_HUMAN	yellow	0.118742	-0.216731	0.0493415	0.00101142	0.406351	0.389097	ENSG00000151025
ANXA4	ANXA4_HUMAN	brown	0.114303	-0.0863497	0.112779	-0.339542	0.0169414	-0.422866	ENSG00000196975
JUP	PLAK_HUMAN	blue	0.0626499	-0.091091	-0.0602026	-0.0031466	-0.159758	-0.466546	ENSG00000173801
RIMS3	RIMS3_HUMAN	turquoise	0.27445	0.0712304	0.125871	0.00502307	0.475548	0.443697	ENSG00000117016
REEP5	REEP5_HUMAN	yellow	0.0338546	-0.235572	-0.036199	-0.395609	0.123116	0.719316	ENSG00000129625
KPNA3	IMA4_HUMAN	blue	0.0700483	-0.0240601	-0.0964379	0.043927	0.0718685	-0.504464	ENSG00000102753
ATP6V0A1	VPP1_HUMAN	brown	-0.0615553	-0.140048	0.0170603	0.0813868	0.109377	0.472803	ENSG00000033627
MDH2	MDHM_HUMAN	brown	-0.130234	-0.0709315	0.0104481	0.109517	0.0923078	0.31925	ENSG00000146701
GRB2	GRB2_HUMAN	grey	4.088e-16	-0.150418	0.00289796	0.250474	0.147218	0.335842	ENSG00000177885
ACAA2	THIM_HUMAN	grey	0.530702	-0.179356	0.196781	-0.253687	-0.284925	0.480827	ENSG00000167315
ETFA	ETFA_HUMAN	grey	0.224626	-0.022648	0.178953	0.0409363	-0.248383	0.135664	ENSG00000140374
PANK4	PANK4_HUMAN	turquoise	0.07258	0.164346	0.163047	0.0570396	0.155487	-0.403732	ENSG00000157881
FSCN1	FSCN1_HUMAN	turquoise	0.117478	-0.137824	0.0148034	-0.051804	0.109901	0.638629	ENSG00000075618
MAGI2	MAGI2_HUMAN	grey	0.264087	-0.0099997	0.379576	0.125042	0.182066	0.444751	ENSG00000187391
NONO	NONO_HUMAN	yellow	-0.0179732	-0.253516	0.0519159	-0.204421	-0.0993584	0.538388	ENSG00000147140
DCTN4	DCTN4_HUMAN	grey	-0.102333	0.125198	-0.0361979	-0.262497	0.212389	0.248225	ENSG00000132912
NSF	NSF_HUMAN	brown	-0.091177	0.271928	0.102107	0.397587	0.260234	0.590471	ENSG00000073969
KATNB1	KTNB1_HUMAN	grey	-0.0698029	-0.0626456	0.116405	0.145065	0.11177	0.395773	ENSG00000140854
COPG2	COPG2_HUMAN	grey	-0.195532	0.162117	-0.0698652	-0.0376106	0.120956	-0.184476	ENSG00000158623
COQ7	COQ7_HUMAN	turquoise	0.0797709	0.034444	0.21432	-0.300843	0.0100493	-0.456577	ENSG00000167186
COQ5	COQ5_HUMAN	red	0.252855	-0.350885	0.321768	0.0324074	-0.135861	0.40487	ENSG00000110871
GPD2	GPDM_HUMAN	blue	-0.138986	0.088218	-0.0821171	-0.226817	-0.145643	0.943647	ENSG00000115159
NDUFB3	NDUB3_HUMAN	blue	-0.0977752	0.0160226	-0.0476485	-0.380637	-0.146866	0.90974	ENSG00000119013
PRR36	PRR36_HUMAN	brown	-0.202336	0.0925551	-0.0822992	-0.178524	0.193544	0.650459	ENSG00000183248
ICAM5	ICAM5_HUMAN	blue	0.0778499	-0.206783	0.0912001	0.193984	-0.0574427	-0.393985	ENSG00000105376
IDH1	IDHC_HUMAN	turquoise	-0.296332	-0.137559	-0.0328626	0.295006	0.167156	0.328877	ENSG00000138413
IMPDH2	IMDH2_HUMAN	grey	0.104822	0.0812544	-0.147911	0.09246	-0.103692	-0.126941	ENSG00000178035
GNA13	GNA13_HUMAN	turquoise	0.0213704	-0.0868116	-0.209476	0.0137453	-0.185217	0.409722	ENSG00000120063
GDA	GUAD_HUMAN	grey	-0.0519707	-0.0820211	-0.0647021	0.237758	-0.185163	-0.129399	ENSG00000119125
SAR1A	SAR1A_HUMAN	grey	-0.229578	0.154964	-0.0270003	0.0787036	-0.18774	0.0141815	ENSG00000079332
CLASP1	CLAP1_HUMAN	blue	0.0785836	-0.0547639	0.0574778	0.121652	0.139438	-0.429663	ENSG00000074054
YWHAB	1433B_HUMAN	turquoise	0.0961405	0.2708	0.047809	0.107437	0.175043	0.609264	ENSG00000166913
GRM5	GRM5_HUMAN	grey	-0.0659498	-0.172358	0.138812	-0.120979	0.0420668	0.272361	ENSG00000168959
HSPB1	HSPB1_HUMAN	green	0.184478	0.372789	0.0122721	0.0250755	-0.20616	0.560584	ENSG00000106211
ALDH1B1	AL1B1_HUMAN	green	-0.199581	0.0708223	0.0575409	0.303119	-0.275736	0.410726	ENSG00000137124
RASGRF2	RGRF2_HUMAN	yellow	0.0603504	-0.293154	0.199594	-0.259489	0.208162	0.688669	ENSG00000113319
DLGAP3	DLGP3_HUMAN	brown	-0.14889	-0.0368361	0.172267	0.0323267	0.23109	0.814557	ENSG00000116544
DCLK2	DCLK2_HUMAN	blue	0.112102	0.116784	0.239731	0.078197	0.342312	-0.304239	ENSG00000170390
NTRK2	NTRK2_HUMAN	grey	-0.0300743	0.102386	0.0876405	-0.0106576	-0.236317	0.183643	ENSG00000148053
KRT9	K1C9_HUMAN	grey	-0.13898	0.1043	0.0483752	-0.0775861	0.120555	-0.198223	ENSG00000171403
SH3GL2	SH3G2_HUMAN	yellow	0.0469253	0.00737158	0.11775	0.00700557	0.200137	0.429984	ENSG00000107295
RAB5A	RAB5A_HUMAN	blue	-0.131093	0.47741	-0.0614145	0.0742009	-0.0943824	0.366395	ENSG00000144566
FKBP1B	FKB1B_HUMAN	grey	0.0428876	0.0319213	0.0868022	-0.183709	0.0195413	0.178228	ENSG00000119782
HSP90B1	ENPL_HUMAN	turquoise	0.106949	-0.0034529	0.240647	0.352443	0.0806942	0.459525	ENSG00000166598
SLC1A2	EAA2_HUMAN	yellow	-0.0867245	-0.140481	-0.0426169	-0.230818	-0.0305891	0.380066	ENSG00000110436
GART	PUR2_HUMAN	grey	-0.190442	-0.0172901	0.174122	0.110146	0.320344	0.162642	ENSG00000159131
GNAS	GNAS2_HUMAN	grey	0.178455	-0.127429	0.17105	0.0030632	0.311378	0.609016	ENSG00000087460
G6PD	G6PD_HUMAN	grey	-0.071605	0.165131	0.211106	0.314645	0.354446	0.28495	ENSG00000160211
C12orf57	C10_HUMAN	blue	0.261668	-0.198289	-0.0344138	-0.0240988	-0.0402346	-0.450952	ENSG00000111678
SNX3	SNX3_HUMAN	grey	0.222036	0.188657	0.0598852	0.294113	0.159344	0.0958352	ENSG00000112335
DUSP3	DUS3_HUMAN	turquoise	0.0201632	-0.138234	-0.173739	0.087345	0.261423	0.523052	ENSG00000108861
ARHGAP44	RHG44_HUMAN	blue	0.0754512	-0.164904	0.363319	-0.0552506	0.0312828	-0.568898	ENSG00000006740
TCEAL6	TCAL6_HUMAN	brown	-0.216786	0.145914	0.0727636	0.154309	0.134251	0.889544	ENSG00000204071
RPL21	RL21_HUMAN	grey	0.434341	0.0813589	0.0474611	0.022399	0.252446	0.185069	ENSG00000122026
LMNA	LMNA_HUMAN	green	0.265279	0.291702	0.0822395	-0.0155127	0.130027	0.480235	ENSG00000160789
RPL32	RL32_HUMAN	grey	0.159972	-0.148499	0.556049	-0.162964	-0.0959344	0.511029	ENSG00000144713
PSMB4	PSB4_HUMAN	grey	-0.0952256	0.346665	-0.187627	0.15413	-0.125232	-0.0727532	ENSG00000159377
SERPINB6	SPB6_HUMAN	yellow	0.211018	0.0576303	0.123953	-0.218377	0.335904	0.367946	ENSG00000124570
RPL27A	RL27A_HUMAN	grey	-0.302454	0.0504879	-0.390496	0.23058	0.0915866	-0.293266	ENSG00000166441
SDR39U1	D39U1_HUMAN	yellow	0.417536	0.0250195	0.162017	-0.203976	0.154407	0.322745	ENSG00000100445
AARSD1	AASD1_HUMAN	blue	0.0335612	0.156849	0.165718	0.0102277	0.0382404	-0.467805	ENSG00000266967
TOP2B	TOP2B_HUMAN	blue	-0.0115562	0.162778	0.0146419	0.021042	0.107347	-0.345287	ENSG00000077097
AHNAK2	AHNK2_HUMAN	grey	-0.13377	-0.141832	-0.0773498	-0.02466	-0.137201	-0.0955708	ENSG00000185567
CYB5R1	NB5R1_HUMAN	blue	-0.13126	0.260645	0.107137	-0.106218	0.0813745	0.6268	ENSG00000159348
ATIC	PUR9_HUMAN	blue	-0.133803	0.0395515	0.0246402	-0.040628	0.178194	-0.485492	ENSG00000138363
MSI2	MSI2H_HUMAN	grey	0.23287	-0.0729034	0.0756266	0.123637	0.0829856	-0.180793	ENSG00000153944
SKIV2L	SKIV2_HUMAN	grey	-0.0021362	-0.253203	-0.0685096	-0.158807	0.0310739	-0.133065	ENSG00000204351
TROVE2	RO60_HUMAN	turquoise	0.18276	-0.190636	0.256404	-0.157854	-0.0615778	-0.495693	NA
ARMC10	ARM10_HUMAN	blue	0.142072	0.0662505	-0.0418684	-0.275349	-0.26709	0.507373	ENSG00000170632
CSE1L	XPO2_HUMAN	grey	0.124937	0.194878	-0.0873109	0.176158	0.0528839	-0.470952	ENSG00000124207
DOC2A	DOC2A_HUMAN	brown	-0.0369157	0.0155779	0.087466	0.153494	0.158245	0.35869	ENSG00000149927
CTTNBP2	CTTB2_HUMAN	grey	0.218778	-0.272678	0.00343401	-0.18156	0.112125	0.10121	ENSG00000077063
ELAVL1	ELAV1_HUMAN	grey	0.0860312	0.136391	-0.183917	0.230552	0.251577	-0.0892617	ENSG00000066044
PLCD1	PLCD1_HUMAN	blue	0.183272	0.00748978	0.185836	0.0139135	-0.0060044	-0.532626	ENSG00000187091
ACAD9	ACAD9_HUMAN	brown	-0.169935	0.199712	0.265128	-0.220474	0.146532	0.335646	ENSG00000177646
COX7A2L	COX7R_HUMAN	blue	-0.0252523	0.0609372	-0.0834187	-0.196426	-0.223033	0.876449	ENSG00000115944
DNAJB2	DNJB2_HUMAN	grey	-0.155301	0.213693	0.185889	0.161216	0.165884	0.0734373	ENSG00000135924
LANCL2	LANC2_HUMAN	brown	-0.453724	-0.0350479	-0.143787	0.046097	0.227905	0.451499	ENSG00000132434
RGS6	RGS6_HUMAN	grey	-0.0750459	0.0362613	-0.0252009	0.381522	-0.0667742	-0.260697	ENSG00000182732
UBE4A	UBE4A_HUMAN	red	0.0557446	0.137552	0.0202418	-0.10509	-0.0509254	-0.432744	ENSG00000110344
ACTR3B	ARP3B_HUMAN	yellow	-0.0672844	-0.309816	0.264166	-0.0920105	0.199347	0.49491	ENSG00000133627
PRKRA	PRKRA_HUMAN	blue	0.0655579	-0.163167	0.0616201	-0.0394253	-0.11928	-0.303926	ENSG00000180228
TNPO1	TNPO1_HUMAN	brown	0.157616	-0.311575	0.155945	0.163916	-0.111699	-0.294318	ENSG00000083312
GMPR2	GMPR2_HUMAN	brown	0.0871554	0.116944	-0.143679	-0.172572	0.139543	0.346885	ENSG00000100938
AIMP2	AIMP2_HUMAN	turquoise	-0.0876594	0.088742	0.136589	0.182576	0.436069	0.434221	ENSG00000106305
ATP6V0D1	VA0D1_HUMAN	grey	-0.284985	-0.06003	-0.216356	0.160977	0.00667557	0.167379	ENSG00000159720
CACNG3	CCG3_HUMAN	yellow	-0.030438	-0.259045	-0.104257	-0.104997	0.0224591	0.551411	ENSG00000006116
CDS2	CDS2_HUMAN	brown	-0.403022	0.335979	-0.0912056	-0.0395678	0.140518	0.585105	ENSG00000101290
ILF2	ILF2_HUMAN	blue	-0.0077832	-0.128343	0.00280602	0.129559	-0.266636	-0.476632	ENSG00000143621
SLC3A2	4F2_HUMAN	blue	-0.398844	-0.0254821	-0.05399	0.0349474	0.015015	0.347864	ENSG00000168003
GSTO1	GSTO1_HUMAN	grey	-0.224932	-0.092728	0.31121	0.143847	-0.0618614	0.193283	ENSG00000148834
QDPR	DHPR_HUMAN	grey	-0.0266368	0.0996982	0.00415513	0.152979	0.228231	0.00461581	ENSG00000151552
CHCHD6	MIC25_HUMAN	brown	-0.150019	-0.0470009	0.230272	-0.015646	0.0720389	0.567001	ENSG00000159685
DSTN	DEST_HUMAN	grey	0.12145	0.0363128	-0.271813	0.0973185	-0.166781	-0.035789	ENSG00000125868
UBA6	UBA6_HUMAN	grey	-0.127345	-0.0152435	0.179882	0.0829926	-0.0536932	0.0957935	ENSG00000033178
PPP2R2D	2ABD_HUMAN	green	-0.0877772	-0.119773	0.071006	0.173802	0.0354087	-0.462615	ENSG00000175470
OLA1	OLA1_HUMAN	brown	-0.462524	0.0806965	0.071441	0.0865438	0.224718	0.454296	ENSG00000138430
CDC37	CDC37_HUMAN	blue	-0.0637473	0.0979842	-0.0192622	0.265223	0.148166	-0.318306	ENSG00000105401
MPP1	EM55_HUMAN	brown	0.144441	0.194128	-0.0926901	0.279501	-0.0597434	-0.472094	ENSG00000130830
SLC6A1	SC6A1_HUMAN	grey	0.197281	0.0289418	0.22036	-0.171653	-0.0851806	-0.0477127	ENSG00000157103
ANXA3	ANXA3_HUMAN	grey	0.248333	-0.0104257	0.0558905	-0.0619114	0.0694329	-0.060848	ENSG00000138772
GSTM5	GSTM5_HUMAN	red	-0.406788	-0.084253	-0.141913	0.146131	-0.0247747	-0.4167	ENSG00000134201
ADGRL1	AGRL1_HUMAN	grey	0.129573	-0.341919	0.115015	-0.0984726	-0.285509	0.288379	ENSG00000072071
ILK	ILK_HUMAN	turquoise	0.216982	0.0396706	0.0765781	-0.0533503	-0.239003	-0.57687	ENSG00000166333
SYNPR	SYNPR_HUMAN	grey	0.158286	-0.182916	0.163925	-0.182722	0.153142	0.257374	ENSG00000163630
PREPL	PPCEL_HUMAN	grey	-0.223145	0.168505	0.16774	0.225821	0.185652	-0.0010487	ENSG00000138078
PCSK1N	PCSK1_HUMAN	turquoise	0.31935	-0.0066846	0.174258	-0.275983	0.165631	0.475053	ENSG00000102109
ARPC2	ARPC2_HUMAN	grey	0.0285416	-0.0652582	0.0765822	0.100975	0.439248	0.11249	ENSG00000163466
ATP1B1	AT1B1_HUMAN	blue	-0.168536	0.0779191	-0.0590128	-0.0517549	0.0618495	0.432364	ENSG00000143153
PMM1	PMM1_HUMAN	red	-0.0860818	0.107937	0.056926	-0.0249616	0.143271	-0.375716	ENSG00000100417
NQO2	NQO2_HUMAN	grey	-0.213948	0.0719248	-0.0746666	0.0412063	-0.159835	-0.0919041	ENSG00000124588
H1F0	H10_HUMAN	brown	0.00393612	0.108135	0.0194892	0.24404	-0.0091279	0.408584	ENSG00000189060
AGPAT5	PLCE_HUMAN	grey	-0.179293	-0.149771	-0.091772	-0.119812	-0.158671	0.171616	ENSG00000155189
ECHDC1	ECHD1_HUMAN	yellow	0.0944232	0.0519122	-0.0729308	0.219437	-0.228733	-0.426655	ENSG00000093144
SGTA	SGTA_HUMAN	turquoise	-0.0110186	-0.0667833	0.220772	0.177305	-0.0557503	0.38499	ENSG00000104969
SV2A	SV2A_HUMAN	turquoise	0.0801283	-0.0816923	0.139869	0.1368	0.395391	0.570979	ENSG00000159164
KIAA0513	K0513_HUMAN	brown	0.0319288	0.198823	0.202314	-0.0420786	0.202945	0.515058	ENSG00000135709
VPS18	VPS18_HUMAN	grey	0.00475884	-0.154234	0.115302	0.152535	0.0757455	-0.22186	ENSG00000104142
BLVRA	BIEA_HUMAN	turquoise	0.0555208	0.0348456	0.0835223	0.257533	0.0523058	0.451214	ENSG00000106605
CKB	KCRB_HUMAN	blue	0.0863707	0.132104	-0.0954547	0.0440808	-0.0446109	-0.458373	ENSG00000166165
WBP2	WBP2_HUMAN	turquoise	0.181831	-0.120897	0.0790242	0.0749742	-0.11126	0.429824	ENSG00000132471
CPPED1	CPPED_HUMAN	grey	0.055248	-0.11471	-0.124003	0.130163	0.00956743	-0.292233	ENSG00000103381
GSK3A	GSK3A_HUMAN	blue	0.20207	-0.112096	0.139704	0.0196275	-0.0009467	-0.344406	ENSG00000105723
CXADR	CXAR_HUMAN	red	-0.0366665	-0.463173	-0.0368329	-0.123425	-0.0554625	-0.51381	ENSG00000154639
PPFIA1	LIPA1_HUMAN	grey	0.0270689	0.0582181	0.196121	-0.015547	0.194619	0.220069	ENSG00000131626
NDUFS3	NDUS3_HUMAN	blue	-0.112916	-0.0074798	-0.0237224	0.147498	0.0796227	-0.444727	ENSG00000213619
BCAN	PGCB_HUMAN	blue	0.135141	0.101296	0.245103	0.0446938	0.0688512	-0.392524	ENSG00000132692
CADM3	CADM3_HUMAN	blue	-0.325294	0.323375	-0.0568993	0.133775	0.116666	0.365966	ENSG00000162706
KIAA1549	K1549_HUMAN	grey	0.241579	-0.226193	0.273989	-0.130021	0.104712	0.481618	ENSG00000122778
HSPA2	HSP72_HUMAN	yellow	0.225041	0.137025	-0.134013	-0.103113	-0.0305379	-0.404247	ENSG00000126803
UQCRH	QCR6_HUMAN	blue	-0.0765384	-0.259592	0.19032	-0.0421414	-0.107963	0.416027	ENSG00000173660
AHSA1	AHSA1_HUMAN	grey	-0.256181	0.0812765	0.170228	-0.125458	0.212009	0.305074	ENSG00000100591
KCNA2	KCNA2_HUMAN	turquoise	-0.161743	0.153195	-0.165862	-0.0199568	-0.0454646	-0.562533	ENSG00000177301
HECW2	HECW2_HUMAN	blue	-0.004994	-0.114555	-0.0459783	-0.183878	0.0805409	-0.318934	ENSG00000138411
FARP1	FARP1_HUMAN	green	-0.135134	-0.0028321	0.445644	-0.107394	0.0828161	-0.496824	ENSG00000152767
COX7A2	CX7A2_HUMAN	blue	-0.0335139	0.135315	-0.0277764	-0.194668	-0.0152547	0.768319	ENSG00000112695
RIMBP2	RIMB2_HUMAN	grey	0.340319	-0.29939	0.178625	0.134737	-0.12293	0.23553	ENSG00000060709
SH3GL3	SH3G3_HUMAN	brown	-0.0679677	-0.351876	0.199998	-0.0416544	0.146423	0.470176	ENSG00000140600
COA6	COA6_HUMAN	yellow	-0.0161012	0.00966535	0.0488693	-0.222253	0.384928	0.596344	ENSG00000168275
RTN3	RTN3_HUMAN	yellow	0.22202	-0.113412	0.254567	-0.323096	0.148358	0.61669	ENSG00000133318
MRAS	RASM_HUMAN	grey	0.0841039	0.0746849	-0.162296	-0.185438	0.20538	-0.0691839	ENSG00000158186
STK39	STK39_HUMAN	turquoise	0.00840758	-0.116242	0.0165077	-0.0200679	0.0233376	0.667062	ENSG00000198648
ATP5F1D	ATPD_HUMAN	turquoise	0.129573	-0.241165	-0.0609551	0.00465613	-0.112253	0.588184	ENSG00000099624
TMEM30A	CC50A_HUMAN	turquoise	-0.0652197	0.0177375	0.174547	0.161079	-0.157758	0.434279	ENSG00000112697
AUH	AUHM_HUMAN	grey	0.0794602	0.170442	0.169935	-0.116005	0.0247468	0.477909	ENSG00000148090
ENTPD3	ENTP3_HUMAN	grey	-0.135183	-0.280122	0.138918	-0.0744706	-0.114501	0.258864	ENSG00000168032
PIP4K2B	PI42B_HUMAN	grey	-0.019945	-0.160338	0.0830288	0.185394	-0.0142963	0.0352846	NA
MRPS36	RT36_HUMAN	blue	-0.0631018	0.0336103	0.166963	-0.306103	-0.035158	0.49004	ENSG00000134056
PPP5C	PPP5_HUMAN	turquoise	0.0520379	0.0617661	0.0631751	-0.096506	0.195641	0.465629	ENSG00000011485
PPIA	PPIA_HUMAN	grey	-0.224037	-0.0441365	-0.163989	0.133036	-0.0093132	-0.415111	ENSG00000196262
DRG1	DRG1_HUMAN	blue	0.127201	0.0106798	-0.179239	-0.0802575	-0.0820579	-0.360555	ENSG00000185721
USP11	UBP11_HUMAN	blue	-0.041768	-0.107698	0.166015	-0.112438	-0.001223	-0.311088	ENSG00000102226
GMFB	GMFB_HUMAN	grey	-0.1731	-0.0878298	0.0193378	0.248366	-0.107197	0.115585	ENSG00000197045
SYT11	SYT11_HUMAN	red	-0.128354	0.179212	-0.108796	-0.187472	0.103606	-0.515894	ENSG00000132718
EHD2	EHD2_HUMAN	green	0.151609	0.0677269	-0.197566	0.0157142	-0.0963066	0.763085	ENSG00000024422
C11orf68	CK068_HUMAN	turquoise	0.15673	0.28433	0.164207	-0.0426462	0.108801	0.296188	ENSG00000175573
RTCA	RTCA_HUMAN	yellow	-0.144604	-0.0756231	-0.0034772	0.246427	-0.0723377	-0.428204	ENSG00000137996
ARFGAP1	ARFG1_HUMAN	brown	-0.385613	0.32649	-0.19755	0.0540069	0.229671	0.721676	ENSG00000101199
RAB12	RAB12_HUMAN	grey	0.0655424	-0.11784	0.151017	-0.115187	-0.0922524	0.0930838	ENSG00000206418
DLD	DLDH_HUMAN	grey	0.15813	0.0911358	0.259224	-0.110116	0.0120702	0.316814	ENSG00000091140
PPP3CA	PP2BA_HUMAN	grey	0.142207	-0.0793725	-0.0273914	0.259984	-0.121103	-0.118286	ENSG00000138814
RPL7A	RL7A_HUMAN	turquoise	-0.0434135	-0.0056378	0.143241	0.117692	0.072202	0.361004	ENSG00000148303
HNRNPC	HNRPC_HUMAN	turquoise	-0.276632	0.110771	-0.124893	0.20648	-0.255827	-0.402389	ENSG00000092199
DFFA	DFFA_HUMAN	blue	0.0809666	-0.244476	0.00316754	-0.0535917	0.288162	-0.489903	ENSG00000160049
AK5	KAD5_HUMAN	turquoise	0.109778	0.0838674	-0.273199	0.0123741	-0.117782	-0.336205	ENSG00000154027
CTBP2	CTBP2_HUMAN	grey	-0.0971762	-0.380181	0.0838866	0.133879	0.0942983	0.0841677	ENSG00000175029
TMEM163	TM163_HUMAN	brown	-0.0115256	-0.095368	0.238507	0.0636269	0.282032	0.800042	ENSG00000152128
ETHE1	ETHE1_HUMAN	grey	-0.1149	-0.0099935	-0.0022487	0.0419619	0.00082579	0.206263	ENSG00000105755
DUT	DUT_HUMAN	green	-0.195837	0.255103	0.282068	0.215971	-0.0073337	-0.37865	ENSG00000128951
PGD	6PGD_HUMAN	grey	0.0426703	0.259251	0.0328148	0.126775	0.146555	-0.486215	ENSG00000142657
PMPCB	MPPB_HUMAN	blue	1.023e-15	0.0898647	-0.230775	-0.110504	-0.0384378	0.394097	ENSG00000105819
CYBRD1	CYBR1_HUMAN	grey	0.0507107	0.1986	-0.0414818	0.266766	0.00875733	-0.0239685	ENSG00000071967
SEC24B	SC24B_HUMAN	blue	0.0287373	-0.0163511	-0.227379	0.114982	0.0836052	-0.590562	ENSG00000138802
PPFIA2	LIPA2_HUMAN	grey	-0.0535387	-0.174749	0.123394	0.0313315	-0.0149552	0.590478	ENSG00000139220
HP	HPT_HUMAN	red	-0.201038	0.0651568	-0.0011968	0.465609	-0.0483363	0.69313	ENSG00000257017
C11orf54	CK054_HUMAN	grey	0.0481201	0.0179823	0.325441	-0.118843	0.0340032	0.388387	ENSG00000182919
CNRIP1	CNRP1_HUMAN	turquoise	0.251369	-0.185604	0.106618	0.210859	0.197069	0.390626	ENSG00000119865
MYO1C	MYO1C_HUMAN	brown	0.191799	0.204908	-0.207206	-0.206734	0.109731	-0.431527	ENSG00000197879
GCDH	GCDH_HUMAN	brown	0.227993	0.00468364	-0.0286496	-0.139943	-0.28107	-0.400084	ENSG00000105607
CST3	CYTC_HUMAN	yellow	-0.0252008	-0.0777539	0.197993	-0.0138949	0.183125	0.409375	ENSG00000101439
ACTC1	ACTC_HUMAN	green	0.0258996	-0.0115603	-0.0758168	0.149205	-0.0826462	0.579762	ENSG00000159251
UPF1	RENT1_HUMAN	blue	-0.0322143	-0.0461898	-0.0006935	0.224881	0.0470303	-0.392573	ENSG00000005007
YWHAQ	1433T_HUMAN	blue	0.0265317	0.0509107	-0.0026838	0.188372	-0.0850992	-0.536485	ENSG00000134308
PDLIM7	PDLI7_HUMAN	green	0.139317	0.169011	0.0247331	0.0483832	0.0651175	0.851106	ENSG00000196923
PLP1	MYPR_HUMAN	grey	0.0814797	0.117185	-0.148108	-0.296267	-0.0367657	-0.149807	ENSG00000123560
PON2	PON2_HUMAN	blue	-0.229296	0.0455739	0.00907794	0.0526535	0.025766	0.375239	ENSG00000105854
RANBP9	RANB9_HUMAN	grey	0.0876702	0.160695	-0.377673	-0.137457	-0.364895	-0.334184	ENSG00000010017
CLIC4	CLIC4_HUMAN	grey	0.198929	0.11831	0.0580842	-0.0627888	-0.0896421	-0.034867	ENSG00000169504
CHID1	CHID1_HUMAN	brown	0.0905885	0.0680693	0.172616	0.152392	0.236865	0.546636	ENSG00000177830
CAMK1D	KCC1D_HUMAN	grey	0.0516245	-0.118796	-0.304406	0.120562	0.0770907	-0.316795	ENSG00000183049
CCNY	CCNY_HUMAN	grey	-0.345031	-0.0408767	0.338877	0.203144	0.0207826	0.144322	ENSG00000108100
PSMD9	PSMD9_HUMAN	turquoise	0.0872575	-0.272301	-0.0228875	-0.204451	2.3015e-16	0.525578	ENSG00000110801
ACADVL	ACADV_HUMAN	grey	0.267615	0.119239	0.222342	-0.109215	0.245958	0.0561636	ENSG00000072778
UQCRQ	QCR8_HUMAN	blue	-0.233537	0.0648515	-0.0338891	-0.209385	-0.0825309	0.934069	ENSG00000164405
FUK	FUK_HUMAN	yellow	0.0950921	-0.20175	-0.396319	0.0886487	-0.213628	-0.387774	NA
PC	PYC_HUMAN	blue	0.0423395	0.0930064	0.00959789	-0.0728224	-0.0593575	0.301113	ENSG00000173599
GSTM3	GSTM3_HUMAN	grey	0.163176	-0.0543176	-0.410608	0.0811817	-0.31037	0.0208762	ENSG00000134202
VCPIP1	VCIP1_HUMAN	turquoise	0.409519	0.0610521	0.180953	-0.0998841	-0.0284653	0.298573	ENSG00000175073
PCBP1	PCBP1_HUMAN	turquoise	-0.197221	0.126628	-0.0970599	0.137887	0.00435116	0.31754	ENSG00000169564
PCMT1	PIMT_HUMAN	grey	0.226027	-0.334991	-0.0689966	-0.0401055	-0.15349	-0.0427085	ENSG00000120265
PCBP2	PCBP2_HUMAN	blue	0.0788277	-0.130493	-0.121455	0.0994281	0.201588	-0.500619	ENSG00000197111
CRTAC1	CRAC1_HUMAN	blue	0.226145	0.294616	-0.12241	-0.0820626	-0.0177773	0.318016	ENSG00000095713
TKT	TKT_HUMAN	grey	0.151826	-0.0356432	0.356741	-0.074605	0.150703	0.00090514	ENSG00000163931
NIT1	NIT1_HUMAN	turquoise	-0.0297361	-0.0604354	-0.0961492	0.0859676	0.197839	0.357171	ENSG00000158793
GSTT1	GSTT1_HUMAN	grey	-0.112729	0.116918	0.21944	-0.0724016	0.186771	-0.0498753	NA
PFKP	PFKAP_HUMAN	grey	-0.0510993	0.439017	0.0948221	0.0185667	0.470407	0.0561196	ENSG00000067057
VGF	VGF_HUMAN	brown	-0.195863	0.226061	0.0707797	0.317393	0.0777034	0.537248	ENSG00000128564
THNSL1	THNS1_HUMAN	grey	0.00867458	0.0997655	0.22962	0.230926	0.182571	0.315609	ENSG00000185875
FUBP1	FUBP1_HUMAN	turquoise	0.0769437	0.0179285	0.0537187	0.138152	-0.0599478	-0.477208	ENSG00000162613
ASTN1	ASTN1_HUMAN	red	-0.153334	-0.408377	-0.14544	0.0100718	0.0931385	-0.37151	ENSG00000152092
CBR3	CBR3_HUMAN	green	0.0727545	0.283502	0.0321465	0.305543	-0.0578886	0.385392	ENSG00000159231
RAB14	RAB14_HUMAN	blue	-0.218323	0.0187952	-0.272451	-0.0074979	0.072214	0.583285	ENSG00000119396
NDUFA7	NDUA7_HUMAN	turquoise	-0.0925191	-0.044104	0.040769	-0.0316694	0.0913643	0.577592	ENSG00000267855
EXOC1	EXOC1_HUMAN	brown	-0.0884394	-0.155834	-0.063231	0.152328	0.133055	0.403901	ENSG00000090989
MYL6B	MYL6B_HUMAN	blue	-0.131702	0.196035	-0.042607	0.0747637	-0.0895127	0.39232	ENSG00000196465
HARS	SYHC_HUMAN	grey	0.104719	0.0761455	-0.0302486	0.208466	0.212923	0.0765926	ENSG00000170445
GPRIN1	GRIN1_HUMAN	brown	-0.0177341	-0.0540039	0.107878	-0.237041	0.241456	0.634221	ENSG00000169258
ACOX3	ACOX3_HUMAN	turquoise	0.0152312	0.140892	-0.203444	-0.127079	-0.273098	-0.294393	ENSG00000087008
SLC25A5	ADT2_HUMAN	blue	-0.169609	0.294001	-0.109219	-0.142372	-0.074764	0.779648	ENSG00000005022
GAD2	DCE2_HUMAN	turquoise	-0.203552	0.0205812	-0.123355	0.101624	-0.0550904	0.454482	ENSG00000136750
EPHB2	EPHB2_HUMAN	yellow	0.00991136	0.382734	0.21791	-0.182729	0.182135	0.347927	ENSG00000133216
KARS	SYK_HUMAN	green	0.0470625	-0.0075125	0.159081	0.166715	-0.009338	0.475777	ENSG00000065427
STOML2	STML2_HUMAN	grey	0.0194177	-0.0098132	0.379086	-0.164023	-0.126492	0.140722	ENSG00000165283
RPL6	RL6_HUMAN	grey	0.206597	-0.214225	-0.0696216	-0.13725	0.101627	-0.105655	ENSG00000089009
ASRGL1	ASGL1_HUMAN	grey	-0.0905308	-0.145216	0.119191	0.149174	0.361381	0.103485	ENSG00000162174
HSP90AB1	HS90B_HUMAN	grey	-0.0858173	-0.104675	-0.0377863	0.108162	0.124489	0.240008	ENSG00000096384
RANBP6	RNBP6_HUMAN	grey	-0.188739	0.111246	0.16414	0.155977	-0.209305	-0.380031	ENSG00000137040
PGM2	PGM2_HUMAN	grey	0.110285	-0.0919783	0.131905	0.118369	0.224454	-0.290936	ENSG00000169299
GYG1	GLYG_HUMAN	turquoise	0.128174	0.272402	0.213162	-0.0190126	0.234716	0.418713	ENSG00000163754
COPS6	CSN6_HUMAN	grey	-4.819e-16	0.102462	-0.0659853	-0.114773	-0.348039	0.124697	ENSG00000168090
RAN	RAN_HUMAN	turquoise	0.149366	-0.240578	0.139223	-0.100225	0.444161	0.540641	ENSG00000132341
SNCA	SYUA_HUMAN	turquoise	0.100053	-0.0818855	0.242607	-0.174455	0.330457	0.605187	ENSG00000145335
ABHD14B	ABHEB_HUMAN	turquoise	0.137924	-0.305058	0.269806	-0.147293	0.0313781	0.297106	ENSG00000114779
RPL17	RL17_HUMAN	turquoise	0.212589	-0.129084	0.282447	-0.0719546	0.121609	0.634197	ENSG00000265681
APEX1	APEX1_HUMAN	grey	-0.0176005	-0.172269	0.105087	0.172372	-0.12523	0.204182	ENSG00000100823
RPL22	RL22_HUMAN	turquoise	0.0761774	-0.0539164	0.128625	0.214172	0.351373	0.509137	ENSG00000116251
EVL	EVL_HUMAN	brown	-0.373525	0.181143	-0.0561366	-0.0446422	0.265513	0.763271	ENSG00000196405
MTX3	MTX3_HUMAN	turquoise	-0.198058	0.0870273	0.282	0.0487881	0.0447368	-0.347517	ENSG00000177034
BAIAP2	BAIP2_HUMAN	blue	-0.218101	0.0587581	-0.0256705	0.055708	-0.046376	-0.439038	ENSG00000175866
NT5DC3	NT5D3_HUMAN	grey	0.0168118	-0.0208714	0.26809	-0.0394688	0.0988842	0.0651015	ENSG00000111696
FTL	FRIL_HUMAN	grey	-0.424589	0.12056	-0.0639458	0.0932551	0.0784989	-0.177671	ENSG00000087086
CASKIN1	CSKI1_HUMAN	brown	0.147151	0.052206	0.362527	-0.0127555	0.483503	0.564169	ENSG00000167971
CDC42BPB	MRCKB_HUMAN	blue	0.088547	-0.130436	-0.195347	0.142426	-0.0692954	-0.519276	ENSG00000198752
NME1	NDKA_HUMAN	turquoise	-0.0643854	0.00779374	-0.0297651	0.0848915	0.0307023	0.642668	ENSG00000239672
MAP2K4	MP2K4_HUMAN	blue	0.0304205	-0.0839335	0.0666543	0.0773304	-0.176363	-0.512848	ENSG00000065559
CAMK2D	KCC2D_HUMAN	grey	0.00660017	-0.0551538	-0.131969	-0.0633475	-0.133346	0.0221975	ENSG00000145349
HSPA1A	HS71A_HUMAN	grey	-0.0079435	0.133046	-0.284384	0.318333	-0.204306	-0.43799	ENSG00000204389
TSFM	EFTS_HUMAN	grey	0.214541	-0.233034	-0.105234	-0.0563542	0.0869793	0.0728741	ENSG00000123297
PRKAR1A	KAP0_HUMAN	turquoise	0.00705083	0.185712	-0.249517	0.00365799	0.0828693	0.445381	ENSG00000108946
DECR1	DECR_HUMAN	turquoise	-0.124977	-0.140169	-0.226301	0.187856	-0.0687167	-0.421447	ENSG00000104325
CCDC6	CCDC6_HUMAN	brown	-0.210828	0.0853731	0.361811	0.0724023	0.0964403	0.635468	ENSG00000108091
TECPR1	TCPR1_HUMAN	brown	-0.0498227	0.155101	0.061068	0.179394	0.23708	0.542398	ENSG00000205356
FDPS	FPPS_HUMAN	brown	-0.030677	0.239722	-0.0591182	0.00949149	0.0935269	0.598666	ENSG00000160752
PTPRE	PTPRE_HUMAN	blue	-0.112404	-0.0637342	0.0930389	0.0463349	0.0312596	-0.362912	ENSG00000132334
2024-09-08	SEPT8_HUMAN	turquoise	-0.0472984	-0.0325656	0.0879598	0.154692	0.146455	0.52552	NA
HSP90AA1	HS90A_HUMAN	turquoise	-0.0706511	-0.0308542	0.0237235	0.103468	0.211961	0.430322	ENSG00000080824
GDAP1L1	GD1L1_HUMAN	brown	-0.219683	-0.0863056	-0.154289	0.272572	-0.0675667	-0.375062	ENSG00000124194
SFPQ	SFPQ_HUMAN	yellow	-0.0359995	0.170823	-0.0856687	-0.142743	0.23527	0.563199	ENSG00000116560
PICK1	PICK1_HUMAN	turquoise	-0.122023	0.251652	-0.0136249	-0.0636465	0.135698	-0.623405	ENSG00000100151
MBP	MBP_HUMAN	grey	0.155839	-0.024883	0.0313531	-0.108238	0.0428827	-0.331616	ENSG00000197971
PCBD1	PHS_HUMAN	grey	-0.0465129	0.189735	-0.330192	0.018919	0.074697	-0.246488	ENSG00000166228
AARS	SYAC_HUMAN	brown	0.134716	0.221234	0.108356	-0.0070845	0.3508	0.340272	ENSG00000090861
BLVRB	BLVRB_HUMAN	red	0.285324	-0.0444043	0.115741	0.28649	-0.266697	0.527057	ENSG00000090013
NDEL1	NDEL1_HUMAN	blue	0.115787	-0.125793	-0.0115121	0.0323876	-0.0347165	-0.327077	ENSG00000166579
SCAMP5	SCAM5_HUMAN	turquoise	-0.257399	0.0790225	-0.0333776	0.00288406	-0.0475126	-0.431321	ENSG00000198794
PCYT2	PCY2_HUMAN	green	-0.161225	0.151143	0.1089	-0.0695979	0.251118	-0.497152	ENSG00000185813
RBM39	RBM39_HUMAN	grey	-0.185442	-0.0386887	-0.443045	0.0158754	-0.161898	-0.226706	ENSG00000131051
ATP6V1G1	VATG1_HUMAN	grey	0.0485619	0.14966	0.374948	0.0394059	0.241178	0.561983	ENSG00000136888
CNTNAP5	CNTP5_HUMAN	brown	0.126902	-0.174333	-0.108396	-0.140636	-0.368948	-0.369137	ENSG00000155052
DNM2	DYN2_HUMAN	blue	0.0866784	-0.0694709	0.0942884	0.1522	0.389224	-0.517186	ENSG00000079805
PPP2CB	PP2AB_HUMAN	grey	0.151825	-0.130788	-0.0738182	0.0528865	-0.0454911	0.180232	ENSG00000104695
ALDH7A1	AL7A1_HUMAN	turquoise	0.0882739	0.204227	0.112145	0.0406884	-0.018319	-0.407268	ENSG00000164904
CPSF6	CPSF6_HUMAN	brown	0.00280495	-0.116923	-0.138634	-0.0026381	-0.0144877	-0.507426	ENSG00000111605
USP47	UBP47_HUMAN	brown	-0.300734	0.106789	-0.0329491	0.0226784	0.0667056	0.441817	ENSG00000170242
BASP1	BASP1_HUMAN	brown	-0.200121	0.220441	-0.0069382	0.108753	0.205605	0.914717	ENSG00000176788
ATP6V1G2	VATG2_HUMAN	brown	-0.121633	0.0429064	0.0628152	-0.0398001	0.182109	0.523714	ENSG00000206445
ERLIN2	ERLN2_HUMAN	grey	-0.0639468	0.313532	-0.189245	-0.104883	-0.176048	-0.550416	ENSG00000147475
FABP7	FABP7_HUMAN	grey	-0.0179211	0.0294248	0.109584	0.140077	0.392113	-0.182435	ENSG00000164434
OGDHL	OGDHL_HUMAN	blue	-0.197314	0.321899	0.0586101	-0.10119	-0.342353	0.464779	ENSG00000197444
HNRNPR	HNRPR_HUMAN	blue	-0.122581	0.0591023	0.0396574	0.011936	-0.256269	-0.308917	ENSG00000125944
TPM3	TPM3_HUMAN	turquoise	0.139574	-0.174736	-0.0064098	0.110709	0.212897	0.78253	ENSG00000143549
SPTA1	SPTA1_HUMAN	grey	0.0861198	0.0827229	0.0771931	0.0374645	-0.200182	-0.0869591	ENSG00000163554
MAP6	MAP6_HUMAN	brown	-0.117988	-0.0402831	0.15212	-0.0923749	0.210393	0.666807	ENSG00000171533
C2CD2	C2CD2_HUMAN	blue	-0.0704153	0.0210062	0.0533118	0.155834	-0.184833	-0.35089	ENSG00000157617
TMEM65	TMM65_HUMAN	blue	0.00802718	0.0809579	0.0174264	-0.335686	-0.0798997	0.874521	ENSG00000164983
BCAP31	BAP31_HUMAN	blue	0.200618	-0.0040709	0.346788	-0.0749256	0.019317	0.325633	ENSG00000185825
HOOK3	HOOK3_HUMAN	turquoise	0.179253	-0.0579269	0.118313	-0.0486151	0.0882795	-0.42933	ENSG00000168172
ITIH2	ITIH2_HUMAN	grey	-0.0008693	-0.11445	-0.365464	0.0791011	-0.100979	-0.142029	ENSG00000151655
SCFD1	SCFD1_HUMAN	turquoise	0.132011	0.204	-0.0943476	0.275185	0.00479832	-0.404639	ENSG00000092108
SNRPD2	SMD2_HUMAN	grey	0.422659	0.0531644	0.166298	-0.07067	0.236537	0.475044	ENSG00000125743
NDUFB9	NDUB9_HUMAN	blue	-0.250375	0.0695095	-0.0288765	-0.0825025	-0.204977	0.807813	ENSG00000147684
AASDHPPT	ADPPT_HUMAN	brown	-0.302323	0.227807	-0.0179106	0.122763	0.197781	0.902585	ENSG00000149313
CAMKV	CAMKV_HUMAN	turquoise	0.157267	0.122259	-0.0981089	0.0732754	-0.380176	-0.377053	ENSG00000164076
ANP32E	AN32E_HUMAN	grey	0.213071	0.0485254	-0.0963494	0.0413748	0.0494814	-0.15208	ENSG00000143401
GNAQ	GNAQ_HUMAN	brown	-0.432065	0.181901	-0.0270378	0.286907	-0.0412061	0.30768	ENSG00000156052
SELENOM	SELM_HUMAN	turquoise	-0.0702085	0.0647642	-0.0707484	0.10386	-0.0052701	-0.327041	ENSG00000198832
SCAMP1	SCAM1_HUMAN	yellow	-0.20011	-0.0102152	0.322199	-0.356311	0.243077	0.66447	ENSG00000085365
SYNGAP1	SYGP1_HUMAN	blue	-0.26387	-0.0839372	-0.109637	-0.0258205	0.0393736	0.310116	ENSG00000197283
PRPF19	PRP19_HUMAN	grey	-0.0544833	0.358863	-0.103668	0.0585966	-0.105872	-0.167833	ENSG00000110107
DDTL	DDTL_HUMAN	turquoise	0.158431	-0.178083	0.19933	-0.182222	0.140615	0.365267	ENSG00000099974
CIRBP	CIRBP_HUMAN	red	0.0767917	0.0222926	0.0300753	-0.108136	0.0364255	-0.447303	ENSG00000099622
WDR1	WDR1_HUMAN	turquoise	-0.0488322	-0.0493077	-0.233984	0.419328	0.206409	0.567013	ENSG00000071127
PRKCB	KPCB_HUMAN	blue	-0.0037625	0.0811391	0.0475735	0.0982892	0.0638522	-0.307573	ENSG00000166501
SF3B2	SF3B2_HUMAN	brown	0.111157	-0.131745	0.274287	0.0201212	-0.114754	-0.31125	ENSG00000087365
GABARAPL2	GBRL2_HUMAN	grey	0.079981	-0.256317	0.0100994	0.0688287	-0.0075433	-0.0202985	ENSG00000034713
RPS6KA2	KS6A2_HUMAN	green	0.191147	-0.242141	-0.228336	-0.0203203	0.0227998	-0.411046	ENSG00000071242
CAP2	CAP2_HUMAN	turquoise	0.0663336	-0.0809973	0.0632649	0.0466792	-0.126359	-0.362015	ENSG00000112186
PSMC1	PRS4_HUMAN	grey	0.267416	0.0109993	0.404921	-0.0194021	0.191679	0.443892	ENSG00000100764
TBCA	TBCA_HUMAN	turquoise	0.0180689	-0.204607	0.101745	-0.113445	0.223604	0.600804	ENSG00000171530
TBC1D24	TBC24_HUMAN	grey	0.087395	0.0808598	0.43967	-0.109995	0.132656	0.426905	ENSG00000162065
PYGB	PYGB_HUMAN	grey	-0.034829	0.197065	0.117093	0.110326	0.036713	0.189299	ENSG00000100994
DGLUCY	GLUCM_HUMAN	grey	0.265406	-0.0975293	0.17733	0.126827	0.211363	0.291081	ENSG00000133943
VPS13C	VP13C_HUMAN	turquoise	0.0674998	0.0140038	-0.196816	0.013214	-0.231109	-0.36842	ENSG00000129003
FAH	FAAA_HUMAN	turquoise	0.124242	-0.0191773	-0.132364	0.0610964	-0.204589	-0.474652	ENSG00000103876
PDK2	PDK2_HUMAN	grey	-0.188967	0.0842585	0.140101	0.0419942	-0.0534187	-0.12636	ENSG00000005882
SNX4	SNX4_HUMAN	blue	-0.0620505	-0.390221	0.356228	0.0462057	-0.106831	-0.618685	ENSG00000114520
CMAS	NEUA_HUMAN	grey	-0.0111283	-0.0547085	-0.0002742	0.143011	-0.044575	-0.0737011	ENSG00000111726
UBE2L3	UB2L3_HUMAN	turquoise	0.0446965	0.0384372	0.0686301	-0.219033	-0.124068	-0.396937	ENSG00000185651
NCOA7	NCOA7_HUMAN	grey	0.0991623	-0.145541	0.362857	0.0432132	-0.335456	0.193631	ENSG00000111912
LINGO1	LIGO1_HUMAN	grey	-0.0365086	-0.0487695	-0.0192053	0.095995	0.322211	-0.0998315	ENSG00000169783
HADHA	ECHA_HUMAN	turquoise	0.173494	0.16119	0.0628636	-0.0337317	-0.124815	-0.386103	ENSG00000084754
FGB	FIBB_HUMAN	red	-0.0636436	0.0070288	-0.0666832	0.0793959	-0.136089	0.774784	ENSG00000171564
NDUFA11	NDUAB_HUMAN	blue	-0.15319	0.133565	-0.195697	-0.350565	-0.296543	0.817258	ENSG00000174886
SNAP25	SNP25_HUMAN	red	-0.209245	-0.143795	-0.34578	-0.232071	0.148763	-0.50366	ENSG00000132639
TIMM9	TIM9_HUMAN	grey	0.328821	-0.0465719	0.10708	-0.148426	-0.028557	0.124034	ENSG00000100575
FAM171B	F171B_HUMAN	grey	-0.191493	-0.0538335	0.235508	0.37867	0.0305238	0.126877	ENSG00000144369
CAMSAP3	CAMP3_HUMAN	grey	0.0251521	0.0836762	-0.116491	0.207683	0.0108997	0.217628	ENSG00000076826
EFTUD2	U5S1_HUMAN	yellow	-0.122044	-0.174242	0.00929057	-0.0271384	0.0350559	0.350638	ENSG00000108883
CAPN1	CAN1_HUMAN	grey	0.0774628	0.0221522	0.0151834	-0.0768326	0.333611	-0.0382369	ENSG00000014216
IPO7	IPO7_HUMAN	blue	0.268037	-0.0236816	-0.141491	-0.245531	-0.013432	-0.325844	ENSG00000205339
CKAP5	CKAP5_HUMAN	blue	-0.0374273	0.136641	-0.0748449	-0.0017066	-0.0448765	-0.360961	ENSG00000175216
GRPEL1	GRPE1_HUMAN	grey	-0.140985	-0.169415	0.0881984	-0.130529	0.14698	0.228902	ENSG00000109519
UBQLN1	UBQL1_HUMAN	grey	0.0026998	0.248844	-0.317603	0.0675228	0.0165058	-0.190182	ENSG00000135018
CENPV	CENPV_HUMAN	blue	0.0766338	-0.340883	-0.0296781	-0.0161843	-0.181501	-0.436181	ENSG00000166582
TPP2	TPP2_HUMAN	turquoise	0.0530498	-0.130785	0.105811	0.0139894	0.281727	0.456027	ENSG00000134900
GPC1	GPC1_HUMAN	grey	-0.213153	-0.207702	0.0410608	0.0731783	-0.0422933	-0.220077	ENSG00000063660
FUNDC2	FUND2_HUMAN	blue	0.0418769	-0.118996	0.0401444	-0.0176231	-0.110503	0.401938	ENSG00000165775
SH3BGRL2	SH3L2_HUMAN	grey	0.214424	-0.0129907	0.0660837	-0.143615	-0.187909	-0.0170514	ENSG00000198478
PDCD5	PDCD5_HUMAN	turquoise	-0.0733708	-0.0657423	-0.346617	0.012823	0.0667933	-0.390009	ENSG00000105185
ARMT1	ARMT1_HUMAN	grey	-0.19715	0.0831876	-0.112037	0.217417	-0.21891	-0.132068	ENSG00000146476
SNX12	SNX12_HUMAN	blue	-0.0229333	0.0221435	0.187978	0.212248	0.00453259	-0.360774	ENSG00000147164
VPS51	VPS51_HUMAN	green	0.228408	-0.0218926	0.0561543	0.143157	-0.120746	0.332591	ENSG00000149823
RPA3	RFA3_HUMAN	brown	-0.039834	-0.180318	-0.24936	-0.034738	-0.403254	-0.382721	ENSG00000106399
CAMK2A	KCC2A_HUMAN	grey	0.248916	-0.0715091	0.102326	-0.0566992	-0.0663491	0.27338	ENSG00000070808
MON2	MON2_HUMAN	blue	-0.13893	0.123697	0.319325	0.0609311	0.114775	-0.3168	ENSG00000061987
IPO9	IPO9_HUMAN	turquoise	0.262198	0.0801599	0.00863587	-0.107381	0.0772353	-0.299766	ENSG00000198700
EPS15	EPS15_HUMAN	grey	-0.0364927	0.256088	-0.0729091	0.218723	-0.0011314	-0.112963	ENSG00000085832
USP14	UBP14_HUMAN	grey	-0.237642	0.00259952	-0.0709457	0.259924	0.432266	-0.0880269	ENSG00000101557
PCDH9	PCDH9_HUMAN	brown	0.104494	-0.0271265	0.327041	0.146558	0.147358	0.310784	ENSG00000184226
EIF4A1	IF4A1_HUMAN	grey	0.141898	-0.211566	0.175039	0.0400276	0.182791	0.358192	ENSG00000161960
RAB3GAP2	RBGPR_HUMAN	turquoise	-0.0774524	0.258981	0.141075	-0.079494	0.00793094	-0.306982	ENSG00000118873
HNRNPU	HNRPU_HUMAN	blue	0.143352	-0.165574	0.100504	-0.167286	-0.203212	-0.4158	ENSG00000153187
TRIM9	TRIM9_HUMAN	turquoise	0.0846057	-0.111311	0.092039	-0.14883	-0.129179	-0.555058	ENSG00000100505
ABI2	ABI2_HUMAN	grey	-0.04991	-0.5236	0.264282	0.0357821	-0.224176	0.175036	ENSG00000138443
ACSL4	ACSL4_HUMAN	grey	-0.218331	-0.294236	0.0597431	0.00559995	-0.28657	-0.0090498	ENSG00000068366
HNRNPH2	HNRH2_HUMAN	brown	-0.129491	-0.0165001	0.088549	-0.197334	-0.377145	0.314576	ENSG00000126945
HNRNPLL	HNRLL_HUMAN	grey	-0.0782748	-0.0758684	-0.3591	0.0350445	0.0344947	-0.153937	ENSG00000143889
PLCL1	PLCL1_HUMAN	grey	-0.334847	-0.183433	-0.110278	-0.191654	-0.101661	0.0399682	ENSG00000115896
SH3GL1	SH3G1_HUMAN	turquoise	-0.0694661	-0.334155	-0.0559062	0.0470611	-0.0385015	-0.357459	ENSG00000141985
ACTN4	ACTN4_HUMAN	grey	-0.0052902	-0.048476	-0.005118	-0.0453556	0.118776	-0.167693	ENSG00000130402
PPAT	PUR1_HUMAN	grey	0.0294371	0.168278	-0.09571	0.0457136	-0.0703333	-0.135864	ENSG00000128059
RTCB	RTCB_HUMAN	grey	0.017659	0.220124	0.283035	-0.0056662	0.15636	0.383527	ENSG00000100220
AK4	KAD4_HUMAN	grey	0.278639	0.0279306	0.241515	-0.111437	0.052868	0.264847	ENSG00000162433
GPI	G6PI_HUMAN	brown	0.152004	-0.0716389	0.182658	-0.0891348	0.184261	0.379884	ENSG00000105220
PRODH	PROD_HUMAN	yellow	0.1613	0.13336	-0.179713	-0.28289	0.0623975	0.436179	ENSG00000100033
STXBP5	STXB5_HUMAN	grey	-0.219685	-0.255707	0.148119	0.114455	0.320779	0.157168	ENSG00000164506
HIST1H2BJ	H2B1J_HUMAN	grey	0.320198	0.10138	0.0966644	0.0455853	0.0296145	0.0984962	ENSG00000124635
UQCRB	QCR7_HUMAN	blue	-0.11153	-0.0370963	-0.0415042	-0.110091	-0.196499	0.76439	ENSG00000156467
KIAA1217	SKT_HUMAN	grey	-0.209203	-0.0106026	0.0995202	-0.013603	0.0896214	0.277527	ENSG00000120549
SNX1	SNX1_HUMAN	green	-0.229962	0.0895759	0.0856747	-0.0495314	0.313567	-0.343122	ENSG00000028528
KBTBD11	KBTBB_HUMAN	grey	-1.234e-15	0.236853	0.0875024	0.307609	0.209844	-0.0902656	ENSG00000176595
MX1	MX1_HUMAN	grey	-0.234685	0.082452	-0.0079131	0.00204883	-0.161249	0.27663	ENSG00000157601
TFAM	TFAM_HUMAN	grey	0.0781412	-0.0348887	0.176647	-0.0885848	-0.0488894	0.286476	ENSG00000108064
CARMIL2	CARL2_HUMAN	brown	-0.0513329	0.158538	0.149887	-0.0753494	0.289278	0.638599	ENSG00000159753
PSMD2	PSMD2_HUMAN	brown	-0.262246	0.0163711	-0.0213432	0.291396	0.154279	0.505115	ENSG00000175166
ARPC5	ARPC5_HUMAN	blue	-0.142413	-0.202023	0.160148	0.115283	0.10606	-0.375341	ENSG00000162704
NIPSNAP3A	NPS3A_HUMAN	grey	-0.189916	0.382525	-0.260134	-0.0018105	0.179325	-0.0824779	ENSG00000136783
ZADH2	PTGR3_HUMAN	turquoise	0.00374081	0.0184423	-0.128956	0.134826	-0.064865	-0.466671	ENSG00000180011
TAGLN3	TAGL3_HUMAN	turquoise	-0.193991	0.263109	-0.253518	0.2344	0.249555	0.352377	ENSG00000144834
CTNNA2	CTNA2_HUMAN	grey	-0.1071	0.0910429	0.263109	0.00601222	0.237076	0.637463	ENSG00000066032
GCSH	GCSH_HUMAN	grey	0.183676	0.0631607	-0.0830951	0.0165459	-0.059383	-0.0030785	ENSG00000140905
DPP10	DPP10_HUMAN	grey	-0.193984	0.0252186	0.232868	0.0281059	0.198939	-0.145016	ENSG00000175497
MTSS1L	MTSSL_HUMAN	yellow	-0.111519	0.0272741	-0.0335232	-0.219007	0.264235	0.645145	NA
ARF4	ARF4_HUMAN	grey	0.0674823	0.107283	-0.218124	-0.0878341	0.138245	-0.253437	ENSG00000168374
ATG4B	ATG4B_HUMAN	blue	0.0500703	0.0785091	-0.036505	0.288289	0.0376991	-0.460278	ENSG00000168397
NDUFS2	NDUS2_HUMAN	grey	-0.335757	0.0151351	0.0420592	-0.226448	0.0213907	0.121791	ENSG00000158864
FAM98B	FA98B_HUMAN	yellow	0.213385	0.111884	-0.0646142	0.063637	0.34878	0.387102	ENSG00000171262
HSPD1	CH60_HUMAN	turquoise	0.170948	-0.0152269	0.0451305	0.0018316	-0.0489101	0.420802	ENSG00000144381
ATP6V0D2	VA0D2_HUMAN	turquoise	0.108112	0.288769	0.0970023	0.270667	-0.0298654	-0.330811	ENSG00000147614
PNPLA8	PLPL8_HUMAN	grey	-0.0632329	0.16772	0.0198011	-0.360229	-0.113459	-0.101542	ENSG00000135241
EXOG	EXOG_HUMAN	blue	-0.149548	0.0352646	-0.0832406	-0.220002	-0.315682	0.693714	ENSG00000157036
RABGAP1	RBGP1_HUMAN	green	-0.188895	-0.0890031	0.0381693	0.027979	0.0714152	-0.53391	ENSG00000011454
PRDX5	PRDX5_HUMAN	grey	-0.10099	-0.11916	-0.139154	0.0416813	-0.0785091	-0.470278	ENSG00000126432
A2M	A2MG_HUMAN	red	0.00600821	0.091026	-0.0220506	0.263795	-0.375137	0.746193	ENSG00000175899
FHIT	FHIT_HUMAN	blue	-0.120983	0.391001	0.0631097	0.10525	0.293883	-0.444985	ENSG00000189283
RASA1	RASA1_HUMAN	grey	0.0432552	0.126967	0.126192	0.137464	0.216576	-0.029718	ENSG00000145715
TUFM	EFTU_HUMAN	grey	0.2566	-0.0597007	0.202824	-0.0922498	0.153836	0.266142	ENSG00000178952
CMPK1	KCY_HUMAN	blue	-0.0117124	0.0842695	-0.0780788	0.229183	0.116299	-0.499487	ENSG00000162368
ENDOD1	ENDD1_HUMAN	grey	-0.0372918	0.0681449	-0.267548	0.0376148	0.194361	-0.140725	ENSG00000149218
PAFAH1B3	PA1B3_HUMAN	grey	0.0446955	0.241562	0.273587	0.211961	0.101882	0.095869	ENSG00000079462
SYN1	SYN1_HUMAN	brown	-0.292478	0.0726255	-0.202849	0.152782	-0.0930034	0.560108	ENSG00000008056
PITPNM1	PITM1_HUMAN	turquoise	-0.240841	0.119482	-0.128415	-0.0316581	0.0457174	0.501452	ENSG00000110697
RRAGC	RRAGC_HUMAN	grey	0.0225268	-0.0599825	0.0600263	-0.12519	0.0727469	0.144799	ENSG00000116954
SFXN3	SFXN3_HUMAN	blue	-0.116168	0.135918	-0.145798	-0.261718	-0.0877882	0.910173	ENSG00000107819
HSPA6	HSP76_HUMAN	turquoise	0.106826	0.0273355	0.123415	0.0371532	0.129791	0.7339	ENSG00000173110
MADD	MADD_HUMAN	green	-0.21413	-0.0397579	-0.249164	-0.050971	0.16275	-0.486562	ENSG00000110514
KIAA1107	K1107_HUMAN	brown	-0.0539068	-0.100137	0.155872	-0.138386	0.226056	0.476384	NA
CHCHD3	MIC19_HUMAN	blue	-0.184953	0.107539	0.0708533	-0.0529895	0.355147	0.369314	ENSG00000106554
RPS17	RS17_HUMAN	blue	-0.172596	-0.0692635	-0.157559	0.178668	0.014312	-0.381799	ENSG00000182774
MAPK3	MK03_HUMAN	turquoise	0.0852502	0.108523	0.157227	-0.063617	0.502262	0.634876	ENSG00000102882
SYNPO	SYNPO_HUMAN	yellow	-0.0673594	-0.0992003	0.00235109	-0.473812	0.087638	0.767555	ENSG00000171992
TBC1D17	TBC17_HUMAN	grey	-0.0203316	-0.0978966	0.141869	0.0507528	0.185841	-0.421115	ENSG00000104946
NGEF	NGEF_HUMAN	turquoise	-0.0923929	-0.0993813	-0.0991646	0.0287929	-0.203899	-0.381528	ENSG00000066248
FAM171A2	F1712_HUMAN	turquoise	0.153525	-0.218116	0.0179853	0.278149	0.243195	0.490843	ENSG00000161682
HNRNPM	HNRPM_HUMAN	grey	0.0905762	-0.0230605	0.105281	-0.353213	-0.208228	0.0845153	ENSG00000099783
LSM8	LSM8_HUMAN	turquoise	0.167273	0.160415	0.181433	0.108763	-0.288682	-0.382506	ENSG00000128534
NDUFV2	NDUV2_HUMAN	turquoise	0.0687427	-0.0228786	-0.0861366	-0.0072134	0.0896231	-0.412675	ENSG00000178127
GNAO1	GNAO_HUMAN	brown	-0.109815	-0.352098	0.179075	0.151866	0.0981165	0.502998	ENSG00000087258
AGPAT3	PLCC_HUMAN	brown	-0.0916507	-0.143819	-0.421842	-0.0397465	-0.0190674	-0.304596	ENSG00000160216
DHX9	DHX9_HUMAN	blue	-0.245147	0.0396908	-0.251309	0.353937	-0.0013366	-0.320248	ENSG00000135829
EIF2S1	IF2A_HUMAN	grey	-0.11003	-0.241323	0.410028	0.25554	-0.204127	0.165378	ENSG00000134001
OSBPL8	OSBL8_HUMAN	turquoise	0.134234	-0.0702159	-0.0384264	-0.0604821	-0.349276	-0.391794	ENSG00000091039
TRIM28	TIF1B_HUMAN	grey	-0.290751	0.0269467	0.130032	0.0549883	0.0656741	0.345722	ENSG00000130726
IARS2	SYIM_HUMAN	blue	0.0220803	0.258808	0.276571	0.0400761	0.229089	0.510908	ENSG00000067704
UBL4A	UBL4A_HUMAN	grey	0.198076	-0.0082758	-0.234217	-0.0079829	0.124103	-0.171603	ENSG00000102178
S100A16	S10AG_HUMAN	yellow	0.021151	0.146688	-0.21643	0.162799	-0.182212	-0.405197	ENSG00000188643
PACSIN1	PACN1_HUMAN	brown	0.0484818	-0.140892	0.0725281	0.238723	0.186247	0.740167	ENSG00000124507
ACSS3	ACSS3_HUMAN	blue	0.188317	0.0344243	0.118416	0.266731	-0.276453	-0.309769	ENSG00000111058
RALGAPB	RLGPB_HUMAN	turquoise	0.33202	-0.211372	-0.229698	-0.0028434	-0.0816619	-0.328527	ENSG00000170471
AP3B2	AP3B2_HUMAN	blue	0.22354	-0.0941785	0.0418453	-0.0385036	-0.0471264	-0.359821	ENSG00000103723
NRCAM	NRCAM_HUMAN	turquoise	0.0174842	0.129392	0.315853	0.313843	0.156654	0.627473	ENSG00000091129
STX12	STX12_HUMAN	turquoise	-0.125423	-0.0489953	-0.198221	0.299151	-0.273228	-0.323986	ENSG00000117758
WASL	WASL_HUMAN	yellow	-0.0847288	-0.248489	0.194524	-0.0490717	0.229717	0.45661	ENSG00000106299
GABBR1	GABR1_HUMAN	turquoise	-0.150262	-0.111922	-0.163005	0.0641409	-0.289776	-0.487531	ENSG00000204681
MECR	MECR_HUMAN	grey	0.166239	-0.136446	0.221455	0.0568265	0.181397	0.297553	ENSG00000116353
RTRAF	RTRAF_HUMAN	turquoise	0.0594068	-0.0582651	0.323656	-0.214794	0.0736709	-0.412812	ENSG00000087302
CALB1	CALB1_HUMAN	turquoise	0.206594	-0.48219	0.131716	-0.202612	0.152144	0.605657	ENSG00000104327
PHB2	PHB2_HUMAN	blue	-0.185889	0.129982	-0.0522598	0.0137983	-0.0042597	0.671839	ENSG00000215021
ABLIM3	ABLM3_HUMAN	grey	0.112449	-0.0674055	0.166987	-0.240276	0.200463	0.217778	ENSG00000173210
KRT1	K2C1_HUMAN	grey	-0.214072	0.133399	0.0790987	-0.0228922	0.11457	-0.146617	ENSG00000167768
GOT2	AATM_HUMAN	grey	0.189937	0.143655	-0.124562	0.276995	0.136554	0.232565	ENSG00000125166
CRYM	CRYM_HUMAN	red	-0.385792	-0.32678	-0.0678283	-0.196799	-0.0101665	-0.543197	ENSG00000103316
STAM	STAM1_HUMAN	turquoise	-0.0745158	0.128169	0.0218396	0.308856	0.121821	-0.380087	ENSG00000136738
PSMC6	PRS10_HUMAN	grey	0.189605	-0.0186437	0.337875	-0.261143	-0.0233172	0.389657	ENSG00000100519
SRR	SRR_HUMAN	grey	0.140839	-0.267246	0.091274	0.0827191	-0.246524	-0.0417137	ENSG00000167720
NDUFA12	NDUAC_HUMAN	turquoise	0.115966	0.0302343	-0.15727	-0.0841175	0.215636	0.468726	ENSG00000184752
HNRNPD	HNRPD_HUMAN	grey	0.0829109	0.206561	0.0364717	0.0326566	0.225481	-0.0124016	ENSG00000138668
PTBP2	PTBP2_HUMAN	grey	-0.0076839	-0.138538	-0.158767	0.0540744	-0.328572	-0.127547	ENSG00000117569
GNAI3	GNAI3_HUMAN	grey	-0.0358735	-0.291965	-0.122469	-0.0171856	-0.141216	-0.22049	ENSG00000065135
UBE3A	UBE3A_HUMAN	red	-0.111173	-0.328239	0.251755	-0.294619	0.0277682	-0.457289	ENSG00000114062
PSMD11	PSD11_HUMAN	grey	0.156305	-0.195942	0.208266	-0.0082446	-0.129172	-0.115522	ENSG00000108671
VBP1	PFD3_HUMAN	turquoise	-0.0663419	-0.294093	-0.182051	-0.291347	-0.150017	-0.454665	ENSG00000155959
PTPN23	PTN23_HUMAN	yellow	-0.176894	0.0750062	0.302631	0.0709004	0.327109	0.489419	ENSG00000076201
NDUFB8	NDUB8_HUMAN	blue	-0.306038	0.0342365	-0.0812517	-0.128782	-0.151327	0.684879	ENSG00000166136
RABGGTA	PGTA_HUMAN	grey	0.0323642	-0.132324	-0.0811504	-0.0401737	-0.0443493	0.0417175	ENSG00000100949
PGAM5	PGAM5_HUMAN	green	-0.100923	-0.154343	0.179181	-0.123296	0.0818041	-0.534403	ENSG00000247077
UCHL3	UCHL3_HUMAN	turquoise	0.281905	-0.136338	0.194787	-0.221837	-0.0353511	-0.336843	ENSG00000118939
NCK2	NCK2_HUMAN	blue	0.0459546	-0.0147487	-0.24143	0.0965232	0.0165366	-0.427716	ENSG00000071051
NDUFB7	NDUB7_HUMAN	blue	-0.156913	0.0537506	-0.164821	-0.136517	-0.1267	0.805473	ENSG00000099795
GGCT	GGCT_HUMAN	turquoise	-0.158199	-0.102488	0.157377	0.157047	0.135831	0.529239	ENSG00000006625
FMOD	FMOD_HUMAN	turquoise	-0.0229347	0.0711199	-0.153848	0.0455013	-0.0781898	-0.420683	ENSG00000122176
FABP3	FABPH_HUMAN	turquoise	-0.151911	-0.115627	0.181751	0.00933311	0.14564	0.661915	ENSG00000121769
BUB3	BUB3_HUMAN	grey	0.0574826	-0.225241	0.0180774	0.146514	0.0333256	-0.105358	ENSG00000154473
OSBPL1A	OSBL1_HUMAN	blue	0.0483429	-0.0298213	0.0647722	-0.126651	-0.21161	-0.298632	ENSG00000141447
NFU1	NFU1_HUMAN	turquoise	-0.0168261	-0.0807292	0.154274	-0.0308368	0.0627218	-0.409699	ENSG00000169599
NANS	SIAS_HUMAN	grey	0.0463107	0.140933	0.0132164	-0.0915557	-0.200588	0.150298	ENSG00000095380
UBA2	SAE2_HUMAN	yellow	0.0626603	-0.160413	-0.0670132	0.285085	-0.0294079	-0.471645	ENSG00000126261
ARCN1	COPD_HUMAN	blue	-0.118198	-0.182903	0.0212147	0.213806	0.0834765	-0.488377	ENSG00000095139
DCXR	DCXR_HUMAN	brown	0.0415435	0.0253436	-0.0312359	0.12455	0.26907	0.317965	ENSG00000169738
ADGRB1	AGRB1_HUMAN	blue	-0.143479	-0.272554	0.00197367	0.250311	-0.0395655	-0.376435	ENSG00000181790
ENSA	ENSA_HUMAN	yellow	0.0864506	-0.0048738	-0.0650631	-0.248173	0.155169	0.463035	ENSG00000143420
STRAP	STRAP_HUMAN	turquoise	0.28541	-0.169995	0.295082	-0.145046	-0.0620982	0.372702	ENSG00000023734
HINT3	HINT3_HUMAN	grey	0.0217353	-0.213475	0.0277786	0.22786	0.233119	0.305928	ENSG00000111911
TMED9	TMED9_HUMAN	turquoise	0.312966	-0.243073	-0.0584453	0.0399814	-0.0205343	0.337253	ENSG00000184840
PRDX6	PRDX6_HUMAN	blue	-0.0734358	0.335738	0.0393003	0.202948	-0.0176318	-0.334825	ENSG00000117592
ADSS	PURA2_HUMAN	blue	-0.216754	-0.025659	-0.0443779	0.0197514	0.0315061	-0.313222	ENSG00000035687
EEF1G	EF1G_HUMAN	brown	-0.046726	0.171639	0.0245463	-0.203105	-0.198151	-0.434642	ENSG00000254772
SFXN5	SFXN5_HUMAN	blue	-0.121629	0.241293	-0.106643	-0.262079	0.126173	0.660623	ENSG00000144040
HAPLN1	HPLN1_HUMAN	grey	-0.139912	-0.207872	0.0215875	0.0952993	0.356831	0.286585	ENSG00000145681
SULT4A1	ST4A1_HUMAN	turquoise	-0.0729997	0.00597945	-0.0583882	0.163799	0.0902154	-0.394775	ENSG00000130540
MRPS27	RT27_HUMAN	turquoise	-0.0064094	-0.146227	-0.102174	-0.0578629	-0.494274	-0.339921	ENSG00000113048
PI4KA	PI4KA_HUMAN	turquoise	-0.0812362	-0.14264	0.0256455	0.0897117	0.163921	0.294063	ENSG00000241973
EPB41L1	E41L1_HUMAN	grey	0.0739455	-0.295387	-0.163947	0.0832364	-0.0453501	-0.0692787	ENSG00000088367
BAG5	BAG5_HUMAN	grey	-0.238018	-0.0834974	-0.0627503	0.100309	0.0914547	-0.248575	ENSG00000166170
ADAM23	ADA23_HUMAN	turquoise	-0.103054	0.106009	-0.115888	0.231993	0.140199	0.314944	ENSG00000114948
NIF3L1	NIF3L_HUMAN	turquoise	0.131339	-0.134321	0.0627782	0.0217582	-0.0096721	-0.539714	ENSG00000196290
CRYZ	QOR_HUMAN	grey	-0.264312	-0.100299	-0.241634	-0.120915	-0.134138	-0.242585	ENSG00000116791
NDRG3	NDRG3_HUMAN	turquoise	-0.107095	0.0465259	-0.239838	0.130837	0.0681758	0.361893	ENSG00000101079
EMC1	EMC1_HUMAN	turquoise	-0.0025046	-0.0364617	0.199049	0.0504593	0.105867	0.307809	ENSG00000127463
ABI1	ABI1_HUMAN	grey	-0.0097747	-0.20712	0.16066	0.0175388	0.0960798	0.464268	ENSG00000136754
WDR37	WDR37_HUMAN	red	-0.0947068	-0.0468655	-0.0128254	0.0849852	0.263793	-0.396273	ENSG00000047056
CAVIN1	CAVN1_HUMAN	green	0.0874758	-0.0599074	-0.210323	-0.0984989	-0.258864	0.407836	ENSG00000177469
TXNDC17	TXD17_HUMAN	grey	-0.182272	0.0294606	0.117122	-0.0944687	-0.0812442	0.234494	ENSG00000129235
LPP	LPP_HUMAN	green	0.0702374	0.27477	-0.0129344	-0.206109	0.0117508	0.718686	ENSG00000145012
RPL3	RL3_HUMAN	grey	0.129896	-0.190961	0.186832	-0.302695	0.0978019	0.0426786	ENSG00000100316
AQP1	AQP1_HUMAN	grey	0.217383	0.209988	-0.141786	0.01785	-0.136827	-0.28851	ENSG00000240583
PTGR1	PTGR1_HUMAN	grey	-0.140315	0.0711074	-0.156028	-0.220576	0.187616	0.226442	ENSG00000106853
PRKCSH	GLU2B_HUMAN	brown	-0.208956	0.165303	0.0569365	0.164127	0.325562	0.307682	ENSG00000130175
RMDN3	RMD3_HUMAN	grey	0.0699679	0.249178	-0.283016	0.175282	-0.0749172	-0.383903	ENSG00000137824
ACP1	PPAC_HUMAN	grey	-0.0486616	0.319234	-0.114031	0.328135	0.0395695	2.1885e-05	ENSG00000143727
MTCH1	MTCH1_HUMAN	blue	-0.0171573	0.00037247	0.0592129	-0.373535	-0.0862674	0.80277	ENSG00000137409
FXYD7	FXYD7_HUMAN	turquoise	-0.0029639	0.0613284	0.255028	-0.317664	0.168081	0.509886	ENSG00000221946
CAMK4	KCC4_HUMAN	brown	-0.117755	-0.140864	0.0379646	-0.124224	0.229775	0.676855	ENSG00000152495
FAM131B	F131B_HUMAN	turquoise	0.0677612	-0.0043592	0.331889	0.0618655	-0.102595	0.506374	ENSG00000159784
GNA11	GNA11_HUMAN	grey	0.130887	0.138147	0.189094	0.0904195	0.12539	-0.0463952	ENSG00000088256
GNAI1	GNAI1_HUMAN	turquoise	-0.100879	-0.190965	0.13642	-0.0781287	0.0463074	0.666185	ENSG00000127955
CNN3	CNN3_HUMAN	grey	-0.0196605	0.2625	0.0420186	0.212081	0.098291	-0.302765	ENSG00000117519
GIPC1	GIPC1_HUMAN	brown	0.135027	-0.226613	0.349183	-0.0110675	-0.0365173	-0.296565	ENSG00000123159
DYNC1LI1	DC1L1_HUMAN	grey	0.124443	-0.116521	-0.28087	0.165755	-0.217518	-0.465008	ENSG00000144635
EIF3F	EIF3F_HUMAN	grey	0.148502	-0.0963418	-0.188308	-0.171281	0.189672	0.216422	ENSG00000175390
XPOT	XPOT_HUMAN	turquoise	-0.06384	0.00192925	0.265314	0.046646	0.002884	-0.374544	ENSG00000184575
EPRS	SYEP_HUMAN	blue	-0.0953794	-0.0272415	0.196601	0.0636079	0.0815082	0.401579	ENSG00000136628
CNN1	CNN1_HUMAN	green	0.154509	0.0936586	0.034812	0.0276164	0.01827	0.870761	ENSG00000130176
LRRFIP1	LRRF1_HUMAN	turquoise	0.375144	-0.326931	0.0398294	-0.118024	-0.0325017	-0.47261	ENSG00000124831
ME2	MAOM_HUMAN	grey	0.170165	0.036315	0.0943127	0.113795	0.0743942	0.197908	ENSG00000082212
SRSF3	SRSF3_HUMAN	grey	0.16533	-0.0202554	-0.188093	0.280425	0.0113278	0.148494	ENSG00000112081
ENPP6	ENPP6_HUMAN	grey	-0.0740445	-0.0535423	-0.0200487	0.327672	-0.0624398	-0.227488	ENSG00000164303
SLC9A1	SL9A1_HUMAN	blue	-0.0980676	-0.116282	-0.367897	0.132364	-0.0089815	-0.31464	ENSG00000090020
EXOC2	EXOC2_HUMAN	brown	0.200827	-0.0123118	-0.072626	-0.116712	-0.0695552	-0.456794	ENSG00000112685
KDSR	KDSR_HUMAN	grey	0.0529329	0.0703514	0.129047	-0.0065886	0.134531	0.188679	ENSG00000119537
KCNAB2	KCAB2_HUMAN	turquoise	0.0582702	0.0842848	-0.0985982	0.0453347	-0.163477	0.305104	ENSG00000069424
COTL1	COTL1_HUMAN	turquoise	0.0380006	0.243078	0.313525	0.132744	-0.0360505	0.410466	ENSG00000103187
NAPA	SNAA_HUMAN	blue	0.122663	-0.249573	0.306576	0.0620254	0.196434	-0.441156	ENSG00000105402
PLCXD3	PLCX3_HUMAN	turquoise	0.0281976	-0.0879208	-0.139244	0.133882	0.079171	-0.355492	ENSG00000182836
IDH3A	IDH3A_HUMAN	grey	-0.024188	0.31828	-0.281854	0.140605	0.0773392	-0.343846	ENSG00000166411
COPB1	COPB_HUMAN	yellow	-0.128607	-0.0837708	-0.0158802	-0.0845825	0.12467	0.35079	ENSG00000129083
HPCAL1	HPCL1_HUMAN	turquoise	0.112987	-0.191452	-0.0763742	-0.239928	-0.254287	-0.493355	ENSG00000115756
GATD1	GALD1_HUMAN	grey	-0.0276738	-0.469148	-0.0465704	0.00922711	-0.0241321	0.0608213	ENSG00000177225
SH3GLB2	SHLB2_HUMAN	turquoise	0.0678793	-0.409481	0.154083	0.0809208	-0.208799	0.361933	ENSG00000148341
RANBP2	RBP2_HUMAN	grey	0.159753	0.035665	0.00290046	0.21301	0.110278	-0.112393	ENSG00000153201
CNDP2	CNDP2_HUMAN	grey	0.0983095	0.445522	0.171828	-0.0460197	0.04728	0.454606	ENSG00000133313
TINAGL1	TINAL_HUMAN	blue	-0.0015996	0.150478	-0.0702306	-0.28521	-0.242459	0.774567	ENSG00000142910
NDUFB11	NDUBB_HUMAN	blue	-0.0946278	0.0827247	0.0153244	-0.28896	0.00857196	0.898441	ENSG00000147123
APOOL	MIC27_HUMAN	blue	0.031755	0.166347	0.0329383	-0.296417	0.0131102	0.825945	ENSG00000155008
CARNS1	CRNS1_HUMAN	grey	0.359978	-0.0130524	0.0754457	-0.296393	0.0453369	-0.0027803	ENSG00000172508
FAM49B	FA49B_HUMAN	turquoise	-0.0956091	-0.0463646	-0.0355265	0.150354	-0.0864593	-0.447158	ENSG00000153310
APLP1	APLP1_HUMAN	grey	-0.0539442	0.0543228	0.252008	0.00040131	-0.0439589	0.628516	ENSG00000105290
NDUFB5	NDUB5_HUMAN	blue	-0.0350366	-0.0054866	0.0360082	-0.275089	-0.150656	0.913335	ENSG00000136521
SSBP1	SSBP_HUMAN	grey	0.00386273	0.237775	0.127168	0.201885	0.0101792	-0.0817954	ENSG00000106028
LARS	SYLC_HUMAN	blue	-0.0846528	0.0453424	0.109595	0.0671934	0.231672	-0.331671	ENSG00000133706
EPHX1	HYEP_HUMAN	blue	0.048705	-0.0419124	-0.325635	0.171762	0.00297229	-0.320681	ENSG00000143819
TSC2	TSC2_HUMAN	grey	-0.0896616	-0.0403785	0.212472	-0.0041359	0.0965909	0.433284	ENSG00000103197
EDF1	EDF1_HUMAN	turquoise	0.135239	-0.0889442	-0.024813	0.18431	-0.0917305	0.448632	ENSG00000107223
PIR	PIR_HUMAN	brown	0.374862	-0.0608972	-0.149343	-0.09789	0.0412858	-0.39413	ENSG00000087842
LAMB2	LAMB2_HUMAN	blue	0.108444	0.0512628	-0.0603634	-0.3225	-0.202901	0.768055	ENSG00000172037
PRRT2	PRRT2_HUMAN	turquoise	0.211545	-0.0647163	0.165299	0.0345619	0.369403	0.555002	ENSG00000167371
COX5B	COX5B_HUMAN	blue	-0.110208	0.061126	-0.193429	-0.167989	-0.11319	0.834573	ENSG00000135940
GLRX5	GLRX5_HUMAN	turquoise	0.0727988	-0.076448	-0.299368	0.0745096	-0.357692	-0.419814	ENSG00000182512
AHNAK	AHNK_HUMAN	green	0.160591	0.292817	-0.139207	0.114621	0.00400921	0.601942	ENSG00000124942
NCKIPSD	SPN90_HUMAN	turquoise	0.198272	0.129822	0.216079	0.173635	-0.118329	-0.563893	ENSG00000213672
PRKCE	KPCE_HUMAN	blue	-0.04056	-0.0037883	0.0342427	0.117153	0.0979779	-0.644312	ENSG00000171132
PCNP	PCNP_HUMAN	grey	-0.0111012	0.118739	0.0613214	0.0150653	0.253426	0.234263	ENSG00000081154
ATP5J2	ATPK_HUMAN	blue	-0.114081	0.202178	-0.2774	-0.248691	-0.209404	0.66751	NA
DNAJC6	AUXI_HUMAN	grey	-0.15835	0.359624	-0.0801498	0.139988	-0.0457473	0.363721	ENSG00000116675
HPCAL4	HPCL4_HUMAN	blue	0.193151	-0.0654114	0.172424	0.0202257	0.0382313	-0.44418	ENSG00000116983
FKBP4	FKBP4_HUMAN	grey	-0.0694675	-0.0110769	-0.0584076	0.106946	-0.132416	0.147662	ENSG00000004478
GET4	GET4_HUMAN	grey	-0.0056919	-0.149395	0.0816694	-0.0726852	-0.029099	0.487373	ENSG00000239857
HNRNPA3	ROA3_HUMAN	red	0.0582464	-0.157032	0.175224	-0.100124	0.0565731	-0.43091	ENSG00000170144
PIP4K2A	PI42A_HUMAN	green	0.0600218	0.127823	-0.198867	0.0893726	-0.0982327	-0.301096	ENSG00000150867
CEP170B	C170B_HUMAN	yellow	0.0802714	-0.0417018	0.140435	-0.33969	0.226087	0.617891	ENSG00000099814
FASN	FAS_HUMAN	grey	0.240339	0.0156371	0.225276	0.0790779	0.57124	0.126386	ENSG00000169710
GLRX3	GLRX3_HUMAN	blue	-0.0061877	-0.0894242	0.124578	0.29032	0.0734861	-0.552963	ENSG00000108010
EIF3CL	EIFCL_HUMAN	grey	-0.215876	0.0179685	-0.0958822	0.0795369	0.311503	0.277373	ENSG00000205609
PTK2B	FAK2_HUMAN	grey	-0.0595204	0.29535	0.143627	0.0669886	0.138598	0.238942	ENSG00000120899
RPS16	RS16_HUMAN	yellow	0.125572	-0.0526751	-0.112705	0.317109	-0.0477665	-0.517379	ENSG00000105193
MAPRE2	MARE2_HUMAN	brown	-0.236297	0.0877603	0.0904817	0.202698	0.341774	0.818059	ENSG00000166974
PFDN5	PFD5_HUMAN	brown	-0.0091006	-0.0320932	-0.162042	-0.0182198	-0.10744	0.312017	ENSG00000123349
BDH2	BDH2_HUMAN	grey	0.0990184	-0.140584	0.0180112	0.030058	0.128199	0.275004	ENSG00000164039
OGT	OGT1_HUMAN	turquoise	-0.0438715	-0.263843	0.0962657	0.017215	0.17203	0.465288	ENSG00000147162
GC	VTDB_HUMAN	red	0.313004	-0.0836851	0.0754303	0.135907	-0.0533635	0.732287	ENSG00000145321
GRIA2	GRIA2_HUMAN	blue	0.153629	-0.31922	-0.0852335	0.0973859	0.178656	-0.394146	ENSG00000120251
MROH1	MROH1_HUMAN	blue	0.123953	-0.001809	0.192636	-0.104692	-0.0430762	-0.304724	ENSG00000179832
IGHG4	IGHG4_HUMAN	red	0.00165929	0.232163	-0.220246	0.311247	0.0620038	0.615987	ENSG00000211892
ISOC1	ISOC1_HUMAN	grey	0.290419	-0.231557	-0.0317674	-0.18831	-0.0065307	-0.0218926	ENSG00000066583
NTPCR	NTPCR_HUMAN	grey	-0.174234	-0.265707	0.106129	0.242358	0.259048	0.0650014	ENSG00000135778
SOD3	SODE_HUMAN	grey	0.367357	-0.256752	0.0626812	-0.0001716	0.206313	0.272034	ENSG00000109610
CHGA	CMGA_HUMAN	green	0.0506867	0.0254956	0.0742325	0.0843584	0.0845564	0.625068	ENSG00000100604
GLS	GLSK_HUMAN	blue	-0.174962	0.0127681	0.0966795	-0.324102	-0.0301788	0.542052	ENSG00000115419
LAMTOR1	LTOR1_HUMAN	grey	-0.404122	-0.0161141	0.0576843	-0.0390189	-0.118249	0.243283	ENSG00000149357
TMEM35A	TM35A_HUMAN	turquoise	-0.170142	0.0009858	-0.197382	0.124455	-0.299337	-0.410739	ENSG00000126950
EWSR1	EWS_HUMAN	brown	-0.0916473	0.174032	0.122418	0.189334	0.0757743	0.71888	ENSG00000182944
ALDH1A1	AL1A1_HUMAN	grey	-0.169183	0.00944199	-0.0618827	-0.0331528	-0.225819	0.0628966	ENSG00000165092
VPS25	VPS25_HUMAN	brown	0.39682	0.173275	0.0889881	-0.302907	-0.0952206	-0.379443	ENSG00000131475
GRM3	GRM3_HUMAN	grey	0.0212167	-0.324295	0.00650136	0.0118754	0.0070288	-0.0514629	ENSG00000198822
TARDBP	TADBP_HUMAN	grey	-0.205341	0.144128	-0.142744	-0.0856086	-0.189934	-0.0118112	ENSG00000120948
CC2D1A	C2D1A_HUMAN	green	-0.127259	-0.240627	0.209077	0.0228053	-0.311275	-0.320956	ENSG00000132024
CKM	KCRM_HUMAN	turquoise	-0.154638	0.17033	-0.0333198	0.0143648	0.200665	0.311545	ENSG00000104879
EZR	EZRI_HUMAN	grey	0.26015	0.342233	0.201751	-0.0571799	0.254113	-0.0865827	ENSG00000092820
PMPCA	MPPA_HUMAN	blue	-0.421953	0.0508834	-0.0637024	-0.0356308	-0.0482049	0.381791	ENSG00000165688
RPS28	RS28_HUMAN	grey	0.166391	-0.0057058	-0.112823	-0.0403409	0.282795	-0.0808062	ENSG00000233927
DNM3	DYN3_HUMAN	grey	-0.299767	0.226837	-0.107721	0.0833307	-0.0598992	-0.0137789	ENSG00000197959
PRKACA	KAPCA_HUMAN	turquoise	-0.0836486	0.166941	-0.136062	0.0448608	-0.0293911	-0.406924	ENSG00000072062
DKK3	DKK3_HUMAN	grey	-0.0680301	0.284019	-0.0123137	0.323679	0.145725	0.0735651	ENSG00000050165
FAM98A	FA98A_HUMAN	grey	-0.246803	0.0506495	0.109949	0.0492088	0.453655	-0.194212	ENSG00000119812
ARPC1A	ARC1A_HUMAN	turquoise	-0.225077	-0.0192395	0.0630282	-0.0852791	0.299019	0.315674	ENSG00000241685
SAMHD1	SAMH1_HUMAN	grey	-0.193273	-0.101844	-0.0612166	0.166994	-0.0625165	0.191209	ENSG00000101347
SPTBN1	SPTB2_HUMAN	brown	0.0957475	-0.029294	-0.0846839	0.15286	0.271493	0.619282	ENSG00000115306
RPL7	RL7_HUMAN	blue	0.115889	-0.0097538	0.0403438	-0.275472	-0.39746	0.596961	ENSG00000147604
ARHGAP35	RHG35_HUMAN	grey	0.0123211	-0.136136	-0.164499	-0.207429	0.0116888	-0.405159	ENSG00000160007
EIF1B	EIF1B_HUMAN	grey	-0.143354	-0.144684	0.0502221	0.145836	-0.0369578	0.0925074	ENSG00000114784
KRT2	K22E_HUMAN	grey	-0.397103	0.0429422	0.10659	-0.0244706	0.158621	-0.0638332	ENSG00000172867
SEC31A	SC31A_HUMAN	turquoise	0.200429	-0.0386047	-0.0917255	0.315625	0.0883263	0.434229	ENSG00000138674
DDX1	DDX1_HUMAN	blue	-0.0781075	0.0675417	0.182688	0.197304	0.0425385	-0.33982	ENSG00000079785
H2AFZ	H2AZ_HUMAN	grey	0.0378661	-0.0848749	-0.151896	0.25154	-0.369075	-0.170177	ENSG00000164032
PRUNE1	PRUN1_HUMAN	grey	-0.241649	0.10935	0.062438	0.0383963	-0.174921	-0.080242	ENSG00000143363
VPS26A	VP26A_HUMAN	grey	-0.0029343	0.0276067	-0.0565553	0.303586	-0.0507259	0.278368	ENSG00000122958
NISCH	NISCH_HUMAN	brown	-0.227382	0.321697	-0.192669	0.216848	0.362461	0.418278	ENSG00000010322
NCAM2	NCAM2_HUMAN	turquoise	-0.0597853	-0.178125	0.0721051	0.244667	-0.040676	0.640323	ENSG00000154654
AFG3L2	AFG32_HUMAN	blue	-0.0969173	0.173752	0.00650865	-0.293183	-0.0851855	0.927506	ENSG00000141385
AP1M1	AP1M1_HUMAN	grey	-0.303132	0.245857	0.122458	0.171307	-0.221912	0.276688	ENSG00000072958
RACK1	RACK1_HUMAN	blue	0.0640316	-0.0249245	0.394469	0.108119	0.123516	-0.537758	ENSG00000204628
CRMP1	DPYL1_HUMAN	turquoise	-0.0227214	-0.296276	-0.0419009	-0.163307	-0.0580799	0.575337	ENSG00000072832
VAMP1	VAMP1_HUMAN	brown	-0.293728	0.0835919	-0.16249	0.193465	0.0442309	0.420781	ENSG00000139190
ARSA	ARSA_HUMAN	turquoise	-0.10948	-0.14426	-0.0953277	0.203857	-0.0911354	-0.441532	ENSG00000100299
TERF2IP	TE2IP_HUMAN	yellow	-0.0695774	0.0240729	0.186987	-0.0195477	0.1089	0.542283	ENSG00000166848
PDIA6	PDIA6_HUMAN	grey	-0.24884	-0.0927412	-0.177971	0.221494	0.0010492	-0.282566	ENSG00000143870
MLEC	MLEC_HUMAN	grey	-0.0987963	-0.0163898	0.409753	-0.0685217	0.322568	0.435555	ENSG00000110917
TMOD1	TMOD1_HUMAN	grey	0.00467949	-0.423495	-0.227778	0.0618139	-0.153898	-0.374865	ENSG00000136842
NDUFB10	NDUBA_HUMAN	blue	-0.0794988	0.0305143	0.00995889	-0.265465	-0.228022	0.913707	ENSG00000140990
DAGLA	DGLA_HUMAN	turquoise	-0.225136	-0.0789446	0.0554051	-0.119871	-0.0226457	-0.311896	ENSG00000134780
CLTB	CLCB_HUMAN	turquoise	0.104771	0.0719277	0.14934	0.166598	0.223528	0.72445	ENSG00000175416
TSC22D1	T22D1_HUMAN	grey	0.17776	-0.120116	-0.0308473	-0.0347009	-0.0456315	0.0243102	ENSG00000102804
SNRPD3	SMD3_HUMAN	blue	-0.0407854	0.0350807	0.104382	0.242395	0.0435648	-0.405524	ENSG00000100028
SUCLG1	SUCA_HUMAN	yellow	-0.177472	-0.089879	-0.0189074	-0.108413	0.0974186	0.51392	ENSG00000163541
CORO1B	COR1B_HUMAN	grey	0.205779	-0.107709	-0.259849	-0.105331	-0.189022	-0.0538648	ENSG00000172725
SLC27A4	S27A4_HUMAN	blue	-0.0370784	-0.031852	0.112941	-0.1503	-0.0426526	0.362338	ENSG00000167114
RAB9A	RAB9A_HUMAN	grey	-0.248138	0.249581	-0.146784	0.174455	-0.0358618	0.00721823	ENSG00000123595
RANBP1	RANG_HUMAN	grey	-0.401494	0.176293	0.0264977	0.136297	0.189983	0.18167	ENSG00000099901
MINK1	MINK1_HUMAN	brown	-0.1599	0.298855	0.118221	-0.135404	0.159083	0.631632	ENSG00000141503
WIPF2	WIPF2_HUMAN	grey	-0.047282	-0.214664	0.325959	-0.376423	-0.102669	0.0111987	ENSG00000171475
PTGES2	PGES2_HUMAN	grey	-0.0320545	0.167272	0.0265954	-0.0388596	-0.0702047	-0.0625305	ENSG00000148334
PTPRZ1	PTPRZ_HUMAN	brown	-0.141271	0.262607	0.0332591	0.152437	0.274916	0.408044	ENSG00000106278
PMP2	MYP2_HUMAN	turquoise	-0.162132	-0.0435772	-0.0657207	0.0814637	0.0563077	0.500651	ENSG00000147588
RPH3A	RP3A_HUMAN	brown	-0.0252312	-0.162686	-0.144807	-0.0501757	0.214098	0.573402	ENSG00000089169
DHRS7B	DRS7B_HUMAN	red	0.208693	0.0555412	-0.0816801	0.109538	-0.338458	0.375111	ENSG00000109016
ABLIM1	ABLM1_HUMAN	brown	0.157785	-0.0734015	0.16247	-0.272854	0.0599939	0.479871	ENSG00000099204
MAP2K2	MP2K2_HUMAN	grey	-0.142489	-0.0837112	-0.0612144	0.108452	-0.0555491	-0.112577	ENSG00000126934
ACTBL2	ACTBL_HUMAN	grey	0.150546	-0.214232	0.0273606	-0.0875865	0.114456	0.123837	ENSG00000169067
BSN	BSN_HUMAN	brown	-0.1563	-0.179967	0.0812312	0.0266132	0.106061	0.680459	ENSG00000164061
BCAT1	BCAT1_HUMAN	blue	0.0683782	-0.142486	0.339437	0.0848643	0.0955803	-0.299814	ENSG00000060982
FLOT1	FLOT1_HUMAN	turquoise	0.101229	-0.162828	0.305424	0.13502	0.158279	0.304238	ENSG00000137312
RTN1	RTN1_HUMAN	brown	0.171004	-0.0770379	-0.260678	-0.123474	0.0619898	0.364662	ENSG00000139970
CRYAB	CRYAB_HUMAN	yellow	0.116353	0.238568	-0.0693019	0.0235221	-0.204575	-0.421398	ENSG00000109846
ANXA5	ANXA5_HUMAN	turquoise	-0.0405173	0.250585	-0.149017	0.097502	-0.0756559	-0.357364	ENSG00000164111
CD47	CD47_HUMAN	turquoise	0.0839867	0.00127992	-0.0561129	-0.180788	-0.0642661	0.589717	ENSG00000196776
ATP6V1C1	VATC1_HUMAN	turquoise	0.0498061	-0.270692	0.199819	0.208281	-0.0236251	0.661324	ENSG00000155097
PITPNM3	PITM3_HUMAN	turquoise	0.134025	0.0439465	-0.376997	0.124032	0.0523549	0.385362	ENSG00000091622
ARHGEF12	ARHGC_HUMAN	grey	-0.025771	-0.0328396	-0.153443	0.0813466	-0.0013582	0.0734702	ENSG00000196914
EMC2	EMC2_HUMAN	green	-0.299409	-0.180715	0.0113797	-0.051548	0.0814579	-0.66155	ENSG00000104412
ITIH4	ITIH4_HUMAN	red	-0.241625	0.13148	-0.0024255	0.206402	-0.192567	0.550664	ENSG00000055955
UQCRFS1	UCRI_HUMAN	blue	-0.185823	0.158443	-0.0885472	-0.090389	-0.219641	0.899621	ENSG00000169021
HIP1R	HIP1R_HUMAN	grey	-0.148702	0.0661773	-0.0645099	-0.10995	0.318717	-0.228666	ENSG00000130787
SRP9	SRP09_HUMAN	blue	0.0644712	-0.0699527	0.255864	-0.0031054	0.146711	-0.311387	ENSG00000143742
ESYT1	ESYT1_HUMAN	turquoise	-0.0873526	0.116649	0.0248468	-0.01934	-0.070286	-0.559103	ENSG00000139641
TMEM245	TM245_HUMAN	brown	-0.176402	0.110437	-0.14612	-0.141539	0.287666	0.527978	ENSG00000106771
GABRB3	GBRB3_HUMAN	blue	0.0313059	-0.191888	0.297544	0.049862	0.155097	-0.412934	ENSG00000166206
TLN1	TLN1_HUMAN	green	0.130312	0.0388615	-0.0863465	0.0180653	0.089958	0.6633	ENSG00000137076
UBQLN4	UBQL4_HUMAN	grey	-0.010514	-0.149946	0.138254	-0.0074283	-0.0360189	0.08798	ENSG00000160803
PRKDC	PRKDC_HUMAN	blue	0.217311	0.0555167	0.267467	0.165191	0.207487	-0.502495	ENSG00000253729
RPS3	RS3_HUMAN	grey	0.305061	0.280981	-0.33954	-0.0355867	0.248573	-0.234764	ENSG00000149273
PPP1R21	PPR21_HUMAN	brown	-0.164256	0.0663243	-0.0494196	-0.0694859	0.299986	0.393056	ENSG00000162869
SMARCC2	SMRC2_HUMAN	yellow	-0.110294	0.0518687	-0.165046	-0.174794	0.130399	0.388919	ENSG00000139613
KIAA1211L	K121L_HUMAN	brown	-0.112242	0.00456488	0.12901	0.0335481	0.170021	0.599901	ENSG00000196872
CRABP1	RABP1_HUMAN	grey	0.202503	-0.316324	0.276974	-0.104651	0.00841801	0.325678	ENSG00000166426
SCN2B	SCN2B_HUMAN	brown	-0.152706	-0.0967233	0.0795433	0.158495	0.206516	0.621926	ENSG00000149575
EPHA4	EPHA4_HUMAN	grey	-0.148519	-0.196455	-0.0658524	0.012617	0.324456	0.305014	ENSG00000116106
SPATA20	SPT20_HUMAN	grey	0.0941014	-0.0150429	0.00304839	0.131739	-0.104759	0.194535	ENSG00000006282
HOMER1	HOME1_HUMAN	grey	-0.174859	-0.254814	-0.155577	-0.197871	-0.169766	-0.125138	ENSG00000152413
PTMS	PTMS_HUMAN	turquoise	0.163255	-0.357998	0.134271	-0.0494413	0.105876	0.719517	ENSG00000159335
PSMB1	PSB1_HUMAN	turquoise	0.0764711	0.0422924	-0.0498875	-0.068892	0.100935	0.430549	ENSG00000008018
PPP1CB	PP1B_HUMAN	blue	0.105106	-0.28655	-0.0311052	-0.0299399	-0.0382231	-0.343102	ENSG00000213639
PPP1R12A	MYPT1_HUMAN	brown	-0.212317	0.131328	0.0496937	-0.269003	0.225281	0.557018	ENSG00000058272
UNC13A	UN13A_HUMAN	grey	0.205243	-0.305489	0.272652	-0.116822	-0.0827204	0.161709	ENSG00000130477
SARS	SYSC_HUMAN	turquoise	-0.188633	-0.109188	-0.0842708	0.212638	-0.228361	-0.486747	ENSG00000031698
ANXA6	ANXA6_HUMAN	red	-0.127559	0.0722625	-0.147806	0.405693	0.107567	0.38964	ENSG00000197043
PACS2	PACS2_HUMAN	grey	0.09334	-0.104438	-0.208121	0.112922	-0.128204	-0.0098574	ENSG00000179364
AVL9	AVL9_HUMAN	grey	-0.150654	-0.070526	0.19191	0.01708	0.195161	0.230172	ENSG00000105778
PSMA6	PSA6_HUMAN	grey	0.0562344	0.0180688	0.131728	-0.0169828	0.215935	0.0147991	ENSG00000100902
ACACA	ACACA_HUMAN	blue	0.156004	-0.0207225	0.0390256	0.085074	0.0513175	-0.42215	NA
CD82	CD82_HUMAN	grey	-0.0629311	0.0185422	-0.135525	0.0503494	-0.145475	-0.395882	ENSG00000085117
TRAPPC6B	TPC6B_HUMAN	blue	-0.203043	0.0497359	-0.0962978	0.209994	-0.0277656	-0.344335	ENSG00000182400
EIF4G1	IF4G1_HUMAN	grey	-0.0752243	0.0971758	-0.0833338	0.0163684	-0.0419122	-0.156207	ENSG00000114867
CDIPT	CDIPT_HUMAN	yellow	-0.225984	-0.0304492	0.252803	-0.0861172	0.32032	0.479582	ENSG00000103502
MYH10	MYH10_HUMAN	blue	-0.176552	-0.201796	-0.0382691	0.319837	0.19009	-0.544565	ENSG00000133026
RTN4	RTN4_HUMAN	blue	0.147507	-0.226793	0.158638	-0.307628	0.0560862	-0.351538	ENSG00000115310
MTAP	MTAP_HUMAN	green	0.00609726	-0.233598	-0.200172	0.214029	-0.0242393	-0.314484	ENSG00000099810
GNAZ	GNAZ_HUMAN	grey	-0.0393817	-0.121251	0.165644	0.158574	-0.0968613	0.069247	ENSG00000128266
HADH	HCDH_HUMAN	turquoise	0.0622373	0.0228521	0.125897	0.0751902	-0.406148	-0.348422	ENSG00000138796
MVD	MVD1_HUMAN	grey	0.152401	0.0523044	-0.0695442	-0.104024	-0.0731445	-0.0660207	ENSG00000167508
HNRNPA2B1	ROA2_HUMAN	yellow	-0.0666425	0.104182	0.105513	-0.0918707	0.159562	0.55009	ENSG00000122566
WASHC2A	WAC2A_HUMAN	brown	-0.0510501	-0.21072	-0.0719825	-0.158205	-0.0159282	-0.410004	ENSG00000099290
CKMT1A	KCRU_HUMAN	grey	-0.296926	0.289465	-0.256455	0.234041	-0.145607	-0.113286	ENSG00000223572
DGKI	DGKI_HUMAN	grey	0.102897	-0.182763	0.321537	-0.109258	0.120493	0.571961	ENSG00000157680
KIF5C	KIF5C_HUMAN	grey	0.0915342	-0.0158618	0.213322	0.101139	0.0612967	0.461768	ENSG00000168280
ASNA1	ASNA_HUMAN	grey	0.138809	-0.119167	-0.117009	-0.176888	0.00710686	-0.200008	NA
CORO1C	COR1C_HUMAN	blue	-0.355215	0.118455	-0.181207	0.197035	0.0612385	-0.358379	ENSG00000110880
NDUFS5	NDUS5_HUMAN	blue	-0.227479	0.0978147	-0.073941	-0.233155	-0.249846	0.708623	ENSG00000168653
MATR3	MATR3_HUMAN	blue	-0.0514218	-0.106065	0.0861236	0.0816359	0.13237	-0.622101	ENSG00000015479
IGSF9B	TUTLB_HUMAN	blue	0.0638063	-0.0208127	0.137454	-0.0830519	0.202137	-0.329271	ENSG00000080854
ESD	ESTD_HUMAN	brown	-0.0496187	0.0389215	0.227394	-0.012903	0.0966462	0.415191	ENSG00000139684
HSD17B4	DHB4_HUMAN	blue	-0.151743	0.145358	-0.226036	0.437586	0.049669	-0.329952	ENSG00000133835
PNP	PNPH_HUMAN	grey	0.218203	-0.0814667	0.234273	-0.0436118	0.122333	0.167956	ENSG00000198805
AIFM3	AIFM3_HUMAN	grey	0.193647	0.183995	-0.134835	0.207623	-0.0636147	-0.181672	ENSG00000183773
PEPD	PEPD_HUMAN	grey	0.0780447	-0.0223749	-0.0045632	-0.108084	-0.188273	-0.0451133	ENSG00000124299
HRAS	RASH_HUMAN	grey	-0.189914	0.160198	-0.439595	0.192118	-0.182802	-0.372569	ENSG00000174775
MARK1	MARK1_HUMAN	blue	-0.253371	-0.0564393	0.00676537	0.0834796	0.0579135	-0.465739	ENSG00000116141
EIF5	IF5_HUMAN	blue	-0.123149	0.0183582	-0.0687254	0.0939092	0.0133319	-0.357682	ENSG00000100664
MAPT	TAU_HUMAN	brown	-0.0770891	0.00972997	-0.0599655	-0.0380513	0.27665	0.790055	ENSG00000186868
PLS3	PLST_HUMAN	grey	-0.0267227	0.241864	-0.238297	0.0681196	0.0982757	-0.296665	ENSG00000102024
CFL1	COF1_HUMAN	grey	0.0478606	-0.205026	-0.200926	-0.0722967	0.331958	-0.270684	ENSG00000172757
ATP5F1A	ATPA_HUMAN	grey	-0.145876	0.19035	-0.0325387	0.14834	-0.0339568	-0.0334293	ENSG00000152234
HSD17B8	DHB8_HUMAN	grey	0.22943	0.301548	0.09825	0.105759	0.141038	0.00371866	ENSG00000112474
NAMPT	NAMPT_HUMAN	blue	-0.0554744	-0.122521	-0.0789001	0.0999576	-0.120693	-0.346708	ENSG00000105835
MCCC1	MCCA_HUMAN	grey	0.026594	0.0251333	0.245064	0.106215	-0.0394612	-0.100133	ENSG00000078070
RPS6	RS6_HUMAN	grey	-0.0803571	-0.128152	0.141993	0.0605735	0.0169408	0.336746	ENSG00000137154
MARCKSL1	MRP_HUMAN	brown	-0.267688	0.244176	-0.0462843	-0.0216196	0.214233	0.830646	ENSG00000175130
EHD1	EHD1_HUMAN	turquoise	0.00513969	-0.129782	0.0290389	-0.148122	0.0538159	-0.376987	ENSG00000110047
FLNB	FLNB_HUMAN	grey	0.18262	-0.0356928	0.138188	-0.163667	-0.041981	0.128955	ENSG00000136068
NARS	SYNC_HUMAN	grey	-0.116658	0.206847	0.137521	0.0247637	-0.186605	0.0166717	ENSG00000134440
DGKQ	DGKQ_HUMAN	grey	0.306975	-0.196785	0.301384	-0.410957	-0.0623628	0.0690477	ENSG00000145214
ATP1A3	AT1A3_HUMAN	brown	-0.0963794	0.051173	-0.0281921	0.0463591	0.192462	0.646863	ENSG00000105409
PLXNB2	PLXB2_HUMAN	grey	-0.0901515	0.100519	0.0746556	0.172846	0.048177	0.196826	ENSG00000196576
ACADSB	ACDSB_HUMAN	grey	-0.185035	0.214325	0.0290496	0.0487532	0.167017	0.045911	ENSG00000196177
PPP1R9A	NEB1_HUMAN	yellow	0.172442	-0.100926	0.244433	-0.368172	0.178194	0.582793	ENSG00000158528
PDE1B	PDE1B_HUMAN	blue	0.0312197	0.12709	0.226382	0.137124	0.139113	-0.528709	ENSG00000123360
PEBP1	PEBP1_HUMAN	turquoise	0.00428821	0.185204	-0.0750868	0.253031	0.232789	0.615766	ENSG00000089220
TTC1	TTC1_HUMAN	turquoise	-0.131941	0.106259	0.237521	-0.0788368	0.165934	0.446803	ENSG00000113312
VSNL1	VISL1_HUMAN	grey	-0.0468	-0.236698	0.010406	0.252565	-0.104045	0.331893	ENSG00000163032
HINT2	HINT2_HUMAN	grey	-0.309394	0.188328	0.217311	0.274365	-0.130721	0.302673	ENSG00000137133
SRSF11	SRS11_HUMAN	blue	0.141437	-0.128795	-0.0412066	-0.195126	0.101986	-0.299818	ENSG00000116754
EIF3D	EIF3D_HUMAN	green	-0.0489546	0.0301994	-0.0792393	0.277249	0.106269	0.33488	ENSG00000100353
PDK3	PDK3_HUMAN	grey	-0.175531	0.024868	0.206606	-0.0701626	0.0340837	0.395213	ENSG00000067992
ESYT2	ESYT2_HUMAN	turquoise	-0.19968	-0.0701999	-0.330202	0.172738	0.0920462	0.409714	ENSG00000117868
RPS15A	RS15A_HUMAN	turquoise	-0.069635	-0.0954148	-0.0540632	0.0948385	0.135793	0.382953	ENSG00000134419
NCAN	NCAN_HUMAN	turquoise	-0.0194303	-0.297309	0.110771	-0.0044881	-0.015361	0.339499	ENSG00000130287
SRSF2	SRSF2_HUMAN	turquoise	0.314036	-0.333844	0.143393	-0.0378138	0.0883971	-0.411666	ENSG00000161547
MYO18A	MY18A_HUMAN	grey	0.0578029	-0.0992779	0.115844	-0.119336	0.312616	0.0286508	ENSG00000196535
VAPB	VAPB_HUMAN	turquoise	-0.134113	-0.131146	0.056549	-0.150511	0.308335	0.530677	ENSG00000124164
MTOR	MTOR_HUMAN	blue	0.195414	0.0240443	-0.113403	0.00309936	-0.283229	-0.357013	ENSG00000198793
NMT1	NMT1_HUMAN	yellow	0.0485332	-0.286878	0.054832	-0.294026	-0.0433343	0.491164	ENSG00000136448
ACADS	ACADS_HUMAN	grey	0.137655	-0.345258	0.147931	-0.136864	-0.23594	0.17073	ENSG00000122971
COX7A1	CX7A1_HUMAN	grey	0.0962859	-0.0352799	0.0163654	-0.0776406	0.131839	0.396432	ENSG00000161281
FLOT2	FLOT2_HUMAN	turquoise	0.200112	-0.228491	0.213099	-0.0420938	0.176283	0.514451	ENSG00000132589
SLC9A3R1	NHRF1_HUMAN	turquoise	0.106259	0.0121699	0.0959405	-0.0440621	0.276698	0.624565	ENSG00000109062
SERPINA3	AACT_HUMAN	red	-0.0865185	-0.0645015	-0.0736207	0.0927405	0.120247	0.345123	ENSG00000196136
RPS18	RS18_HUMAN	turquoise	0.158596	-0.223651	0.200732	-0.0736835	0.00575519	-0.357517	ENSG00000096150
CD44	CD44_HUMAN	grey	-0.0092044	0.0977402	-0.136894	0.0913904	0.0663634	-0.120747	ENSG00000026508
RAB21	RAB21_HUMAN	blue	0.0234618	0.0647506	0.0605311	0.130944	0.0190781	0.435323	ENSG00000080371
IAH1	IAH1_HUMAN	turquoise	0.125644	0.181962	-0.262438	-0.0212407	-0.329544	-0.323945	ENSG00000134330
RPS20	RS20_HUMAN	turquoise	-0.0159464	0.146666	-0.0444724	0.0508316	0.126067	0.708936	ENSG00000008988
DHX30	DHX30_HUMAN	brown	0.137353	-0.0812513	0.111026	0.0431367	0.15887	-0.306097	ENSG00000132153
RAB3GAP1	RB3GP_HUMAN	grey	-0.0022806	-0.0140066	0.0373537	0.0940816	0.101445	0.489628	ENSG00000115839
ASMTL	ASML_HUMAN	grey	0.173768	-0.145227	0.0706306	-0.0396356	0.188302	0.416291	ENSG00000169093
TMEM126A	T126A_HUMAN	blue	-0.104184	0.142574	-0.0419445	-0.162129	0.00149138	0.856749	ENSG00000171202
HIST1H2AB	H2A1B_HUMAN	blue	0.028724	0.12877	-0.0117238	-0.029797	-0.175886	-0.323139	NA
IVD	IVD_HUMAN	turquoise	0.266857	0.0711212	0.342104	-0.134888	0.0331299	0.345309	ENSG00000128928
HARS2	SYHM_HUMAN	turquoise	0.127068	-0.306343	0.200637	-0.0155776	0.33394	0.373491	ENSG00000112855
FGA	FIBA_HUMAN	red	-0.110602	-0.0617745	-0.0297422	0.12898	-0.308362	0.696751	ENSG00000171560
EXOC5	EXOC5_HUMAN	grey	-0.352491	0.24444	-0.0262607	0.268957	0.103401	-0.191179	ENSG00000070367
AGRN	AGRIN_HUMAN	blue	0.0494726	0.0685431	-0.234928	-0.0994569	-0.275185	0.498494	ENSG00000188157
COQ9	COQ9_HUMAN	yellow	-0.11413	-0.114945	0.270368	-0.248653	-0.100144	0.495469	ENSG00000088682
EFR3B	EFR3B_HUMAN	green	0.109396	-0.0678967	-0.158232	0.165221	0.0937882	-0.46944	ENSG00000084710
RETREG2	RETR2_HUMAN	grey	0.310044	0.147032	0.139536	-0.487858	-0.0137694	0.224919	ENSG00000144567
SNRNP200	U520_HUMAN	turquoise	-0.0277021	-0.009188	-0.196256	0.0439579	-0.279271	-0.358647	ENSG00000144028
RAP2C	RAP2C_HUMAN	grey	0.172495	0.0450005	-0.0306317	-0.0069423	-0.351943	-0.0793688	ENSG00000123728
SF3B1	SF3B1_HUMAN	turquoise	-0.131405	0.150829	-0.073136	-0.0463261	0.0919937	-0.325808	ENSG00000115524
SRSF1	SRSF1_HUMAN	turquoise	-0.0547905	0.0991914	-0.0019422	0.201041	-0.0163637	0.42024	ENSG00000136450
DEFA1	DEF1_HUMAN	red	-0.0429461	0.0868404	0.00597218	0.344136	-0.224257	0.703409	ENSG00000206047
CCAR2	CCAR2_HUMAN	red	-0.206509	0.122403	-0.0162553	0.0507265	0.0625005	-0.311361	ENSG00000158941
SEC23A	SC23A_HUMAN	grey	0.368719	-0.180072	0.202162	0.0416978	-0.11611	0.217794	ENSG00000100934
EPB41	41_HUMAN	grey	0.0907522	0.0540123	0.0429304	0.318659	-0.143492	-0.189239	ENSG00000159023
COMT	COMT_HUMAN	grey	0.343537	-0.498437	-0.0365662	-0.362545	-0.0834601	-0.225634	ENSG00000093010
IGBP1	IGBP1_HUMAN	grey	-0.11315	-0.14986	-0.0465409	0.00832776	0.0987234	-0.0901209	ENSG00000089289
CA2	CAH2_HUMAN	turquoise	0.0156854	0.198231	-0.0237764	0.315827	0.381933	0.382825	ENSG00000104267
HSPE1	CH10_HUMAN	brown	0.0102706	-0.0283895	0.181916	-0.0175093	0.0313959	0.448872	ENSG00000115541
MTX1	MTX1_HUMAN	blue	-0.0525244	0.0637416	0.0608259	-0.329257	-0.11641	0.842252	ENSG00000173171
NOP56	NOP56_HUMAN	turquoise	-0.0890816	0.02649	0.0982553	0.0889788	0.136241	-0.380416	ENSG00000101361
SLC2A1	GTR1_HUMAN	blue	0.0814439	0.104322	-0.187782	0.0144772	0.10573	0.413464	ENSG00000117394
USO1	USO1_HUMAN	blue	0.152198	-0.260909	-0.199043	0.154917	-0.0989974	-0.298849	ENSG00000138768
MAPK10	MK10_HUMAN	blue	0.122642	-0.146585	-0.159799	0.359959	0.0245624	-0.521316	ENSG00000109339
ILVBL	ILVBL_HUMAN	turquoise	0.0879587	0.174007	-0.0425784	-0.177914	0.142128	-0.381695	ENSG00000105135
RPL19	RL19_HUMAN	blue	-0.103287	0.0846396	-0.0880365	-0.199865	-0.0043139	0.762094	ENSG00000108298
NAE1	ULA1_HUMAN	blue	0.302448	-0.194095	0.00095376	-0.0836832	0.302294	-0.327031	ENSG00000159593
APLP2	APLP2_HUMAN	grey	0.0877441	0.0930205	0.192843	-0.0665289	0.175236	0.327207	ENSG00000084234
COPG1	COPG1_HUMAN	brown	0.240699	0.158744	0.303328	-0.267605	-0.273575	-0.405912	ENSG00000181789
NOMO3	NOMO3_HUMAN	grey	-0.0290636	0.242269	0.1431	-0.0453179	0.0906307	-0.104923	ENSG00000103226
STXBP6	STXB6_HUMAN	grey	0.0611346	-0.306934	0.3655	-0.0376434	-0.0281701	0.423602	ENSG00000168952
NDUFAB1	ACPM_HUMAN	turquoise	0.146165	-0.0665714	-0.0770913	-0.292301	-0.0448732	-0.454479	ENSG00000004779
NFASC	NFASC_HUMAN	blue	-0.26112	0.159697	0.0559607	-0.0765489	0.245966	-0.317458	ENSG00000163531
PITHD1	PITH1_HUMAN	yellow	0.175455	-0.0097088	0.0786126	-0.196266	0.227219	0.643783	ENSG00000057757
DIP2B	DIP2B_HUMAN	grey	-0.135189	0.0922092	-0.12164	0.0170698	0.0494005	0.0735157	ENSG00000066084
NECAP1	NECP1_HUMAN	grey	0.026337	-0.106015	0.0393056	-0.0638365	0.0688487	-0.179532	ENSG00000089818
SH3GLB1	SHLB1_HUMAN	grey	-0.149183	-0.0935926	-0.284392	0.29146	-0.234225	-0.171462	ENSG00000097033
RABEP1	RABE1_HUMAN	green	-0.183712	-0.127541	-0.0132685	-0.0004359	-0.132762	-0.361371	ENSG00000029725
PRKAR2A	KAP2_HUMAN	turquoise	0.0848097	-0.142241	0.125295	-0.150181	0.207849	0.804924	ENSG00000114302
CPT2	CPT2_HUMAN	grey	0.00838988	-0.0818989	-0.412896	0.0453509	-0.0290368	-0.395358	ENSG00000157184
IGSF8	IGSF8_HUMAN	turquoise	-0.140771	0.365008	-0.0900826	0.312401	0.291001	0.4607	ENSG00000162729
CPLX2	CPLX2_HUMAN	blue	-0.215497	-0.111101	-0.132023	-0.0612187	0.0494392	-0.388806	ENSG00000145920
WDFY1	WDFY1_HUMAN	turquoise	-0.136328	-0.0132915	0.181794	0.0241663	0.210944	0.578462	ENSG00000085449
PAK2	PAK2_HUMAN	grey	0.106915	-0.237306	-0.0482005	-0.22985	-0.0932319	-0.0953933	ENSG00000180370
MAPK8IP3	JIP3_HUMAN	turquoise	0.0234001	-0.0820629	-0.0804862	-0.029261	0.154008	0.450747	ENSG00000138834
ATL2	ATLA2_HUMAN	turquoise	0.261997	0.010151	0.126574	-0.109681	-0.263519	-0.334981	ENSG00000119787
IPO5	IPO5_HUMAN	turquoise	0.0286351	0.0246492	-0.0469887	0.0966746	-0.0835093	-0.477716	ENSG00000065150
SEC14L2	S14L2_HUMAN	grey	-0.230114	0.258577	-0.161798	0.188635	0.226318	-0.10738	ENSG00000100003
EIF3L	EIF3L_HUMAN	red	0.0909611	0.0198736	0.121993	-0.220998	-0.122102	-0.474568	ENSG00000100129
RABL6	RABL6_HUMAN	red	-0.167295	0.00223761	-0.102228	-0.207189	-0.0436912	-0.338518	ENSG00000196642
TRIM2	TRIM2_HUMAN	grey	-0.269381	0.221378	0.0856339	0.269718	0.0822483	-0.149102	ENSG00000109654
VIM	VIME_HUMAN	green	0.1587	0.147368	-0.226672	-0.0463313	0.0724101	0.742709	ENSG00000026025
CEND1	CEND_HUMAN	brown	-0.341087	0.334612	-0.107069	-0.0368948	0.12608	0.715087	ENSG00000184524
HSP90AB4P	H90B4_HUMAN	grey	0.148031	0.0970656	-0.319485	0.152609	0.0475585	-0.233013	NA
ACOT13	ACO13_HUMAN	grey	0.249971	-0.0528391	0.0159221	0.360842	-0.0435457	-0.103599	ENSG00000112304
GNA14	GNA14_HUMAN	turquoise	0.0982843	0.00249851	0.11983	0.0914302	0.026265	0.421249	ENSG00000156049
PREX1	PREX1_HUMAN	blue	-0.132097	0.199363	-0.111227	-0.183533	0.331664	-0.353297	ENSG00000124126
PSMB6	PSB6_HUMAN	turquoise	0.01282	-0.0927334	-0.0390368	0.1093	0.128716	0.640046	ENSG00000142507
CNTNAP2	CNTP2_HUMAN	blue	-0.0979029	-0.175717	-0.0634572	-0.0173869	-0.003096	0.359278	ENSG00000174469
NDUFB6	NDUB6_HUMAN	blue	-0.0951729	-0.0453839	-0.167462	-0.515318	-0.287426	0.710928	ENSG00000165264
SYNGR3	SNG3_HUMAN	brown	-0.447508	0.0915028	0.00870525	0.169435	0.224065	0.509186	ENSG00000127561
CANX	CALX_HUMAN	turquoise	-0.0523365	0.29624	-0.0684349	0.0503836	-0.111123	-0.487674	ENSG00000127022
PLXNB1	PLXB1_HUMAN	blue	0.19681	-0.105233	0.406274	0.250904	0.121656	-0.474155	ENSG00000164050
HNRNPA1	ROA1_HUMAN	blue	0.188396	-0.115643	0.0646531	0.271854	-0.0201843	-0.373152	ENSG00000135486
RPL14	RL14_HUMAN	blue	0.125312	-0.157058	-0.118506	0.208091	-0.0212812	-0.314573	ENSG00000188846
TPBG	TPBG_HUMAN	brown	0.121504	0.0746447	0.109133	-0.0591198	-0.0503286	-0.394422	ENSG00000146242
PPIB	PPIB_HUMAN	yellow	0.0600279	-0.20296	0.212585	-0.193874	0.0455579	0.439851	ENSG00000166794
GSTT2	GST2_HUMAN	grey	-0.0794942	0.107119	-0.368253	0.266068	0.0371173	-0.203596	ENSG00000099984
LCMT1	LCMT1_HUMAN	brown	0.240616	-0.340405	0.0690045	-0.19193	0.0927068	-0.300565	ENSG00000205629
INPP1	INPP_HUMAN	grey	-0.102729	0.015725	0.0428535	0.117306	-0.12904	0.0525928	ENSG00000151689
HNRNPUL2	HNRL2_HUMAN	brown	-0.128945	0.0940068	0.0126355	0.182848	0.171061	0.370386	ENSG00000214753
USP9X	USP9X_HUMAN	blue	0.108839	0.118269	0.171673	0.268846	0.452403	-0.369674	ENSG00000124486
COL6A1	CO6A1_HUMAN	green	0.139719	0.127796	-0.184417	-0.128622	-0.125152	0.737732	ENSG00000142156
AIFM1	AIFM1_HUMAN	blue	-0.0668947	0.065298	0.0656389	-0.19814	-0.176063	0.890813	ENSG00000156709
MPP6	MPP6_HUMAN	blue	-0.156191	-0.0830303	-0.0765019	0.27624	-0.0146346	-0.362944	ENSG00000105926
PRDX4	PRDX4_HUMAN	grey	0.137547	-0.0948881	0.0341497	-0.167932	-0.312184	-0.373579	ENSG00000123131
EIF3J	EIF3J_HUMAN	turquoise	-0.0536652	-0.0385928	0.130095	-0.201057	0.269197	0.377898	ENSG00000104131
AMPD2	AMPD2_HUMAN	grey	-0.0339744	-0.214999	0.130093	0.00492957	0.154191	0.271795	ENSG00000116337
ACOT9	ACOT9_HUMAN	grey	-0.143015	0.0201152	0.320841	-0.0828196	0.0993408	0.201233	ENSG00000123130
HPCA	HPCA_HUMAN	blue	-0.0637566	-0.121749	0.0686788	0.291719	0.21435	-0.487221	ENSG00000121905
RPL31	RL31_HUMAN	turquoise	8.5748e-16	-0.306292	-0.0622959	-0.0748966	0.201776	0.323043	ENSG00000071082
PTPA	PTPA_HUMAN	grey	-0.0023581	0.195121	-0.100691	0.111113	-0.273172	-0.0980279	ENSG00000119383
MAP1LC3B2	MP3B2_HUMAN	turquoise	0.0578017	-0.0084714	0.0723232	0.0315214	-0.192104	-0.348897	ENSG00000258102
KIF2A	KIF2A_HUMAN	grey	-0.0944481	0.104484	0.0415399	0.265385	0.0677936	-0.0446527	ENSG00000068796
ACBD7	ACBD7_HUMAN	grey	0.0803549	0.0661319	0.0561453	-0.0040718	0.235098	-0.0136344	ENSG00000176244
PSMD6	PSMD6_HUMAN	brown	0.0375296	0.181491	0.278136	0.0299707	0.21578	0.53317	ENSG00000163636
HCN2	HCN2_HUMAN	blue	0.435895	0.193077	-0.0006281	0.134799	-0.002269	-0.315047	ENSG00000099822
TIMM8A	TIM8A_HUMAN	grey	0.282447	-0.0804063	0.07346	0.0892759	0.00064373	0.387338	ENSG00000126953
IDH2	IDHP_HUMAN	grey	0.286076	-0.269699	0.163429	-0.274495	-0.17532	0.155336	ENSG00000182054
MAGI1	MAGI1_HUMAN	yellow	-0.0650509	0.104451	-0.0027908	-0.116831	0.186599	0.484893	ENSG00000151276
OSBPL2	OSBL2_HUMAN	grey	0.315899	-0.316202	0.104404	-0.118579	-0.254446	0.350216	ENSG00000130703
ISOC2	ISOC2_HUMAN	grey	-0.210175	0.0942616	-0.220637	-0.0670776	-0.393808	0.143611	ENSG00000063241
DDAH2	DDAH2_HUMAN	turquoise	0.0521931	0.331743	0.0252163	0.26838	0.00525156	0.463705	ENSG00000206395
HAGH	GLO2_HUMAN	turquoise	0.0452101	-0.239652	-0.0285206	0.185659	-0.0831327	0.433648	ENSG00000063854
PSAT1	SERC_HUMAN	turquoise	0.070764	0.211848	-0.207951	0.333192	-0.103551	-0.327037	ENSG00000135069
GPS1	CSN1_HUMAN	grey	-0.111181	-0.0256627	-0.180465	0.268161	-0.0139169	-0.288437	ENSG00000169727
TPT1	TCTP_HUMAN	turquoise	-0.0934371	-5.693e-05	-0.159005	0.181545	0.383777	0.374381	ENSG00000133112
COL4A1	CO4A1_HUMAN	blue	0.0580419	0.224656	-0.0297829	-0.262367	-0.0919596	0.724567	ENSG00000187498
PPP1R3F	PPR3F_HUMAN	turquoise	-0.0129441	-0.0534353	0.0336963	0.0489224	-0.0791371	-0.596813	ENSG00000049769
CDK5	CDK5_HUMAN	grey	0.178907	-0.144842	-0.140512	-0.127379	0.0835158	0.225285	ENSG00000164885
ACTR10	ARP10_HUMAN	grey	0.29461	0.123607	0.131588	0.00705231	0.302846	0.0429162	ENSG00000131966
PCSK1	NEC1_HUMAN	turquoise	-0.299235	0.147673	-0.398818	0.0909184	-0.0097378	-0.406532	ENSG00000175426
GFAP	GFAP_HUMAN	red	0.105276	0.336085	-0.0219761	0.110825	-0.229403	0.348533	ENSG00000131095
TPD52L2	TPD54_HUMAN	blue	-0.346977	0.052219	0.0124194	0.250154	0.343469	-0.517069	ENSG00000101150
HUWE1	HUWE1_HUMAN	grey	-0.227217	0.444974	0.0751342	0.217338	0.315879	-0.164006	ENSG00000086758
RPS13	RS13_HUMAN	blue	-0.124272	-0.01507	0.11145	0.16364	0.0952231	-0.327779	ENSG00000110700
2024-09-10	SEP10_HUMAN	grey	0.0514813	-0.30877	0.02771	0.0987936	0.138508	-0.0760114	NA
RANGAP1	RAGP1_HUMAN	grey	0.0564111	-0.0878297	-0.144834	-0.220312	0.0706943	0.119379	ENSG00000100401
AIP	AIP_HUMAN	grey	-0.187095	0.0834469	-0.0973553	0.274103	-0.200632	-0.285072	ENSG00000110711
TARSL2	SYTC2_HUMAN	green	-0.216451	0.159714	-0.0705005	0.0905152	0.120164	-0.315385	ENSG00000185418
HNRNPL	HNRPL_HUMAN	yellow	0.0227698	-0.219856	0.143491	-0.159363	-0.0716044	0.595605	ENSG00000104824
NT5DC1	NT5D1_HUMAN	grey	0.0263334	-0.150757	-0.0166047	0.124122	0.149738	-0.242227	ENSG00000178425
UCHL1	UCHL1_HUMAN	brown	-0.0094369	-0.271571	-0.156258	0.0438532	0.21735	0.439647	ENSG00000154277
NCALD	NCALD_HUMAN	grey	-0.0106454	-0.155646	0.102768	-0.223988	-0.0241256	0.278021	ENSG00000104490
FKBP2	FKBP2_HUMAN	grey	0.119394	-0.424588	0.175712	0.0276777	-0.0186193	-0.11871	ENSG00000173486
DRG2	DRG2_HUMAN	yellow	-0.0832059	-0.0391923	-0.307268	0.0914254	-0.0325405	-0.462558	ENSG00000108591
SAFB	SAFB1_HUMAN	red	0.372111	-0.0490537	-0.246283	-0.0232488	0.0763225	0.476919	ENSG00000160633
EPN1	EPN1_HUMAN	yellow	0.0984526	-0.126361	0.335811	-0.425147	0.153118	0.685144	ENSG00000063245
ATP2B3	AT2B3_HUMAN	grey	0.193967	-0.0227799	0.282641	-0.172784	-0.0335897	-0.0154758	ENSG00000067842
ACAA1	THIK_HUMAN	grey	0.220886	0.109139	0.116581	0.0302479	-0.0276814	-0.101305	ENSG00000060971
ATP2B1	AT2B1_HUMAN	blue	0.0693637	-0.444	-0.222383	-0.110927	0.0531751	0.376383	ENSG00000070961
DYNLL2	DYL2_HUMAN	turquoise	-0.0188449	-0.105112	-0.0355629	0.0693006	-0.0666036	-0.452274	ENSG00000264364
RPL18	RL18_HUMAN	blue	0.148383	0.0914782	-0.0288075	-0.301578	0.074729	0.640365	ENSG00000063177
DDB1	DDB1_HUMAN	turquoise	-0.161121	0.196541	-0.135531	0.197442	0.0537457	0.548399	ENSG00000167986
EIF2AK2	E2AK2_HUMAN	grey	-0.0866177	-0.225016	-0.235035	-0.13677	-0.220298	-0.228902	ENSG00000055332
PGAM1	PGAM1_HUMAN	grey	-0.0826705	-0.226995	0.131424	0.0952437	0.0651825	0.5026	ENSG00000171314
NADK2	NAKD2_HUMAN	grey	-0.202157	-0.28273	-0.058607	-0.0385006	-0.342323	0.148175	ENSG00000152620
AHCY	SAHH_HUMAN	turquoise	0.121919	0.222407	0.06543	0.163799	0.00894007	0.542254	ENSG00000101444
NPTXR	NPTXR_HUMAN	turquoise	-0.0462611	0.0453421	0.103309	0.177405	0.164318	0.332279	ENSG00000221890
PRPS1	PRPS1_HUMAN	brown	-0.0928765	0.128217	0.147369	0.277256	0.0906558	0.796075	ENSG00000147224
DARS	SYDC_HUMAN	grey	-0.0552528	-0.0037101	0.029407	0.162141	0.177054	-0.0129098	ENSG00000115866
CAB39L	CB39L_HUMAN	yellow	-0.112354	0.135917	-0.19748	0.139884	0.140012	-0.417509	ENSG00000102547
PHPT1	PHP14_HUMAN	brown	-0.0420518	0.186115	0.0852269	0.0668521	0.0975183	0.525254	ENSG00000054148
C2CD5	C2CD5_HUMAN	brown	-0.101114	-0.0397026	-0.0623464	-0.0071238	0.0452982	0.766969	ENSG00000111731
CYB5R3	NB5R3_HUMAN	blue	0.0924049	0.34598	-0.104325	0.0649646	-0.174769	0.441716	ENSG00000100243
ATP2B4	AT2B4_HUMAN	grey	-0.347499	-0.194252	0.20473	-0.0862768	0.0576577	0.0525113	ENSG00000058668
DST	DYST_HUMAN	yellow	0.0376846	0.132629	-0.0015834	0.41419	0.0365453	-0.363344	ENSG00000151914
SLC25A18	GHC2_HUMAN	blue	-0.234222	0.0872669	-0.145076	-0.173383	-0.0066976	0.670985	ENSG00000182902
ARMC1	ARMC1_HUMAN	grey	0.227285	-0.169656	0.38759	-0.132507	0.224569	0.00724757	ENSG00000104442
HNRNPH3	HNRH3_HUMAN	grey	-0.0091635	0.191069	0.307003	-0.0460483	0.276253	0.186931	ENSG00000096746
CAMK1	KCC1A_HUMAN	yellow	0.00555688	0.0968457	0.00066299	0.220652	-0.113781	-0.377982	ENSG00000134072
MYH11	MYH11_HUMAN	green	0.168352	0.122314	-0.0512784	-0.0450005	-0.0554238	0.955457	ENSG00000133392
SRI	SORCN_HUMAN	grey	0.226298	-0.0257747	0.350829	-0.0243558	0.368134	0.388683	ENSG00000075142
FTH1	FRIH_HUMAN	grey	-0.234672	0.0481697	-0.169806	0.122444	0.0455929	-0.522535	ENSG00000167996
CAPNS1	CPNS1_HUMAN	grey	0.276545	-0.001784	0.372717	-0.0676365	0.231314	0.570177	ENSG00000126247
CA4	CAH4_HUMAN	grey	-0.105908	-0.0870314	-0.272299	0.159958	-0.0534262	-0.0061049	ENSG00000167434
SIRT3	SIR3_HUMAN	grey	0.271542	0.0428964	0.253638	-0.0229211	-0.124939	0.159331	ENSG00000142082
SRC	SRC_HUMAN	grey	0.110866	-0.10074	-0.0517313	-0.0185043	0.0795001	0.284952	ENSG00000197122
EIF4B	IF4B_HUMAN	brown	-0.0192815	0.28675	-0.114807	0.0651818	0.349582	0.413495	ENSG00000063046
SIRT5	SIR5_HUMAN	grey	-0.101585	0.160539	-0.19449	0.273229	0.0114839	0.331031	ENSG00000124523
PIN1	PIN1_HUMAN	grey	0.161575	0.141275	-0.203468	0.010831	0.0304135	-0.357221	ENSG00000127445
CALM1	CALM1_HUMAN	blue	0.298941	-0.245997	0.0173656	-0.100337	-0.127545	-0.396291	ENSG00000198668
CORO1A	COR1A_HUMAN	turquoise	0.0333983	-0.214397	0.14631	0.0338582	0.158422	0.716262	ENSG00000102879
PPM1B	PPM1B_HUMAN	green	-0.209929	0.153108	-0.120208	0.0799491	0.0224275	-0.585827	ENSG00000138032
ARHGEF11	ARHGB_HUMAN	blue	-0.256752	0.125827	0.0127066	0.0337092	0.00618954	-0.523821	ENSG00000132694
SRM	SPEE_HUMAN	blue	-0.005288	-0.169455	0.0461044	0.105375	-0.0156073	-0.303232	ENSG00000116649
PPP2R2A	2ABA_HUMAN	turquoise	0.248194	-0.145438	0.128527	-0.0045529	0.477163	0.561709	ENSG00000221914
CSNK2B	CSK2B_HUMAN	green	-0.102493	-0.0862574	0.0953193	0.0404032	0.0563671	-0.396042	ENSG00000204435
MYO1D	MYO1D_HUMAN	brown	0.114879	-0.0346414	-0.0062496	-0.157527	0.0836921	-0.313822	ENSG00000176658
CP	CERU_HUMAN	red	0.0203889	-0.0403294	-0.14687	0.127165	-0.240708	0.729762	ENSG00000047457
CRKL	CRKL_HUMAN	blue	0.103546	0.179507	-0.0664034	0.251754	0.0043659	-0.307871	ENSG00000099942
TBC1D9B	TBC9B_HUMAN	turquoise	0.0331702	-0.161106	-0.115666	-0.239072	-0.169827	-0.4083	ENSG00000197226
PTPRF	PTPRF_HUMAN	grey	0.0153993	-0.187428	-0.060162	0.157209	-0.152288	0.17036	ENSG00000142949
THOP1	THOP1_HUMAN	grey	0.0298286	-0.164956	0.205739	0.260091	0.24682	0.610558	ENSG00000172009
TMX3	TMX3_HUMAN	grey	-0.259968	0.164254	0.037385	0.190201	0.0860843	0.0164637	ENSG00000166479
GNAI2	GNAI2_HUMAN	grey	-0.257898	0.017838	-0.135691	-0.0839057	0.279262	-0.0799601	ENSG00000114353
PKM	KPYM_HUMAN	turquoise	6.505e-16	0.0964714	-0.28976	0.312341	-0.273696	-0.399597	ENSG00000067225
RAB35	RAB35_HUMAN	grey	-0.0560957	-0.069882	0.22264	-0.125805	0.000657	0.0536546	ENSG00000111737
KPNB1	IMB1_HUMAN	blue	0.0447168	0.0996735	0.267835	0.220601	0.0222211	-0.528201	ENSG00000108424
ATG3	ATG3_HUMAN	turquoise	-0.0691898	0.0832468	0.0160016	-0.216612	-0.151335	-0.347896	ENSG00000144848
CA1	CAH1_HUMAN	red	0.144854	-0.0961389	-0.071064	0.255262	0.128034	0.685248	ENSG00000133742
AKR7A2	ARK72_HUMAN	grey	0.16039	-0.205375	-0.0481408	-0.0506109	0.0840634	-0.135258	ENSG00000053371
PACSIN2	PACN2_HUMAN	grey	-0.08226	0.0589062	0.414776	0.0164251	-0.0453558	0.0960974	ENSG00000100266
CETN2	CETN2_HUMAN	turquoise	0.115755	0.0859669	0.433597	-0.08332	0.115102	0.295262	ENSG00000147400
GMPS	GUAA_HUMAN	yellow	-0.113983	-0.0519603	-0.268183	0.253815	-0.243818	-0.476055	ENSG00000163655
QARS	SYQ_HUMAN	grey	0.120613	-0.0716652	-0.0223971	-0.176282	-0.205824	-0.366044	ENSG00000172053
RPL23A	RL23A_HUMAN	turquoise	0.189835	-0.271797	0.0719802	0.166017	0.0676301	0.422595	ENSG00000198242
PRRT3	PRRT3_HUMAN	grey	-0.161539	-0.280889	-0.141038	-0.113371	-0.060567	0.0555908	ENSG00000163704
SNRPE	RUXE_HUMAN	blue	-0.110354	0.034101	0.168981	0.204732	-0.1438	-0.53188	ENSG00000182004
GABRB2	GBRB2_HUMAN	blue	-0.171286	-0.106702	-0.164349	0.0473245	0.193947	-0.390307	ENSG00000145864
FBN1	FBN1_HUMAN	blue	0.0896847	-0.0600715	-0.109482	-0.211341	-0.194423	0.733104	ENSG00000166147
PLPP3	PLPP3_HUMAN	grey	-0.0428856	0.150715	-0.26597	-0.0061551	-0.131378	-0.371982	ENSG00000162407
SH3BGRL3	SH3L3_HUMAN	brown	-0.126617	0.165069	0.0704738	0.221555	0.30465	0.816947	ENSG00000142669
INF2	INF2_HUMAN	grey	0.216984	0.103238	-0.0349175	-0.215753	-0.0623183	0.137898	ENSG00000203485
DBT	ODB2_HUMAN	turquoise	0.00337759	0.272949	0.0507229	0.166667	-0.0715618	-0.431386	ENSG00000137992
TIMM50	TIM50_HUMAN	blue	-0.0834564	0.0603341	-0.0077263	-0.0988114	-0.140933	0.861096	ENSG00000105197
NUCKS1	NUCKS_HUMAN	grey	-0.203237	0.127759	-0.173337	-0.0184432	-0.203258	-0.144034	ENSG00000069275
SYNGR1	SNG1_HUMAN	green	-0.164034	-0.10437	-0.0002687	-0.0061852	0.0382216	-0.50003	ENSG00000100321
TANC2	TANC2_HUMAN	yellow	-0.102116	-0.301111	-0.052715	-0.0871768	0.0523296	0.526578	ENSG00000170921
UBE2M	UBC12_HUMAN	turquoise	-0.0661421	0.0343074	-0.157967	0.12572	0.268588	0.756711	ENSG00000130725
COQ3	COQ3_HUMAN	grey	-0.21593	0.219318	-0.141863	0.223276	0.0614117	0.0416052	ENSG00000132423
HSPA13	HSP13_HUMAN	turquoise	-0.0871927	-0.223752	0.00673328	-0.188572	-0.0461997	-0.557449	ENSG00000155304
MBOAT7	MBOA7_HUMAN	turquoise	0.101732	-0.039263	0.269858	-0.084004	0.366387	0.435731	ENSG00000125505
ACAT2	THIC_HUMAN	turquoise	-0.0957711	0.132582	-0.259149	0.139927	0.104771	0.415895	ENSG00000120437
NPTX1	NPTX1_HUMAN	grey	-0.143126	0.0218653	0.0454544	0.3009	-0.122091	0.198543	ENSG00000171246
MYH9	MYH9_HUMAN	green	0.0451386	-0.0403822	-0.184254	0.264891	-0.143692	0.617922	ENSG00000100345
NUTF2	NTF2_HUMAN	grey	-0.0934066	0.0638004	-0.154426	0.364724	-0.045566	-0.134085	ENSG00000102898
HSPA8	HSP7C_HUMAN	grey	-0.0631894	-0.2025	-0.170095	0.122642	-0.0616119	-0.306982	ENSG00000109971
ST13	F10A1_HUMAN	grey	0.0357084	0.19932	0.168161	-0.0793304	-0.0769528	0.0129428	ENSG00000100380
CPT1A	CPT1A_HUMAN	blue	-0.107889	-0.0424394	0.0788157	-0.153769	-0.0643133	0.818207	ENSG00000110090
COPS7A	CSN7A_HUMAN	grey	0.0649931	0.155822	-0.142781	-0.106894	0.173882	-0.15644	ENSG00000111652
TPI1	TPIS_HUMAN	brown	0.0738147	0.215325	-0.10691	0.11555	0.332284	0.496839	ENSG00000111669
GSTM2	GSTM2_HUMAN	turquoise	0.0506309	0.422096	0.0510376	0.253456	0.0681248	-0.458604	ENSG00000213366
EPM2AIP1	EPMIP_HUMAN	turquoise	0.101546	0.00310877	-0.136711	-0.0350443	-0.136304	-0.403499	ENSG00000178567
AGK	AGK_HUMAN	blue	-0.0903283	-0.103193	-0.0258341	-0.241484	-0.161864	0.641888	ENSG00000006530
HBG1	HBG1_HUMAN	turquoise	0.0905228	-0.155237	0.00240801	-0.316092	0.152729	0.317204	ENSG00000213934
PDHX	ODPX_HUMAN	grey	-0.0105141	-0.0402364	0.0427599	0.0835036	-0.249363	0.166033	ENSG00000110435
PYGM	PYGM_HUMAN	brown	0.0152317	0.00797452	-0.0066134	0.149154	0.175006	-0.320681	ENSG00000068976
PRPSAP1	KPRA_HUMAN	grey	0.0640383	-0.0207133	0.172751	-0.0374592	-0.0074252	0.228291	ENSG00000161542
CNDP1	CNDP1_HUMAN	grey	-0.319419	0.435966	-0.176287	0.138199	0.0324227	-0.172662	ENSG00000150656
CFB	CFAB_HUMAN	red	0.179998	-0.0578174	0.00871976	0.299328	0.0632858	0.623188	ENSG00000204359
YWHAZ	1433Z_HUMAN	turquoise	0.0291221	-0.226693	0.112545	0.286746	0.118185	0.529821	ENSG00000164924
ITSN1	ITSN1_HUMAN	blue	0.0397371	-0.0510761	0.118123	0.0473132	0.0373171	-0.319251	ENSG00000205726
FAM213A	F213A_HUMAN	turquoise	0.0196337	0.209925	0.118966	-0.181044	-0.100522	-0.578225	NA
PPM1E	PPM1E_HUMAN	grey	-0.117545	-0.0129614	-0.175345	0.0196603	0.324401	-0.178882	ENSG00000175175
C21orf33	ES1_HUMAN	turquoise	0.183045	-0.0705205	-0.20928	-0.107515	0.117606	0.650219	NA
PRAF2	PRAF2_HUMAN	grey	-0.151771	0.200283	0.324615	0.217739	-0.234905	0.0691908	ENSG00000243279
YKT6	YKT6_HUMAN	brown	-0.0910446	-0.0023442	-0.15498	0.248747	0.145394	0.344927	ENSG00000106636
MT-ND5	NU5M_HUMAN	blue	-0.0542981	0.279114	-0.168414	-0.352816	-0.0038157	0.76769	ENSG00000198786
RALA	RALA_HUMAN	blue	0.0548376	-0.179143	0.2243	-0.226859	0.0447445	0.430133	ENSG00000006451
SLC30A3	ZNT3_HUMAN	grey	-0.100997	0.0903036	0.0692086	0.0720156	0.127752	0.245685	ENSG00000115194
TMOD2	TMOD2_HUMAN	turquoise	0.031499	0.226874	-0.140788	0.203497	-0.0589351	0.387248	ENSG00000128872
ECI2	ECI2_HUMAN	red	0.101108	0.0280321	0.409649	-0.192293	0.154839	-0.410773	ENSG00000198721
TMEM11	TMM11_HUMAN	blue	-0.165442	-0.0715572	-0.238537	-0.0968849	-0.134875	0.695518	ENSG00000178307
RPS11	RS11_HUMAN	turquoise	0.350029	-0.0512101	0.31522	-0.177693	0.135073	0.437283	ENSG00000142534
FN1	FINC_HUMAN	green	0.0852231	0.0671442	-0.0534689	-0.008757	-0.0879217	0.667649	ENSG00000115414
MLF2	MLF2_HUMAN	blue	0.0561075	-0.103606	0.254379	-0.0736661	0.235276	-0.453386	ENSG00000089693
RPS21	RS21_HUMAN	yellow	0.0977411	-0.118531	0.153182	-0.0657279	-0.0523494	0.452623	ENSG00000171858
PLCB1	PLCB1_HUMAN	brown	0.337725	-0.245975	-0.367654	-0.187785	0.0371934	-0.42085	ENSG00000182621
FBXL16	FXL16_HUMAN	grey	0.0378534	-0.195005	-0.277987	-0.0331756	-0.121778	-0.229934	ENSG00000127585
LAMA5	LAMA5_HUMAN	blue	0.0503723	0.108331	0.0693799	-0.276302	-0.0856074	0.766559	ENSG00000130702
LAMA2	LAMA2_HUMAN	blue	-0.0241754	0.195213	-0.12919	-0.206243	0.0420471	0.741723	ENSG00000196569
SRSF4	SRSF4_HUMAN	brown	-0.12722	0.210261	0.0186876	0.17261	0.124008	0.630648	ENSG00000116350
TALDO1	TALDO_HUMAN	blue	-0.119618	0.103929	0.0297497	0.1204	-0.0126088	-0.331091	ENSG00000177156
ANKFY1	ANFY1_HUMAN	grey	0.196957	0.0946263	0.0399511	-0.165599	0.0775487	0.146768	ENSG00000185722
NBAS	NBAS_HUMAN	blue	0.317121	0.0451526	0.286118	-0.0610813	0.121936	-0.333811	ENSG00000151779
YARS	SYYC_HUMAN	brown	0.0669743	-0.123766	0.381112	-0.195242	0.0157805	0.483734	ENSG00000134684
RHOG	RHOG_HUMAN	turquoise	-0.0830892	-0.0608424	0.107715	-0.0406875	0.019987	0.47229	ENSG00000177105
TCEAL3	TCAL3_HUMAN	brown	-0.0332825	0.196667	-0.0779041	0.0559483	0.17669	0.756752	ENSG00000196507
SLC25A6	ADT3_HUMAN	blue	-0.0210612	0.073547	-0.0462878	-0.233615	-0.220699	0.395766	ENSG00000169100
AGO1	AGO1_HUMAN	grey	-0.18712	-0.207785	-0.262592	0.071397	-0.0872544	-0.182192	ENSG00000092847
TUBB2B	TBB2B_HUMAN	turquoise	-0.0158162	-0.234847	0.0774678	-0.0969736	0.0109557	0.492987	ENSG00000137285
ATP5J	ATP5J_HUMAN	green	0.123938	-0.018229	-0.0234533	0.0949285	0.010398	-0.450283	NA
PRKAA1	AAPK1_HUMAN	turquoise	0.300924	-0.197315	0.0205371	-0.145735	0.14241	-0.341015	ENSG00000132356
FIS1	FIS1_HUMAN	grey	0.162962	-0.246713	0.373368	-0.268776	-0.0848976	0.181899	ENSG00000214253
SRGAP2	SRGP2_HUMAN	turquoise	-0.145251	-0.110799	0.103876	-0.028916	-0.0672745	0.375659	ENSG00000266028
SEC13	SEC13_HUMAN	grey	-0.0011143	0.13247	-0.0817521	-0.098274	0.156802	0.0282239	ENSG00000157020
RARS	SYRC_HUMAN	grey	-0.0225589	-0.186286	0.258136	-0.239307	0.126922	0.235799	ENSG00000113643
NRBP1	NRBP_HUMAN	grey	0.0702403	-0.0043441	0.0872045	-0.160877	-0.0246799	-0.0674805	ENSG00000115216
UBXN1	UBXN1_HUMAN	grey	-0.119786	-0.0822557	0.198588	-0.0738378	-0.0112975	0.144782	ENSG00000162191
LGALS3	LEG3_HUMAN	green	-0.0637692	0.389206	-0.0015768	-0.0791837	0.356259	0.302537	ENSG00000131981
ACSS1	ACS2L_HUMAN	grey	-0.0408445	0.101572	0.0293052	0.131238	-0.180557	0.532348	ENSG00000154930
TXNRD2	TRXR2_HUMAN	grey	-0.110801	0.36947	0.00998384	-0.186695	0.160631	0.226706	ENSG00000184470
PPP2R5E	2A5E_HUMAN	grey	0.0315628	0.110098	0.198684	-0.206729	0.189917	0.0796933	ENSG00000154001
LPCAT4	LPCT4_HUMAN	blue	0.136385	-0.0737257	-0.0266317	0.143615	0.16697	-0.494246	ENSG00000176454
RAP2A	RAP2A_HUMAN	blue	-0.0646708	-0.0832369	-0.0126823	0.114744	0.213102	-0.359816	ENSG00000125249
SEC22B	SC22B_HUMAN	turquoise	-0.122691	-0.181968	0.174896	0.0641564	0.05518	-0.37241	ENSG00000265808
TRIM3	TRIM3_HUMAN	turquoise	-0.158748	-0.127226	-0.236298	0.282305	0.0911685	0.493324	ENSG00000110171
ACO2	ACON_HUMAN	blue	-0.189527	0.160332	-0.0889751	-0.105025	-0.197963	0.514299	ENSG00000100412
HSD17B10	HCD2_HUMAN	grey	0.172024	-0.172614	0.0750026	-0.0383573	-0.0226662	0.392878	ENSG00000072506
PLPBP	PLPHP_HUMAN	grey	0.33233	-0.183795	0.341249	-0.245753	0.168208	0.38949	ENSG00000147471
MOG	MOG_HUMAN	grey	-0.0231616	0.011179	-0.0358882	-0.192202	0.0717784	-0.272592	ENSG00000137345
STX1A	STX1A_HUMAN	turquoise	-0.146302	-0.244277	0.178999	0.0571319	0.0622373	0.545022	ENSG00000106089
OSBP	OSBP1_HUMAN	turquoise	-0.08377	-0.0907182	-0.185951	-0.0860493	0.0313327	0.431835	ENSG00000110048
GLIPR2	GAPR1_HUMAN	turquoise	0.116194	0.0698089	-0.0922632	0.0155595	0.108482	0.446714	ENSG00000122694
APEH	ACPH_HUMAN	grey	-0.176035	-0.0679177	0.290695	0.043185	0.161063	0.252043	ENSG00000164062
VCP	TERA_HUMAN	blue	0.107105	-0.396151	-0.119422	0.246712	-0.0188164	-0.535229	ENSG00000165280
ALDH1L1	AL1L1_HUMAN	grey	-0.134679	0.368835	0.0218092	0.0324504	0.406874	0.100897	ENSG00000144908
ALDH2	ALDH2_HUMAN	grey	0.156637	0.0995958	-0.0402206	-0.0196356	-0.137915	0.122268	ENSG00000111275
APOE	APOE_HUMAN	brown	-0.117659	0.227623	0.289534	0.132529	0.311829	0.542262	ENSG00000130203
NT5C	NT5C_HUMAN	grey	0.120167	0.0905874	0.260639	-0.140956	0.158005	-0.0756305	ENSG00000125458
PEX11B	PX11B_HUMAN	grey	-0.197373	0.050884	0.0106192	0.10778	-0.0458775	-0.38694	ENSG00000131779
ATP1A1	AT1A1_HUMAN	blue	-0.195871	0.0598878	-0.342981	-0.0196444	0.00625654	0.494108	ENSG00000163399
VARS	SYVC_HUMAN	grey	-0.375955	0.144615	-0.0688361	0.140944	-0.0403305	0.0442336	ENSG00000096171
GSR	GSHR_HUMAN	grey	0.0117974	0.00029781	-0.0559195	0.313503	-0.280111	-0.106951	ENSG00000104687
CRK	CRK_HUMAN	grey	0.160702	-0.0381907	-0.277984	-0.104315	0.125836	0.253209	ENSG00000167193
REPS1	REPS1_HUMAN	grey	0.00758203	0.120109	-0.128231	0.112192	-0.249595	0.166111	ENSG00000135597
FGG	FIBG_HUMAN	red	-0.0995669	0.10955	-0.0641232	0.25723	-0.232727	0.808906	ENSG00000171557
UBA3	UBA3_HUMAN	blue	0.13106	-0.198099	-0.0139467	0.310958	-0.132702	-0.319508	ENSG00000144744
STIP1	STIP1_HUMAN	turquoise	0.086295	0.217964	0.369744	-0.319738	0.042609	0.379163	ENSG00000168439
DBN1	DREB_HUMAN	yellow	0.129693	-0.0851679	0.0420864	-0.352589	0.280838	0.750628	ENSG00000113758
SUGT1	SGT1_HUMAN	grey	0.0957445	-0.157763	-0.0925642	0.238866	0.109981	0.257925	ENSG00000165416
CEP170	CE170_HUMAN	brown	-0.0764779	0.042511	0.211584	-0.180255	0.0115548	0.470987	ENSG00000143702
FABP5	FABP5_HUMAN	turquoise	0.132622	-0.31697	0.20645	-0.0994101	0.12725	0.519469	ENSG00000164687
STX6	STX6_HUMAN	grey	-0.137826	-0.244174	0.11524	-0.045065	0.126524	0.598072	ENSG00000135823
ITPKA	IP3KA_HUMAN	grey	0.137913	-0.0273748	-0.0806906	-0.058815	0.0876065	0.0038678	ENSG00000137825
EIF3G	EIF3G_HUMAN	turquoise	0.138779	-0.175708	0.100155	-0.144949	-0.32574	-0.461541	ENSG00000130811
PHYHIPL	PHIPL_HUMAN	grey	0.0680939	-0.0484737	-0.0656026	0.0578981	0.00478515	0.181887	ENSG00000165443
HTRA1	HTRA1_HUMAN	green	-0.0255053	0.247182	0.0810374	-0.205883	-0.131125	0.662077	ENSG00000166033
STRN	STRN_HUMAN	grey	0.201444	-0.152729	0.0128056	0.0870821	0.144391	0.145602	ENSG00000115808
SYT2	SYT2_HUMAN	turquoise	0.153417	0.0594116	0.0212277	0.0774146	-0.05033	-0.536258	ENSG00000143858
AQP4	AQP4_HUMAN	yellow	0.198499	0.103758	0.269051	-0.559071	-0.112555	0.457396	ENSG00000171885
API5	API5_HUMAN	turquoise	-0.189902	0.28664	-0.0526641	0.110626	0.197623	0.519954	ENSG00000166181
ALDOC	ALDOC_HUMAN	blue	-0.0255551	0.200949	-0.112375	-0.0683274	-0.03017	-0.337118	ENSG00000109107
FAHD1	FAHD1_HUMAN	turquoise	-0.0225188	-0.0274156	0.0201003	0.0285487	-0.294846	-0.406417	ENSG00000180185
CAB39	CAB39_HUMAN	blue	-0.0551801	0.100297	-0.134001	0.213755	0.0234986	-0.4027	ENSG00000135932
ATP6V1H	VATH_HUMAN	turquoise	-0.208468	0.262568	0.211181	-0.109056	0.118187	-0.39682	ENSG00000047249
ALCAM	CD166_HUMAN	grey	0.015176	-0.093927	-0.256301	-0.0232742	-0.268428	0.10699	ENSG00000170017
FLNA	FLNA_HUMAN	green	0.14208	0.144896	-0.0655153	0.0198507	-0.0762442	0.964339	ENSG00000196924
PYCR3	P5CR3_HUMAN	grey	0.367555	0.124969	0.0771204	-0.0630867	0.136556	0.137173	ENSG00000104524
HSPG2	PGBM_HUMAN	blue	0.100944	0.0671252	-0.0614324	-0.290609	-0.172171	0.791177	ENSG00000142798
EIF3K	EIF3K_HUMAN	blue	-0.0908057	0.0434678	-0.127173	0.0683641	0.0849051	0.345906	ENSG00000178982
S100A13	S10AD_HUMAN	turquoise	-0.0237153	-0.0198155	-0.0676122	0.144216	0.155989	0.508458	ENSG00000189171
EIF3B	EIF3B_HUMAN	brown	-0.314329	0.234267	-0.214997	-0.0959909	0.273599	0.511067	ENSG00000106263
SNRPD1	SMD1_HUMAN	grey	0.198313	0.338654	0.0852128	0.12143	-0.162529	0.200716	ENSG00000167088
NPEPPS	PSA_HUMAN	turquoise	-0.122931	0.0116542	0.00301131	0.333855	0.200849	0.403823	ENSG00000141279
LGALS3BP	LG3BP_HUMAN	grey	0.0844121	0.127531	-0.284652	-0.0334868	-0.205285	-0.229539	ENSG00000108679
FARSB	SYFB_HUMAN	blue	0.108395	-0.118969	0.133691	0.236221	-0.0553249	-0.517976	ENSG00000116120
GLB1	BGAL_HUMAN	grey	0.343138	-0.0978117	0.111124	-0.176867	-0.0078076	-0.196085	ENSG00000170266
SERPING1	IC1_HUMAN	red	0.0205279	-0.0772905	-0.0471628	0.338377	-0.232684	0.561091	ENSG00000149131
GGT5	GGT5_HUMAN	grey	0.00235933	-0.301516	-0.202809	-0.038112	0.116265	-0.103734	ENSG00000099998
COPB2	COPB2_HUMAN	blue	-0.119702	0.199971	-0.0194988	-0.122133	0.340926	0.454122	ENSG00000184432
VPS29	VPS29_HUMAN	turquoise	0.0449318	-0.246777	0.132239	0.214595	0.171181	0.806518	ENSG00000111237
COX6C	COX6C_HUMAN	blue	-0.0060781	0.137355	-0.0307254	-0.212862	-0.0179392	0.861155	ENSG00000164919
IARS	SYIC_HUMAN	turquoise	-0.210572	0.0366773	-0.0681574	0.266205	-0.128934	-0.433742	ENSG00000196305
COPS2	CSN2_HUMAN	grey	-0.206221	-0.243565	-0.124355	0.153708	0.0417361	0.304851	ENSG00000166200
OGFR	OGFR_HUMAN	grey	0.0711848	-0.138348	0.129869	0.192131	0.294404	-0.205102	ENSG00000060491
ATCAY	ATCAY_HUMAN	turquoise	0.103021	0.175418	0.0789354	0.188887	0.296077	0.675142	ENSG00000167654
PTGES3	TEBP_HUMAN	grey	-0.244251	0.103814	-0.237344	0.18163	0.1411	-0.191268	ENSG00000110958
TBCD	TBCD_HUMAN	turquoise	-0.0370521	0.0695807	0.139192	-0.17593	0.25687	-0.477845	ENSG00000141556
DAAM2	DAAM2_HUMAN	brown	0.13281	-0.122836	0.0536756	0.0500316	0.180867	-0.410678	ENSG00000146122
PRELP	PRELP_HUMAN	green	0.251199	0.0967476	0.0104804	-0.14327	0.073157	0.880231	ENSG00000188783
PSMC3	PRS6A_HUMAN	blue	0.253203	-0.187662	0.140723	0.0674308	0.0569171	-0.435642	ENSG00000165916
GNB5	GNB5_HUMAN	green	-0.36698	-0.16993	0.0277507	0.174008	0.243193	-0.55616	ENSG00000069966
PLLP	PLLP_HUMAN	grey	0.0320387	0.313165	-0.102588	-0.19083	-0.163793	0.0284771	ENSG00000102934
STRN3	STRN3_HUMAN	grey	-0.26388	-0.14394	-0.165124	0.0810858	-0.134785	0.139034	ENSG00000196792
WDR77	MEP50_HUMAN	blue	0.256009	-0.143285	0.142371	0.164084	-0.0576642	-0.46133	ENSG00000116455
SLC25A11	M2OM_HUMAN	blue	-0.097938	0.145307	0.028695	-0.347715	-0.133251	0.950446	ENSG00000108528
SPR	SPRE_HUMAN	brown	-0.0717359	-0.187519	0.00217398	-0.264283	-0.237395	-0.449605	ENSG00000116096
ARFIP2	ARFP2_HUMAN	grey	-0.120352	-0.127125	-0.109337	-0.266245	0.0180277	0.318442	ENSG00000132254
TAGLN	TAGL_HUMAN	green	0.164269	0.0781868	-0.0148184	0.0206752	0.0348511	0.904651	ENSG00000149591
CHGB	SCG1_HUMAN	brown	0.0903891	0.192782	0.317373	-0.134774	0.36607	0.70437	ENSG00000089199
BAG3	BAG3_HUMAN	brown	0.0931077	0.30065	-0.055007	0.338915	0.17201	0.453453	ENSG00000151929
LNPK	LNP_HUMAN	grey	-0.0708166	-0.0091583	-0.130368	0.363805	0.0950316	0.125716	ENSG00000144320
ARF6	ARF6_HUMAN	grey	-0.0161815	-0.132367	-0.0631016	-0.19067	0.0351796	-0.30012	ENSG00000165527
LRPAP1	AMRP_HUMAN	grey	0.118528	0.096083	0.130959	0.309528	0.233022	-0.0467796	ENSG00000163956
SMS	SPSY_HUMAN	turquoise	0.0671828	0.100425	-0.0018095	-0.175965	-0.120389	-0.453319	ENSG00000102172
TOMM40L	TM40L_HUMAN	blue	-0.0999437	-0.0107574	-0.114418	-0.136999	-0.253094	0.742988	ENSG00000158882
MPC2	MPC2_HUMAN	blue	0.101269	0.0879432	-0.159062	-0.348058	-0.144805	0.821016	ENSG00000143158
PCCA	PCCA_HUMAN	blue	0.167379	-0.0715955	0.232499	-0.169873	0.0754401	0.462592	ENSG00000175198
PRKAR2B	KAP3_HUMAN	grey	0.0434668	-0.0760614	-0.0180158	-0.215622	-0.0142036	0.192115	ENSG00000005249
VAT1L	VAT1L_HUMAN	brown	-0.288575	0.322584	0.0967542	0.0395966	0.0942231	0.402074	ENSG00000171724
SLC44A1	CTL1_HUMAN	grey	-0.0289707	0.262236	0.0698361	-0.214468	0.164089	0.172598	ENSG00000070214
DDX17	DDX17_HUMAN	blue	-0.178701	-0.0007615	-0.121221	-0.131948	-0.130641	0.645487	ENSG00000100201
ENO1	ENOA_HUMAN	blue	0.206638	-0.121658	0.0946805	0.205375	-0.407626	-0.444312	ENSG00000074800
EFHD2	EFHD2_HUMAN	brown	0.0718739	0.165072	0.11941	-0.0591574	0.144636	0.697073	ENSG00000142634
CDH2	CADH2_HUMAN	grey	-0.267618	-0.201753	-0.272471	0.171591	-0.263582	-0.189535	ENSG00000170558
ERMN	ERMIN_HUMAN	grey	0.211793	0.146222	0.0317293	-0.326053	-0.0909604	-0.0688738	ENSG00000136541
IST1	IST1_HUMAN	grey	0.176926	0.112729	-0.230385	0.201679	-0.202085	0.111515	ENSG00000182149
HIST1H2BK	H2B1K_HUMAN	green	0.308266	0.108114	0.0494334	0.180429	-0.232008	0.32337	ENSG00000197903
TXNRD1	TRXR1_HUMAN	grey	-0.13871	0.199215	0.0787226	0.228146	0.205384	0.178582	ENSG00000198431
HIBADH	3HIDH_HUMAN	grey	0.174345	-0.298725	0.0946905	-0.0638399	-0.385647	0.259498	ENSG00000106049
HSDL1	HSDL1_HUMAN	blue	-0.120034	0.0465514	0.035672	-0.217187	0.0660937	0.865312	ENSG00000103160
EXOC4	EXOC4_HUMAN	brown	-0.184436	0.00753736	0.133465	0.0920816	0.23855	0.364584	ENSG00000131558
DYNC1I2	DC1I2_HUMAN	brown	-0.250985	0.266124	0.161062	0.0699293	0.141328	0.5752	ENSG00000077380
AHCYL1	SAHH2_HUMAN	green	-0.0679785	0.0660664	-0.192766	-0.204039	-0.204577	0.331411	ENSG00000168710
ASPH	ASPH_HUMAN	grey	-0.105775	0.163959	0.293767	-0.0507433	0.0686657	0.179051	ENSG00000198363
TNC	TENA_HUMAN	green	0.203396	0.163644	-0.0114664	0.169338	-0.12123	0.821062	ENSG00000041982
SERPINB1	ILEU_HUMAN	grey	0.0954847	0.142044	0.141943	-0.0568368	0.152372	-0.135418	ENSG00000021355
RAB2B	RAB2B_HUMAN	blue	-0.0815971	-0.116045	0.146935	-0.410554	0.0192152	0.503979	ENSG00000129472
SERPINE2	GDN_HUMAN	brown	0.39513	-0.211832	0.143053	0.212116	-0.10544	-0.347526	ENSG00000135919
PADI2	PADI2_HUMAN	brown	-0.0630043	0.329869	-0.0188914	0.205699	0.188426	0.437312	ENSG00000117115
ZYX	ZYX_HUMAN	green	-0.0732032	0.16009	0.00907953	-0.0696786	0.187763	0.353757	ENSG00000159840
NPLOC4	NPL4_HUMAN	grey	0.0784457	0.0163294	0.117477	0.0158035	0.0159017	0.315096	ENSG00000182446
PSMD12	PSD12_HUMAN	blue	-0.0920951	0.199267	0.118964	0.102068	-0.0830173	-0.350902	ENSG00000197170
NDUFC2	NDUC2_HUMAN	blue	-0.0759805	-0.0268867	-0.0212157	-0.339284	-0.156636	0.902871	ENSG00000151366
CEP41	CEP41_HUMAN	grey	-0.287024	-0.275724	-0.0042979	-0.307749	-0.37538	-0.177636	ENSG00000106477
RDX	RADI_HUMAN	grey	0.0468912	0.147695	0.110752	-0.184293	-0.26382	-0.0071048	ENSG00000137710
DLG4	DLG4_HUMAN	blue	-0.126563	-0.38162	-0.175518	0.188099	0.118664	-0.383207	ENSG00000132535
PCCB	PCCB_HUMAN	grey	0.318053	-0.158469	0.178437	-0.179759	-0.044701	0.214423	ENSG00000114054
ADAM11	ADA11_HUMAN	grey	-0.13418	0.0398897	-0.0586346	0.151678	0.0961005	0.237097	ENSG00000073670
SCG5	7B2_HUMAN	grey	0.0154862	0.103869	0.0741073	0.00569859	0.0240195	0.516054	ENSG00000166922
SLC25A22	GHC1_HUMAN	blue	-0.137569	0.174087	-0.0472484	-0.249662	-0.103193	0.92645	ENSG00000177542
SNTA1	SNTA1_HUMAN	turquoise	0.138834	0.274705	-0.0288279	-0.238328	-0.146344	-0.641297	ENSG00000101400
PPFIA3	LIPA3_HUMAN	turquoise	0.048218	0.0481538	0.27001	0.0817326	0.247094	0.572482	ENSG00000177380
ITGB1	ITB1_HUMAN	blue	-0.0559443	0.306312	-0.14691	-0.0609328	-0.0300214	0.583028	ENSG00000150093
COL6A3	CO6A3_HUMAN	green	0.0655558	0.0839785	-0.0518597	-0.168077	-0.157409	0.735238	ENSG00000163359
EPB42	EPB42_HUMAN	grey	0.276624	-0.199994	0.20362	-0.118132	0.0724966	0.0247457	ENSG00000166947
RPL18A	RL18A_HUMAN	brown	-0.0570222	-0.105421	0.164592	0.0981875	0.0638634	0.521934	ENSG00000105640
HNMT	HNMT_HUMAN	brown	-0.207886	0.21837	0.0417228	0.123981	0.0440454	0.370758	ENSG00000150540
WFS1	WFS1_HUMAN	blue	-0.383567	0.0771286	0.114375	-0.109468	-0.13999	0.307689	ENSG00000109501
NENF	NENF_HUMAN	blue	0.266168	-0.0297784	-0.177187	0.0124331	0.0347367	-0.316598	ENSG00000117691
PAIP1	PAIP1_HUMAN	turquoise	0.00365967	-0.152062	0.169747	-0.207272	-0.0860251	0.328423	ENSG00000172239
ATXN10	ATX10_HUMAN	blue	-0.0743853	-0.0455755	-0.175284	0.104243	0.0429383	-0.348682	ENSG00000130638
PARK7	PARK7_HUMAN	blue	0.156222	-0.191518	-0.0127057	-0.0064315	-0.025289	-0.431849	ENSG00000116288
ADCY1	ADCY1_HUMAN	turquoise	-0.0179943	-0.0358092	0.0314257	-0.233719	-0.193471	-0.544701	ENSG00000164742
ATP5F1	AT5F1_HUMAN	blue	-0.0893111	0.186457	-0.0532124	-0.241979	-0.154326	0.882364	NA
SNCB	SYUB_HUMAN	yellow	0.255731	0.0430645	0.242945	-0.363748	0.315043	0.458531	ENSG00000074317
SLC25A4	ADT1_HUMAN	blue	-0.142276	0.251913	-0.0519815	-0.250593	-0.228366	0.864458	ENSG00000151729
UBR4	UBR4_HUMAN	blue	0.154852	-0.133224	-0.107154	0.23278	0.161528	-0.403515	ENSG00000127481
CSNK2A2	CSK22_HUMAN	green	-0.255453	-0.153526	0.0508044	-0.0424146	0.133088	-0.326035	ENSG00000070770
CBSL	CBSL_HUMAN	grey	0.0437566	0.0651811	0.324048	-0.0569566	0.124898	-0.0837253	NA
PPME1	PPME1_HUMAN	turquoise	-0.141496	-0.115728	-0.341307	0.130004	0.00745749	-0.365465	ENSG00000214517
CACNA2D2	CA2D2_HUMAN	grey	0.18431	-0.236904	0.193863	0.125595	0.266326	0.330421	ENSG00000007402
HSPA5	BIP_HUMAN	turquoise	-0.148141	-0.180362	0.0624961	0.255589	0.0176522	0.652806	ENSG00000044574
BGN	PGS1_HUMAN	green	0.159373	0.0467557	-0.0346659	-0.0714611	0.0453176	0.897478	ENSG00000182492
SNAP29	SNP29_HUMAN	grey	0.0673205	-0.0166493	0.0583244	-0.0804096	-0.0697456	0.0930387	ENSG00000099940
SH3BGRL	SH3L1_HUMAN	turquoise	0.23451	0.162695	-0.0203608	0.195133	0.24929	0.344748	ENSG00000131171
SLC25A12	CMC1_HUMAN	blue	-0.0354854	0.198459	-0.140167	-0.302149	-0.151334	0.91956	ENSG00000115840
BAD	BAD_HUMAN	red	0.0610603	-0.0253177	0.0843747	0.21794	-0.0265089	0.472582	ENSG00000002330
RYR2	RYR2_HUMAN	green	7.0739e-18	-0.173369	0.0335836	-0.0630809	0.0764854	-0.581023	ENSG00000198626
ADAM22	ADA22_HUMAN	grey	0.105928	-0.0532623	0.00983928	-0.16329	-0.212847	0.11067	ENSG00000008277
AIMP1	AIMP1_HUMAN	brown	-0.175638	0.0749503	0.0582622	0.277881	0.136349	0.435278	ENSG00000164022
ACOT7	BACH_HUMAN	grey	0.103874	-0.267904	-0.0244901	-0.0640727	0.0717178	-0.0965684	ENSG00000097021
MUT	MUTA_HUMAN	grey	0.13165	-0.207288	0.296211	0.0702539	0.161966	-0.0577958	NA
PRUNE2	PRUN2_HUMAN	turquoise	-0.210401	0.0172155	0.0545207	0.115598	0.136027	0.694514	ENSG00000106772
TNS3	TENS3_HUMAN	green	0.189212	0.250406	-0.11226	0.00435554	-0.385654	0.307482	ENSG00000136205
ACLY	ACLY_HUMAN	brown	4.5818e-16	-0.132725	0.0872906	-0.0515522	0.213317	-0.413065	ENSG00000131473
VDAC1	VDAC1_HUMAN	blue	-0.0669461	0.05755	-0.0372527	-0.226281	-0.204041	0.909444	ENSG00000213585
CCDC136	CC136_HUMAN	brown	0.236437	-0.177224	-0.117791	-0.108813	-0.161857	-0.326563	ENSG00000128596
C1orf123	CA123_HUMAN	grey	-0.0866819	-0.0570621	-0.204401	0.089995	0.0631135	0.019053	NA
F13A1	F13A_HUMAN	grey	0.228873	0.132756	-0.0413968	-0.0350154	0.104661	-0.390561	ENSG00000124491
TCP11L1	T11L1_HUMAN	turquoise	0.162322	-0.181818	-0.0948451	-0.018254	-0.185599	-0.647431	ENSG00000176148
PHB	PHB_HUMAN	blue	-0.0666316	0.254048	-0.120723	-0.0652723	-0.191798	0.47088	ENSG00000167085
ISCU	ISCU_HUMAN	turquoise	-0.0485332	-0.112612	-0.0818195	-0.050897	0.0453895	0.513362	ENSG00000136003
TPD52	TPD52_HUMAN	grey	-0.167664	0.0664322	0.0853738	-0.129587	0.327665	0.0850947	ENSG00000076554
COL14A1	COEA1_HUMAN	green	0.304468	-0.052462	0.19469	-0.0610603	0.0191527	0.650086	ENSG00000187955
TMX1	TMX1_HUMAN	grey	-0.0049965	-0.0621184	0.0626587	-0.152482	-0.241745	-0.0087897	ENSG00000139921
TUBB	TBB5_HUMAN	blue	-0.0089879	-0.0051276	0.178172	0.044905	-0.259589	-0.334335	ENSG00000183311
PDXP	PLPP_HUMAN	brown	-0.145624	0.0938619	0.108578	0.182299	0.236904	0.574131	ENSG00000241360
METTL26	MTL26_HUMAN	grey	-0.209737	-0.0569929	0.308275	0.0874726	0.129425	-0.0395588	ENSG00000130731
PSIP1	PSIP1_HUMAN	yellow	0.078757	0.115019	-0.0279329	-0.328936	0.0804628	0.420142	ENSG00000164985
SYN3	SYN3_HUMAN	turquoise	-0.10124	0.128677	0.123731	0.190835	0.385247	0.36512	ENSG00000185666
TACO1	TACO1_HUMAN	grey	0.107638	-0.170338	0.36169	-0.0570302	0.01866	0.574466	ENSG00000136463
SYNCRIP	HNRPQ_HUMAN	turquoise	0.0554658	-0.340446	0.213519	-0.029221	-0.239418	-0.539239	ENSG00000135316
SNRPA1	RU2A_HUMAN	turquoise	0.107933	-0.309965	0.107891	-0.0832443	0.0497751	0.500118	ENSG00000131876
APOB	APOB_HUMAN	yellow	0.0137951	-0.0710849	-0.148749	0.260447	-0.0978424	-0.565966	ENSG00000084674
NDUFB4	NDUB4_HUMAN	blue	-0.133258	0.1416	-0.130551	-0.252986	-0.204154	0.83237	ENSG00000065518
PUDP	HDHD1_HUMAN	yellow	-0.0360824	-0.0370887	-0.117665	0.117772	-0.357159	-0.420395	ENSG00000130021
ADIRF	ADIRF_HUMAN	green	0.136648	0.288734	0.145194	-0.265605	-0.183719	0.364514	ENSG00000148671
CPNE6	CPNE6_HUMAN	turquoise	-0.0920406	-0.194768	0.348529	0.128615	0.0221204	0.373722	ENSG00000100884
MTX2	MTX2_HUMAN	grey	0.130284	-0.0517507	-0.0247277	0.151108	-0.0282742	-0.0043457	ENSG00000128654
RBM8A	RBM8A_HUMAN	grey	-0.0033882	-0.125573	0.240295	-0.0537137	0.02	0.394817	ENSG00000265241
GNG12	GBG12_HUMAN	turquoise	-0.0991739	0.289716	-0.132777	0.13578	0.156971	-0.512117	ENSG00000172380
SLC16A7	MOT2_HUMAN	grey	-0.250917	-0.248372	0.0365172	-0.214101	-0.134081	0.155003	ENSG00000118596
FOLH1	FOLH1_HUMAN	grey	-0.0554573	0.256374	-0.287608	0.115782	-0.106706	-0.40795	ENSG00000086205
SCN2A	SCN2A_HUMAN	turquoise	0.107075	-0.134185	0.153335	0.226718	0.238828	0.319404	ENSG00000136531
EIF4G3	IF4G3_HUMAN	turquoise	0.136413	0.146763	0.0944212	-0.0420564	0.0929855	-0.417563	ENSG00000075151
UBQLN2	UBQL2_HUMAN	brown	-0.313817	0.161248	0.0632827	-0.0932403	0.0494925	0.452505	ENSG00000188021
LRRC40	LRC40_HUMAN	grey	0.0357296	0.0248549	0.0365524	-0.128541	0.0653711	0.00877022	ENSG00000066557
HGS	HGS_HUMAN	blue	-0.123148	-0.219313	-0.0336624	-0.104557	0.0930825	0.422176	ENSG00000185359
AP2B1	AP2B1_HUMAN	blue	-0.0467989	-0.115723	-0.210113	0.121059	0.08809	-0.46985	ENSG00000006125
CAPN2	CAN2_HUMAN	grey	-0.0550704	0.112088	0.168269	0.254955	0.157758	0.23702	ENSG00000162909
ABR	ABR_HUMAN	blue	-0.0100759	-0.0533625	-0.0462044	0.237666	0.205514	-0.495649	ENSG00000159842
PHYHIP	PHYIP_HUMAN	brown	-0.26982	-0.0210048	-0.217806	0.259609	0.178907	0.431441	ENSG00000168490
TECR	TECR_HUMAN	blue	0.0263607	0.242079	-0.201603	-0.263254	0.246543	0.319418	ENSG00000099797
SORBS1	SRBS1_HUMAN	red	-0.0630036	0.169142	0.144523	-0.312621	0.0390923	-0.510739	ENSG00000095637
SBF1	MTMR5_HUMAN	grey	0.171346	-0.0776343	0.144388	-0.086177	0.214297	0.135901	ENSG00000100241
NECAB1	NECA1_HUMAN	turquoise	-0.035042	0.0286211	0.0192178	0.0106413	-0.109581	-0.554496	ENSG00000123119
ATP2C1	AT2C1_HUMAN	turquoise	0.220113	-0.0951519	0.291913	0.0124148	-0.165281	0.285457	ENSG00000017260
SGTB	SGTB_HUMAN	yellow	0.097413	0.123095	-0.0072429	-0.0097545	0.241731	0.554786	ENSG00000197860
SND1	SND1_HUMAN	yellow	0.184458	0.0122229	0.163691	-0.0141813	0.280543	0.548522	ENSG00000197157
TRIM46	TRI46_HUMAN	grey	-0.138736	-0.241598	0.173879	0.190411	0.141262	0.174146	ENSG00000163462
CAVIN2	CAVN2_HUMAN	brown	-0.10916	0.391259	-0.0967959	-0.228657	0.119054	0.36485	ENSG00000168497
GPM6B	GPM6B_HUMAN	grey	0.0528976	-0.107548	0.18478	-0.103306	0.119095	0.568406	ENSG00000046653
RAB18	RAB18_HUMAN	blue	0.0855013	-0.105927	-0.268581	-0.123351	0.0931305	0.399688	ENSG00000099246
NAPEPLD	NAPEP_HUMAN	turquoise	0.0550201	0.0612695	0.235125	-0.067043	-0.15299	-0.54718	ENSG00000161048
2024-03-02	MARC2_HUMAN	blue	0.0814316	0.121707	0.111464	-0.277191	0.042519	0.559266	ENSG00000117791
RPS5	RS5_HUMAN	brown	-0.166791	0.00099194	0.0101406	0.270667	0.207996	0.7095	ENSG00000083845
MARCKS	MARCS_HUMAN	brown	-0.163397	0.0680705	0.0245011	0.0496346	0.0123795	0.820925	NA
STUM	STUM_HUMAN	turquoise	-0.226918	-0.16058	0.191068	0.0521575	0.254142	0.629029	ENSG00000203685
DNAJC13	DJC13_HUMAN	blue	0.0727927	-0.0660458	0.195981	0.152437	-0.218926	-0.435117	ENSG00000138246
OTUB1	OTUB1_HUMAN	blue	0.0455866	-0.133166	0.0861244	0.0185443	0.321471	-0.338178	ENSG00000167770
BRSK1	BRSK1_HUMAN	yellow	0.11466	-0.145885	-0.13534	-0.177736	0.311018	0.440576	ENSG00000160469
PGAM2	PGAM2_HUMAN	grey	-0.187385	-0.0085836	-0.0851125	-0.0459847	-0.0582927	0.333983	ENSG00000164708
VDAC3	VDAC3_HUMAN	blue	-0.201144	0.115481	-0.0722738	-0.174963	-0.186935	0.838446	ENSG00000078668
CCT5	TCPE_HUMAN	grey	-0.071271	0.0182366	0.329899	0.0818528	0.418658	0.290406	ENSG00000150753
ACTB	ACTB_HUMAN	turquoise	-0.0454452	-0.0609388	-0.188782	0.173673	-0.160955	0.348037	ENSG00000075624
PSMA5	PSA5_HUMAN	grey	-0.116309	-0.263686	0.0828796	0.189727	-0.160348	-0.13091	ENSG00000143106
ELMO2	ELMO2_HUMAN	grey	0.128655	0.103357	0.326181	0.168198	0.123429	0.267816	ENSG00000062598
PITRM1	PREP_HUMAN	grey	-0.180573	0.135689	0.0331518	0.171232	0.127624	-0.173115	ENSG00000107959
HNRNPH1	HNRH1_HUMAN	grey	-0.0646436	-0.149052	0.0597195	-0.115868	-0.164621	0.280783	ENSG00000169045
NEFH	NFH_HUMAN	grey	0.014711	0.106635	0.0178189	-0.164751	0.168637	-0.184681	ENSG00000100285
RIC8A	RIC8A_HUMAN	grey	-0.0356784	-0.242661	0.0619547	-0.0844238	-0.11997	0.109454	ENSG00000177963
PRPS2	PRPS2_HUMAN	grey	0.268147	-0.114176	0.158109	-0.0459963	-0.136746	0.129255	ENSG00000101911
PDHB	ODPB_HUMAN	turquoise	0.0502907	-0.218102	0.125852	0.0753899	0.295537	-0.494213	ENSG00000168291
NDUFA5	NDUA5_HUMAN	turquoise	-0.350648	-0.168366	-0.158684	0.0046843	-0.210898	-0.492478	ENSG00000128609
ATPAF1	ATPF1_HUMAN	grey	-0.469667	-0.252615	-0.190694	0.0972185	-0.0608766	0.0102528	ENSG00000123472
GSTP1	GSTP1_HUMAN	grey	0.164699	0.320244	0.283959	0.155709	-0.205658	0.126607	ENSG00000084207
GABRA1	GBRA1_HUMAN	brown	-0.206821	-0.0555075	-0.0763318	0.128621	0.247985	0.381959	ENSG00000022355
TIMM13	TIM13_HUMAN	grey	-0.23557	0.00650195	-0.0993402	0.210741	-0.0215478	0.222627	ENSG00000099800
FSD1	FSD1_HUMAN	grey	-0.245586	-0.0045328	0.0159409	0.0139508	0.322747	0.0309023	ENSG00000105255
GSN	GELS_HUMAN	turquoise	0.198551	0.346795	0.169192	0.157816	0.0414221	0.39707	ENSG00000148180
CCT8	TCPQ_HUMAN	brown	0.00780655	0.0112129	-0.183749	0.255279	0.222178	0.447804	ENSG00000156261
PSMA3	PSA3_HUMAN	blue	0.121056	0.00965998	-0.0416377	0.0923702	-0.0375725	0.300611	ENSG00000100567
CRAT	CACP_HUMAN	grey	0.00254608	0.0736362	-0.0184443	0.0221765	0.178473	0.336617	ENSG00000095321
CAST	ICAL_HUMAN	yellow	-0.168646	0.103826	0.0903314	-0.153057	-0.0140561	0.403011	ENSG00000153113
PRPF8	PRP8_HUMAN	green	0.105053	0.0541578	-0.0233875	-0.0109446	0.0129192	-0.30133	ENSG00000174231
MAOB	AOFB_HUMAN	blue	-0.194441	0.146501	-0.0358488	-0.20571	-0.23371	0.81322	ENSG00000069535
ASAH1	ASAH1_HUMAN	grey	-0.175878	0.550703	0.0783731	0.154461	0.167882	0.122635	ENSG00000104763
PLD3	PLD3_HUMAN	grey	-0.381427	0.219904	0.124682	0.0801556	0.0117017	0.104177	ENSG00000105223
PPP2R5C	2A5G_HUMAN	green	-0.0599274	-0.283619	0.287987	-0.0730761	-0.0389152	-0.389051	ENSG00000078304
AKAP12	AKA12_HUMAN	turquoise	-0.07425	-0.018644	0.263667	-0.307812	0.0524845	0.479406	ENSG00000131016
MLC1	MLC1_HUMAN	blue	-0.203613	0.191693	0.122027	-0.29549	-0.0328863	0.344238	ENSG00000100427
RAD23A	RD23A_HUMAN	grey	0.281858	-0.0661789	-0.0295827	0.0967064	-0.0679095	-0.121528	ENSG00000179262
MYDGF	MYDGF_HUMAN	brown	0.0925402	0.0737481	-0.0057567	-0.0357771	-0.185802	-0.305388	ENSG00000074842
ECH1	ECH1_HUMAN	grey	-0.145064	0.0212075	-0.208662	0.0614854	-0.170656	-0.362578	ENSG00000104823
RIDA	RIDA_HUMAN	grey	0.0154427	0.0935977	0.00716963	0.176834	0.0394744	0.373592	ENSG00000132541
NAP1L1	NP1L1_HUMAN	grey	-0.110345	-0.0828052	-0.124953	0.330535	0.0536632	-0.240043	ENSG00000187109
PDIA4	PDIA4_HUMAN	grey	-0.0473695	-0.0498158	-0.215033	0.264446	-0.141807	-0.0581683	ENSG00000155660
DPYSL3	DPYL3_HUMAN	blue	0.220666	-0.211996	0.109833	-0.212528	0.0786262	-0.409174	ENSG00000113657
PPID	PPID_HUMAN	turquoise	-0.122657	-0.108701	-0.175271	0.00660403	-0.14658	-0.306167	ENSG00000171497
RPL27	RL27_HUMAN	turquoise	0.128764	0.0752906	0.297431	-0.0233988	-0.0003572	0.312718	ENSG00000131469
ABCB8	ABCB8_HUMAN	blue	-0.147491	0.168164	0.0207939	-0.210223	0.0148322	0.614881	ENSG00000197150
ACSL6	ACSL6_HUMAN	blue	-0.0128871	-0.115259	0.0408458	-0.161819	-0.286627	0.444374	ENSG00000164398
COL6A2	CO6A2_HUMAN	green	0.113166	0.101582	-0.128505	-0.177771	-0.192768	0.748425	ENSG00000142173
HDHD2	HDHD2_HUMAN	grey	-0.0545482	-0.0824933	0.0605971	0.139863	0.0609988	0.164387	ENSG00000167220
DHX36	DHX36_HUMAN	grey	0.424053	0.0668837	0.110975	-0.117814	0.209499	0.0330957	ENSG00000174953
PRMT5	ANM5_HUMAN	grey	-0.062232	0.24993	0.138163	-0.077443	0.112404	-0.28118	ENSG00000100462
TIMM29	TIM29_HUMAN	blue	-0.193345	0.081783	-0.201088	0.030684	0.0362316	0.491549	ENSG00000142444
GID8	GID8_HUMAN	grey	-0.0128787	-0.0540997	-0.233457	0.0658111	-0.217624	-0.320669	ENSG00000101193
MTDH	LYRIC_HUMAN	yellow	0.165136	-0.0498916	0.0283926	-0.643391	0.152081	0.508471	ENSG00000147649
TAGLN2	TAGL2_HUMAN	green	0.0633143	0.11413	-0.254777	0.0765678	-0.223481	0.642876	ENSG00000158710
VCL	VINC_HUMAN	green	0.234826	0.18243	0.0403806	0.00577587	-0.0700272	0.936648	ENSG00000035403
PPP1R7	PP1R7_HUMAN	blue	-1.352e-15	-0.145949	-0.0506164	-0.0896667	-0.129852	-0.354264	ENSG00000115685
MSN	MOES_HUMAN	grey	0.222083	0.0991366	0.294929	0.169572	-0.0798228	0.289149	ENSG00000147065
NIPSNAP2	NIPS2_HUMAN	brown	0.241779	0.207759	0.0716931	-0.183818	0.376659	0.346652	ENSG00000146729
STIM1	STIM1_HUMAN	grey	-0.102335	0.0210027	0.360675	0.215091	-0.0818192	-0.0096833	ENSG00000167323
SOD2	SODM_HUMAN	blue	0.13729	0.272183	0.197866	0.0465483	0.313551	-0.418673	ENSG00000112096
UBE2V1	UB2V1_HUMAN	grey	0.116493	-0.0529453	-0.135126	0.160259	0.0282962	0.0429108	ENSG00000244687
GIT1	GIT1_HUMAN	green	0.0243554	0.124321	0.0408675	0.304423	-0.182122	0.313816	ENSG00000108262
ME3	MAON_HUMAN	turquoise	-0.190062	-0.0573635	0.274218	-0.198453	-0.215457	-0.430598	ENSG00000151376
LAMP2	LAMP2_HUMAN	turquoise	-0.0673111	0.136566	-0.0315552	0.174215	-0.0390992	-0.480424	ENSG00000005893
SLC8A2	NAC2_HUMAN	brown	-0.212856	0.123114	0.00614193	0.200816	0.185456	0.772801	ENSG00000118160
ASPSCR1	ASPC1_HUMAN	grey	-0.0798439	-0.0587317	0.400168	-0.157843	0.053407	0.0324735	ENSG00000169696
ATP5I	ATP5I_HUMAN	blue	-0.117305	0.190438	-0.0491121	-0.309298	-0.149674	0.920129	NA
BCKDHA	ODBA_HUMAN	turquoise	-0.0876467	-0.0807188	-0.186367	0.152368	0.165358	0.358889	ENSG00000248098
FAM162A	F162A_HUMAN	blue	-0.0513935	0.103719	0.125709	-0.408074	-0.222589	0.844689	ENSG00000114023
SMAP2	SMAP2_HUMAN	grey	-0.25326	0.042408	-0.306586	0.00297077	-0.105581	-0.228101	ENSG00000084070
GMDS	GMDS_HUMAN	grey	-0.116958	0.039014	0.281819	0.447387	-0.050246	0.251503	ENSG00000112699
ACADM	ACADM_HUMAN	turquoise	0.161303	0.172934	0.0518954	0.211428	0.216786	0.408498	ENSG00000117054
OAT	OAT_HUMAN	grey	0.0927376	0.28537	-0.0906649	0.158675	0.303689	-0.0414397	ENSG00000065154
EIF4A2	IF4A2_HUMAN	brown	0.0547748	-0.10421	-0.0210547	0.154883	-0.19015	0.360821	ENSG00000156976
SPAG9	JIP4_HUMAN	grey	0.153261	-0.0082517	0.1598	-0.194153	-0.189361	-0.103157	ENSG00000008294
YWHAH	1433F_HUMAN	turquoise	-0.033042	-0.116475	0.112893	0.0862497	-0.0860783	0.528264	ENSG00000128245
SYT12	SYT12_HUMAN	blue	-0.0386012	-0.0659818	-0.137211	0.13895	0.00678155	-0.458247	ENSG00000173227
DIRAS1	DIRA1_HUMAN	grey	-0.002431	-0.0779294	0.164914	0.0922469	0.0509935	0.105898	ENSG00000176490
AP2A2	AP2A2_HUMAN	grey	-0.32764	-0.0230356	0.106477	0.131021	0.00767473	0.184926	ENSG00000183020
CIB1	CIB1_HUMAN	grey	0.0790854	-0.062749	0.244629	-0.25457	-0.0397279	0.0466758	ENSG00000185043
DMD	DMD_HUMAN	brown	-0.0116905	-0.0772594	0.0426474	0.0208018	0.126618	0.588169	ENSG00000198947
NDUFA6	NDUA6_HUMAN	grey	-0.0845849	0.359826	0.123954	-0.12988	0.13062	0.0542032	ENSG00000184983
NUP62	NUP62_HUMAN	grey	0.036049	-0.0462424	0.105384	0.113348	-0.115397	-0.234851	ENSG00000213024
PGK1	PGK1_HUMAN	blue	0.134914	-0.0954272	-0.0815675	0.230677	-0.232516	-0.335597	ENSG00000102144
EPHB3	EPHB3_HUMAN	yellow	0.0258187	0.26611	0.255044	-0.246958	0.0291592	0.35611	ENSG00000182580
MAPRE3	MARE3_HUMAN	turquoise	0.0263635	0.0556806	0.0733022	-0.0635874	0.28299	0.682085	ENSG00000084764
ACTR1A	ACTZ_HUMAN	grey	0.13716	0.296278	-0.124696	0.17164	0.0484537	-0.117731	ENSG00000138107
GNPDA2	GNPI2_HUMAN	blue	-0.0367712	0.202623	-0.108773	0.0500996	-0.103684	0.316876	ENSG00000163281
PTGDS	PTGDS_HUMAN	turquoise	-0.189041	0.395412	-0.0929148	0.0885925	0.102373	-0.413178	ENSG00000107317
KIF21A	KI21A_HUMAN	turquoise	-0.188669	-0.0271255	0.0945114	0.274669	0.133789	0.649454	ENSG00000139116
GNG7	GBG7_HUMAN	grey	0.138699	-0.0142367	-0.274596	-0.0984255	-0.0086486	0.133413	ENSG00000176533
ABLIM2	ABLM2_HUMAN	yellow	0.0918693	0.0217644	0.305252	-0.292193	0.161691	0.649541	ENSG00000163995
TIMM44	TIM44_HUMAN	turquoise	0.199781	-0.0094663	0.101009	-0.0291407	0.177446	-0.457559	ENSG00000104980
MTFR1L	MFR1L_HUMAN	blue	0.3521	-0.0794867	0.330356	0.0357832	0.190488	-0.317622	ENSG00000117640
USMG5	USMG5_HUMAN	blue	0.0364236	0.297508	0.0295115	-0.231459	-0.163174	0.892715	NA
YBX1	YBOX1_HUMAN	brown	-0.150772	0.093247	0.0311509	-0.0977361	0.077452	0.672186	ENSG00000065978
FMNL2	FMNL2_HUMAN	turquoise	0.00719387	-0.0386441	0.00815386	-0.0786746	-0.0720386	-0.597986	ENSG00000157827
DHRS7	DHRS7_HUMAN	grey	-0.218405	0.0969127	0.166601	-0.235763	-0.0683751	0.035539	ENSG00000100612
KIF3A	KIF3A_HUMAN	brown	0.240483	-0.146327	-0.225334	0.185554	-0.190759	-0.34661	ENSG00000131437
SOGA3	SOGA3_HUMAN	turquoise	-0.0953534	-0.105013	0.0940032	0.150575	0.0575656	0.387829	ENSG00000214338
RGS7BP	R7BP_HUMAN	grey	0.182693	-0.479109	0.067652	0.105727	-0.0601798	0.113866	ENSG00000186479
DCTN2	DCTN2_HUMAN	grey	0.106876	0.372074	0.0447276	0.0170052	-0.098078	-0.0916142	ENSG00000175203
GPD1L	GPD1L_HUMAN	grey	-0.125783	-0.0208269	0.0547483	0.0995666	0.315753	0.105484	ENSG00000152642
PEF1	PEF1_HUMAN	blue	0.278504	-0.206152	0.306238	0.127504	-0.0376018	-0.417761	ENSG00000162517
DSCR3	DSCR3_HUMAN	grey	0.0926112	0.109109	-0.0573161	-0.0494612	0.201067	-0.18383	NA
SEC24C	SC24C_HUMAN	blue	0.208232	-0.021004	0.0736772	0.00926505	-0.0018291	-0.524498	ENSG00000176986
ACO1	ACOC_HUMAN	brown	-0.186928	0.186467	-0.0900797	0.154896	0.0561428	-0.328023	ENSG00000122729
C2CD4C	C2C4C_HUMAN	grey	0.227392	-0.285421	-0.0362129	0.169631	-0.0862893	0.135974	ENSG00000183186
GGH	GGH_HUMAN	grey	-0.309676	0.137403	-0.0350992	0.316437	0.156437	0.194417	ENSG00000137563
NDUFA9	NDUA9_HUMAN	blue	-0.0511658	-0.0424937	0.17127	-0.262445	-0.207259	0.406033	ENSG00000139180
WDR48	WDR48_HUMAN	turquoise	-0.0501028	-0.186348	0.230131	-0.0743126	0.114177	0.387325	ENSG00000114742
SYT7	SYT7_HUMAN	red	-0.0571139	-0.0026844	0.0450405	-0.073258	0.192364	-0.67257	ENSG00000011347
PABPC1	PABP1_HUMAN	grey	-0.382684	-0.0955127	-0.0993075	0.274082	-0.0925716	0.087324	ENSG00000070756
GAPDH	G3P_HUMAN	blue	0.0797362	0.137101	-0.0637865	0.295382	-0.0180106	-0.378499	ENSG00000111640
DNAJA2	DNJA2_HUMAN	turquoise	0.0406994	0.0205222	-0.0392954	0.313644	0.275907	0.458684	ENSG00000069345
PSMA1	PSA1_HUMAN	turquoise	-0.131185	-0.138038	-0.0408581	-0.0482014	0.226856	0.530129	ENSG00000129084
PIP5K1C	PI51C_HUMAN	yellow	-0.161954	0.07445	-0.132092	0.0145428	0.237595	0.547334	ENSG00000186111
WDR47	WDR47_HUMAN	red	-0.0482989	0.145835	-0.134011	0.0811152	-0.145416	0.386911	ENSG00000085433
COX20	COX20_HUMAN	blue	0.127311	0.0170202	0.0310042	-0.343597	-0.104406	0.597105	ENSG00000203667
ERO1A	ERO1A_HUMAN	green	-0.154577	0.0447791	0.293575	0.168097	0.0256752	-0.397233	ENSG00000197930
BPHL	BPHL_HUMAN	grey	0.0176191	0.134892	0.0722494	0.104131	-0.173376	-0.084909	ENSG00000137274
HIST1H1E	H14_HUMAN	brown	-0.200375	0.343448	0.0452272	0.322793	0.174	0.666744	ENSG00000168298
GAA	LYAG_HUMAN	grey	-0.316069	0.0912081	-0.0763693	0.181523	0.0195889	-0.0950023	ENSG00000171298
COL4A2	CO4A2_HUMAN	blue	0.106064	0.18875	-0.0092676	-0.310208	-0.0852289	0.67815	ENSG00000134871
METTL7A	MET7A_HUMAN	blue	-0.149606	0.260062	-0.188731	0.0226844	0.0391527	0.500345	ENSG00000185432
ARL3	ARL3_HUMAN	turquoise	-0.0784276	0.408342	-0.0488583	0.104726	-0.359098	-0.459986	ENSG00000138175
PRDX1	PRDX1_HUMAN	grey	0.0494708	0.154342	0.178039	0.133398	0.0801165	0.410653	ENSG00000117450
STX8	STX8_HUMAN	blue	-0.133408	0.290191	-0.177754	0.0326065	0.224999	0.33999	ENSG00000170310
SYNPO2	SYNP2_HUMAN	green	0.0325145	0.365769	0.275771	0.273688	0.113693	0.553011	ENSG00000172403
HNRNPA0	ROA0_HUMAN	brown	-0.0791883	0.170975	0.056693	-0.0469128	0.0466586	0.350853	ENSG00000177733
HIST1H1C	H12_HUMAN	brown	-0.209612	0.376069	0.0230819	0.385126	0.139484	0.601274	ENSG00000187837
TPPP3	TPPP3_HUMAN	brown	0.0892284	0.147439	-0.0111209	0.0541197	0.166329	0.482687	ENSG00000159713
SLC12A2	S12A2_HUMAN	grey	0.179787	-0.10117	0.357699	-0.188715	0.0997837	0.489955	ENSG00000064651
TTYH1	TTYH1_HUMAN	turquoise	0.18789	0.0783338	0.238343	-0.101737	0.167763	0.719749	ENSG00000167614
GDPD1	GDPD1_HUMAN	grey	-0.0654	-0.0446446	0.0512313	-0.140563	-0.233162	-0.182845	ENSG00000153982
PYGL	PYGL_HUMAN	turquoise	-0.0251338	0.113175	0.052147	0.223976	0.0234656	0.434963	ENSG00000100504
ALDH5A1	SSDH_HUMAN	blue	0.255455	0.00251859	0.170006	-0.0143133	-0.121427	0.472834	ENSG00000112294
NUDCD2	NUDC2_HUMAN	turquoise	0.148087	0.0659756	0.107845	0.295424	0.0428401	0.328821	ENSG00000170584
OSTF1	OSTF1_HUMAN	blue	-0.173897	0.00656577	0.0720156	0.12061	-0.306492	-0.32167	ENSG00000134996
TNR	TENR_HUMAN	blue	-0.0754516	0.179657	-0.0037672	0.30605	0.233628	-0.55364	ENSG00000116147
MAP6D1	MA6D1_HUMAN	brown	-0.0737901	0.231526	-0.0495884	-0.465115	0.00493249	0.482751	ENSG00000180834
ATP6AP1	VAS1_HUMAN	blue	-0.150281	0.211411	-0.270422	0.287243	-0.0262774	-0.426075	ENSG00000071553
TJP1	ZO1_HUMAN	grey	-0.0837762	0.238667	0.110987	0.047991	0.0624697	0.186193	ENSG00000104067
GNPDA1	GNPI1_HUMAN	grey	0.072265	0.0873314	0.164379	0.295996	0.363858	0.230806	ENSG00000113552
SKP1	SKP1_HUMAN	yellow	0.252935	0.146554	0.0880113	-0.312182	0.303693	0.319804	ENSG00000113558
VTA1	VTA1_HUMAN	grey	-0.0754906	-0.0438434	-0.146101	-0.0234039	0.338616	0.207058	ENSG00000009844
CAT	CATA_HUMAN	red	0.166704	-0.135027	0.00522267	0.241457	-0.0136415	0.628935	ENSG00000121691
DBNL	DBNL_HUMAN	brown	-0.280502	-0.0548836	-0.030017	-0.0697103	0.111733	0.617577	ENSG00000136279
FXYD6	FXYD6_HUMAN	blue	-0.17896	0.150707	-0.238806	-0.303428	0.00933058	0.322561	ENSG00000137726
NCS1	NCS1_HUMAN	grey	0.150422	0.00673133	0.00280197	0.131385	-0.0014414	0.0978656	ENSG00000107130
NIPSNAP1	NIPS1_HUMAN	turquoise	0.201828	-0.216611	-0.0842253	-0.0085393	0.103853	-0.376291	ENSG00000184117
CABP1	CABP1_HUMAN	turquoise	-0.0278818	-0.176272	-0.0532686	-0.0504374	0.286062	0.396418	ENSG00000157782
SYNJ1	SYNJ1_HUMAN	turquoise	-0.212917	0.00140341	-0.0497325	0.262082	0.215706	0.699349	ENSG00000159082
SLC12A5	S12A5_HUMAN	turquoise	-0.236967	0.0551606	-0.193424	-0.0332573	0.0528234	-0.52339	ENSG00000124140
MAT2A	METK2_HUMAN	red	0.0578731	0.0647916	-0.17139	0.0935874	0.067409	0.333202	ENSG00000168906
H2AFY	H2AY_HUMAN	grey	0.072437	0.0374123	0.105881	0.0371817	-0.0687198	0.381745	ENSG00000113648
HDGFL3	HDGR3_HUMAN	grey	-0.0851828	0.0964174	-0.0169141	-0.0960111	0.173845	0.206534	ENSG00000166503
PPT1	PPT1_HUMAN	blue	0.0433441	0.0755463	0.311049	-0.160832	0.0832779	0.503711	ENSG00000131238
TNKS1BP1	TB182_HUMAN	grey	-0.0724264	0.268178	0.273728	-0.393981	-0.112635	0.156622	ENSG00000149115
FH	FUMH_HUMAN	green	-0.180096	-0.15104	0.0868472	-0.0166911	0.139093	-0.545389	ENSG00000091483
CAND1	CAND1_HUMAN	grey	-0.270629	-0.0481089	-0.0035466	0.0548634	0.190679	-0.26378	ENSG00000111530
CNP	CN37_HUMAN	grey	0.012128	0.0857535	0.0464108	-0.0710383	-0.0700567	-0.148615	ENSG00000173786
PSMA7	PSA7_HUMAN	grey	0.0275276	0.0775498	0.0287259	0.0493362	-0.208436	0.0878735	ENSG00000101182
ADD1	ADDA_HUMAN	brown	-0.0174192	0.180798	0.0593817	-0.191624	0.257672	0.689737	ENSG00000087274
ARPC3	ARPC3_HUMAN	turquoise	-0.141613	-0.115526	-0.0002535	0.0552232	-0.245565	-0.565046	ENSG00000111229
GALE	GALE_HUMAN	turquoise	0.246363	0.0426997	0.119782	-0.0473395	-0.0303917	-0.479226	ENSG00000117308
PNPO	PNPO_HUMAN	brown	-0.177587	0.077706	0.372007	0.109023	0.109436	0.394766	ENSG00000108439
C1QBP	C1QBP_HUMAN	turquoise	0.251884	-0.08296	-0.182475	-0.157004	0.130712	-0.428077	ENSG00000108561
SIRPA	SHPS1_HUMAN	grey	-0.0286159	0.094477	0.301675	0.145405	0.0439051	0.157806	ENSG00000198053
SYT5	SYT5_HUMAN	grey	0.0759663	0.00048648	-0.0260395	-0.0680931	0.0468653	0.0103126	ENSG00000129990
PRDX2	PRDX2_HUMAN	turquoise	0.232643	-0.0572638	0.180234	0.136809	0.0565268	0.623387	ENSG00000167815
CAMSAP2	CAMP2_HUMAN	blue	0.0356953	-0.101784	0.0470593	0.0725839	-0.0137225	-0.394431	ENSG00000118200
EEF1B2	EF1B_HUMAN	grey	0.104031	0.166927	0.0437029	0.185758	0.044217	0.151963	ENSG00000114942
DYNLL1	DYL1_HUMAN	grey	0.0182738	-0.105185	-0.294302	-0.0286079	0.156239	0.0816891	ENSG00000088986
CYFIP1	CYFP1_HUMAN	blue	0.00520513	-0.133695	-0.0205163	0.134357	0.0844949	-0.483578	NA
PSMD3	PSMD3_HUMAN	grey	0.0363515	0.107088	0.00572443	0.161518	0.147797	-0.0299787	ENSG00000108344
DYNLRB1	DLRB1_HUMAN	turquoise	-0.108347	-0.0020297	-0.223518	0.121414	-0.0530965	-0.514269	ENSG00000125971
DNAJB6	DNJB6_HUMAN	yellow	-0.0323754	-0.0019308	0.00670726	-0.308389	0.111765	0.688266	ENSG00000105993
AGFG1	AGFG1_HUMAN	turquoise	0.219769	-0.0250792	0.0575597	-0.383126	0.0234045	0.497875	ENSG00000173744
MICU3	MICU3_HUMAN	green	0.00801047	0.192631	-0.192662	-0.0202973	0.145739	0.475869	ENSG00000155970
TBCE	TBCE_HUMAN	grey	-0.27587	0.343674	-0.241818	0.0630168	-0.0096552	-0.126915	NA
AP3D1	AP3D1_HUMAN	blue	0.0426655	-0.0255494	0.174415	0.0688844	0.222868	-0.36307	ENSG00000065000
APRT	APT_HUMAN	turquoise	-0.0640899	0.267748	0.0506535	0.0774737	0.0676918	-0.393658	ENSG00000198931
CRYL1	CRYL1_HUMAN	grey	-0.0164348	0.282287	0.162946	0.064197	0.0440026	0.011696	ENSG00000165475
FUS	FUS_HUMAN	grey	-0.320813	0.0209698	0.216167	-0.204831	0.154334	0.126854	ENSG00000089280
KCTD16	KCD16_HUMAN	grey	-0.0674225	0.311265	0.0418132	0.142969	0.0364699	0.482284	ENSG00000183775
ACTR1B	ACTY_HUMAN	blue	0.336102	-0.0779673	-0.0995534	-0.0038243	0.0600593	-0.347444	ENSG00000115073
LZTFL1	LZTL1_HUMAN	blue	-0.124722	0.0836154	-0.126826	0.0710359	-0.398558	0.395062	ENSG00000163818
SLC25A25	SCMC2_HUMAN	blue	-0.0011008	-0.0586853	0.139236	-0.171136	-0.0526796	0.672685	ENSG00000148339
PTPN11	PTN11_HUMAN	grey	-0.09172	0.00261632	0.0634462	0.030439	0.114084	0.574568	ENSG00000179295
PTPRD	PTPRD_HUMAN	grey	0.142732	-0.262298	-0.144172	-0.0733688	0.13425	0.145598	ENSG00000153707
BPNT1	BPNT1_HUMAN	red	0.0786851	0.0981925	-0.0611776	0.198686	-0.0348842	0.378799	ENSG00000162813
PDCD6	PDCD6_HUMAN	turquoise	0.0474123	-0.0240866	-0.17373	0.109257	0.114114	-0.567304	ENSG00000249915
NBEA	NBEA_HUMAN	blue	4.9488e-16	-0.0414016	0.10028	0.111975	0.0133073	-0.486725	ENSG00000172915
APOD	APOD_HUMAN	brown	0.082319	0.340823	0.270459	0.0780034	0.31567	0.377169	ENSG00000189058
XPO7	XPO7_HUMAN	turquoise	-0.154638	0.301989	0.101474	0.0481198	0.431956	0.450569	ENSG00000130227
SPTB	SPTB1_HUMAN	red	0.384268	-0.0281307	-0.104271	0.172876	-0.0533642	0.546244	ENSG00000070182
ILF3	ILF3_HUMAN	grey	0.0899256	0.203065	0.015203	0.0584026	0.105131	0.126787	ENSG00000129351
IDH3B	IDH3B_HUMAN	blue	-0.142932	-0.197027	0.20003	-0.0685815	0.0608033	0.37623	ENSG00000101365
SRCIN1	SRCN1_HUMAN	turquoise	-0.0140542	-0.164131	-0.0763432	0.0360871	-0.0666648	0.602479	NA
PFKFB2	F262_HUMAN	grey	0.215432	0.0182711	0.0898814	0.0172023	0.212192	0.266462	ENSG00000123836
SLC2A3	GTR3_HUMAN	turquoise	0.0653034	-0.153266	-0.0001819	-0.176527	0.120335	-0.440334	ENSG00000059804
UBA1	UBA1_HUMAN	brown	0.0452027	-0.335589	0.141511	-0.128391	-0.373695	-0.32097	ENSG00000130985
SCG3	SCG3_HUMAN	grey	0.0212722	-0.376399	-0.020497	-0.227356	-0.0134537	-0.0585662	ENSG00000104112
SRP54	SRP54_HUMAN	grey	0.347549	-0.050524	0.293709	0.08517	-0.0560298	0.185833	ENSG00000100883
SARS2	SYSM_HUMAN	turquoise	-0.246533	0.319818	0.246853	0.163307	0.0730882	-0.467833	ENSG00000104835
GRIA3	GRIA3_HUMAN	yellow	0.214198	-0.350685	-0.157665	-0.310346	0.155143	0.437991	ENSG00000125675
DGKB	DGKB_HUMAN	turquoise	0.154429	0.046289	0.178275	-0.17546	-0.154082	-0.390956	ENSG00000136267
ARL8B	ARL8B_HUMAN	grey	-0.103365	0.0763907	-0.169784	0.0777822	-0.26534	-0.414744	ENSG00000134108
RPN1	RPN1_HUMAN	blue	0.0931666	0.178975	-0.0306518	-0.129653	-0.240228	0.454932	ENSG00000163902
RAB3D	RAB3D_HUMAN	grey	-0.155752	-0.0375704	-0.147529	0.0812615	-0.101467	-0.0129132	ENSG00000105514
AGPAT1	PLCA_HUMAN	brown	0.0586742	-0.0301748	0.0905028	0.0240154	-0.233711	-0.364126	ENSG00000204310
PFDN6	PFD6_HUMAN	grey	-0.219502	0.139951	0.111914	0.549114	-0.109325	0.0243668	ENSG00000204220
NOVA1	NOVA1_HUMAN	yellow	-0.0343275	-0.0243066	-0.0459421	0.0735096	0.338776	0.509499	ENSG00000139910
ACAT1	THIL_HUMAN	blue	0.131641	-0.0710549	0.0519786	0.0711223	0.0273442	0.423337	ENSG00000075239
TBCB	TBCB_HUMAN	brown	-0.0499686	-0.0294406	0.0745047	0.117284	0.193831	0.812871	ENSG00000105254
ARF3	ARF3_HUMAN	grey	0.351609	-0.305935	0.233978	-0.224178	-0.0066053	0.443682	ENSG00000134287
GNL1	GNL1_HUMAN	grey	0.0760286	0.0586562	-0.339447	0.109456	-0.0045079	-0.170434	ENSG00000204590
MGST3	MGST3_HUMAN	blue	-0.069035	0.249949	-0.164721	-0.268545	-0.143315	0.761018	ENSG00000143198
FGF1	FGF1_HUMAN	grey	0.0312974	0.034542	-0.25899	-0.0243084	0.0302122	-0.515074	ENSG00000113578
COL18A1	COIA1_HUMAN	green	0.163904	-0.0050832	-0.109407	-0.0476423	-0.237353	0.686742	ENSG00000182871
NCL	NUCL_HUMAN	blue	0.0664434	0.317273	-0.0468085	0.173759	0.03017	-0.42348	ENSG00000115053
PPP2R1A	2AAA_HUMAN	blue	0.0252297	-0.156896	-0.0707386	0.229408	-0.132307	-0.647746	ENSG00000105568
GRM2	GRM2_HUMAN	grey	0.0678675	-0.192703	0.0196867	0.224187	0.32377	-0.198949	ENSG00000164082
PFDN2	PFD2_HUMAN	grey	0.184246	-0.0966682	-0.0634533	0.109973	0.129273	0.110567	ENSG00000143256
PCP4	PCP4_HUMAN	yellow	-0.090179	-0.112706	-0.0404565	-0.539814	0.109861	0.659243	ENSG00000183036
LGALSL	LEGL_HUMAN	grey	0.0810219	0.233195	-0.116036	0.420085	-0.0935892	0.0199023	ENSG00000119862
KYAT3	KAT3_HUMAN	grey	-0.0552379	-0.105835	0.0267916	-0.0820234	0.0727824	0.298807	ENSG00000137944
PDE2A	PDE2A_HUMAN	turquoise	-0.116316	-0.177357	0.0948028	-0.0168532	0.231263	0.585225	ENSG00000186642
LRRC8A	LRC8A_HUMAN	turquoise	-0.066005	0.0410439	0.16864	-0.0385302	-0.0343239	-0.515062	ENSG00000136802
DNAJA3	DNJA3_HUMAN	turquoise	-0.058528	-0.210036	0.270084	0.132761	0.0270768	-0.446478	ENSG00000103423
SNX5	SNX5_HUMAN	red	-0.203298	0.139726	-0.156903	0.0936591	0.0763615	-0.382597	ENSG00000089006
B4GAT1	B4GA1_HUMAN	grey	-0.313786	0.126586	0.191988	0.0562917	-0.139432	0.530051	ENSG00000174684
NFS1	NFS1_HUMAN	brown	-0.169687	0.155957	0.121495	-0.0988193	-0.12552	0.340514	ENSG00000244005
ALDH3A2	AL3A2_HUMAN	grey	0.0210533	0.166424	0.0877853	-0.0436498	0.219532	0.238443	ENSG00000072210
RAB1B	RAB1B_HUMAN	blue	-0.0826206	-0.122802	-0.177617	-0.232049	-0.209669	0.510026	ENSG00000174903
ALDH1L2	AL1L2_HUMAN	brown	0.0809092	0.0358053	0.164305	0.046433	0.36826	0.468339	ENSG00000136010
EXOC8	EXOC8_HUMAN	grey	-0.239171	-0.0783104	0.114808	0.326715	-0.140973	-0.0424888	ENSG00000116903
RUFY3	RUFY3_HUMAN	green	-0.08004	-0.0713736	-0.079303	0.0327271	0.109153	-0.609458	ENSG00000018189
PGRMC2	PGRC2_HUMAN	grey	0.0491075	0.120927	0.174194	-0.022353	0.252672	-0.282734	ENSG00000164040
PAICS	PUR6_HUMAN	grey	0.0867419	-0.0027287	-0.218111	-0.126848	0.0682238	0.0320892	ENSG00000128050
SARNP	SARNP_HUMAN	grey	0.0934491	0.05776	0.110076	-0.267966	0.368843	0.136395	ENSG00000205323
GLTP	GLTP_HUMAN	turquoise	0.0881118	-0.101639	-0.0587511	0.171003	0.0221478	0.330367	ENSG00000139433
RAB5B	RAB5B_HUMAN	blue	-0.341513	0.00329714	-0.165439	-0.202954	-0.208729	0.56958	ENSG00000111540
GOLGA3	GOGA3_HUMAN	grey	-0.160715	0.0979932	-0.037564	0.0154225	0.069152	-0.256509	ENSG00000090615
HNRNPDL	HNRDL_HUMAN	turquoise	0.105459	0.225178	0.0428778	-0.0371991	0.304522	0.402639	ENSG00000152795
PCLO	PCLO_HUMAN	brown	-0.215948	-0.114078	-0.0492891	0.18239	0.199176	0.543576	ENSG00000186472
TMX4	TMX4_HUMAN	brown	0.20759	0.168534	-0.0855876	-0.305367	-0.0312598	-0.433552	ENSG00000125827
RGS7	RGS7_HUMAN	grey	-0.127926	-0.289924	-0.143864	-0.0864144	0.267367	-0.0654528	ENSG00000182901
WDR7	WDR7_HUMAN	blue	-0.184808	-0.259342	0.15253	0.0283245	0.0796928	-0.421217	ENSG00000091157
PSMA2	PSA2_HUMAN	grey	0.299268	-0.256014	0.15366	0.123143	0.0142848	0.176358	ENSG00000106588
NECAB2	NECA2_HUMAN	brown	-0.190336	0.10803	0.239604	0.127986	0.132481	0.516388	ENSG00000103154
TRAPPC4	TPPC4_HUMAN	turquoise	-0.0544749	0.169646	0.0295258	0.135999	0.176093	-0.441331	ENSG00000196655
FAM3C	FAM3C_HUMAN	grey	0.375894	-0.205382	0.281456	-0.0597287	0.0771367	0.348667	ENSG00000196937
CTNNB1	CTNB1_HUMAN	turquoise	0.0848528	-0.150033	-0.0373895	0.11732	0.0785108	0.518217	ENSG00000168036
SRP68	SRP68_HUMAN	grey	-0.0596786	-0.233309	-0.0963903	0.0622357	-0.0281996	-0.0050471	ENSG00000167881
TAOK1	TAOK1_HUMAN	blue	-0.0935944	-0.0702909	0.00796333	0.100107	-0.0907259	-0.299657	ENSG00000160551
C3	CO3_HUMAN	red	-0.0205889	0.107251	-0.171594	0.224218	-0.0474358	0.834103	ENSG00000125730
TTPAL	TTPAL_HUMAN	grey	-0.0538086	-0.324921	0.0779269	-0.175892	-0.356815	-0.0999289	ENSG00000124120
EIF6	IF6_HUMAN	grey	-0.320297	-0.0551328	0.11353	-0.139702	-0.0889734	-0.134222	ENSG00000242372
CLIC1	CLIC1_HUMAN	grey	0.206103	0.0334459	0.0624043	-0.077538	-0.14372	0.0846257	ENSG00000206394
NEFL	NFL_HUMAN	brown	0.0439434	0.00567751	0.0449998	-0.131029	0.131803	0.420962	NA
ROCK2	ROCK2_HUMAN	grey	-0.0277409	-0.160947	0.0406766	0.116933	0.260737	0.198549	ENSG00000134318
RDH14	RDH14_HUMAN	turquoise	-0.143686	-0.05451	-0.0556293	0.259015	0.0764076	-0.34633	ENSG00000240857
ANXA7	ANXA7_HUMAN	grey	0.131894	0.238764	-0.0013256	0.176852	-0.0013034	-0.0716161	ENSG00000138279
AMER2	AMER2_HUMAN	brown	-0.155517	0.269509	0.0305149	-0.109209	0.110557	0.831885	ENSG00000165566
MARS	SYMC_HUMAN	turquoise	-0.265271	-0.0332213	-0.108454	0.195237	-0.0541116	-0.52599	ENSG00000166986
STK32C	ST32C_HUMAN	green	-0.250111	-0.114999	-0.126876	0.235795	-0.150002	-0.395893	ENSG00000165752
NNT	NNTM_HUMAN	blue	-0.0723308	0.121406	-0.0440945	-0.351714	-0.191676	0.957613	ENSG00000112992
BCL2L13	B2L13_HUMAN	blue	-0.0561448	0.0609119	-0.0602716	-0.392818	0.00230152	0.387469	ENSG00000099968
KIFAP3	KIFA3_HUMAN	blue	-0.101808	-0.344288	-0.0875105	-0.14516	-0.0665686	-0.376128	ENSG00000075945
NUDCD3	NUDC3_HUMAN	brown	-0.11969	-0.0769879	0.103901	-0.208019	-0.233705	0.3185	ENSG00000015676
AKR1B1	ALDR_HUMAN	grey	0.443512	-0.0511273	0.0679793	-0.0475889	0.0886029	0.295765	ENSG00000085662
SYNE1	SYNE1_HUMAN	grey	-0.059944	-0.0713092	0.0420758	0.126629	0.122819	0.404784	ENSG00000131018
TRAPPC3	TPPC3_HUMAN	grey	0.271029	-0.137794	-0.151634	-0.180129	0.0417231	-0.375706	ENSG00000054116
ATP5L	ATP5L_HUMAN	blue	-0.0810222	0.133534	-0.155378	-0.192432	-0.125046	0.877669	NA
UFD1	UFD1_HUMAN	grey	0.303687	-0.0606084	0.293965	-0.286968	0.0152602	0.365184	ENSG00000070010
C4A	CO4A_HUMAN	red	0.11884	0.041408	-0.0155025	0.224698	-0.252011	0.535442	ENSG00000206340
S100A1	S10A1_HUMAN	grey	0.167557	-0.0476889	0.122206	-0.415582	0.298504	0.181919	ENSG00000160678
RAB15	RAB15_HUMAN	grey	0.0948157	-0.0433011	0.0219406	-0.218625	-0.239432	0.382917	ENSG00000139998
ALDH9A1	AL9A1_HUMAN	turquoise	0.202915	0.0645928	0.125614	0.0985369	0.0344844	0.373157	ENSG00000143149
PDXK	PDXK_HUMAN	blue	0.0576731	-0.0513921	0.11471	-0.08496	-0.141226	-0.602306	ENSG00000160209
APP	A4_HUMAN	grey	-0.14895	0.353078	0.176973	0.0354245	0.374613	0.248704	ENSG00000142192
PFN1	PROF1_HUMAN	blue	0.238006	-0.13191	-0.0733085	0.0979395	-0.0702465	-0.414891	ENSG00000108518
RAB7A	RAB7A_HUMAN	blue	0.00303985	0.0717254	-0.194391	0.00053129	-0.25442	0.481962	ENSG00000075785
IGKV1D-33	KVD33_HUMAN	red	0.263887	-0.0479557	-0.24117	0.0403478	0.0789474	0.528928	ENSG00000239975
ATP9A	ATP9A_HUMAN	turquoise	-0.259405	0.0947014	0.243038	0.0443524	-0.0707163	-0.473442	ENSG00000054793
PPP6R2	PP6R2_HUMAN	grey	-0.152717	-0.0946425	0.0610655	0.168834	-0.122075	0.280942	ENSG00000100239
CNTN2	CNTN2_HUMAN	grey	-0.442478	0.270555	-0.200094	0.297247	-0.147351	0.0409323	ENSG00000184144
FIBP	FIBP_HUMAN	grey	-0.322526	0.175446	-0.108626	0.0157654	0.0490451	0.0704594	ENSG00000172500
NOP58	NOP58_HUMAN	red	0.0656414	0.084296	-0.140469	0.102318	-0.0714985	0.408086	ENSG00000055044
SACM1L	SAC1_HUMAN	blue	-0.293505	0.0405471	0.0119638	0.00416754	0.0462444	0.310206	ENSG00000211456
NAGK	NAGK_HUMAN	grey	-0.0241915	0.123451	0.00535617	-0.046027	-0.129819	0.0106333	ENSG00000124357
LIN7A	LIN7A_HUMAN	turquoise	-0.0084732	-0.163464	0.140132	0.0425108	0.354879	0.647378	ENSG00000111052
ELMO1	ELMO1_HUMAN	turquoise	0.0336863	0.0871495	0.0995915	-0.0911879	-0.169299	-0.476121	ENSG00000155849
FAF2	FAF2_HUMAN	turquoise	0.22766	-0.207826	0.258372	-0.201596	-0.344324	-0.406048	ENSG00000113194
MRPL49	RM49_HUMAN	turquoise	-0.0112071	0.0208259	0.122255	0.161045	0.0999071	-0.39822	ENSG00000149792
UBXN6	UBXN6_HUMAN	grey	-0.0903561	0.134566	-0.174997	0.302514	-0.135246	-0.449902	ENSG00000167671
IGHG3	IGHG3_HUMAN	red	-0.0921068	0.251964	-0.0911908	0.0810712	-0.0048034	0.422301	ENSG00000211897
RHEB	RHEB_HUMAN	grey	-0.11694	-0.241753	0.0586348	-0.0093652	-0.217676	0.57595	ENSG00000106615
PSPC1	PSPC1_HUMAN	blue	0.0955462	-0.0989368	0.00200732	0.0897164	0.0206465	-0.328615	ENSG00000121390
CSDE1	CSDE1_HUMAN	grey	0.138884	-0.0220215	-0.0251255	0.13388	0.192603	0.210811	ENSG00000009307
SRP14	SRP14_HUMAN	turquoise	0.0863049	0.0705299	0.243707	-0.12221	0.124949	-0.313576	ENSG00000140319
MVP	MVP_HUMAN	turquoise	0.19858	0.273379	0.00280986	-0.0155603	0.216576	0.305615	ENSG00000013364
CHMP2A	CHM2A_HUMAN	yellow	0.00525355	-0.106717	0.0869591	-0.372636	0.0263596	0.466176	ENSG00000130724
NAP1L4	NP1L4_HUMAN	grey	0.0625358	-0.0235845	0.13166	0.0251933	0.30718	-0.0686147	ENSG00000205531
SNCG	SYUG_HUMAN	turquoise	-0.0077699	-0.0517025	0.145947	-0.221034	0.427121	0.61028	ENSG00000173267
AKT3	AKT3_HUMAN	turquoise	0.00627087	0.0491938	0.0709955	0.201104	-0.174726	-0.438033	ENSG00000117020
RPTOR	RPTOR_HUMAN	turquoise	0.0353654	0.16671	-0.0119034	0.0770813	-0.287331	-0.357791	ENSG00000141564
RCN1	RCN1_HUMAN	grey	0.30497	0.194103	0.0836569	0.0666608	0.103778	-0.0408693	ENSG00000049449
INPP4A	INP4A_HUMAN	blue	-0.0264148	-0.0541574	-0.054371	-0.0721367	-0.191007	-0.318547	ENSG00000040933
TGOLN2	TGON2_HUMAN	brown	-0.309456	0.350167	0.0458974	0.0736112	0.376905	0.842799	ENSG00000152291
NSFL1C	NSF1C_HUMAN	grey	0.267602	-0.104722	0.241851	-0.206788	0.0532421	0.211401	ENSG00000088833
CLU	CLUS_HUMAN	grey	0.191812	0.233826	0.363337	0.0543013	-0.199214	0.241416	ENSG00000120885
NIT2	NIT2_HUMAN	grey	-0.189279	-0.0501695	-0.216978	-0.0196524	-0.0420604	-0.147292	ENSG00000114021
EIF3A	EIF3A_HUMAN	turquoise	-0.0416092	-0.0241179	-0.174177	0.0135405	-0.1832	-0.545311	ENSG00000107581
PSMB3	PSB3_HUMAN	blue	0.304857	-0.055972	-0.0178191	-0.0588379	-0.0057383	-0.31887	NA
IGHA1	IGHA1_HUMAN	red	0.00339131	0.155435	-0.116275	0.214289	0.0548724	0.575608	ENSG00000211895
VPS52	VPS52_HUMAN	grey	-0.16659	-0.0268863	-0.0054531	0.155895	0.0852372	0.367144	ENSG00000206286
TWF2	TWF2_HUMAN	grey	0.0884702	-0.379419	0.107972	0.117738	-0.154231	0.217526	ENSG00000247596
PRMT1	ANM1_HUMAN	grey	0.162547	-0.280863	0.177678	-0.0631555	-0.060114	-0.0965313	ENSG00000126457
PGRMC1	PGRC1_HUMAN	turquoise	-0.0351131	0.0682411	-0.0147639	-0.104411	0.158331	0.642014	ENSG00000101856
HBB	HBB_HUMAN	red	0.155108	-0.106816	-0.069043	0.297149	0.0546923	0.790563	ENSG00000244734
CTNND1	CTND1_HUMAN	grey	0.118196	-0.0133042	0.331665	0.0917486	-0.0904076	0.219712	ENSG00000198561
TM9SF2	TM9S2_HUMAN	turquoise	-0.0442346	0.0853059	-0.0951121	-0.0194017	0.0456137	-0.374989	ENSG00000125304
ZPR1	ZPR1_HUMAN	yellow	-0.137064	0.143105	-0.0445741	0.449189	0.0473017	-0.488173	ENSG00000109917
MTPN	MTPN_HUMAN	turquoise	-0.0173553	-0.149263	0.155839	-0.17853	0.248113	0.372386	ENSG00000105887
RPL10A	RL10A_HUMAN	green	-0.0386881	-0.227685	0.0475179	0.00272979	0.189816	-0.564609	ENSG00000198755
CAP1	CAP1_HUMAN	brown	0.0786725	0.0557355	0.00462119	0.24666	0.274151	0.382937	ENSG00000131236
RASAL1	RASL1_HUMAN	yellow	0.0973677	-0.201367	0.24904	-0.114897	-0.0174479	0.362631	ENSG00000111344
KNG1	KNG1_HUMAN	grey	0.254308	-0.12576	-0.179845	-0.241215	-0.185736	-0.0934224	ENSG00000113889
CSRP1	CSRP1_HUMAN	green	0.216972	0.204077	-0.0415448	-0.0762709	-0.0694197	0.488852	ENSG00000159176
SF3B3	SF3B3_HUMAN	turquoise	0.103075	-0.0096006	-0.0713536	0.121005	-0.0743837	-0.412614	ENSG00000189091
UBA5	UBA5_HUMAN	grey	0.262632	-0.254912	0.215891	0.0350358	0.156525	0.659784	ENSG00000081307
RCN2	RCN2_HUMAN	grey	0.142263	-0.217654	-0.134024	0.0731559	-0.226326	-0.115767	ENSG00000117906
CACYBP	CYBP_HUMAN	grey	-0.143118	0.0256213	-0.0728696	0.177326	0.0551098	0.394612	ENSG00000116161
L1CAM	L1CAM_HUMAN	blue	0.128033	-0.144782	-0.0939779	0.4181	0.319111	-0.399147	ENSG00000198910
HDLBP	VIGLN_HUMAN	grey	0.274761	-0.0941946	-0.0745788	-0.212617	0.136262	0.244733	ENSG00000115677
SLC4A1	B3AT_HUMAN	red	0.0941529	-0.129558	-0.170149	0.222418	-0.0049623	0.714789	ENSG00000004939
HSPA9	GRP75_HUMAN	grey	-0.303411	0.313363	-0.0277035	0.311582	0.0113835	0.0479638	ENSG00000113013
SCCPDH	SCPDL_HUMAN	blue	-0.20038	0.0095329	0.0119537	-0.0992896	-0.161934	0.745023	ENSG00000143653
MAP2	MTAP2_HUMAN	brown	0.0358908	-0.179581	0.0928105	-0.321451	0.260201	0.602587	ENSG00000078018
TPR	TPR_HUMAN	turquoise	0.0331641	-0.0040332	0.0165103	0.041293	0.239977	-0.480846	ENSG00000047410
PPA2	IPYR2_HUMAN	grey	0.0246001	0.116684	-0.165596	-0.0053267	-0.143484	0.202056	ENSG00000138777
CKAP4	CKAP4_HUMAN	blue	0.115065	0.0529515	0.0438712	0.00757355	-0.164145	0.468067	ENSG00000136026
TMLHE	TMLH_HUMAN	grey	0.149029	-0.0917289	0.0583522	-0.0529832	0.0317144	-0.192258	ENSG00000185973
UBB	UBB_HUMAN	turquoise	0.132887	0.12131	0.133241	-0.036534	0.0766725	0.583309	ENSG00000170315
RGN	RGN_HUMAN	blue	0.00675054	0.0713551	0.115535	0.126267	0.436548	-0.343046	ENSG00000130988
CARS	SYCC_HUMAN	blue	-0.130977	-0.0255138	-0.237659	0.322428	-0.0885901	-0.430541	ENSG00000110619
ANXA11	ANX11_HUMAN	grey	0.121267	-0.131494	-0.167037	0.143484	0.0630316	-0.0469856	ENSG00000122359
NQO1	NQO1_HUMAN	grey	-0.016709	0.21164	0.146508	0.188377	0.213949	0.316505	ENSG00000181019
EHD3	EHD3_HUMAN	blue	-0.150013	0.135175	-0.0319925	0.175907	0.139087	-0.364843	ENSG00000013016
LTA4H	LKHA4_HUMAN	brown	0.236525	-0.137445	0.0255068	-0.0487194	-0.296412	-0.494092	ENSG00000111144
NRN1	NRN1_HUMAN	brown	-0.244776	0.150871	-0.148499	0.2986	0.192485	0.339074	ENSG00000124785
SUCLA2	SUCB1_HUMAN	turquoise	-0.0851128	-0.120691	0.110855	-0.0090502	-0.0453306	0.510137	ENSG00000136143
LMNB2	LMNB2_HUMAN	brown	-0.107637	0.146499	0.335643	0.0441216	0.195718	0.780518	ENSG00000176619
RPS14	RS14_HUMAN	brown	-0.214566	0.0989653	-0.0930661	0.32897	0.204848	0.619584	ENSG00000164587
PPM1H	PPM1H_HUMAN	brown	-0.0467853	-0.034186	0.206859	-0.165299	0.203334	0.436963	ENSG00000111110
RPL12	RL12_HUMAN	blue	-0.0141735	0.141314	0.325624	0.231105	0.269421	-0.46658	ENSG00000197958
DLAT	ODP2_HUMAN	blue	-0.0527465	-0.0612111	0.0462608	-0.100575	0.0524226	0.557793	ENSG00000150768
CAV1	CAV1_HUMAN	green	-0.179481	0.142569	-0.317488	0.0679524	-0.199022	0.461022	ENSG00000105974
SLC25A13	CMC2_HUMAN	blue	0.0315936	0.193029	-0.136676	-0.167386	-0.14778	0.679401	ENSG00000004864
IDH3G	IDH3G_HUMAN	grey	-0.207209	-0.0928371	-0.372967	0.0790348	0.0449317	-0.341332	ENSG00000067829
RNPEP	AMPB_HUMAN	blue	-0.178997	-0.122972	-0.416762	0.0648186	-0.165392	0.379832	ENSG00000176393
MICAL3	MICA3_HUMAN	turquoise	0.123829	0.00171923	0.00269988	-0.145502	-0.112784	-0.334957	ENSG00000243156
HPX	HEMO_HUMAN	red	0.0955087	-0.0116484	-0.142277	0.318292	-0.210411	0.766713	ENSG00000110169
PPP3R1	CANB1_HUMAN	grey	0.0903121	-0.0827056	-0.0653275	-0.0493197	-0.314151	0.130757	ENSG00000221823
HEBP1	HEBP1_HUMAN	grey	0.00806041	0.101322	-0.0145438	0.0174332	0.247246	0.0457342	ENSG00000013583
SERINC1	SERC1_HUMAN	brown	-0.14362	0.0974575	0.126644	-0.0592326	0.324606	0.549212	ENSG00000111897
RALGAPA1	RGPA1_HUMAN	blue	-0.0377273	-0.0690572	0.120088	-0.0499144	-0.1562	-0.483109	ENSG00000174373
TCP1	TCPA_HUMAN	turquoise	0.109842	-0.280721	-0.0181831	0.038199	0.147114	0.381339	ENSG00000120438
CUL2	CUL2_HUMAN	brown	0.222786	-0.0536361	0.215211	-0.133217	-0.094754	-0.403327	ENSG00000108094
ATL1	ATLA1_HUMAN	turquoise	0.160151	-0.166859	0.096019	-0.248937	0.235451	0.495262	ENSG00000198513
OPA1	OPA1_HUMAN	blue	-0.0427663	-0.307094	-0.211574	0.148017	-0.217284	0.356411	ENSG00000198836
RPL8	RL8_HUMAN	turquoise	0.0980396	-0.0604462	0.174851	0.0756456	0.0890886	0.772987	ENSG00000161016
ADAM10	ADA10_HUMAN	blue	0.00507388	0.111453	0.196897	-6.165e-05	0.288632	0.349583	ENSG00000137845
APOO	MIC26_HUMAN	blue	-0.0366135	0.134338	-0.106482	-0.239924	-0.181208	0.925803	ENSG00000184831
MAP7D1	MA7D1_HUMAN	grey	0.339881	-0.0698133	0.110918	-0.39913	0.0934926	0.167005	ENSG00000116871
BSG	BASI_HUMAN	turquoise	-0.177883	-0.330798	0.0399052	-0.113731	-0.0580373	0.436802	ENSG00000172270
RAB6A	RAB6A_HUMAN	brown	0.114433	0.293052	0.109161	0.0258624	0.0437607	-0.42384	ENSG00000175582
CFL2	COF2_HUMAN	grey	0.268776	0.140871	0.311837	-0.0107953	0.396815	-0.0078528	ENSG00000165410
TUBB2A	TBB2A_HUMAN	turquoise	-0.0745439	-0.163938	0.21699	-0.0096318	0.128472	0.741212	ENSG00000137267
GOT1	AATC_HUMAN	turquoise	0.151435	0.105663	0.11456	0.071153	0.177954	0.398959	ENSG00000120053
PA2G4	PA2G4_HUMAN	blue	0.0469738	0.0132053	-0.0874006	-0.177596	-0.10173	0.669696	ENSG00000170515
NCKAP1	NCKP1_HUMAN	grey	0.296017	-0.102048	0.069267	-0.100437	0.00678326	0.196611	ENSG00000061676
HK1	HXK1_HUMAN	blue	-0.189747	0.228302	-0.153974	-0.0667483	-0.0531847	0.832922	ENSG00000156515
RPL4	RL4_HUMAN	grey	0.0312347	-0.0587637	-0.0905846	0.00988294	-0.17591	-0.241133	ENSG00000174444
DLGAP4	DLGP4_HUMAN	brown	-0.313394	0.138208	0.0439292	-0.0471848	0.31758	0.833375	ENSG00000080845
MARK2	MARK2_HUMAN	turquoise	0.189969	-0.194358	0.0696805	-0.0770421	0.203706	0.402273	ENSG00000072518
RPL24	RL24_HUMAN	yellow	-0.347868	-0.119082	-0.0955751	0.102351	0.0052673	0.402304	ENSG00000114391
NCEH1	NCEH1_HUMAN	grey	-0.0540848	0.0301273	-0.066095	0.112525	-0.0133024	-0.10091	ENSG00000144959
ATAT1	ATAT_HUMAN	brown	0.19439	-0.173858	0.180159	-0.12382	0.166229	0.473872	ENSG00000137343
IGLC2	IGLC2_HUMAN	red	0.0799179	0.108952	-0.248834	-0.0813774	-0.0679032	0.561425	ENSG00000211677
SCAMP3	SCAM3_HUMAN	yellow	-0.0872805	-0.0559144	0.238918	-0.244442	0.241	0.637448	ENSG00000116521
PRKAR1B	KAP1_HUMAN	grey	-0.126693	0.215969	-0.0462271	0.261112	0.244261	0.108657	ENSG00000188191
ATP1A2	AT1A2_HUMAN	blue	-0.0261938	-0.0154065	-0.271796	-0.127403	0.0552214	0.666542	ENSG00000018625
LCP1	PLSL_HUMAN	grey	-0.114916	-0.120613	-0.104457	0.199118	0.017246	-0.0843233	ENSG00000136167
S100A9	S10A9_HUMAN	blue	0.166134	-0.042667	0.16267	0.139855	0.103381	-0.29187	ENSG00000163220
TRIO	TRIO_HUMAN	blue	0.174217	-0.236843	0.212592	0.0479511	0.03995	-0.574728	ENSG00000038382
RAP2B	RAP2B_HUMAN	grey	-0.0217797	-0.123217	0.218616	-0.0264626	-0.257128	-0.201874	ENSG00000181467
FKBP3	FKBP3_HUMAN	brown	-0.0119544	0.0626476	0.0672523	0.184603	0.232175	0.409495	ENSG00000100442
GPX4	GPX4_HUMAN	turquoise	-0.0960839	0.150369	-0.356587	0.182451	0.193881	0.450393	ENSG00000167468
STAT1	STAT1_HUMAN	turquoise	-0.22061	0.316951	0.243978	0.0299954	0.221461	-0.484983	ENSG00000115415
DHRS11	DHR11_HUMAN	grey	-0.0501558	0.125772	-0.215464	0.0415752	0.0368823	-0.350036	NA
EEF1A1	EF1A1_HUMAN	grey	0.0422832	-0.080888	-0.0928645	0.0955006	-0.1733	0.0807088	ENSG00000156508
TOMM70	TOM70_HUMAN	blue	-0.0592823	0.0493786	-0.129438	-0.266979	-0.138864	0.847191	ENSG00000154174
CPE	CBPE_HUMAN	grey	0.114695	-0.139694	0.122657	0.0347387	0.237308	0.260258	ENSG00000109472
HBA1	HBA_HUMAN	red	0.191303	-0.0226442	-0.145149	0.377347	0.0556116	0.802544	ENSG00000206172
ITGAV	ITAV_HUMAN	blue	-0.0256376	0.0920568	0.0620219	0.22811	0.0241289	-0.400794	ENSG00000138448
PPA1	IPYR_HUMAN	grey	-0.334035	0.00523201	-0.47673	0.1575	0.181991	-0.107825	ENSG00000180817
LRRC59	LRC59_HUMAN	blue	-0.103376	0.220497	-0.323152	-0.146702	-0.0406814	0.366417	ENSG00000108829
FECH	HEMH_HUMAN	blue	-0.0904727	-0.0237737	0.110692	-0.277153	-0.12761	0.331869	ENSG00000066926
BAG6	BAG6_HUMAN	blue	-0.0909276	0.0399514	0.127392	0.149791	-0.0969111	-0.416171	ENSG00000096155
PAFAH1B2	PA1B2_HUMAN	brown	0.22215	0.153654	0.0353652	0.0880688	-0.0869018	-0.411282	ENSG00000168092
GDI1	GDIA_HUMAN	grey	0.0767153	-0.36956	0.0991896	-0.0136365	0.00067388	0.202794	ENSG00000203879
RAB4B	RAB4B_HUMAN	blue	-0.164698	0.221119	0.0915246	0.0940332	0.105636	0.402346	ENSG00000167578
EIF4E	IF4E_HUMAN	grey	-0.0384183	0.298211	0.0592447	-0.024106	0.169185	0.232664	ENSG00000151247
CISD1	CISD1_HUMAN	blue	-0.0829752	0.018751	0.0285203	-0.315668	-0.0865128	0.902353	ENSG00000122873
PIK3R4	PI3R4_HUMAN	grey	-0.293278	0.0918159	0.262787	0.18209	-0.241011	0.123885	ENSG00000196455
PRDX3	PRDX3_HUMAN	blue	0.213327	-0.122104	0.129995	0.270278	-0.210732	-0.385159	ENSG00000165672
FBXO41	FBX41_HUMAN	blue	0.0801856	-0.217749	0.0803312	-0.112715	-0.0795045	-0.405257	ENSG00000163013
ERP44	ERP44_HUMAN	red	0.0911953	0.285301	-0.0651648	0.151743	0.29057	0.312023	ENSG00000023318
VPS45	VPS45_HUMAN	blue	-0.0717753	-0.167802	0.0195968	-0.0667769	0.0300109	-0.590683	ENSG00000136631
BCS1L	BCS1_HUMAN	blue	-0.163369	-0.0504475	0.0891058	-0.332877	-0.279553	0.53843	ENSG00000074582
2024-09-03	SEPT3_HUMAN	grey	-0.140965	-0.0527639	-0.0037375	0.149246	-0.0408624	0.331986	NA
TXNDC12	TXD12_HUMAN	grey	-0.0083891	0.175514	-0.165562	0.0259991	0.258875	-0.14759	ENSG00000117862
RAB27B	RB27B_HUMAN	grey	-0.0333548	0.0843567	-0.0157993	-0.20088	-0.0406526	-0.0460769	ENSG00000041353
FAM49A	FA49A_HUMAN	blue	-0.187081	-0.162857	-0.0855917	0.12867	-0.184054	-0.349979	ENSG00000197872
COPS4	CSN4_HUMAN	turquoise	0.221341	-0.144511	0.111217	0.0921412	0.271917	0.299031	ENSG00000138663
PCDH1	PCDH1_HUMAN	green	0.0251509	-0.29292	0.225296	-0.178954	0.0486043	-0.320788	ENSG00000156453
KIF5B	KINH_HUMAN	turquoise	-0.143687	0.264639	0.104821	-0.223174	-0.082107	-0.337511	ENSG00000170759
GSS	GSHB_HUMAN	grey	0.0220125	0.395959	0.0447292	0.214992	-0.039849	-0.05965	ENSG00000100983
PCYOX1	PCYOX_HUMAN	grey	0.0890398	-0.0345606	-0.0314191	0.13966	0.0321793	-0.0595643	ENSG00000116005
ATP5O	ATPO_HUMAN	grey	-0.184511	0.00259159	-0.0354261	0.347034	-0.186513	0.0713608	NA
DDRGK1	DDRGK_HUMAN	grey	-0.0797487	-0.253924	0.011072	-0.0443083	0.00872347	-0.160505	ENSG00000198171
ARPC4	ARPC4_HUMAN	grey	-0.0031724	-0.158108	-0.0991595	0.118777	-0.0545078	-0.260493	ENSG00000241553
MAP2K6	MP2K6_HUMAN	grey	0.172139	0.0355002	0.164431	0.0593102	0.122155	0.172107	ENSG00000108984
PGLS	6PGL_HUMAN	red	-0.0833646	-0.105719	-0.206584	0.401587	-0.0221998	0.403794	ENSG00000130313
RAB3B	RAB3B_HUMAN	grey	-0.0197467	-0.0953879	0.536588	-0.209053	-0.0568244	0.586047	ENSG00000169213
RAB23	RAB23_HUMAN	grey	-0.461035	0.0406317	-0.196488	0.143838	-0.0777171	-0.320489	ENSG00000112210
CLIP2	CLIP2_HUMAN	turquoise	0.126005	-0.091867	0.121636	0.260269	0.168441	0.53715	ENSG00000106665
DDOST	OST48_HUMAN	grey	-0.165122	0.299198	-0.106209	-0.267823	0.227162	-0.0677574	ENSG00000244038
NEFM	NFM_HUMAN	brown	0.00388131	-0.0004997	-0.0560829	-0.0496987	0.231156	0.464306	ENSG00000104722
PHACTR1	PHAR1_HUMAN	grey	-0.262936	-0.227897	0.116503	0.321525	0.0386461	0.173804	ENSG00000112137
PEX14	PEX14_HUMAN	brown	-0.198932	0.0582749	-0.0557364	0.127837	0.127245	0.763029	ENSG00000142655
CADPS	CAPS1_HUMAN	blue	-0.284645	0.0028582	-0.0274149	0.409157	0.0420059	-0.344077	ENSG00000163618
ANXA2	ANXA2_HUMAN	green	0.348862	0.162039	-0.127713	-0.023092	-0.0070135	0.733161	ENSG00000182718
DIABLO	DBLOH_HUMAN	grey	-0.0535422	-0.0484195	-0.0255189	-0.0349466	-0.437592	-0.367134	ENSG00000184047
HSPA4	HSP74_HUMAN	grey	-0.0801173	0.200206	-0.0489608	0.231472	0.20658	-0.0320442	ENSG00000170606
ECI1	ECI1_HUMAN	grey	0.146142	0.0441114	0.0436555	-0.345382	-0.16351	-0.0566581	ENSG00000167969
CTNNA1	CTNA1_HUMAN	grey	-0.37641	-0.0007242	0.0831655	-0.223864	-0.214466	0.0685736	ENSG00000044115
RPN2	RPN2_HUMAN	blue	0.130879	-0.0759388	0.070817	-0.291803	-0.0930484	0.408476	ENSG00000118705
EIF4A3	IF4A3_HUMAN	turquoise	-0.0868015	-0.38955	0.142525	-0.204945	-0.11243	-0.414096	ENSG00000141543
CAPZA1	CAZA1_HUMAN	grey	-0.212837	-0.0538206	-0.0366478	0.227621	-0.0188454	0.188464	ENSG00000116489
HLA-A	1A68_HUMAN	grey	-0.206634	0.357266	-0.0594262	0.248899	-0.0829416	0.0459261	ENSG00000206503
PSMB2	PSB2_HUMAN	brown	0.200958	-0.235361	0.101596	-0.0102049	-0.352327	-0.564662	ENSG00000126067
TAMM41	TAM41_HUMAN	grey	-0.0075051	0.0629883	-0.0778945	-0.2355	-0.211678	0.270351	ENSG00000144559
SNAPIN	SNAPN_HUMAN	grey	-0.124313	0.240574	0.131264	0.0201644	-0.0904439	0.266477	ENSG00000143553
ATXN2L	ATX2L_HUMAN	grey	-0.175135	0.146498	-0.123918	0.00920157	-0.0418333	-0.115168	ENSG00000168488
TNPO2	TNPO2_HUMAN	blue	0.100581	-0.171591	0.145963	0.332295	0.0663313	-0.398253	ENSG00000105576
TIGAR	TIGAR_HUMAN	grey	-0.118191	0.00242575	-0.0778861	0.0784284	0.0373752	0.147218	ENSG00000078237
XPNPEP1	XPP1_HUMAN	blue	-0.335845	-0.13861	-0.0246366	0.325482	-0.195073	-0.44863	ENSG00000108039
OPTN	OPTN_HUMAN	grey	0.016947	-0.0606192	0.262281	-0.181565	-0.178381	0.392114	ENSG00000123240
CELF2	CELF2_HUMAN	grey	0.0580541	-0.120008	0.0693039	0.0373355	0.260559	0.337477	ENSG00000048740
SPTAN1	SPTN1_HUMAN	grey	0.235254	-0.155213	0.0416969	0.0884695	-0.0106277	0.224157	ENSG00000197694
L2HGDH	L2HDH_HUMAN	grey	-0.0032437	0.0142394	-0.0589348	0.166403	-0.0136768	-0.0107509	ENSG00000087299
ADAP1	ADAP1_HUMAN	grey	-0.357288	-0.0743743	-0.221809	0.284897	0.069451	-0.12426	ENSG00000105963
HSD17B12	DHB12_HUMAN	turquoise	-0.201369	0.128277	-0.013837	-0.0581779	-0.045442	-0.325995	ENSG00000149084
RPS8	RS8_HUMAN	brown	-0.326779	-0.0794007	-0.0300347	0.296462	0.149055	0.391079	ENSG00000142937
SCD5	SCD5_HUMAN	grey	-0.153683	0.487326	-0.0038276	-0.0302769	0.0642131	0.200308	ENSG00000145284
PCDH7	PCDH7_HUMAN	blue	0.0695798	0.171588	-0.24721	0.0994232	0.135352	-0.373585	ENSG00000169851
DLG1	DLG1_HUMAN	turquoise	0.169409	0.00292644	0.270986	0.316515	0.163167	0.415156	ENSG00000075711
GRIN1	NMDZ1_HUMAN	blue	0.129883	-0.224924	0.24404	0.230114	0.126378	-0.339288	ENSG00000176884
LRRC57	LRC57_HUMAN	turquoise	-0.0967259	0.0412321	-0.145503	0.136142	-0.0163133	-0.356076	ENSG00000180979
KCTD12	KCD12_HUMAN	blue	0.130053	-0.467986	0.106215	0.0563738	-0.17863	-0.415844	ENSG00000178695
2024-09-04	SEPT4_HUMAN	grey	-0.0107197	-0.229389	-0.284329	-0.0300665	-0.430136	-0.258469	NA
TOM1	TOM1_HUMAN	turquoise	0.172138	-0.0397306	0.261911	-0.282163	0.0671852	0.295751	ENSG00000100284
RPL11	RL11_HUMAN	grey	0.0538249	0.0169977	0.0663405	0.119621	-0.0740411	0.168528	ENSG00000142676
AIDA	AIDA_HUMAN	grey	-0.081425	-0.186115	-0.266021	0.109138	-0.108457	-0.144235	ENSG00000186063
GATM	GATM_HUMAN	grey	0.0606497	0.185337	0.0438536	0.0418091	0.251696	-0.0693889	ENSG00000171766
UQCC2	UQCC2_HUMAN	grey	-0.0293657	0.179548	0.0178842	0.25137	-0.0784839	0.449219	ENSG00000137288
UBAP2L	UBP2L_HUMAN	turquoise	-0.178115	0.210691	-0.0792328	0.2212	-0.194996	-0.464449	ENSG00000143569
DDX5	DDX5_HUMAN	grey	0.011736	-0.0222015	0.316299	-0.115339	-0.104163	0.489954	ENSG00000108654
STAM2	STAM2_HUMAN	brown	-0.0031472	-0.199441	-0.243553	-0.164584	-0.242944	-0.446721	ENSG00000115145
GORASP2	GORS2_HUMAN	green	0.0265258	0.017579	-0.0802976	0.0154926	0.0231909	-0.322537	ENSG00000115806
JPT1	JUPI1_HUMAN	turquoise	0.136138	-0.0821636	0.139654	-0.239551	0.23688	0.691794	ENSG00000189159
PFDN4	PFD4_HUMAN	grey	-0.0432657	0.00187854	-0.186854	0.0229619	-0.456745	0.0795584	ENSG00000101132
LSM3	LSM3_HUMAN	grey	-0.0751281	-0.200617	0.12225	-0.088237	0.227842	0.259933	ENSG00000170860
SRGAP3	SRGP3_HUMAN	turquoise	-0.12942	-0.304952	-0.0195012	0.127855	0.0399518	0.453625	ENSG00000196220
PYM1	PYM1_HUMAN	brown	-0.126149	0.137985	0.0204118	0.213773	0.173718	0.806964	ENSG00000170473
SAMM50	SAM50_HUMAN	blue	-0.206653	0.162885	-0.0495033	-0.245899	-0.180308	0.897382	ENSG00000100347
IGHG1	IGHG1_HUMAN	red	0.205942	0.0350045	-0.260172	-0.243307	-0.0095103	0.526481	ENSG00000211896
SRSF10	SRS10_HUMAN	grey	-0.0529445	0.178442	-0.0621578	-0.0002302	-0.360961	0.344154	ENSG00000188529
UBE2I	UBC9_HUMAN	grey	0.16854	-0.0525331	0.333855	-0.114597	-0.021115	0.608465	ENSG00000103275
GAP43	NEUM_HUMAN	brown	-0.222257	0.09814	0.00077053	0.206583	0.293662	0.904691	ENSG00000172020
SCN1A	SCN1A_HUMAN	turquoise	0.0233483	0.0035616	0.132181	0.343805	0.180014	0.62005	ENSG00000144285
PBXIP1	PBIP1_HUMAN	red	0.17389	-0.150709	0.11304	-0.201658	-0.082178	-0.385426	ENSG00000163346
MECP2	MECP2_HUMAN	brown	0.0622373	0.354894	0.195588	-0.0050295	0.111527	0.298093	ENSG00000169057
CUL1	CUL1_HUMAN	grey	0.00457212	0.120541	-0.13041	0.223797	0.0115667	0.0227978	ENSG00000055130
RAP1GDS1	GDS1_HUMAN	blue	0.101153	-0.24452	0.0187416	0.113409	0.262853	-0.440256	ENSG00000138698
PPP2R5D	2A5D_HUMAN	grey	0.10867	-0.146526	0.0118782	-0.078755	-0.100802	0.241861	ENSG00000112640
APPL2	DP13B_HUMAN	grey	0.152356	0.0868176	0.102402	0.0481097	-0.0404262	0.237688	ENSG00000136044
TMEM33	TMM33_HUMAN	grey	0.0403055	0.473946	-0.286513	0.155335	0.0893773	-0.205812	ENSG00000109133
MYO5A	MYO5A_HUMAN	turquoise	-0.186227	-0.257359	-0.0370166	0.0965733	0.00981501	0.293524	ENSG00000197535
HLA-B	1B07_HUMAN	grey	-0.12067	0.196636	-0.0192017	0.107085	-0.0352583	0.174744	ENSG00000206450
CLDN11	CLD11_HUMAN	grey	0.0718888	0.0115301	-0.0369595	-0.104255	0.00905633	0.15273	ENSG00000013297
NEO1	NEO1_HUMAN	grey	0.0408765	0.171947	0.147449	0.0135558	-0.138419	-0.0061184	ENSG00000067141
SNRPF	RUXF_HUMAN	grey	-0.0806639	0.155544	-0.068319	-0.133905	0.169153	-0.0697932	ENSG00000139343
CORO2B	COR2B_HUMAN	blue	-0.0597806	-0.0864998	0.0391198	-0.0923219	0.11059	-0.507628	ENSG00000103647
RAB39B	RB39B_HUMAN	grey	0.0202029	0.0737193	-0.426005	0.0480023	-0.110561	-0.414505	ENSG00000155961
TUBB4B	TBB4B_HUMAN	turquoise	0.0694827	0.137754	0.156471	-0.0145357	-0.0146482	0.318793	ENSG00000188229
WASHC5	WASC5_HUMAN	grey	0.0440073	0.116726	-0.0479575	-0.0225549	0.0930197	0.0198072	ENSG00000164961
ABHD12	ABD12_HUMAN	turquoise	0.0141333	-0.186924	-0.167373	-0.0862908	0.133655	0.426629	ENSG00000100997
MGLL	MGLL_HUMAN	turquoise	-0.105434	-0.0330323	-0.20164	-0.0583593	-0.0385275	-0.594992	ENSG00000074416
ACOX1	ACOX1_HUMAN	turquoise	0.345506	-0.0079009	-0.150953	-0.340275	-0.106824	-0.328305	ENSG00000161533
[truncated: 509 more rows]

## Sheet: RNA_DLPFC
Geneid	module
ENSG00000000003	TM1
ENSG00000000419	TM1
ENSG00000000457	TM23
ENSG00000000460	TM4
ENSG00000000938	TM19
ENSG00000000971	TM10
ENSG00000001036	TM0
ENSG00000001084	TM0
ENSG00000001167	TM8
ENSG00000001460	TM0
ENSG00000001461	TM19
ENSG00000001497	TM1
ENSG00000001561	TM1
ENSG00000001617	TM3
ENSG00000001626	TM2
ENSG00000001629	TM2
ENSG00000001630	TM1
ENSG00000001631	TM1
ENSG00000002016	TM1
ENSG00000002330	TM2
ENSG00000002549	TM26
ENSG00000002586	TM30
ENSG00000002587	TM8
ENSG00000002745	TM1
ENSG00000002746	TM6
ENSG00000002822	TM1
ENSG00000002834	TM5
ENSG00000002919	TM12
ENSG00000002933	TM8
ENSG00000003056	TM7
ENSG00000003096	TM1
ENSG00000003137	TM0
ENSG00000003147	TM1
ENSG00000003249	TM5
ENSG00000003393	TM11
ENSG00000003400	TM11
ENSG00000003402	TM6
ENSG00000003509	TM1
ENSG00000003756	TM1
ENSG00000003987	TM1
ENSG00000003989	TM12
ENSG00000004059	TM6
ENSG00000004139	TM2
[truncated: 14,953 more rows]

## Sheet: RNA_sgPFC
Geneid	module
[truncated: 14,996 more rows]

[truncated: 1 more sheets: miRNA]
