# Supplementary material for: A multi-omic approach implicates novel protein dysregulation in post-traumatic stress disorder
Source: Genome Med. 2025 Apr 29;17:43. doi: 10.1186/s13073-025-01473-1 (PMC12042318; doi:10.1186/s13073-025-01473-1)
Supplement: Supplementary file 6 — Additional file 6: Table S5 is SynGO analysis results for MDD or PTSD associated protein modules. [file 13073_2025_1473_MOESM6_ESM.xlsx]

## Sheet: SynGO by module
Cell Compartment Gene Ontology	Gene count	p-value	q-value	Module	PrimaryDx
integral component of synaptic vesicle membrane	3	0.000102	0.000409	skyblue	PTSD
synapse	8	0.000304	0.000608	skyblue	PTSD
presynapse	5	0.00174	0.00232	skyblue	PTSD
postsynapse	3	0.0837	0.0837	skyblue	PTSD
synapse	25	1.22e-09	1.1e-08	red	PTSD
presynapse	15	3.42e-07	1.54e-06	red	PTSD
synaptic vesicle membrane	7	2.52e-06	7.56e-06	red	PTSD
presynaptic endocytic zone	3	0.000312	0.000701	red	PTSD
extrinsic component of synaptic vesicle membrane	3	0.000397	0.000715	red	PTSD
postsynapse	10	0.00271	0.00406	red	PTSD
presynaptic membrane	4	0.000779	0.01	red	PTSD
integral component of presynaptic membrane	3	0.0295	0.0332	red	PTSD
postsynaptic density	4	0.0542	0.0542	red	PTSD
synapse	15	2.18e-05	0.000131	grey60	MDD
presynapse	8	0.00132	0.00205	grey60	MDD
synaptic vesicle membrane	4	0.000841	0.00205	grey60	MDD
integral component of synaptic vesicle membrane	3	0.00136	0.00205	grey60	MDD
postsynaptic membrane	3	0.0113	0.0136	grey60	MDD
postsynapse	6	0.0383	0.0383	grey60	MDD
synapse	15	1.52e-07	1.21e-06	darkred	MDD
presynapse	9	1.48e-05	5.94e-05	darkred	MDD
postsynapse	9	4.98e-05	0.000133	darkred	MDD
postsynaptic density	6	7.31e-05	0.000146	darkred	MDD
postsynaptic density membrane	4	0.000201	0.000322	darkred	MDD
presynaptic membrane	4	0.000601	0.000801	darkred	MDD
integral component of postsynaptic density membrane	3	0.00167	0.00191	darkred	MDD
synaptic vesicle membrane	3	0.00306	0.00306	darkred	MDD
