# Supplementary material for: A multi-omic approach implicates novel protein dysregulation in post-traumatic stress disorder
Source: Genome Med. 2025 Apr 29;17:43. doi: 10.1186/s13073-025-01473-1 (PMC12042318; doi:10.1186/s13073-025-01473-1)
Supplement: Supplementary file 7 — Additional file 7: Table S6 is differential expression statistics for miRNA analysis. [file 13073_2025_1473_MOESM7_ESM.xlsx]

## Sheet: PTSD_dlPFC
Geneid	Chr	Transcriptid	Mean of Normalized Counts	log2FoldChange	lfcSE	Wald stat	pvalue	padj
ENSG00000284387	19	MIR24-2	336.999	-0.647356	0.148991	-4.34495	1.39e-05	0.00826102
ENSG00000199165	9	MIRLET7A1	807.018	-0.823431	0.198817	-4.14166	3.45e-05	0.0102234
ENSG00000207732	4	MIR218-1	117.139	-0.759839	0.198104	-3.83555	0.00012528	0.0247641
ENSG00000207798	2	MIR216A	3.24396	-1.78556	0.487203	-3.66493	0.00024741	0.0366783
ENSG00000207702	15	MIR211	59.3552	-2.8371	0.803809	-3.52956	0.00041625	0.0435305
ENSG00000199032	3	MIR425	1572.18	-0.428094	0.121805	-3.51458	0.00044044	0.0435305
ENSG00000207613	19	MIR181C	46.5169	0.646637	0.189785	3.40721	0.00065631	0.055599
ENSG00000264249	5	MIR3912	2.39537	1.3165	0.391652	3.36141	0.00077546	0.0574812
ENSG00000283416	16	MIR1910	1.73642	1.8742	0.565648	3.31337	0.00092179	0.0607359
ENSG00000199088	14	MIR379	17.4302	-0.682801	0.222716	-3.06579	0.00217098	0.128739
ENSG00000199168	X	MIR374A	89.1301	0.743146	0.245607	3.02576	0.00248011	0.133701
ENSG00000284450	X	MIR664B	18.5273	-0.77654	0.26123	-2.97263	0.00295257	0.145906
ENSG00000199035	5	MIR103A1	34173.2	-0.646082	0.219798	-2.93944	0.00328807	0.149987
ENSG00000251862	11	MIR1343	11.486	-0.712308	0.24751	-2.87789	0.00400343	0.160974
ENSG00000208024	1	MIR199A2	1649.45	-0.812109	0.284543	-2.85408	0.00431622	0.160974
ENSG00000284214	1	MIR29C	410.823	-0.394857	0.13901	-2.84049	0.0045045	0.160974
ENSG00000277784	17	MIR6786	11.8346	0.627129	0.221681	2.82897	0.00466979	0.160974
ENSG00000207973	7	MIR589	147.157	0.642699	0.229895	2.79562	0.00517999	0.160974
ENSG00000207597	7	MIR490	39.1458	-0.423639	0.15252	-2.7776	0.0054762	0.160974
ENSG00000264482	13	MIR4705	15.3789	0.570084	0.205317	2.77661	0.00549295	0.160974
ENSG00000264157	2	MIR3127	5.13799	-0.805503	0.291371	-2.76452	0.00570061	0.160974
ENSG00000275523	21	MIR6508	3.63418	0.9769	0.355492	2.74802	0.00599562	0.161609
ENSG00000284280	8	MIR6843	39.8109	-1.53625	0.574001	-2.67639	0.00744193	0.191872
ENSG00000284536	13	MIR17	577.503	-0.474676	0.178531	-2.65879	0.00784225	0.193769
ENSG00000221464	5	MIR1271	86.7953	-0.755191	0.286262	-2.63811	0.00833683	0.19775
ENSG00000207789	12	MIR26A2	226.67	0.333336	0.128048	2.6032	0.00923568	0.210645
ENSG00000284394	19	MIR4750	0.984805	-1.82432	0.706271	-2.58304	0.00979353	0.215095
ENSG00000281696	1	MIR664A	402.769	-0.392215	0.155774	-2.51785	0.0118073	0.250061
ENSG00000208009	11	MIR130A	9.39167	0.661664	0.267236	2.47595	0.0132883	0.262097
ENSG00000266750	6	MIR4645	1.1037	1.53953	0.623879	2.46768	0.0135993	0.262097
ENSG00000216001	X	MIR450B	1.11433	1.30602	0.529825	2.46499	0.0137015	0.262097
ENSG00000283935	17	MIR423	18067.6	0.343653	0.144522	2.37786	0.0174134	0.322692
ENSG00000283797	7	MIR29B1	23.6108	-0.411374	0.174371	-2.35919	0.018315	0.329115
ENSG00000199107	14	MIR409	2202.96	0.483992	0.207358	2.33408	0.0195914	0.341697
ENSG00000207731	X	MIR506	2.3029	1.09929	0.476415	2.30741	0.021032	0.355961
ENSG00000199085	7	MIR148A	87.3206	0.429475	0.186959	2.29716	0.0216098	0.355961
ENSG00000272080	X	MIR502	44.124	-0.635108	0.278179	-2.28309	0.0224249	0.356806
ENSG00000207947	17	MIR152	215.093	0.335429	0.147396	2.27569	0.0228645	0.356806
ENSG00000264279	2	MIR4786	1.11739	1.14347	0.516127	2.21548	0.026727	0.402741
ENSG00000283749	1	MIR4781	1.13308	-1.31952	0.59914	-2.20235	0.0276406	0.402741
ENSG00000284336	5	MIR2277	113.264	-0.348392	0.158399	-2.19946	0.0278455	0.402741
ENSG00000208036	7	MIR106B	111.522	-0.314497	0.144835	-2.17142	0.0298996	0.404999
ENSG00000284361	19	MIR4745	8.73221	0.666371	0.307718	2.16552	0.0303476	0.404999
ENSG00000222958	6	MIR1913	1.02508	-1.36825	0.632678	-2.16263	0.0305693	0.404999
ENSG00000207948	16	MIR328	572.781	0.506203	0.234767	2.1562	0.0310684	0.404999
ENSG00000221760	22	MIR548J	9.12507	0.554459	0.257677	2.15176	0.0314164	0.404999
ENSG00000221063	10	MIR1296	136.803	-0.240699	0.112821	-2.13346	0.0328873	0.41236
ENSG00000212036	2	MIR548BA	2.9885	-0.843464	0.396457	-2.1275	0.0333782	0.41236
ENSG00000221540	17	MIR1180	100.051	0.366607	0.1731	2.1179	0.0341838	0.413694
ENSG00000284433	20	MIR1914	2.23212	0.808465	0.383634	2.10738	0.0350843	0.414708
ENSG00000207691	7	MIR183	16.5161	0.472662	0.225558	2.09552	0.0361248	0.414708
ENSG00000263511	10	MIR5699	4.04635	-0.666768	0.318767	-2.09171	0.0364647	0.414708
ENSG00000207933	1	MIR9-1	203.998	-0.503856	0.243464	-2.06953	0.0384967	0.414708
ENSG00000216101	6	MIR877	103.049	-0.226898	0.109696	-2.06842	0.0386001	0.414708
ENSG00000207605	3	MIR191	17825.9	-0.388697	0.190138	-2.04429	0.0409249	0.414708
ENSG00000207569	14	MIR433	1271.68	0.410449	0.201584	2.03612	0.041738	0.414708
ENSG00000207547	7	MIR25	255.965	0.25875	0.127567	2.02834	0.0425253	0.414708
ENSG00000284440	18	MIR122	15.6309	0.586727	0.289506	2.02665	0.0426982	0.414708
ENSG00000216135	3	MIR885	170.106	-0.601157	0.297185	-2.02284	0.0430899	0.414708
ENSG00000199077	11	MIR129-2	642.955	-0.315184	0.156411	-2.0151	0.0438942	0.414708
ENSG00000199053	17	MIR324	86.7736	-0.520102	0.258265	-2.01383	0.0440271	0.414708
ENSG00000212040	14	MIR543	900.373	0.4369	0.217633	2.00751	0.0446954	0.414708
ENSG00000207870	X	MIR221	23200.5	-0.400378	0.199606	-2.00584	0.0448728	0.414708
ENSG00000207646	14	MIR655	2.52314	-0.784369	0.391843	-2.00174	0.0453127	0.414708
ENSG00000199024	20	MIR103A2	2738.88	-0.398568	0.199674	-1.99609	0.0459238	0.414708
ENSG00000283958	3	MIR1248	159.229	-0.933415	0.468121	-1.99396	0.0461564	0.414708
ENSG00000207548	2	MIR217	7.0585	-0.650454	0.328552	-1.97976	0.0477302	0.416502
ENSG00000263575	9	MIR4665	1.29667	-1.10527	0.558363	-1.97949	0.0477608	0.416502
ENSG00000208012	X	MIRLET7F2	7028.43	0.413735	0.210723	1.96341	0.0495986	0.42626
ENSG00000272458	14	MIR432	1178.57	-0.312467	0.159709	-1.95648	0.050409	0.427037
ENSG00000199130	16	MIR365A	42.1903	-0.258518	0.13311	-1.94214	0.05212	0.42985
ENSG00000266109	2	MIR4440	1.72184	1.04265	0.5411	1.9269	0.0539918	0.42985
ENSG00000284353	17	MIR142	28.3071	0.393217	0.20426	1.92508	0.0542188	0.42985
ENSG00000284317	9	MIR7114	4.51713	0.522547	0.27164	1.92368	0.054395	0.42985
ENSG00000284112	17	MIR195	413.014	0.29129	0.15199	1.91651	0.0553007	0.42985
ENSG00000284216	19	MIR1909	1.53419	1.08456	0.567485	1.91117	0.055983	0.42985
ENSG00000284035	1	MIR5187	3.87495	-0.604631	0.317752	-1.90284	0.057062	0.42985
ENSG00000284155	11	MIR194-2	149.965	-0.357194	0.188824	-1.89167	0.0585346	0.42985
ENSG00000277892	11	MIR6746	19.6443	0.389988	0.206349	1.88995	0.0587652	0.42985
ENSG00000238517	19	MIR1270	16.9309	0.729993	0.387473	1.88399	0.0595669	0.42985
ENSG00000207773	19	MIR642A	7.86759	-0.57023	0.30306	-1.88157	0.059894	0.42985
ENSG00000264013	3	MIR3938	3.24832	0.646931	0.344023	1.88049	0.0600413	0.42985
ENSG00000284289	22	MIR6820	1.95199	0.879187	0.467756	1.87959	0.0601645	0.42985
ENSG00000208017	16	MIR140	3279.41	-0.288372	0.154607	-1.8652	0.0621537	0.438775
ENSG00000199132	X	MIR450A1	2.32163	-0.931882	0.502318	-1.85516	0.0635728	0.443514
ENSG00000207816	8	MIR124-2	456.101	-0.454014	0.245476	-1.84953	0.0643817	0.44392
ENSG00000207609	9	MIR491	175.428	-0.286941	0.155576	-1.84438	0.0651283	0.44392
ENSG00000198975	11	MIRLET7A2	14578.6	-0.353318	0.195319	-1.80893	0.0704619	0.464352
ENSG00000283785	13	MIR15A	34.7564	0.414644	0.229229	1.80886	0.0704728	0.464352
ENSG00000207976	10	MIR607	1.94115	0.795122	0.439575	1.80885	0.070475	0.464352
ENSG00000207961	14	MIR496	1.48477	0.971693	0.539472	1.80119	0.0716726	0.467053
ENSG00000284029	19	MIR6805	1.93332	0.756505	0.424139	1.78362	0.0744849	0.480104
ENSG00000207742	14	MIR487A	8.09474	0.409807	0.231646	1.76911	0.0768761	0.490188
ENSG00000284567	X	MIR223	92.0342	-0.42068	0.238532	-1.76363	0.0777951	0.490771
ENSG00000267200	17	MIR132	679.848	0.425464	0.242343	1.75563	0.0791515	0.494072
ENSG00000215930	1	MIR942	3.98853	0.547061	0.313134	1.74705	0.0806287	0.494533
ENSG00000264585	4	MIR4449	6.70532	-1.40979	0.807661	-1.74553	0.0808933	0.494533
ENSG00000207994	11	MIR100	658.13	-0.39733	0.229271	-1.73301	0.0830931	0.49883
ENSG00000283419	7	MIR6874	8.28957	-0.369407	0.213586	-1.72955	0.0837114	0.49883
ENSG00000284386	15	MIR147B	1.86978	-0.956807	0.554764	-1.72471	0.0845795	0.49883
ENSG00000283744	11	MIR6755	1.14047	0.889111	0.516221	1.72235	0.0850065	0.49883
ENSG00000222532	X	MIR1468	1.30813	0.877707	0.510898	1.71797	0.0858021	0.49883
ENSG00000207864	9	MIR27B	9775.21	0.401327	0.234713	1.70986	0.0872911	0.499812
ENSG00000198997	10	MIR107	1087.33	-0.313243	0.183759	-1.70464	0.0882621	0.499812
ENSG00000266019	7	MIR3609	44.5362	-1.05893	0.621671	-1.70337	0.0884996	0.499812
ENSG00000283588	14	MIR376A1	15.1774	-0.328807	0.194937	-1.68673	0.0916557	0.50817
ENSG00000284464	22	MIR1306	30.7121	-0.409736	0.243105	-1.68543	0.0919063	0.50817
ENSG00000283705	13	MIR92A1	2386.15	0.276248	0.164228	1.6821	0.0925503	0.50817
ENSG00000266415	5	MIR4636	1.1928	0.899601	0.53679	1.67589	0.0937599	0.510088
ENSG00000284067	7	MIR6837	10.5024	-0.451699	0.27196	-1.6609	0.0967336	0.521482
ENSG00000266071	20	MIR3617	4.17967	-0.537483	0.328241	-1.63747	0.101533	0.535936
ENSG00000277264	6	MIR6833	1.4197	0.882936	0.539509	1.63656	0.101723	0.535936
ENSG00000207639	16	MIR193B	38.215	-0.416789	0.254974	-1.63463	0.102126	0.535936
ENSG00000207608	14	MIR127	7496.5	-0.311009	0.191471	-1.62432	0.104308	0.542587
ENSG00000222321	X	MIR1912	2.45846	-0.718578	0.446095	-1.61082	0.107219	0.546364
ENSG00000221669	7	MIR548N	1.1674	0.835675	0.519462	1.60873	0.107675	0.546364
ENSG00000266297	17	MIR744	22790.2	-0.440181	0.274591	-1.60304	0.108926	0.546364
ENSG00000207703	15	MIR7-2	1981.43	-0.414855	0.258934	-1.60217	0.109118	0.546364
ENSG00000207717	3	MIR551B	6.11699	0.448228	0.280176	1.59981	0.109641	0.546364
ENSG00000284078	5	SNORD138	49.6021	-0.648137	0.409673	-1.58208	0.11363	0.546859
ENSG00000207692	7	MIR592	33.9735	-0.279221	0.176532	-1.5817	0.113717	0.546859
ENSG00000221763	20	MIR1289-1	3.03648	0.589781	0.373213	1.58028	0.114043	0.546859
ENSG00000283803	12	MIR3198-2	2.29446	-1.5751	0.999136	-1.57646	0.114919	0.546859
ENSG00000207784	X	MIR542	6.50864	-0.490382	0.311072	-1.57643	0.114927	0.546859
ENSG00000207696	22	MIR659	16.1002	-0.335195	0.213465	-1.57026	0.116355	0.546859
ENSG00000199090	11	MIR326	1.22452	-1.02578	0.653513	-1.56964	0.1165	0.546859
ENSG00000199082	14	MIR342	5913.06	-0.195958	0.125054	-1.56699	0.117118	0.546859
ENSG00000216077	5	MIR887	46.173	-0.273999	0.177498	-1.54367	0.122667	0.558474
ENSG00000283938	1	MIR3917	1.83955	0.876188	0.568122	1.54225	0.123012	0.558474
ENSG00000211514	17	MIR454	271.99	-0.187579	0.122072	-1.53663	0.124384	0.558474
ENSG00000264069	7	MIR3943	26.6588	-0.264877	0.172439	-1.53606	0.124524	0.558474
ENSG00000283791	11	MIR612	10.3535	-2.2662	1.47948	-1.53175	0.125583	0.558474
ENSG00000207827	6	MIR30A	21472	-0.185433	0.121201	-1.52996	0.126026	0.558474
ENSG00000275518	18	MIR6718	4.24899	-0.515392	0.33726	-1.52817	0.12647	0.558474
ENSG00000284329	15	MIR9-3	303223	-0.320526	0.210115	-1.52548	0.12714	0.558474
ENSG00000283616	6	MIR5683	1.07239	-1.03397	0.683521	-1.51271	0.130353	0.568376
ENSG00000207625	3	MIR128-2	2160.55	0.352944	0.235074	1.50141	0.133249	0.576763
ENSG00000207975	1	MIR181B1	10636.5	-0.279489	0.18977	-1.47278	0.14081	0.601687
ENSG00000284204	13	MIR19A	4.26984	-0.438886	0.298874	-1.46847	0.141978	0.601687
ENSG00000264661	22	MIR3200	616.718	0.328742	0.224305	1.4656	0.142756	0.601687
ENSG00000284459	9	MIR24-1	2387.89	0.265431	0.181336	1.46375	0.143261	0.601687
ENSG00000208005	X	MIR503	6.40388	-0.405211	0.277492	-1.46026	0.144218	0.601687
ENSG00000211583	X	MIR767	110.164	-0.169427	0.116279	-1.45708	0.145095	0.601687
ENSG00000283768	12	MIR1178	2.79163	0.530767	0.367218	1.44537	0.148353	0.610924
ENSG00000221788	12	MIR1252	35.6069	-0.326866	0.227008	-1.43989	0.149898	0.612024
ENSG00000275859	6	MIR6720	7.51789	-0.357963	0.249084	-1.43712	0.150684	0.612024
ENSG00000207927	4	MIR302A	8.24769	0.333739	0.233883	1.42695	0.153595	0.619603
ENSG00000266315	9	MIR4668	1.20285	-0.896815	0.642386	-1.39607	0.162694	0.644997
ENSG00000284519	1	MIR6741	19.5136	0.258586	0.185378	1.39491	0.163043	0.644997
ENSG00000207630	19	MIR7-3	3898.36	-0.360899	0.258793	-1.39455	0.163153	0.644997
ENSG00000207654	2	MIR128-1	27987.2	0.302333	0.219097	1.37991	0.167616	0.651681
ENSG00000284163	1	MIR3620	3.43435	0.595419	0.433371	1.37393	0.169465	0.651681
ENSG00000284375	13	MIR19B1	1.96036	-0.99048	0.724373	-1.36736	0.171512	0.651681
ENSG00000284587	4	MIR943	1.61111	0.65904	0.482756	1.36516	0.172202	0.651681
ENSG00000266383	3	MIR5002	18.6698	-0.308868	0.226457	-1.36391	0.172595	0.651681
ENSG00000207739	5	MIR218-2	1609.9	-0.198182	0.146704	-1.3509	0.176729	0.651681
ENSG00000264297	2	MIR4433B	3.82715	0.532031	0.393855	1.35083	0.17675	0.651681
ENSG00000221052	15	MIR1266	2.53946	0.593714	0.439646	1.35044	0.176876	0.651681
ENSG00000264141	22	MIR3928	14.8595	0.296473	0.219797	1.34885	0.177384	0.651681
ENSG00000284247	1	MIR2682	247.234	-0.237291	0.175976	-1.34843	0.177521	0.651681
ENSG00000207633	X	MIR505	161.542	-0.204109	0.152013	-1.34271	0.179367	0.651681
ENSG00000208027	14	MIR485	2671.46	0.266265	0.198484	1.3415	0.179759	0.651681
ENSG00000284596	7	MIR4467	1.35388	-1.66826	1.24498	-1.33999	0.180248	0.651681
ENSG00000207614	17	MIR193A	79.3507	-0.414571	0.310008	-1.33729	0.181128	0.651681
ENSG00000283170	14	MIR382	43.484	0.168539	0.126088	1.33668	0.181328	0.651681
ENSG00000283990	22	MIRLET7A3	666.335	0.12492	0.0940873	1.32771	0.184275	0.655299
ENSG00000284595	17	MIR6785	1.47868	0.698198	0.52827	1.32167	0.186279	0.655299
ENSG00000266704	12	MIR4498	3.62131	-0.501316	0.380529	-1.31742	0.187699	0.655299
ENSG00000264857	2	MIR5696	1.32756	0.654751	0.500184	1.30902	0.190527	0.655299
ENSG00000208014	7	MIR653	4.96012	-0.511336	0.390891	-1.30813	0.19083	0.655299
ENSG00000207978	14	MIR154	2.45643	-0.575486	0.443079	-1.29883	0.194001	0.655299
ENSG00000202566	X	MIR421	221.122	0.216225	0.166874	1.29574	0.195066	0.655299
ENSG00000207705	7	MIR129-1	228.521	-0.148037	0.11476	-1.28997	0.197062	0.655299
ENSG00000283522	8	MIR3150A	2.58033	-0.468028	0.362885	-1.28974	0.19714	0.655299
ENSG00000284586	1	MIR92B	489.69	0.185524	0.143997	1.28838	0.197613	0.655299
ENSG00000283805	17	MIR636	2.8431	0.491398	0.381847	1.2869	0.198129	0.655299
ENSG00000284463	4	MIR302B	5.14807	0.409366	0.31843	1.28557	0.198591	0.655299
ENSG00000221394	5	MIR1229	102.235	0.155836	0.121254	1.2852	0.198723	0.655299
ENSG00000198976	1	MIR429	14.6305	0.248009	0.193011	1.28495	0.198811	0.655299
ENSG00000207785	X	MIR500A	54.0249	-0.200717	0.156241	-1.28466	0.19891	0.655299
ENSG00000275640	19	MIR6793	1.03429	-0.809578	0.633435	-1.27808	0.201223	0.655867
ENSG00000284179	9	MIR7-1	784.114	-0.351191	0.275605	-1.27425	0.202573	0.655867
ENSG00000283604	17	MIR338	74.5035	0.16335	0.128287	1.27332	0.202906	0.655867
ENSG00000284200	8	MIR6847	3.75474	-0.428843	0.337753	-1.26969	0.204194	0.655867
ENSG00000199023	7	MIR339	196.037	0.200602	0.158138	1.26852	0.204613	0.655867
ENSG00000211513	19	MIR320E	1.05569	0.742918	0.589283	1.26071	0.207412	0.661065
ENSG00000284256	6	MIR5004	2.8085	-0.582944	0.464387	-1.2553	0.209371	0.661065
ENSG00000284368	17	MIR5047	1.87777	-1.57512	1.25826	-1.25182	0.210634	0.661065
ENSG00000283165	14	MIR203B	17.2182	-0.332616	0.26574	-1.25166	0.210693	0.661065
ENSG00000278517	17	MIR6865	2.97581	-0.451177	0.361695	-1.2474	0.212252	0.66245
ENSG00000284203	1	MIR29B2	177.517	-0.113412	0.091774	-1.23578	0.216542	0.666991
ENSG00000194717	14	MIR494	287.898	-0.317747	0.257682	-1.2331	0.217539	0.666991
ENSG00000207635	20	MIR499A	143.512	0.288719	0.234189	1.23285	0.217633	0.666991
ENSG00000199121	2	MIR26B	88.1887	0.146152	0.118717	1.23109	0.218288	0.666991
ENSG00000221710	X	MIR1298	9.9281	0.307634	0.250453	1.22831	0.219331	0.666991
ENSG00000199158	7	MIR96	4.72625	0.45757	0.374761	1.22096	0.2221	0.66895
ENSG00000283484	15	MIR3529	1.28086	-0.657985	0.539695	-1.21918	0.222777	0.66895
ENSG00000199133	9	MIRLET7D	703.372	0.185607	0.152968	1.21337	0.224989	0.66895
ENSG00000283923	7	MIR6132	10.4259	-0.255232	0.210712	-1.21128	0.225787	0.66895
ENSG00000284142	8	MIR6845	3.76203	-0.41337	0.341911	-1.209	0.226663	0.66895
ENSG00000207980	19	MIR23A	676.045	-0.287868	0.238448	-1.20725	0.227334	0.66895
ENSG00000265137	20	MIR3192	1.18049	-0.634405	0.526102	-1.20586	0.227872	0.66895
ENSG00000263414	19	MIR3187	3.44532	0.380959	0.319158	1.19363	0.232621	0.678183
ENSG00000284421	3	MIR7110	7.84377	0.25307	0.212848	1.18897	0.234451	0.678183
ENSG00000207611	2	MIR149	8879.28	0.28676	0.241554	1.18715	0.23517	0.678183
ENSG00000221410	19	MIR1238	4.54753	0.412362	0.348501	1.18325	0.236712	0.678183
ENSG00000211582	14	MIR758	4.84821	0.34429	0.291274	1.18202	0.237199	0.678183
ENSG00000264477	3	MIR5682	2.60342	-0.464182	0.394169	-1.17762	0.238948	0.678183
ENSG00000208004	14	MIR323B	5.14939	-0.338832	0.287772	-1.17743	0.239022	0.678183
ENSG00000266276	18	MIR4743	4.43782	-0.347799	0.297326	-1.16976	0.242098	0.678362
ENSG00000198995	5	MIR340	1096.51	0.23837	0.20428	1.16688	0.24326	0.678362
ENSG00000199072	9	MIRLET7F1	730.965	0.19178	0.164745	1.1641	0.244383	0.678362
ENSG00000275818	22	MIR6818	19.5534	0.189285	0.16262	1.16397	0.244436	0.678362
ENSG00000199051	X	MIR361	4325.58	-0.127739	0.109874	-1.1626	0.244994	0.678362
ENSG00000284485	1	MIR205	1.50864	-0.522011	0.449915	-1.16024	0.245949	0.678362
ENSG00000276102	11	MIR6747	7.27114	0.318698	0.27593	1.155	0.248091	0.681102
ENSG00000199030	21	MIRLET7C	13158.3	-0.412681	0.358466	-1.15124	0.249632	0.681535
ENSG00000284565	17	MIR451A	127.052	-0.529512	0.460837	-1.14902	0.250547	0.681535
ENSG00000207582	8	MIR30B	66.895	-0.134769	0.118669	-1.13567	0.256095	0.68847
ENSG00000221406	1	MIR320B2	12.6999	-0.229213	0.201845	-1.13559	0.256128	0.68847
ENSG00000216179	14	MIR541	8.97264	-0.29298	0.258243	-1.13451	0.25658	0.68847
ENSG00000284447	5	MIR9-2	354.621	-0.195547	0.172962	-1.13058	0.258234	0.689787
ENSG00000284159	19	MIR3940	3.77275	0.530451	0.473092	1.12124	0.262184	0.697199
ENSG00000199151	14	MIR337	14.2782	0.217633	0.195433	1.11359	0.265453	0.697319
ENSG00000199177	9	MIR31	114.707	-0.222777	0.200083	-1.11342	0.265527	0.697319
ENSG00000207938	10	MIR511	10.3037	-0.431091	0.387363	-1.11289	0.265757	0.697319
ENSG00000276575	X	MIR6895	1.19834	-0.613393	0.55377	-1.10767	0.268005	0.70012
ENSG00000266320	22	MIR3909	8.83479	0.252446	0.228499	1.1048	0.269244	0.700272
ENSG00000199095	19	MIR372	12.0678	-1.09086	0.99155	-1.10016	0.271263	0.702228
ENSG00000266580	1	MIR4254	0.988738	0.68948	0.628867	1.09638	0.272911	0.702228
ENSG00000199025	14	MIR369	3.24354	0.347525	0.318056	1.09265	0.274547	0.702228
ENSG00000284583	19	MIR935	74.31	0.194529	0.178103	1.09223	0.274733	0.702228
ENSG00000284152	12	MIR6758	2.27341	-0.456319	0.420827	-1.08434	0.278214	0.708072
ENSG00000275067	3	MIR6825	2.08632	0.436925	0.405091	1.07858	0.280773	0.70912
ENSG00000207628	X	MIR651	1.03231	-0.706663	0.655509	-1.07804	0.281017	0.70912
ENSG00000264500	1	MIR3124	5.25686	-0.28725	0.270026	-1.06379	0.287426	0.721979
ENSG00000284202	1	MIR137	294.82	0.145946	0.137602	1.06063	0.288856	0.721979
ENSG00000199094	6	MIR30C2	245.061	-0.113378	0.107181	-1.05781	0.290142	0.721979
ENSG00000284186	17	MIR3615	204.016	0.233621	0.222354	1.05067	0.293411	0.721979
ENSG00000221240	2	MIR1258	1.24512	-0.54895	0.522666	-1.05029	0.293586	0.721979
ENSG00000199153	8	MIR30D	52624.2	-0.145036	0.138372	-1.04816	0.294564	0.721979
ENSG00000276866	10	MIR7151	4.75409	-0.329899	0.31518	-1.0467	0.295238	0.721979
ENSG00000284246	11	MIR6716	45.771	0.238612	0.22831	1.04512	0.295966	0.721979
ENSG00000274056	10	MIR6507	2.67562	-0.384808	0.369037	-1.04274	0.297071	0.721979
ENSG00000274314	11	MIR6749	1.74558	-0.507849	0.489039	-1.03846	0.299054	0.722725
ENSG00000212027	X	MIR374B	47.1677	-0.13668	0.132063	-1.03495	0.30069	0.722725
ENSG00000212051	18	MIR320C2	7.77174	-0.23082	0.223183	-1.03422	0.301034	0.722725
ENSG00000284040	20	MIR296	3.5995	0.325655	0.3175	1.02569	0.30504	0.726614
ENSG00000265253	3	MIR4446	2.98366	-0.377277	0.368621	-1.02348	0.306079	0.726614
ENSG00000266437	19	MIR4746	1.25001	0.60137	0.587876	1.02295	0.30633	0.726614
ENSG00000283180	16	MIR6767	1.91705	0.478479	0.469962	1.01812	0.308619	0.729129
ENSG00000284265	10	MIR4683	6.74972	0.274107	0.271754	1.00866	0.313138	0.736869
ENSG00000275101	15	MIR6766	4.27636	0.313021	0.312203	1.00262	0.316044	0.740768
ENSG00000207744	2	MIR10B	33.3682	0.244203	0.244572	0.998489	0.318042	0.742403
ENSG00000207942	14	MIR136	292.403	-0.171198	0.172324	-0.993464	0.320484	0.742403
ENSG00000284370	6	MIR4640	3.3049	-0.398917	0.402276	-0.991652	0.321367	0.742403
ENSG00000276181	19	MIR6794	30.3165	0.158183	0.159856	0.989535	0.322401	0.742403
ENSG00000264574	10		2.83906	-0.448735	0.45749	-0.980863	0.32666	0.742403
ENSG00000207971	11	MIR125B1	503.905	0.121909	0.124343	0.980426	0.326876	0.742403
ENSG00000284310	8	MIR939	2.11098	0.443698	0.453078	0.979295	0.327434	0.742403
ENSG00000283193	4	MIR1243	1.41201	-0.505576	0.51852	-0.975038	0.329541	0.742403
ENSG00000265134	19	MIR3190	1.01613	-0.633988	0.650565	-0.97452	0.329799	0.742403
ENSG00000207587	14	MIR544A	1.43531	-0.567173	0.582702	-0.973351	0.330379	0.742403
ENSG00000207946	19	MIR516B1	4.04758	0.323438	0.332386	0.973081	0.330513	0.742403
ENSG00000284564	17	MIR3064	17.2786	-0.353779	0.368629	-0.959715	0.337199	0.752507
ENSG00000208037	8	MIR320A	5681.57	-0.116197	0.121615	-0.955444	0.339353	0.752507
ENSG00000208008	19	MIR125A	60158.1	-0.221293	0.232017	-0.953778	0.340196	0.752507
ENSG00000199179	12	MIRLET7I	9482.76	-0.178203	0.187246	-0.951707	0.341245	0.752507
ENSG00000207743	14	MIR495	381.706	0.192284	0.202087	0.951489	0.341356	0.752507
ENSG00000207649	16	MIR138-2	429.579	-0.131788	0.139657	-0.943654	0.345346	0.758483
ENSG00000284185	9	MIR219A2	243.838	0.175575	0.188387	0.931987	0.351343	0.767541
ENSG00000264295	12	MIR3922	1.48324	-0.431094	0.467017	-0.923079	0.355966	0.767541
ENSG00000207759	1	MIR181A1	19212	0.186523	0.202761	0.91992	0.357615	0.767541
ENSG00000284160	15	MIR7706	31.1737	0.224677	0.245877	0.913777	0.360834	0.767541
ENSG00000265635	12	MIR3612	10.2815	0.289311	0.316939	0.912828	0.361333	0.767541
ENSG00000284032	7	MIR29A	8619.35	0.215337	0.236329	0.911173	0.362204	0.767541
ENSG00000199043	7	MIR335	356.751	0.187861	0.206256	0.910812	0.362394	0.767541
ENSG00000284250	17	MIR6516	22.9641	-0.130916	0.143891	-0.909833	0.362911	0.767541
ENSG00000283944	14	MIR4709	3.57741	-0.460718	0.506617	-0.909401	0.363138	0.767541
ENSG00000276365	5	MIR145	1108.79	-0.172902	0.190683	-0.906754	0.364537	0.767541
ENSG00000278278	22	MIR6816	3.54714	-0.29543	0.326345	-0.905269	0.365323	0.767541
ENSG00000283326	11	MIR6860	1.29962	-0.501514	0.554725	-0.904076	0.365955	0.767541
ENSG00000263816	9	MIR548AW	1.02758	-0.603925	0.669729	-0.901745	0.367193	0.767541
ENSG00000283824	17	MIR22	109.37	0.136869	0.151909	0.900994	0.367591	0.767541
ENSG00000208006	13	MIR16-1	8.81034	-0.199075	0.222288	-0.895572	0.370482	0.770862
ENSG00000212100	X	MIR764	1.40018	-0.555288	0.624383	-0.889339	0.373821	0.77387
ENSG00000207619	5	MIR585	3.78715	-0.398695	0.448977	-0.888007	0.374537	0.77387
ENSG00000221390	1	MIR1295A	1.47464	-0.457663	0.52402	-0.873368	0.382462	0.787501
ENSG00000283836	1	MIR6734	10.1966	-0.203211	0.233884	-0.868855	0.384926	0.787871
ENSG00000263892	9	MIR4667	1.86978	-0.489017	0.567456	-0.86177	0.388814	0.787871
ENSG00000276733	2	MIR7158	0.905003	0.556358	0.646072	0.861139	0.389162	0.787871
ENSG00000221203	1	MIR1262	1.62947	0.405255	0.47075	0.860871	0.389309	0.787871
ENSG00000207808	19	MIR27A	11.3612	0.315767	0.367348	0.859585	0.390018	0.787871
ENSG00000199038	11	MIR210	56.2703	0.171922	0.200807	0.856154	0.391912	0.787871
ENSG00000221598	22	MIR1249	12.8845	-0.162382	0.189677	-0.8561	0.391943	0.787871
ENSG00000274697	12	MIR6761	6.64158	-0.359167	0.420797	-0.85354	0.39336	0.788049
ENSG00000207990	7	MIR182	137.268	0.240444	0.286325	0.839758	0.401044	0.800737
ENSG00000252695	13	MIR2276	2.54366	-0.340841	0.407738	-0.835933	0.403193	0.801295
ENSG00000211137	15	MIR190A	44.7402	-0.149825	0.179548	-0.834453	0.404026	0.801295
ENSG00000274111	17	MIR6777	2.04142	-0.425221	0.511896	-0.830678	0.406156	0.801454
ENSG00000274621	17	MIR6867	1.3707	-0.410908	0.495356	-0.829522	0.406809	0.801454
ENSG00000207926	3	MIR135A1	1.21595	-0.4773	0.582129	-0.819921	0.412261	0.809507
ENSG00000276081	1	MIR7156	8.25384	0.184615	0.227123	0.812839	0.41631	0.814722
ENSG00000207755	X	MIR450A2	5.89926	-0.272566	0.336303	-0.810479	0.417665	0.814722
ENSG00000207757	7	MIR93	1797.03	-0.108425	0.135362	-0.801002	0.423131	0.822076
ENSG00000273836	8	MIR6842	6.77871	-0.335944	0.423677	-0.792924	0.427822	0.822076
ENSG00000198987	3	MIR16-2	254.984	-0.110636	0.13968	-0.792065	0.428323	0.822076
ENSG00000199017	20	MIR1-1	14.6726	-0.198117	0.250724	-0.79018	0.429423	0.822076
ENSG00000284038	17	MIR10A	63.5879	0.256917	0.325286	0.78982	0.429633	0.822076
ENSG00000284407	2	MIR5001	1.94202	-0.334089	0.427292	-0.781876	0.434287	0.822076
ENSG00000284346	16	MIR940	2.83043	0.330497	0.422814	0.781661	0.434414	0.822076
ENSG00000272036	11	MIR139	56619.9	0.162396	0.208269	0.77974	0.435544	0.822076
ENSG00000207726	9	MIR455	282.153	-0.134424	0.172617	-0.77874	0.436133	0.822076
ENSG00000221025	17	MIR1250	2.52041	-0.286722	0.369199	-0.776606	0.437391	0.822076
ENSG00000207568	14	MIR203A	288.7	-0.191285	0.247956	-0.771445	0.440443	0.822076
ENSG00000198983	5	MIR449A	4.21815	0.262747	0.340979	0.770566	0.440964	0.822076
ENSG00000283751	X	MIR452	14.3337	-0.174014	0.227244	-0.765758	0.44382	0.822076
ENSG00000215939	9	MIR873	37.2048	-0.15369	0.200729	-0.76566	0.443879	0.822076
ENSG00000284182	5	MIR143	28555.1	-0.222828	0.29158	-0.764208	0.444743	0.822076
ENSG00000273700	12	MIR6760	3.63913	0.254746	0.335455	0.759406	0.447609	0.822076
ENSG00000274838	18	MIR6788	3.78605	0.261732	0.346735	0.754849	0.45034	0.822076
ENSG00000274300	17	MIR6864	4.93282	-0.206972	0.275362	-0.751636	0.45227	0.822076
ENSG00000222715	X	MIR1911	1.77789	0.340874	0.455082	0.749039	0.453834	0.822076
ENSG00000284427	6	MIR4647	1.26081	-0.423459	0.566296	-0.747771	0.454598	0.822076
ENSG00000199015	14	MIR377	38.1003	-0.130084	0.174132	-0.747041	0.455039	0.822076
ENSG00000263813	2	MIR3679	3.2866	0.235359	0.316604	0.743388	0.457247	0.822076
ENSG00000208013	X	MIR652	105.859	-0.15662	0.211066	-0.742045	0.45806	0.822076
ENSG00000221445	2	MIR1301	2843.75	-0.124004	0.167658	-0.739624	0.459528	0.822076
ENSG00000274975	1	MIR6735	6.28866	-0.228588	0.309064	-0.739614	0.459534	0.822076
ENSG00000283853	17	MIR4738	1.55735	0.351997	0.477511	0.737151	0.461031	0.822076
ENSG00000284415	10	MIR1287	35.4874	0.147543	0.201079	0.733755	0.463098	0.822076
ENSG00000284139	8	MIR1234	5.14122	-0.232097	0.316358	-0.733654	0.46316	0.822076
ENSG00000207960	7	MIR153-2	10.6857	-0.194923	0.265731	-0.733538	0.46323	0.822076
ENSG00000211563	17	MIR3065	52.0725	-0.125918	0.171667	-0.733505	0.463251	0.822076
ENSG00000283682	4	MIR548AH	2.12754	0.309386	0.424405	0.728988	0.466009	0.822076
ENSG00000283844	1	MIR214	52.7999	-0.10661	0.147271	-0.723904	0.469125	0.822076
ENSG00000254324	8	MIR151A	5735.6	0.117395	0.162178	0.723866	0.469148	0.822076
ENSG00000208003	15	MIR549A	1.27798	0.463366	0.640457	0.723492	0.469377	0.822076
ENSG00000252466	3	MIR2115	3.03793	-0.271644	0.375951	-0.722551	0.469956	0.822076
ENSG00000207800	X	MIR504	338.27	-0.144743	0.202717	-0.714013	0.475219	0.827473
ENSG00000283327	8	MIR6841	4.71109	0.237399	0.333005	0.7129	0.475907	0.827473
ENSG00000276489	3	MIR6829	1.78628	0.335034	0.47456	0.705989	0.480195	0.827473
ENSG00000198972	19	MIRLET7E	3792.33	0.0814378	0.115573	0.704646	0.48103	0.827473
ENSG00000211991	X	MIR676	1.45047	0.353145	0.501366	0.704366	0.481205	0.827473
ENSG00000207779	3	MIR15B	22.0336	-0.204327	0.290224	-0.704031	0.481414	0.827473
ENSG00000284064	6	MIR6834	1.82266	-0.465676	0.674175	-0.690734	0.489733	0.839304
ENSG00000284229	8	MIR6848	1.72805	0.332899	0.484951	0.68646	0.492423	0.839304
ENSG00000275107	17	MIR6782	2.97134	0.278015	0.405534	0.685553	0.492995	0.839304
ENSG00000207631	19	MIR641	42.6162	-0.114931	0.168022	-0.684028	0.493958	0.839304
ENSG00000199036	6	MIR219A1	6.03056	-0.220536	0.329756	-0.668786	0.503632	0.848588
ENSG00000207581	9	MIR199B	52.3151	-0.133465	0.200331	-0.666224	0.505268	0.848588
ENSG00000207586	12	MIR135A2	103.324	0.093679	0.141734	0.66095	0.508644	0.848588
ENSG00000207956	5	MIR579	2.90497	0.242099	0.366322	0.660892	0.508682	0.848588
ENSG00000221493	18	MIR320C1	96.0132	-0.275103	0.416305	-0.660821	0.508727	0.848588
ENSG00000207600	8	MIR598	692.78	-0.156885	0.237411	-0.660815	0.508731	0.848588
ENSG00000275770	12	MIR6505	25.2244	-0.098166	0.148802	-0.659711	0.509439	0.848588
ENSG00000274417	19	MIR6515	1.69305	-0.38588	0.587671	-0.656626	0.511422	0.849504
ENSG00000207782	19	MIR150	21.8857	0.10917	0.171631	0.636077	0.524726	0.869169
ENSG00000199001	X	MIR448	2.74919	-0.266	0.419723	-0.633751	0.526243	0.869254
ENSG00000267195	17	MIR212	1493.73	0.123002	0.196075	0.627322	0.530448	0.870519
ENSG00000284005	1	MIR6084	2.34064	-0.765323	1.22808	-0.623185	0.533163	0.870519
ENSG00000207952	14	MIR624	0.982875	-0.34397	0.556122	-0.618515	0.536236	0.870519
ENSG00000221365	12	MIR1228	6.21909	-0.221631	0.359421	-0.616633	0.537477	0.870519
ENSG00000284074	20	MIR4758	1.0934	0.372619	0.606141	0.614739	0.538727	0.870519
ENSG00000202569	10	MIR146B	26541.3	0.108146	0.175976	0.614548	0.538853	0.870519
ENSG00000211580	19	MIR769	767.377	-0.0805492	0.132301	-0.608832	0.542636	0.870519
ENSG00000199059	1	MIR135B	60.6772	0.155231	0.256345	0.605556	0.54481	0.870519
ENSG00000283736	16	MIR484	2427.95	0.113643	0.18867	0.602333	0.546952	0.870519
ENSG00000277681	1	MIR6739	1.47975	0.308452	0.512411	0.601963	0.547199	0.870519
ENSG00000283891	15	MIR628	368.435	0.0682114	0.113555	0.600688	0.548048	0.870519
ENSG00000207550	19	MIR99B	1329.18	0.0965517	0.161867	0.596487	0.55085	0.870519
ENSG00000284446	6	MIR1236	1.69147	-0.344423	0.579776	-0.594062	0.552471	0.870519
ENSG00000211574	14	MIR770	71.0341	-0.0834449	0.140782	-0.592722	0.553367	0.870519
ENSG00000207944	4	MIR574	3.29627	0.217495	0.367972	0.591064	0.554477	0.870519
ENSG00000207651	3	MIR28	95.4447	-0.111362	0.189092	-0.588929	0.555909	0.870519
ENSG00000207595	9	MIR181A2	403.368	-0.111429	0.189635	-0.587596	0.556804	0.870519
ENSG00000276124	9	MIR6855	6.09788	-0.146025	0.248583	-0.587428	0.556916	0.870519
ENSG00000208028	12	MIR616	1.25792	-0.341315	0.581387	-0.58707	0.557156	0.870519
ENSG00000283506	2	MIR7157	1.13081	-0.337406	0.575052	-0.58674	0.557378	0.870519
ENSG00000284481	20	MIR1292	95.4087	-0.128127	0.219124	-0.584721	0.558735	0.870519
ENSG00000283717	5	MIR6831	1.34403	0.356581	0.612531	0.582143	0.56047	0.870519
ENSG00000276352	14	MIR668	341.506	-0.0594033	0.102236	-0.581039	0.561214	0.870519
ENSG00000263712	6	MIR4639	0.883806	-0.35478	0.614354	-0.577485	0.563612	0.870519
ENSG00000199020	14	MIR381	36.2405	-0.132204	0.229091	-0.577079	0.563886	0.870519
ENSG00000199172	12	MIR331	84.405	0.0603557	0.105923	0.569805	0.56881	0.870519
ENSG00000284144	17	MIR6866	36.5915	0.110064	0.193551	0.568655	0.56959	0.870519
ENSG00000207932	22	MIR33A	12.0818	-0.468432	0.825013	-0.567788	0.570179	0.870519
ENSG00000276908	12	MIR7106	1.72158	0.341759	0.603983	0.565842	0.571501	0.870519
ENSG00000207713	12	MIR200C	40.8189	0.0782853	0.138628	0.564714	0.572269	0.870519
ENSG00000199150	3	MIRLET7G	207402	0.124697	0.222683	0.559974	0.575497	0.870519
ENSG00000283160	17	MIR4521	7.29851	-0.161947	0.289798	-0.558827	0.57628	0.870519
ENSG00000221265	4	MIR1255A	21.6084	0.178146	0.320561	0.55573	0.578395	0.870519
ENSG00000199005	14	MIR370	849.529	0.115226	0.207837	0.554404	0.579303	0.870519
ENSG00000273932	9	MIR6877	3.11279	-0.178953	0.324064	-0.552214	0.580802	0.870519
ENSG00000211997	11	MIR708	922.63	-0.0804489	0.145783	-0.551839	0.581059	0.870519
ENSG00000284489	11	MIR6751	2.45368	-0.196973	0.357854	-0.55043	0.582025	0.870519
ENSG00000284520	22	MIRLET7B	11055.5	0.17112	0.314604	0.543922	0.586495	0.870519
ENSG00000207714	5	MIR584	46.2365	0.0924938	0.170254	0.543271	0.586943	0.870519
ENSG00000274988	8	MIR6876	1.07821	0.376632	0.693581	0.543025	0.587112	0.870519
ENSG00000283815	13	MIR18A	18.3747	0.0887013	0.163383	0.542903	0.587197	0.870519
ENSG00000284544	19	MIR330	5097.09	-0.0329387	0.0610486	-0.539549	0.589508	0.871767
ENSG00000207695	15	MIR184	533.002	0.134082	0.253758	0.528386	0.597231	0.876757
ENSG00000273627	17	MIR4726	1.2591	0.284801	0.539444	0.527953	0.597532	0.876757
ENSG00000264468	17	MIR4520-1	4.32388	-0.190604	0.361662	-0.527023	0.598178	0.876757
ENSG00000266618	1	MIR4742	27.8579	-0.125695	0.238905	-0.526131	0.598797	0.876757
ENSG00000275110	X		634.169	-0.21333	0.410202	-0.52006	0.603022	0.878792
ENSG00000215943	X	MIR892A	1.75277	0.262434	0.50636	0.518276	0.604265	0.878792
ENSG00000199127	8	MIR383	280.392	0.0654138	0.126342	0.51775	0.604633	0.878792
ENSG00000207989	14	MIR493	4.85451	0.190412	0.372633	0.510989	0.609359	0.881117
ENSG00000199092	14	MIR410	5.19393	0.187514	0.368252	0.509199	0.610613	0.881117
ENSG00000284043	X	MIR20B	168.374	-0.0941442	0.184989	-0.508918	0.610809	0.881117
ENSG00000207585	19	MIR181D	4381.31	0.0729715	0.143936	0.506971	0.612175	0.881117
ENSG00000207754	14	MIR487B	166.086	0.101633	0.201723	0.503825	0.614385	0.882155
ENSG00000283926	11	MIR192	449.546	0.0842066	0.167852	0.501673	0.615898	0.882192
ENSG00000264732	5	MIR4638	2.08028	0.204122	0.412361	0.495008	0.620595	0.88431
ENSG00000207627	5	MIR581	1.00925	-0.280953	0.573965	-0.489495	0.624491	0.88431
ENSG00000284443	1	MIR197	2823.51	0.10387	0.212708	0.488324	0.625321	0.88431
ENSG00000283819	17	MIR144	31.5851	0.157678	0.322953	0.488238	0.625381	0.88431
ENSG00000265178	17	MIR4728	3.50958	0.164454	0.339087	0.484991	0.627683	0.88431
ENSG00000221585	3	MIR1226	20.9529	0.0803964	0.1665	0.482861	0.629195	0.88431
ENSG00000239057	X	MIR500B	3.15074	-0.180676	0.376109	-0.480382	0.630956	0.88431
ENSG00000212102	22	MIR301B	4.34987	0.164947	0.348085	0.473871	0.635592	0.88431
ENSG00000278264	19	MIR6803	6.06924	0.123101	0.260159	0.473175	0.636089	0.88431
ENSG00000284321	8	MIR124-1	47.0793	-0.0894351	0.189017	-0.473158	0.636101	0.88431
ENSG00000283978	17	MIR365B	4.70098	0.134635	0.284816	0.47271	0.63642	0.88431
ENSG00000199122	12	MIR148B	336.042	0.113168	0.240208	0.471126	0.637551	0.88431
ENSG00000207863	21	MIR125B2	39464.5	-0.124483	0.264449	-0.470728	0.637835	0.88431
ENSG00000265003	2	MIR4780	1.87453	0.208397	0.443265	0.470142	0.638254	0.88431
ENSG00000283450	8	MIR486-2	440.789	-0.14088	0.305219	-0.46157	0.64439	0.89073
ENSG00000207954	3	MIR138-1	821.31	-0.0860914	0.187856	-0.458283	0.646749	0.890837
ENSG00000283871	22	MIR130B	264.482	-0.104589	0.229233	-0.456258	0.648205	0.890837
ENSG00000277052	12	MIR6763	2.11099	-0.2903	0.641535	-0.452508	0.650903	0.890837
ENSG00000283745	7	MIR196B	0.97082	-0.305697	0.68175	-0.4484	0.653865	0.890837
ENSG00000284532	17	MIR4723	3.84412	0.139706	0.311697	0.44821	0.654001	0.890837
ENSG00000207935	9	MIR204	3886.14	-0.0994817	0.221975	-0.448166	0.654034	0.890837
ENSG00000207993	14	MIR134	121.59	0.0565521	0.126557	0.446851	0.654983	0.890837
ENSG00000284538	X	MIR92A2	602.3	-0.0752475	0.169695	-0.443427	0.657457	0.892156
ENSG00000284372	1	MIR6808	2.38034	-0.175488	0.401897	-0.436648	0.662366	0.895748
ENSG00000266194	8	MIR4661	1.8907	0.213754	0.491925	0.434525	0.663907	0.895748
ENSG00000207996	17	MIR301A	4.90962	0.146211	0.337265	0.433521	0.664636	0.895748
ENSG00000221525	14	MIR1185-1	5.1616	0.115478	0.268488	0.430107	0.667118	0.897055
ENSG00000283813	11	MIR4485	1.25488	-0.221473	0.517893	-0.427642	0.668911	0.897431
ENSG00000207607	1	MIR200A	32.0985	0.092144	0.217283	0.424074	0.671512	0.89873
ENSG00000284442	10	MIR2110	304.346	-0.0544039	0.128871	-0.422157	0.67291	0.89873
ENSG00000211578	X	MIR766	21.1445	-0.0714882	0.170417	-0.419489	0.674859	0.899307
ENSG00000263628	10	MIR3155A	1.34041	-0.21039	0.507205	-0.414802	0.678287	0.901848
ENSG00000202560	14	MIR539	524.274	0.0950874	0.231394	0.410933	0.681122	0.903591
ENSG00000198982	14	MIR380	33.098	-0.0684325	0.16843	-0.406295	0.684526	0.90608
ENSG00000207563	9	MIR23B	5239.47	0.0925714	0.232024	0.398973	0.689913	0.907965
ENSG00000276147	3	MIR548AY	1.06835	0.209701	0.529274	0.396204	0.691955	0.907965
ENSG00000274066	11	MIR6514	9.64044	0.0826691	0.209076	0.395401	0.692547	0.907965
ENSG00000207638	21	MIR99A	60389	0.0954691	0.241674	0.395032	0.692819	0.907965
ENSG00000207934	14	MIR654	192.563	0.0431549	0.110229	0.391503	0.695425	0.907965
ENSG00000199161	9	MIR126	595.579	-0.0999147	0.255983	-0.390318	0.696302	0.907965
ENSG00000266712	8	MIR3149	3.0457	0.180898	0.465702	0.388442	0.697689	0.907965
ENSG00000265083	6	MIR3691	2.24781	0.149142	0.38704	0.385341	0.699985	0.907965
ENSG00000281842	12	MIR1291	100.499	0.0966515	0.251604	0.384141	0.700874	0.907965
ENSG00000284190	17	MIR21	4108.38	0.0823861	0.214761	0.383618	0.701262	0.907965
ENSG00000207758	X	MIR532	74.7769	-0.0453358	0.119351	-0.379854	0.704054	0.908122
ENSG00000207590	1	MIR215	4.16388	-0.120513	0.317702	-0.379327	0.704445	0.908122
ENSG00000199104	10	MIR346	960.173	0.0878895	0.236518	0.371597	0.710193	0.913019
ENSG00000271886	X	MIR98	49.5005	0.0477573	0.129046	0.370079	0.711323	0.913019
ENSG00000221479	12	MIR1251	1.59402	-0.214466	0.608979	-0.352173	0.724708	0.92819
ENSG00000266107	17	MIR4525	6.54224	-0.104483	0.305553	-0.341946	0.732392	0.932531
ENSG00000207737	9	MIR181B2	4627.27	-0.0666074	0.197654	-0.33699	0.736124	0.932531
ENSG00000215966	9	MIR876	1.12461	0.201178	0.598089	0.336367	0.736594	0.932531
ENSG00000278851	11	MIR6879	3.7773	-0.102084	0.3041	-0.335693	0.737102	0.932531
ENSG00000208015	X	MIR362	93.7007	0.0478171	0.142749	0.334974	0.737645	0.932531
ENSG00000202609	1	MIR488	136.42	-0.0487639	0.14666	-0.332497	0.739514	0.932531
ENSG00000283733	5	MIR146A	328.951	-0.0456592	0.137697	-0.331592	0.740198	0.932531
ENSG00000198984	14	MIR345	93.2938	-0.0749099	0.227767	-0.328889	0.74224	0.932531
ENSG00000208022	12	MIR618	121.575	-0.122795	0.37338	-0.328874	0.742251	0.932531
ENSG00000275519	19	MIR6804	3.50332	0.107138	0.328972	0.325676	0.744669	0.932853
ENSG00000207589	X	MIR508	24.4571	0.0705072	0.217796	0.323731	0.746142	0.932853
ENSG00000207931	4	MIR577	70.5996	0.104888	0.326513	0.321238	0.74803	0.932853
ENSG00000265390	19	MIR4999	6.24787	-0.125051	0.390512	-0.320222	0.7488	0.932853
ENSG00000284154	1	MIR3605	115.887	-0.0460813	0.145497	-0.316717	0.751458	0.934203
ENSG00000284469	6	MIR6721	13.2728	0.0685603	0.219123	0.312884	0.754368	0.934917
ENSG00000266852	10	MIR4482	3.17047	-0.325081	1.04257	-0.311808	0.755186	0.934917
ENSG00000278328	19	MIR6802	9.33151	0.0681552	0.221641	0.307503	0.758461	0.937015
ENSG00000211568	11	MIR670	0.927653	-0.167179	0.55229	-0.302701	0.762118	0.938312
ENSG00000208001	14	MIR431	896.959	-0.0291084	0.0963952	-0.30197	0.762675	0.938312
ENSG00000265164	13	MIR2681	5.7729	-0.0843252	0.283209	-0.297749	0.765895	0.939527
ENSG00000264292	2	MIR2467	1.02005	-0.189213	0.638107	-0.296521	0.766832	0.939527
ENSG00000265617	20	MIR548AG2	2.73093	-0.12876	0.439803	-0.292767	0.7697	0.941097
ENSG00000207962	1	MIR30C1	278.892	-0.0680391	0.237073	-0.286997	0.774115	0.944548
ENSG00000199047	5	MIR378A	1573.69	0.0526469	0.187071	0.281427	0.778383	0.947456
ENSG00000199075	3	MIR26A1	31.2273	-0.0449323	0.160634	-0.279718	0.779694	0.947456
ENSG00000211538	X	MIR501	83.7117	-0.0620766	0.226349	-0.274252	0.783891	0.950225
ENSG00000284508	20	MIR133A2	1.1219	-0.134711	0.496251	-0.271458	0.786039	0.950225
ENSG00000198974	1	MIR30E	4741	0.0443962	0.16413	0.270495	0.78678	0.950225
ENSG00000284499	X	MIR363	3548.38	0.0324527	0.122936	0.26398	0.791795	0.953334
ENSG00000264089	2	MIR3681	9.19511	-0.0745681	0.283555	-0.262976	0.792569	0.953334
ENSG00000221656	16	MIR1225	81.7941	-0.164069	0.637794	-0.257244	0.796991	0.956711
ENSG00000207797	18	MIR187	76.611	0.0369148	0.145962	0.252907	0.80034	0.958791
ENSG00000284503	12	MIR3652	2.01541	-0.2047	0.8185	-0.250092	0.802516	0.95946
ENSG00000275652	19	MIR6796	2.0208	0.125584	0.519233	0.241864	0.808886	0.961962
ENSG00000274466	16	MIR1273H	2.06323	-0.117732	0.489055	-0.240733	0.809762	0.961962
ENSG00000283762	13	MIR20A	640.19	-0.0503378	0.212787	-0.236565	0.812995	0.961962
ENSG00000278108	12	MIR6757	1.1348	0.156166	0.662716	0.235646	0.813707	0.961962
ENSG00000207807	4	MIR95	32.0849	-0.0383228	0.165809	-0.231126	0.817217	0.961962
ENSG00000207647	2	MIR153-1	34.8678	-0.0380048	0.164867	-0.230518	0.817689	0.961962
ENSG00000267959	19	MIR3188	1.46445	0.132774	0.577467	0.229925	0.81815	0.961962
ENSG00000280968	22		367.706	-0.10365	0.452085	-0.22927	0.818659	0.961962
ENSG00000283929	17	MIR5010	110.209	0.0376563	0.164752	0.228563	0.819208	0.961962
ENSG00000284357	1	MIR34A	598.754	0.0485205	0.21611	0.224517	0.822355	0.963748
ENSG00000207970	X	MIR660	29.8173	0.0430355	0.20146	0.213618	0.830845	0.968576
ENSG00000207749	14	MIR299	3.85766	-0.0755635	0.35397	-0.213474	0.830957	0.968576
ENSG00000211520	2	MIR216B	0.934089	-0.128118	0.605002	-0.211765	0.83229	0.968576
ENSG00000221120	3	MIR1224	667.507	-0.0247404	0.119184	-0.207582	0.835556	0.968576
ENSG00000277474	X	MIR6894	3.46553	0.072262	0.348302	0.20747	0.835643	0.968576
ENSG00000211575	1	MIR760	64.6366	0.0404287	0.196421	0.205827	0.836926	0.968576
ENSG00000275411	15	MIR6882	9.31508	-0.0408548	0.204537	-0.199743	0.841682	0.968576
ENSG00000265820	16	MIR3177	1.6078	0.0913608	0.466337	0.195912	0.844679	0.968576
ENSG00000207562	11	MIR34C	63.2096	-0.0509521	0.26075	-0.195406	0.845075	0.968576
ENSG00000275360	17	MIR6868	7.47842	0.0910725	0.469957	0.193789	0.846341	0.968576
ENSG00000278524	2	MIR6810	8.71799	0.0456674	0.239897	0.190362	0.849025	0.968576
ENSG00000263381	1	MIR5584	2.33645	-0.0722167	0.384038	-0.188046	0.850841	0.968576
ENSG00000284027	17	MIR497	12.4687	0.0411828	0.220944	0.186395	0.852135	0.968576
ENSG00000265328	3	MIR548AB	12.7262	0.049128	0.265919	0.184748	0.853427	0.968576
ENSG00000207701	8	MIR597	17.4943	-0.0328539	0.179165	-0.183372	0.854506	0.968576
ENSG00000208023	22	MIR185	2265.85	0.0413298	0.228387	0.180964	0.856396	0.968576
ENSG00000264803	10	MIR378C	1.40819	-0.093365	0.517277	-0.180493	0.856765	0.968576
ENSG00000283721	17	MIR6884	1.80419	0.0794146	0.440734	0.180187	0.857006	0.968576
ENSG00000277255	16	MIR7854	11.1059	0.037471	0.212336	0.17647	0.859925	0.968576
ENSG00000276584	1	MIR6737	1.03625	-0.0997786	0.571898	-0.174469	0.861497	0.968576
ENSG00000221630	15	MIR1179	1.07772	-0.114113	0.665364	-0.171505	0.863827	0.968576
ENSG00000272543	3	MIR4787	56.7606	0.0218229	0.128	0.170491	0.864624	0.968576
ENSG00000283904	21	MIR155	539.74	0.024617	0.145128	0.169623	0.865307	0.968576
ENSG00000276753	22	MIR6821	1.72338	-0.0881823	0.521619	-0.169055	0.865753	0.968576
ENSG00000251856	5	MIR449C	21.1212	0.0473796	0.283577	0.167079	0.867308	0.968576
ENSG00000199012	14	MIR412	43.5172	0.0724576	0.457609	0.158339	0.874189	0.973018
ENSG00000238705	1	MIR1976	7.88181	0.0359182	0.227533	0.157859	0.874568	0.973018
ENSG00000284224	8	MIR937	2.04054	-0.0768551	0.499323	-0.153919	0.877674	0.973978
ENSG00000284122	14	MIR6717	8.08939	-0.175827	1.16336	-0.151136	0.879868	0.973978
ENSG00000284176	7	MIR5090	1.33685	-0.0810196	0.550935	-0.147058	0.883086	0.973978
ENSG00000283701	1	MIR555	1.67657	0.162701	1.11166	0.146358	0.883639	0.973978
ENSG00000207988	4	MIR576	5.54942	0.0377252	0.263673	0.143076	0.88623	0.973978
ENSG00000274816	16	MIR6772	24.2293	0.0260378	0.182961	0.142314	0.886832	0.973978
ENSG00000266494	6	MIR4641	1.09469	-0.0807114	0.584014	-0.138201	0.890081	0.973978
ENSG00000283152	1	MIR3120	4.5539	-0.0507019	0.371154	-0.136606	0.891342	0.973978
ENSG00000207598	20	MIR124-3	71.6526	0.0266669	0.196257	0.135878	0.891918	0.973978
ENSG00000199069	14	MIR323A	49.8333	0.0147815	0.110069	0.134293	0.893171	0.973978
ENSG00000211543	1	MIR320B1	93.1788	-0.0294619	0.220062	-0.13388	0.893498	0.973978
ENSG00000265345	12	MIR5188	0.990635	0.0749626	0.603755	0.124161	0.901188	0.979266
ENSG00000277391	15	MIR6881	15.4695	-0.0273902	0.223989	-0.122283	0.902675	0.979266
ENSG00000283281	4	MIR7978	22.2155	0.0195876	0.161228	0.12149	0.903303	0.979266
ENSG00000202601	5	MIR582	259.021	-0.0209881	0.180376	-0.116358	0.907369	0.981879
ENSG00000283867	10	MIR1307	3847.6	0.013244	0.11686	0.113332	0.909768	0.98199
ENSG00000223109	16	MIR1538	1.68659	0.0485791	0.440189	0.11036	0.912124	0.98199
ENSG00000265075	8	MIR3622B	1.45795	0.0548608	0.508355	0.107918	0.91406	0.98199
ENSG00000266104	20	MIR4326	78.3169	-0.0591086	0.547936	-0.107875	0.914095	0.98199
ENSG00000216099	14	MIR889	11.1562	0.0251943	0.239038	0.105399	0.916059	0.98232
ENSG00000284117	17	MIR6883	10.326	-0.0327028	0.321582	-0.101694	0.919	0.983695
ENSG00000284157	X	MIR106A	89.7148	-0.0224282	0.228522	-0.0981446	0.921817	0.983804
ENSG00000277249	17	MIR6784	1.8522	-0.0542115	0.556664	-0.0973862	0.92242	0.983804
ENSG00000278073	1	MIR6726	33.6671	-0.0153767	0.165682	-0.0928087	0.926056	0.985908
ENSG00000199065	9	MIR101-2	3490.29	0.0167043	0.195273	0.0855435	0.931829	0.990277
ENSG00000207730	1	MIR200B	155.742	0.013205	0.161548	0.0817403	0.934853	0.990421
ENSG00000283857	14	MIR1247	2.56212	-0.0311497	0.383749	-0.0811719	0.935305	0.990421
ENSG00000211581	1	MIR765	4.42933	0.0245808	0.323447	0.0759964	0.939422	0.991147
ENSG00000253008	2	MIR2355	11.4589	0.0152681	0.218633	0.0698343	0.944326	0.991147
ENSG00000263790	9	MIR4473	0.925411	0.0370866	0.608975	0.0609	0.951439	0.991147
ENSG00000284231	X	MIR424	6.81331	-0.0145429	0.242988	-0.0598501	0.952275	0.991147
ENSG00000284293	11	MIR7113	2.64723	0.0231553	0.387248	0.0597945	0.952319	0.991147
ENSG00000207725	X	MIR222	40364.4	0.0145265	0.243682	0.0596127	0.952464	0.991147
ENSG00000283920	11	MIR6743	11.3121	-0.0132293	0.225005	-0.0587953	0.953115	0.991147
ENSG00000264370	2	MIR3125	2.36448	0.0321953	0.572236	0.0562623	0.955133	0.991147
ENSG00000216009	5	MIR874	4145.53	0.00592818	0.107604	0.0550924	0.956065	0.991147
ENSG00000264720	1	MIR3117	1.47273	0.031915	0.584513	0.0546009	0.956456	0.991147
ENSG00000264607	14	MIR3173	6.89187	0.0186053	0.342749	0.0542826	0.95671	0.991147
ENSG00000207965	15	MIR629	8.49795	-0.0131241	0.241916	-0.0542507	0.956735	0.991147
ENSG00000199109	14	MIR411	3.1041	0.0219935	0.420105	0.0523524	0.958248	0.991147
ENSG00000207811	11	MIR34B	18.0793	0.0120312	0.236283	0.0509184	0.959391	0.991147
ENSG00000264999	17	MIR5089	0.85446	-0.0323274	0.685751	-0.0471416	0.9624	0.992415
ENSG00000284363	X	MIR224	145.066	-0.0100585	0.242432	-0.0414898	0.966905	0.992415
ENSG00000274822	12	MIR6762	15.3692	0.00663961	0.161756	0.041047	0.967258	0.992415
ENSG00000284175	22	MIR4763	4.37464	0.0123601	0.301609	0.0409806	0.967311	0.992415
ENSG00000276158	X	MIR1264	1.31243	-0.0186157	0.485402	-0.0383511	0.969408	0.992668
ENSG00000274705	8	MIR486-1	34.0822	-0.0091796	0.251695	-0.036471	0.970907	0.992668
ENSG00000265954	19	MIR4749	2.12566	-0.0137708	0.418082	-0.032938	0.973724	0.99325
ENSG00000284191	7	MIR671	515.922	0.00297014	0.101084	0.0293828	0.976559	0.99325
ENSG00000283931	X	MIR18B	1.41435	0.0152763	0.545123	0.0280236	0.977643	0.99325
ENSG00000277817	1	MIR6738	10.2007	-0.0054948	0.246163	-0.0223216	0.982191	0.99325
ENSG00000221273	11	MIR1237	2.17196	-0.0089948	0.439397	-0.0204707	0.983668	0.99325
ENSG00000199135	1	MIR101-1	1410.2	-0.0033112	0.170199	-0.0194547	0.984478	0.99325
ENSG00000198973	2	MIR375	102.305	0.00491472	0.285531	0.0172125	0.986267	0.99325
ENSG00000215938	1	MIR190B	1.67442	0.00703494	0.435735	0.016145	0.987119	0.99325
ENSG00000275273	17	MIR6780A	5.5159	0.00457486	0.283904	0.0161141	0.987143	0.99325
ENSG00000266756	8	MIR5680	10.1798	-0.0030773	0.208523	-0.0147576	0.988226	0.99325
ENSG00000284453	18	MIR1-2	115.104	0.00182905	0.213684	0.0085596	0.993171	0.995445
ENSG00000207805	11	MIR483	6.05156	-0.0030736	0.393389	-0.0078131	0.993766	0.995445
ENSG00000207721	1	MIR186	301.356	-0.0002089	0.203552	-0.0010264	0.999181	0.999181

## Sheet: MDD_dlPFC
Geneid	Chr	Transcriptid	Mean of Normalized Counts	log2FoldChange	lfcSE	Wald stat	pvalue	padj
ENSG00000207973	7	MIR589	147.157	0.863888	0.205367	4.20657	2.59281e-05	0.0135864
ENSG00000275523	21	MIR6508	3.63418	1.28738	0.322231	3.99519	6.46411e-05	0.016936
ENSG00000207646	14	MIR655	2.52314	-1.53313	0.399165	-3.84083	0.000122617	0.021417
ENSG00000199088	14	MIR379	17.4302	-0.701408	0.202365	-3.46605	0.000528162	0.0691893
ENSG00000208014	7	MIR653	4.96012	-1.17138	0.36342	-3.22323	0.00126756	0.0992574
ENSG00000207947	17	MIR152	215.093	0.420651	0.131862	3.19008	0.00142232	0.0992574
ENSG00000207732	4	MIR218-1	117.139	-0.563758	0.176883	-3.18719	0.00143664	0.0992574
ENSG00000207759	1	MIR181A1	19212	0.568947	0.180667	3.14915	0.00163747	0.0992574
ENSG00000264013	3	MIR3938	3.24832	0.955217	0.30761	3.10528	0.00190098	0.0992574
ENSG00000198997	10	MIR107	1087.33	-0.508299	0.163873	-3.10179	0.00192352	0.0992574
ENSG00000275518	18	MIR6718	4.24899	-0.972825	0.316053	-3.07804	0.00208365	0.0992574
ENSG00000208006	13	MIR16-1	8.81034	-0.617539	0.208502	-2.96179	0.00305855	0.125659
ENSG00000284321	8	MIR124-1	47.0793	-0.508018	0.171865	-2.95591	0.0031175	0.125659
ENSG00000277784	17	MIR6786	11.8346	0.588309	0.204012	2.8837	0.0039303	0.1444
ENSG00000211514	17	MIR454	271.99	-0.313951	0.109475	-2.86778	0.00413358	0.1444
ENSG00000199090	11	MIR326	1.22452	-1.73477	0.608656	-2.85017	0.00436956	NA
ENSG00000221063	10	MIR1296	136.803	-0.287883	0.101469	-2.83715	0.00455183	0.149072
ENSG00000283797	7	MIR29B1	23.6108	-0.440707	0.157813	-2.7926	0.00522869	0.161167
ENSG00000276908	12	MIR7106	1.72158	1.40141	0.522321	2.68305	0.00729546	0.202076
ENSG00000284203	1	MIR29B2	177.517	-0.222028	0.0829577	-2.6764	0.0074418	0.202076
ENSG00000284361	19	MIR4745	8.73221	0.747068	0.281455	2.65431	0.00794709	0.202076
ENSG00000276365	5	MIR145	1108.79	-0.450261	0.170042	-2.64794	0.00809847	0.202076
ENSG00000283416	16	MIR1910	1.73642	1.39952	0.533643	2.62258	0.00872673	0.207855
ENSG00000283419	7	MIR6874	8.28957	-0.494764	0.195593	-2.52956	0.0114206	0.260191
ENSG00000278108	12	MIR6757	1.1348	1.35081	0.54054	2.499	0.0124544	NA
ENSG00000284407	2	MIR5001	1.94202	-1.03257	0.416901	-2.47679	0.013257	0.286982
ENSG00000207597	7	MIR490	39.1458	-0.336011	0.136517	-2.46131	0.0138431	0.286982
ENSG00000199032	3	MIR425	1572.18	-0.266144	0.108579	-2.45116	0.0142396	0.286982
ENSG00000284204	13	MIR19A	4.26984	-0.680385	0.281235	-2.41928	0.0155515	0.301814
ENSG00000251862	11	MIR1343	11.486	-0.524696	0.220208	-2.38273	0.0171846	0.312483
ENSG00000277892	11	MIR6746	19.6443	0.446194	0.187982	2.37359	0.017616	0.312483
ENSG00000274988	8	MIR6876	1.07821	1.39044	0.587927	2.36498	0.0180309	NA
ENSG00000238517	19	MIR1270	16.9309	0.823387	0.348373	2.36352	0.0181023	0.312483
ENSG00000284160	15	MIR7706	31.1737	0.511765	0.219777	2.32857	0.019882	0.312483
ENSG00000212027	X	MIR374B	47.1677	-0.278847	0.120063	-2.32251	0.0202055	0.312483
ENSG00000284450	X	MIR664B	18.5273	-0.538696	0.232072	-2.32124	0.0202738	0.312483
ENSG00000208027	14	MIR485	2671.46	0.410606	0.176893	2.32121	0.0202756	0.312483
ENSG00000207808	19	MIR27A	11.3612	0.740681	0.32555	2.27517	0.022896	0.334555
ENSG00000194717	14	MIR494	287.898	-0.5229	0.229979	-2.27369	0.0229847	0.334555
ENSG00000221394	5	MIR1229	102.235	0.245906	0.108999	2.25605	0.0240677	0.34085
ENSG00000284112	17	MIR195	413.014	0.303283	0.135777	2.23368	0.0255041	0.350589
ENSG00000283935	17	MIR423	18067.6	0.285201	0.128783	2.21458	0.0267887	0.350589
ENSG00000254324	8	MIR151A	5735.6	0.318509	0.144522	2.20388	0.0275327	0.350589
ENSG00000266383	3	MIR5002	18.6698	-0.454072	0.206221	-2.20188	0.0276741	0.350589
ENSG00000276102	11	MIR6747	7.27114	0.546378	0.24882	2.19588	0.0281006	0.350589
ENSG00000199130	16	MIR365A	42.1903	-0.261119	0.119775	-2.18007	0.029252	0.356466
ENSG00000207798	2	MIR216A	3.24396	-0.88828	0.410851	-2.16205	0.0306142	0.364587
ENSG00000284265	10	MIR4683	6.74972	0.518275	0.242553	2.13675	0.0326181	0.379819
ENSG00000284216	19	MIR1909	1.53419	1.09552	0.521609	2.10026	0.0357059	0.406736
ENSG00000284536	13	MIR17	577.503	-0.331514	0.159184	-2.08259	0.0372886	0.415728
ENSG00000208036	7	MIR106B	111.522	-0.26689	0.129862	-2.05519	0.039861	0.435149
ENSG00000221585	3	MIR1226	20.9529	0.303108	0.148927	2.03528	0.0418227	0.447247
ENSG00000284519	1	MIR6741	19.5136	0.338854	0.167517	2.0228	0.0430936	0.451621
ENSG00000211137	15	MIR190A	44.7402	-0.324825	0.162283	-2.0016	0.0453278	0.465721
ENSG00000284246	11	MIR6716	45.771	0.405257	0.204798	1.97881	0.0478372	0.478334
ENSG00000207695	15	MIR184	533.002	0.444696	0.226201	1.96593	0.0493064	0.478334
ENSG00000216077	5	MIR887	46.173	-0.313038	0.159454	-1.96318	0.0496252	0.478334
ENSG00000283929	17	MIR5010	110.209	0.288643	0.147402	1.9582	0.0502068	0.478334
ENSG00000207609	9	MIR491	175.428	-0.268405	0.139229	-1.9278	0.0538806	0.5034
ENSG00000266315	9	MIR4668	1.20285	-1.11769	0.5799	-1.92739	0.0539306	NA
ENSG00000266109	2	MIR4440	1.72184	0.955104	0.497794	1.91867	0.0550259	0.5034
ENSG00000215939	9	MIR873	37.2048	-0.347381	0.181569	-1.91322	0.0557198	0.5034
ENSG00000207613	19	MIR181C	46.5169	0.324132	0.172065	1.88377	0.0595957	0.510848
ENSG00000283768	12	MIR1178	2.79163	0.628487	0.334412	1.87938	0.0601929	0.510848
ENSG00000284440	18	MIR122	15.6309	0.49299	0.262562	1.87761	0.0604342	0.510848
ENSG00000284565	17	MIR451A	127.052	-0.77173	0.411032	-1.87754	0.0604439	0.510848
ENSG00000207864	9	MIR27B	9775.21	0.388169	0.209146	1.85597	0.0634577	0.527807
ENSG00000207980	19	MIR23A	676.045	-0.389375	0.212592	-1.83156	0.0670167	0.547293
ENSG00000284564	17	MIR3064	17.2786	-0.60692	0.332424	-1.82574	0.0678894	0.547293
ENSG00000212036	2	MIR548BA	2.9885	-0.637786	0.353742	-1.80297	0.0713928	0.566816
ENSG00000264249	5	MIR3912	2.39537	0.687714	0.384487	1.78865	0.0736707	0.568323
ENSG00000266276	18	MIR4743	4.43782	-0.488112	0.27297	-1.78815	0.0737519	0.568323
ENSG00000208012	X	MIRLET7F2	7028.43	0.333422	0.187779	1.77561	0.0757968	0.575616
ENSG00000207960	7	MIR153-2	10.6857	-0.427929	0.243182	-1.75971	0.0784574	0.58731
ENSG00000284190	17	MIR21	4108.38	0.334094	0.191373	1.74577	0.0808512	0.596705
ENSG00000265137	20	MIR3192	1.18049	-0.824548	0.474445	-1.73792	0.0822248	NA
ENSG00000222532	X	MIR1468	1.30813	0.811655	0.46903	1.73049	0.083542	NA
ENSG00000199023	7	MIR339	196.037	0.239514	0.141511	1.69255	0.0905415	0.65112
ENSG00000284155	11	MIR194-2	149.965	-0.285373	0.168693	-1.69167	0.0907095	0.65112
ENSG00000283813	11	MIR4485	1.25488	-0.834523	0.497439	-1.67764	0.0934178	NA
ENSG00000275818	22	MIR6818	19.5534	0.24608	0.147848	1.66441	0.0960305	0.672965
ENSG00000207779	3	MIR15B	22.0336	-0.435216	0.261713	-1.66296	0.0963213	0.672965
ENSG00000284427	6	MIR4647	1.26081	-0.872447	0.530211	-1.64547	0.0998727	NA
ENSG00000207625	3	MIR128-2	2160.55	0.34425	0.209504	1.64317	0.100348	0.691872
ENSG00000274838	18	MIR6788	3.78605	0.502604	0.311497	1.61351	0.106633	0.725661
ENSG00000264370	2	MIR3125	2.36448	0.785068	0.497645	1.57756	0.114666	0.751966
ENSG00000283867	10	MIR1307	3847.6	0.164001	0.104157	1.57455	0.11536	0.751966
ENSG00000222958	6	MIR1913	1.02508	-0.8371	0.532233	-1.57281	0.115763	NA
ENSG00000283749	1	MIR4781	1.13308	-0.806605	0.513074	-1.5721	0.115927	NA
ENSG00000266019	7	MIR3609	44.5362	-0.870458	0.554013	-1.57119	0.116139	0.751966
ENSG00000199075	3	MIR26A1	31.2273	-0.229603	0.146787	-1.56419	0.117772	0.751966
ENSG00000264585	4	MIR4449	6.70532	-1.11387	0.71922	-1.54872	0.121448	0.751966
ENSG00000265164	13	MIR2681	5.7729	-0.407933	0.264846	-1.54026	0.123496	0.751966
ENSG00000207654	2	MIR128-1	27987.2	0.298995	0.195225	1.53154	0.125637	0.751966
ENSG00000284353	17	MIR142	28.3071	0.283454	0.185145	1.53098	0.125774	0.751966
ENSG00000263414	19	MIR3187	3.44532	0.448644	0.293172	1.53031	0.12594	0.751966
ENSG00000207649	16	MIR138-2	429.579	-0.190808	0.124761	-1.52939	0.126169	0.751966
ENSG00000199172	12	MIR331	84.405	0.144577	0.0953198	1.51676	0.129328	0.751966
ENSG00000207627	5	MIR581	1.00925	-0.825832	0.547609	-1.50807	0.131537	NA
ENSG00000211568	11	MIR670	0.927653	-0.805284	0.534023	-1.50796	0.131565	NA
ENSG00000207789	12	MIR26A2	226.67	0.172143	0.11493	1.49781	0.134182	0.751966
ENSG00000284595	17	MIR6785	1.47868	0.711488	0.47854	1.48679	0.137071	0.751966
ENSG00000198973	2	MIR375	102.305	0.378053	0.254802	1.48371	0.137886	0.751966
ENSG00000275101	15	MIR6766	4.27636	0.421273	0.286911	1.46831	0.142021	0.751966
ENSG00000207691	7	MIR183	16.5161	0.299845	0.206311	1.45336	0.146123	0.751966
ENSG00000283616	6	MIR5683	1.07239	-0.860131	0.591959	-1.45302	0.146217	NA
ENSG00000284317	9	MIR7114	4.51713	0.363998	0.250542	1.45285	0.146267	0.751966
ENSG00000284346	16	MIR940	2.83043	0.543938	0.374985	1.45056	0.146903	0.751966
ENSG00000211582	14	MIR758	4.84821	0.383006	0.264276	1.44926	0.147264	0.751966
ENSG00000283805	17	MIR636	2.8431	0.503965	0.348322	1.44684	0.147942	0.751966
ENSG00000266750	6	MIR4645	1.1037	0.865859	0.599388	1.44457	0.148578	NA
ENSG00000284469	6	MIR6721	13.2728	0.281622	0.195376	1.44144	0.149462	0.751966
ENSG00000199168	X	MIR374A	89.1301	0.317796	0.220605	1.44057	0.149707	0.751966
ENSG00000202569	10	MIR146B	26541.3	0.225575	0.156803	1.43859	0.150267	0.751966
ENSG00000207731	X	MIR506	2.3029	0.642054	0.448733	1.43081	0.152483	0.751966
ENSG00000283705	13	MIR92A1	2386.15	0.209447	0.146402	1.43063	0.152538	0.751966
ENSG00000264089	2	MIR3681	9.19511	0.357711	0.251045	1.42489	0.15419	0.751966
ENSG00000277264	6	MIR6833	1.4197	0.708058	0.498279	1.421	0.155315	NA
ENSG00000207938	10	MIR511	10.3037	-0.496188	0.349268	-1.42065	0.155418	0.751966
ENSG00000284191	7	MIR671	515.922	0.127825	0.0902995	1.41557	0.156902	0.751966
ENSG00000283844	1	MIR214	52.7999	-0.186697	0.132814	-1.4057	0.159813	0.751966
ENSG00000208024	1	MIR199A2	1649.45	-0.35516	0.253516	-1.40094	0.161233	0.751966
ENSG00000284372	1	MIR6808	2.38034	0.483038	0.345606	1.39765	0.162217	0.751966
ENSG00000198995	5	MIR340	1096.51	0.254422	0.182117	1.39703	0.162406	0.751966
ENSG00000284152	12	MIR6758	2.27341	-0.537949	0.385601	-1.39509	0.162987	0.751966
ENSG00000207757	7	MIR93	1797.03	-0.168203	0.120706	-1.39349	0.163471	0.751966
ENSG00000199107	14	MIR409	2202.96	0.254913	0.18484	1.3791	0.167864	0.751966
ENSG00000207721	1	MIR186	301.356	-0.250645	0.181835	-1.37842	0.168074	0.751966
ENSG00000283803	12	MIR3198-2	2.29446	-1.21466	0.88245	-1.37646	0.16868	0.751966
ENSG00000275519	19	MIR6804	3.50332	-0.43579	0.316704	-1.37602	0.168817	0.751966
ENSG00000207714	5	MIR584	46.2365	0.210427	0.153101	1.37444	0.169306	0.751966
ENSG00000215943	X	MIR892A	1.75277	0.613992	0.447203	1.37296	0.169765	0.751966
ENSG00000266071	20	MIR3617	4.17967	-0.402483	0.293696	-1.37041	0.17056	0.751966
ENSG00000284336	5	MIR2277	113.264	-0.193923	0.141577	-1.36973	0.170771	0.751966
ENSG00000199035	5	MIR103A1	34173.2	-0.263768	0.195846	-1.34681	0.17804	0.755227
ENSG00000275107	17	MIR6782	2.97134	0.493791	0.367028	1.34538	0.178504	0.755227
ENSG00000277255	16	MIR7854	11.1059	0.253951	0.189323	1.34136	0.179803	0.755227
ENSG00000283904	21	MIR155	539.74	0.173351	0.129499	1.33863	0.180691	0.755227
ENSG00000207703	15	MIR7-2	1981.43	-0.308784	0.230743	-1.33822	0.180826	0.755227
ENSG00000199085	7	MIR148A	87.3206	0.224739	0.168125	1.33674	0.181309	0.755227
ENSG00000283871	22	MIR130B	264.482	-0.272794	0.204662	-1.3329	0.182565	0.755227
ENSG00000207946	19	MIR516B1	4.04758	0.40034	0.30068	1.33145	0.183042	0.755227
ENSG00000265075	8	MIR3622B	1.45795	-0.66033	0.497265	-1.32792	0.184203	NA
ENSG00000284185	9	MIR219A2	243.838	0.221818	0.168288	1.31809	0.187473	0.767469
ENSG00000266580	1	MIR4254	0.988738	0.738828	0.56337	1.31144	0.189708	NA
ENSG00000207978	14	MIR154	2.45643	-0.531171	0.405132	-1.31111	0.189822	0.770003
ENSG00000207816	8	MIR124-2	456.101	-0.286108	0.218815	-1.30753	0.191031	0.770003
ENSG00000266415	5	MIR4636	1.1928	0.656604	0.50221	1.30743	0.191067	NA
ENSG00000207692	7	MIR592	33.9735	-0.204724	0.158715	-1.28989	0.19709	0.783458
ENSG00000274314	11	MIR6749	1.74558	-0.57147	0.443306	-1.28911	0.19736	0.783458
ENSG00000264661	22	MIR3200	616.718	0.255326	0.200037	1.27639	0.201817	0.79356
ENSG00000216001	X	MIR450B	1.11433	0.64752	0.514236	1.25919	0.207962	NA
ENSG00000252466	3	MIR2115	3.03793	-0.440007	0.349722	-1.25816	0.208334	0.79356
ENSG00000284038	17	MIR10A	63.5879	0.363408	0.290813	1.24963	0.211436	0.79356
ENSG00000284214	1	MIR29C	410.823	-0.154611	0.12395	-1.24737	0.212264	0.79356
ENSG00000284368	17	MIR5047	1.87777	-1.39176	1.12017	-1.24245	0.214071	0.79356
ENSG00000283926	11	MIR192	449.546	0.185147	0.149825	1.23575	0.21655	0.79356
ENSG00000253008	2	MIR2355	11.4589	-0.248459	0.201471	-1.23322	0.217492	0.79356
ENSG00000283791	11	MIR612	10.3535	-1.62186	1.3154	-1.23298	0.217584	0.79356
ENSG00000276158	X	MIR1264	1.31243	-0.568661	0.462175	-1.2304	0.218547	NA
ENSG00000283931	X	MIR18B	1.41435	-0.639349	0.520331	-1.22873	0.219171	NA
ENSG00000221710	X	MIR1298	9.9281	0.281791	0.229525	1.22771	0.219555	0.79356
ENSG00000283721	17	MIR6884	1.80419	-0.517815	0.422199	-1.22647	0.220022	0.79356
ENSG00000284499	X	MIR363	3548.38	0.13381	0.10957	1.22123	0.222	0.79356
ENSG00000263813	2	MIR3679	3.2866	0.34828	0.285276	1.22085	0.222143	0.79356
ENSG00000276181	19	MIR6794	30.3165	0.176146	0.14456	1.21849	0.223036	0.79356
ENSG00000207651	3	MIR28	95.4447	0.20542	0.168769	1.21717	0.223541	0.79356
ENSG00000284485	1	MIR205	1.50864	-0.497443	0.409458	-1.21488	0.224412	0.79356
ENSG00000284074	20	MIR4758	1.0934	0.651141	0.541294	1.20293	0.229002	NA
ENSG00000266494	6	MIR4641	1.09469	-0.680456	0.567116	-1.19985	0.230197	NA
ENSG00000284464	22	MIR1306	30.7121	-0.261157	0.218095	-1.19745	0.231133	0.79356
ENSG00000208015	X	MIR362	93.7007	-0.15398	0.128812	-1.19539	0.231935	0.79356
ENSG00000283938	1	MIR3917	1.83955	0.608234	0.509736	1.19323	0.232778	0.79356
ENSG00000215930	1	MIR942	3.98853	0.349335	0.293244	1.19128	0.233545	0.79356
ENSG00000207600	8	MIR598	692.78	-0.252051	0.211691	-1.19066	0.233787	0.79356
ENSG00000199177	9	MIR31	114.707	-0.212529	0.178969	-1.18752	0.235022	0.79356
ENSG00000283152	1	MIR3120	4.5539	0.388096	0.327091	1.18651	0.235422	0.79356
ENSG00000207755	X	MIR450A2	5.89926	-0.362543	0.306438	-1.18309	0.236775	0.79356
ENSG00000264720	1	MIR3117	1.47273	-0.651683	0.551194	-1.18231	0.237082	0.79356
ENSG00000199095	19	MIR372	12.0678	-1.04648	0.886407	-1.18059	0.237765	0.79356
ENSG00000207785	X	MIR500A	54.0249	0.162892	0.138702	1.17441	0.240232	0.796718
ENSG00000221203	1	MIR1262	1.62947	0.495133	0.429592	1.15257	0.249088	0.813883
ENSG00000207933	1	MIR9-1	203.998	-0.248762	0.217026	-1.14623	0.2517	0.813883
ENSG00000199158	7	MIR96	4.72625	0.388817	0.341063	1.14001	0.254281	0.813883
ENSG00000274066	11	MIR6514	9.64044	0.21373	0.187717	1.13857	0.254882	0.813883
ENSG00000207647	2	MIR153-1	34.8678	-0.170472	0.150009	-1.13641	0.255784	0.813883
ENSG00000207954	3	MIR138-1	821.31	-0.190015	0.167535	-1.13418	0.256717	0.813883
ENSG00000199024	20	MIR103A2	2738.88	-0.199927	0.177931	-1.12362	0.261175	0.813883
ENSG00000284067	7	MIR6837	10.5024	0.263992	0.23544	1.12127	0.262172	0.813883
ENSG00000199165	9	MIRLET7A1	807.018	-0.197848	0.177037	-1.11755	0.263758	0.813883
ENSG00000284229	8	MIR6848	1.72805	0.48661	0.43592	1.11628	0.264302	0.813883
ENSG00000199082	14	MIR342	5913.06	-0.123016	0.111447	-1.10381	0.269676	0.813883
ENSG00000208022	12	MIR618	121.575	-0.367992	0.333537	-1.1033	0.269896	0.813883
ENSG00000264482	13	MIR4705	15.3789	0.210047	0.190537	1.1024	0.270289	0.813883
ENSG00000283484	15	MIR3529	1.28086	-0.527072	0.479196	-1.09991	0.271372	NA
ENSG00000238705	1	MIR1976	7.88181	0.22179	0.203129	1.09187	0.27489	0.813883
ENSG00000283701	1	MIR555	1.67657	1.06228	0.977806	1.08639	0.277307	0.813883
ENSG00000199069	14	MIR323A	49.8333	-0.109372	0.100708	-1.08603	0.277466	0.813883
ENSG00000266194	8	MIR4661	1.8907	0.477163	0.440242	1.08387	0.278424	0.813883
ENSG00000221240	2	MIR1258	1.24512	-0.492978	0.455084	-1.08327	0.278689	NA
ENSG00000276124	9	MIR6855	6.09788	0.23546	0.217427	1.08294	0.278835	0.813883
ENSG00000275859	6	MIR6720	7.51789	-0.239944	0.221626	-1.08265	0.278962	0.813883
ENSG00000284144	17	MIR6866	36.5915	0.188757	0.174352	1.08262	0.278977	0.813883
ENSG00000199077	11	MIR129-2	642.955	-0.149801	0.139481	-1.07399	0.282825	0.813883
ENSG00000207970	X	MIR660	29.8173	-0.196092	0.18267	-1.07348	0.283058	0.813883
ENSG00000265083	6	MIR3691	2.24781	-0.389644	0.364499	-1.06899	0.285076	0.813883
ENSG00000207870	X	MIR221	23200.5	-0.189922	0.177856	-1.06784	0.285592	0.813883
ENSG00000199053	17	MIR324	86.7736	-0.24388	0.230038	-1.06017	0.289065	0.813883
ENSG00000283836	1	MIR6734	10.1966	-0.223697	0.211743	-1.05646	0.29076	0.813883
ENSG00000284043	X	MIR20B	168.374	-0.174724	0.165488	-1.05581	0.291055	0.813883
ENSG00000207628	X	MIR651	1.03231	-0.608796	0.580501	-1.04874	0.294296	NA
ENSG00000265253	3	MIR4446	2.98366	-0.347308	0.331755	-1.04688	0.295154	0.813883
ENSG00000207927	4	MIR302A	8.24769	0.225302	0.215227	1.04681	0.295188	0.813883
ENSG00000283165	14	MIR203B	17.2182	-0.249396	0.238256	-1.04675	0.295213	0.813883
ENSG00000198987	3	MIR16-2	254.984	-0.130492	0.124941	-1.04443	0.296284	0.813883
ENSG00000284508	20	MIR133A2	1.1219	-0.485049	0.464929	-1.04328	0.29682	NA
ENSG00000207952	14	MIR624	0.982875	-0.533207	0.513287	-1.03881	0.298894	NA
ENSG00000284247	1	MIR2682	247.234	0.16232	0.156816	1.0351	0.300624	0.813883
ENSG00000207611	2	MIR149	8879.28	0.222656	0.215243	1.03444	0.30093	0.813883
ENSG00000199127	8	MIR383	280.392	0.116021	0.112926	1.0274	0.304231	0.813883
ENSG00000284159	19	MIR3940	3.77275	0.443344	0.432513	1.02504	0.305343	0.813883
ENSG00000267200	17	MIR132	679.848	0.220787	0.216115	1.02162	0.306963	0.813883
ENSG00000263511	10	MIR5699	4.04635	-0.281969	0.276647	-1.01924	0.308089	0.813883
ENSG00000202601	5	MIR582	259.021	0.163828	0.160911	1.01813	0.308618	0.813883
ENSG00000272458	14	MIR432	1178.57	-0.144662	0.14235	-1.01624	0.309513	0.813883
ENSG00000264732	5	MIR4638	2.08028	0.374541	0.370573	1.01071	0.312157	0.813883
ENSG00000207619	5	MIR585	3.78715	-0.410717	0.406521	-1.01032	0.312341	0.813883
ENSG00000284029	19	MIR6805	1.93332	0.406808	0.40311	1.00917	0.312891	0.813883
ENSG00000284357	1	MIR34A	598.754	-0.194034	0.192855	-1.00612	0.31436	0.813883
ENSG00000283588	14	MIR376A1	15.1774	-0.174725	0.17437	-1.00203	0.316327	0.813883
ENSG00000211563	17	MIR3065	52.0725	-0.154176	0.154297	-0.999222	0.317687	0.813883
ENSG00000266437	19	MIR4746	1.25001	0.532041	0.53377	0.996761	0.31888	NA
ENSG00000284446	6	MIR1236	1.69147	-0.523139	0.526861	-0.992936	0.320741	0.813883
ENSG00000284538	X	MIR92A2	602.3	0.150249	0.15133	0.992856	0.32078	0.813883
ENSG00000273700	12	MIR6760	3.63913	0.302833	0.305481	0.991331	0.321524	0.813883
ENSG00000199047	5	MIR378A	1573.69	0.165139	0.166741	0.990395	0.321981	0.813883
ENSG00000216099	14	MIR889	11.1562	0.21222	0.21476	0.988173	0.323068	0.813883
ENSG00000208028	12	MIR616	1.25792	0.461931	0.473029	0.976537	0.328798	NA
ENSG00000216009	5	MIR874	4145.53	-0.0936691	0.0959365	-0.976366	0.328883	0.823414
ENSG00000284078	5	SNORD138	49.6021	-0.355673	0.36512	-0.974126	0.329994	0.823414
ENSG00000283819	17	MIR144	31.5851	-0.281456	0.291414	-0.965828	0.33413	0.825368
ENSG00000284363	X	MIR224	145.066	0.206817	0.216251	0.956373	0.338884	0.825368
ENSG00000284586	1	MIR92B	489.69	0.123001	0.128628	0.956253	0.338944	0.825368
ENSG00000207976	10	MIR607	1.94115	0.396815	0.415433	0.955184	0.339485	0.825368
ENSG00000283160	17	MIR4521	7.29851	-0.252473	0.264518	-0.954466	0.339848	0.825368
ENSG00000207598	20	MIR124-3	71.6526	-0.168259	0.176741	-0.952007	0.341093	0.825368
ENSG00000199072	9	MIRLET7F1	730.965	0.139732	0.146992	0.950609	0.341803	0.825368
ENSG00000284176	7	MIR5090	1.33685	-0.486605	0.51507	-0.944736	0.344794	NA
ENSG00000207863	21	MIR125B2	39464.5	0.220975	0.235632	0.937794	0.34835	0.827939
ENSG00000281842	12	MIR1291	100.499	0.210211	0.224928	0.934571	0.350009	0.827939
ENSG00000276584	1	MIR6737	1.03625	0.458808	0.491762	0.932988	0.350826	NA
ENSG00000278278	22	MIR6816	3.54714	-0.273847	0.294045	-0.931309	0.351694	0.827939
ENSG00000284163	1	MIR3620	3.43435	0.367376	0.39612	0.927436	0.3537	0.827939
ENSG00000284544	19	MIR330	5097.09	0.0503447	0.0544574	0.924478	0.355237	0.827939
ENSG00000284117	17	MIR6883	10.326	0.265321	0.2876	0.922536	0.356249	0.827939
ENSG00000221479	12	MIR1251	1.59402	0.475293	0.515354	0.922266	0.35639	0.827939
ENSG00000283506	2	MIR7157	1.13081	-0.488111	0.529314	-0.922158	0.356446	NA
ENSG00000284154	1	MIR3605	115.887	0.119576	0.130203	0.918387	0.358416	0.827939
ENSG00000216101	6	MIR877	103.049	-0.0896066	0.0983335	-0.911251	0.362163	0.827939
ENSG00000284179	9	MIR7-1	784.114	-0.223793	0.245638	-0.911069	0.362259	0.827939
ENSG00000207742	14	MIR487A	8.09474	0.196106	0.215544	0.909817	0.362919	0.827939
ENSG00000207754	14	MIR487B	166.086	-0.164189	0.180621	-0.909027	0.363336	0.827939
ENSG00000202609	1	MIR488	136.42	-0.119511	0.131604	-0.908113	0.363819	0.827939
ENSG00000212040	14	MIR543	900.373	0.175218	0.19409	0.90277	0.366648	0.827939
ENSG00000221410	19	MIR1238	4.54753	0.290591	0.322344	0.901496	0.367325	0.827939
ENSG00000202566	X	MIR421	221.122	-0.134619	0.149585	-0.899947	0.368148	0.827939
ENSG00000223109	16	MIR1538	1.68659	-0.379155	0.422731	-0.896918	0.369763	0.828016
ENSG00000284035	1	MIR5187	3.87495	-0.245391	0.274552	-0.893787	0.371436	0.828223
ENSG00000284310	8	MIR939	2.11098	0.371446	0.418534	0.887493	0.374814	0.828419
ENSG00000222321	X	MIR1912	2.45846	-0.346668	0.391813	-0.884781	0.376275	0.828419
ENSG00000284280	8	MIR6843	39.8109	-0.4497	0.509406	-0.882793	0.377348	0.828419
ENSG00000276866	10	MIR7151	4.75409	-0.253106	0.28701	-0.881869	0.377848	0.828419
ENSG00000221540	17	MIR1180	100.051	0.135682	0.155757	0.871115	0.383691	0.834888
ENSG00000274816	16	MIR6772	24.2293	0.143852	0.165237	0.870578	0.383985	0.834888
ENSG00000207975	1	MIR181B1	10636.5	-0.146295	0.169096	-0.865163	0.386949	0.835023
ENSG00000284289	22	MIR6820	1.95199	0.387655	0.448341	0.864644	0.387234	0.835023
ENSG00000207605	3	MIR191	17825.9	-0.14539	0.16942	-0.858161	0.390803	0.839266
ENSG00000264069	7	MIR3943	26.6588	-0.131384	0.153775	-0.854386	0.392891	0.840306
ENSG00000267959	19	MIR3188	1.46445	0.441962	0.524208	0.843106	0.399169	NA
ENSG00000278517	17	MIR6865	2.97581	-0.267594	0.318299	-0.8407	0.400516	0.851229
ENSG00000199065	9	MIR101-2	3490.29	0.146072	0.17402	0.839396	0.401247	0.851229
ENSG00000281696	1	MIR664A	402.769	-0.116071	0.138904	-0.83562	0.403369	0.852279
ENSG00000264477	3	MIR5682	2.60342	-0.287017	0.346548	-0.828219	0.407546	0.856943
ENSG00000284481	20	MIR1292	95.4087	0.161453	0.195482	0.825925	0.408847	0.856943
ENSG00000274300	17	MIR6864	4.93282	-0.206165	0.251643	-0.819276	0.412629	0.85955
ENSG00000207633	X	MIR505	161.542	-0.110363	0.135822	-0.812552	0.416475	0.85955
ENSG00000284202	1	MIR137	294.82	-0.0997445	0.123309	-0.808898	0.418574	0.85955
ENSG00000272036	11	MIR139	56619.9	0.147225	0.185575	0.793343	0.427578	0.85955
ENSG00000221052	15	MIR1266	2.53946	0.324029	0.409613	0.791061	0.428908	0.85955
ENSG00000284520	22	MIRLET7B	11055.5	0.221048	0.280327	0.788536	0.430384	0.85955
ENSG00000284415	10	MIR1287	35.4874	0.142677	0.181053	0.788038	0.430674	0.85955
ENSG00000208004	14	MIR323B	5.14939	-0.204545	0.259908	-0.78699	0.431288	0.85955
ENSG00000266756	8	MIR5680	10.1798	0.147467	0.187998	0.784409	0.4328	0.85955
ENSG00000211580	19	MIR769	767.377	-0.0924917	0.118085	-0.783262	0.433474	0.85955
ENSG00000216179	14	MIR541	8.97264	-0.179492	0.229561	-0.781896	0.434276	0.85955
ENSG00000207550	19	MIR99B	1329.18	-0.112824	0.14436	-0.781542	0.434484	0.85955
ENSG00000207725	X	MIR222	40364.4	0.169296	0.217129	0.779703	0.435566	0.85955
ENSG00000199151	14	MIR337	14.2782	0.137674	0.178538	0.771118	0.440637	0.85955
ENSG00000283450	8	MIR486-2	440.789	0.207713	0.271983	0.763698	0.445047	0.85955
ENSG00000207563	9	MIR23B	5239.47	-0.15725	0.206764	-0.760526	0.44694	0.85955
ENSG00000221390	1	MIR1295A	1.47464	0.328587	0.433626	0.757765	0.448592	0.85955
ENSG00000239057	X	MIR500B	3.15074	-0.261382	0.345171	-0.757253	0.448898	0.85955
ENSG00000274056	10	MIR6507	2.67562	-0.251456	0.332139	-0.757082	0.449	0.85955
ENSG00000207590	1	MIR215	4.16388	-0.21995	0.293872	-0.748452	0.454187	0.85955
ENSG00000252695	13	MIR2276	2.54366	0.260392	0.348191	0.747843	0.454555	0.85955
ENSG00000207585	19	MIR181D	4381.31	-0.095807	0.128296	-0.746767	0.455204	0.85955
ENSG00000266320	22	MIR3909	8.83479	0.156732	0.210457	0.744721	0.45644	0.85955
ENSG00000207630	19	MIR7-3	3898.36	-0.171138	0.230603	-0.742133	0.458007	0.85955
ENSG00000271886	X	MIR98	49.5005	0.0856594	0.116325	0.736379	0.4615	0.85955
ENSG00000207758	X	MIR532	74.7769	-0.079243	0.107686	-0.735872	0.461808	0.85955
ENSG00000207586	12	MIR135A2	103.324	-0.0937883	0.127815	-0.733784	0.46308	0.85955
ENSG00000207797	18	MIR187	76.611	-0.0957708	0.131743	-0.726953	0.467255	0.85955
ENSG00000275067	3	MIR6825	2.08632	-0.290763	0.400371	-0.726232	0.467696	0.85955
ENSG00000283717	5	MIR6831	1.34403	0.398559	0.550993	0.723347	0.469467	NA
ENSG00000273932	9	MIR6877	3.11279	-0.21194	0.293217	-0.722807	0.469799	0.85955
ENSG00000284443	1	MIR197	2823.51	0.136211	0.189559	0.718565	0.472409	0.85955
ENSG00000208005	X	MIR503	6.40388	-0.176408	0.246093	-0.716834	0.473477	0.85955
ENSG00000207569	14	MIR433	1271.68	0.128676	0.17975	0.715865	0.474075	0.85955
ENSG00000221464	5	MIR1271	86.7953	-0.180781	0.254554	-0.710189	0.477587	0.85955
ENSG00000277681	1	MIR6739	1.47975	0.335154	0.47289	0.708736	0.478488	0.85955
ENSG00000274697	12	MIR6761	6.64158	-0.267362	0.378032	-0.707248	0.479413	0.85955
ENSG00000207994	11	MIR100	658.13	-0.144358	0.204319	-0.706533	0.479857	0.85955
ENSG00000265954	19	MIR4749	2.12566	-0.278861	0.39552	-0.705048	0.48078	0.85955
ENSG00000207744	2	MIR10B	33.3682	0.155669	0.220913	0.70466	0.481022	0.85955
ENSG00000207935	9	MIR204	3886.14	0.139193	0.197802	0.703695	0.481623	0.85955
ENSG00000207614	17	MIR193A	79.3507	0.192137	0.275981	0.696198	0.486305	0.85955
ENSG00000199121	2	MIR26B	88.1887	0.074634	0.107305	0.695529	0.486724	0.85955
ENSG00000211997	11	MIR708	922.63	-0.0898552	0.130057	-0.690889	0.489636	0.85955
ENSG00000211581	1	MIR765	4.42933	-0.205048	0.296834	-0.690784	0.489702	0.85955
ENSG00000283853	17	MIR4738	1.55735	0.307933	0.447223	0.688546	0.491109	0.85955
ENSG00000198984	14	MIR345	93.2938	-0.139232	0.203938	-0.682716	0.494786	0.85955
ENSG00000283920	11	MIR6743	11.3121	0.137528	0.201598	0.682188	0.49512	0.85955
ENSG00000207944	4	MIR574	3.29627	-0.23634	0.347022	-0.681051	0.495839	0.85955
ENSG00000199161	9	MIR126	595.579	0.155267	0.228142	0.680572	0.496143	0.85955
ENSG00000276489	3	MIR6829	1.78628	0.291912	0.430199	0.67855	0.497423	0.85955
ENSG00000207589	X	MIR508	24.4571	-0.134303	0.198016	-0.678244	0.497617	0.85955
ENSG00000278328	19	MIR6802	9.33151	0.135551	0.201298	0.673386	0.500702	0.85955
ENSG00000275770	12	MIR6505	25.2244	0.0893228	0.133571	0.66873	0.503668	0.85955
ENSG00000263712	6	MIR4639	0.883806	0.352695	0.528688	0.667113	0.5047	NA
ENSG00000207773	19	MIR642A	7.86759	-0.177639	0.266521	-0.66651	0.505085	0.85955
ENSG00000283682	4	MIR548AH	2.12754	0.260007	0.390439	0.665936	0.505452	0.85955
ENSG00000283785	13	MIR15A	34.7564	-0.139137	0.208972	-0.665819	0.505527	0.85955
ENSG00000284250	17	MIR6516	22.9641	-0.0861644	0.12948	-0.665463	0.505755	0.85955
ENSG00000208001	14	MIR431	896.959	0.0571592	0.0860742	0.664069	0.506646	0.85955
ENSG00000283170	14	MIR382	43.484	-0.0770076	0.116025	-0.663716	0.506872	0.85955
ENSG00000264803	10	MIR378C	1.40819	0.295898	0.446599	0.66256	0.507612	NA
ENSG00000207582	8	MIR30B	66.895	-0.0703973	0.106996	-0.657943	0.510575	0.860653
ENSG00000263575	9	MIR4665	1.29667	-0.296562	0.452501	-0.655385	0.51222	NA
ENSG00000216135	3	MIR885	170.106	-0.173233	0.26466	-0.65455	0.512757	0.860653
ENSG00000207548	2	MIR217	7.0585	-0.185753	0.28532	-0.651034	0.515025	0.860653
ENSG00000211578	X	MIR766	21.1445	0.0995991	0.15339	0.649318	0.516133	0.860653
ENSG00000207717	3	MIR551B	6.11699	0.168922	0.260654	0.648069	0.516941	0.860653
ENSG00000208009	11	MIR130A	9.39167	0.161628	0.250348	0.645612	0.51853	0.860653
ENSG00000199030	21	MIRLET7C	13158.3	-0.205392	0.319404	-0.643049	0.520192	0.860653
ENSG00000273627	17	MIR4726	1.2591	-0.334623	0.52111	-0.642136	0.520785	NA
ENSG00000207784	X	MIR542	6.50864	0.172232	0.268289	0.641964	0.520896	0.860653
ENSG00000198983	5	MIR449A	4.21815	-0.20526	0.32108	-0.63928	0.52264	0.860653
ENSG00000207800	X	MIR504	338.27	0.115196	0.180764	0.637273	0.523947	0.860653
ENSG00000263381	1	MIR5584	2.33645	-0.22509	0.355391	-0.633358	0.5265	0.862143
ENSG00000207562	11	MIR34C	63.2096	-0.146197	0.233666	-0.625665	0.531535	0.865725
ENSG00000212051	18	MIR320C2	7.77174	-0.126377	0.202213	-0.624969	0.531991	0.865725
ENSG00000221525	14	MIR1185-1	5.1616	-0.152649	0.250205	-0.610097	0.541798	0.878953
ENSG00000211513	19	MIR320E	1.05569	0.344906	0.567736	0.607512	0.543511	NA
ENSG00000284587	4	MIR943	1.61111	0.276748	0.45913	0.602767	0.546664	0.884111
ENSG00000266852	10	MIR4482	3.17047	0.554221	0.923924	0.599856	0.548602	0.884516
ENSG00000275640	19	MIR6793	1.03429	-0.329194	0.548841	-0.599799	0.54864	NA
ENSG00000199025	14	MIR369	3.24354	0.174018	0.292952	0.594015	0.552502	0.888071
ENSG00000207547	7	MIR25	255.965	0.0676177	0.114522	0.590436	0.554898	0.888871
ENSG00000283824	17	MIR22	109.37	-0.0802248	0.13687	-0.586138	0.557783	0.888871
ENSG00000199135	1	MIR101-1	1410.2	0.0885604	0.151723	0.583698	0.559423	0.888871
ENSG00000221406	1	MIR320B2	12.6999	-0.106209	0.182127	-0.583161	0.559785	0.888871
ENSG00000283978	17	MIR365B	4.70098	-0.154575	0.266228	-0.58061	0.561503	0.888906
ENSG00000207743	14	MIR495	381.706	-0.103388	0.180503	-0.572777	0.566796	0.89245
ENSG00000284182	5	MIR143	28555.1	0.148676	0.259807	0.572256	0.567149	0.89245
ENSG00000208037	8	MIR320A	5681.57	0.0617392	0.108381	0.569648	0.568917	0.892552
ENSG00000264999	17	MIR5089	0.85446	-0.357192	0.628513	-0.568312	0.569823	NA
ENSG00000283751	X	MIR452	14.3337	0.113563	0.201625	0.563237	0.573273	0.896702
ENSG00000265134	19	MIR3190	1.01613	-0.319015	0.5685	-0.561153	0.574693	NA
ENSG00000284489	11	MIR6751	2.45368	-0.181233	0.323829	-0.559656	0.575714	0.89784
ENSG00000274111	17	MIR6777	2.04142	-0.252881	0.455365	-0.555337	0.578664	0.899763
ENSG00000199059	1	MIR135B	60.6772	0.125652	0.229672	0.547091	0.584316	0.905771
ENSG00000283762	13	MIR20A	640.19	-0.103116	0.189783	-0.543334	0.5869	0.905771
ENSG00000284064	6	MIR6834	1.82266	-0.327194	0.60351	-0.542152	0.587714	0.905771
ENSG00000207782	19	MIR150	21.8857	-0.0847035	0.157143	-0.539023	0.589871	0.906429
ENSG00000284583	19	MIR935	74.31	0.085834	0.160168	0.535898	0.592029	0.907085
ENSG00000272543	3	MIR4787	56.7606	0.0612819	0.114957	0.533086	0.593974	0.907412
ENSG00000263816	9	MIR548AW	1.02758	0.300047	0.565794	0.530311	0.595896	NA
ENSG00000208013	X	MIR652	105.859	-0.0997601	0.188487	-0.529267	0.59662	0.908805
ENSG00000266104	20	MIR4326	78.3169	0.252747	0.48838	0.51752	0.604793	0.91423
ENSG00000211583	X	MIR767	110.164	-0.053834	0.104165	-0.516813	0.605287	0.91423
ENSG00000283958	3	MIR1248	159.229	-0.215124	0.4168	-0.516132	0.605762	0.91423
ENSG00000284375	13	MIR19B1	1.96036	-0.314647	0.613292	-0.513047	0.607919	0.91423
ENSG00000284005	1	MIR6084	2.34064	-0.553876	1.09316	-0.506676	0.612382	0.91423
ENSG00000207961	14	MIR496	1.48477	0.263057	0.519376	0.506486	0.612515	0.91423
ENSG00000277249	17	MIR6784	1.8522	0.247938	0.497285	0.498584	0.618073	0.91423
ENSG00000264295	12	MIR3922	1.48324	-0.204456	0.410512	-0.498052	0.618448	0.91423
ENSG00000276575	X	MIR6895	1.19834	-0.235919	0.474283	-0.497423	0.618891	NA
ENSG00000199020	14	MIR381	36.2405	-0.101311	0.205525	-0.492937	0.622057	0.91423
ENSG00000207956	5	MIR579	2.90497	0.163991	0.334765	0.48987	0.624226	0.91423
ENSG00000284386	15	MIR147B	1.86978	-0.223369	0.457426	-0.488316	0.625326	0.91423
ENSG00000283990	22	MIRLET7A3	666.335	-0.04106	0.0842174	-0.487548	0.62587	0.91423
ENSG00000284032	7	MIR29A	8619.35	0.10231	0.21059	0.485825	0.627092	0.91423
ENSG00000199043	7	MIR335	356.751	-0.0894656	0.184211	-0.485669	0.627202	0.91423
ENSG00000199094	6	MIR30C2	245.061	-0.0464043	0.0959983	-0.483386	0.628821	0.91423
ENSG00000276753	22	MIR6821	1.72338	-0.224293	0.464941	-0.482411	0.629514	0.91423
ENSG00000265820	16	MIR3177	1.6078	-0.209276	0.436278	-0.479685	0.631452	0.91423
ENSG00000251856	5	MIR449C	21.1212	0.122223	0.254899	0.479495	0.631587	0.91423
ENSG00000283733	5	MIR146A	328.951	0.0577827	0.122997	0.469789	0.638506	0.916834
ENSG00000202560	14	MIR539	524.274	0.0947555	0.206357	0.459183	0.646103	0.916834
ENSG00000215966	9	MIR876	1.12461	0.243806	0.537544	0.453556	0.650148	NA
ENSG00000264857	2	MIR5696	1.32756	-0.217721	0.488496	-0.445697	0.655816	NA
ENSG00000284433	20	MIR1914	2.23212	0.166221	0.373379	0.445182	0.656188	0.916834
ENSG00000207607	1	MIR200A	32.0985	-0.087016	0.196472	-0.442892	0.657844	0.916834
ENSG00000207702	15	MIR211	59.3552	-0.313651	0.71245	-0.440243	0.659761	0.916834
ENSG00000266618	1	MIR4742	27.8579	-0.094371	0.215357	-0.438207	0.661236	0.916834
ENSG00000277817	1	MIR6738	10.2007	0.0975986	0.223182	0.437306	0.66189	0.916834
ENSG00000284157	X	MIR106A	89.7148	-0.0888861	0.20456	-0.434524	0.663908	0.916834
ENSG00000207926	3	MIR135A1	1.21595	-0.223089	0.520933	-0.42825	0.668469	NA
ENSG00000276733	2	MIR7158	0.905003	0.255309	0.598258	0.426755	0.669558	NA
ENSG00000283180	16	MIR6767	1.91705	0.184269	0.434827	0.423775	0.67173	0.916834
ENSG00000221788	12	MIR1252	35.6069	-0.0854468	0.202678	-0.42159	0.673324	0.916834
ENSG00000284224	8	MIR937	2.04054	0.186723	0.443477	0.421044	0.673723	0.916834
ENSG00000264279	2	MIR4786	1.11739	-0.222359	0.536951	-0.414114	0.67879	NA
ENSG00000280968	22		367.706	0.16475	0.402876	0.408935	0.682588	0.916834
ENSG00000284122	14	MIR6717	8.08939	0.421912	1.03557	0.407419	0.6837	0.916834
ENSG00000265003	2	MIR4780	1.87453	0.164809	0.405044	0.406893	0.684087	0.916834
ENSG00000207713	12	MIR200C	40.8189	-0.0513214	0.126236	-0.406551	0.684338	0.916834
ENSG00000207805	11	MIR483	6.05156	0.141051	0.347896	0.405441	0.685154	0.916834
ENSG00000283327	8	MIR6841	4.71109	-0.124667	0.309593	-0.40268	0.687184	0.916834
ENSG00000284453	18	MIR1-2	115.104	-0.0769666	0.191274	-0.402389	0.687397	0.916834
ENSG00000284329	15	MIR9-3	303223	0.0747136	0.187218	0.399073	0.68984	0.916834
ENSG00000263628	10	MIR3155A	1.34041	0.175277	0.439554	0.398761	0.690069	NA
ENSG00000283604	17	MIR338	74.5035	0.0462966	0.116271	0.398179	0.690499	0.916834
ENSG00000207965	15	MIR629	8.49795	-0.088191	0.221553	-0.398058	0.690587	0.916834
ENSG00000212102	22	MIR301B	4.34987	0.125416	0.317409	0.395123	0.692752	0.916834
ENSG00000284442	10	MIR2110	304.346	0.0450909	0.1152	0.391415	0.695491	0.916834
ENSG00000207971	11	MIR125B1	503.905	-0.0433909	0.111228	-0.390106	0.696458	0.916834
ENSG00000278524	2	MIR6810	8.71799	-0.0853263	0.21987	-0.388075	0.69796	0.916834
ENSG00000284142	8	MIR6845	3.76203	-0.116979	0.303352	-0.385621	0.699777	0.916834
ENSG00000265328	3	MIR548AB	12.7262	-0.0934291	0.242673	-0.385	0.700238	0.916834
ENSG00000221763	20	MIR1289-1	3.03648	0.136318	0.35689	0.381961	0.70249	0.916834
ENSG00000199051	X	MIR361	4325.58	-0.0373728	0.0979354	-0.381606	0.702754	0.916834
ENSG00000284421	3	MIR7110	7.84377	0.0752064	0.198773	0.378354	0.705168	0.916834
ENSG00000207996	17	MIR301A	4.90962	0.11669	0.308457	0.378301	0.705207	0.916834
ENSG00000199001	X	MIR448	2.74919	-0.141291	0.373585	-0.378204	0.705279	0.916834
ENSG00000284200	8	MIR6847	3.75474	-0.112366	0.297638	-0.377526	0.705783	0.916834
ENSG00000266107	17	MIR4525	6.54224	0.102565	0.272037	0.377025	0.706155	0.916834
ENSG00000221025	17	MIR1250	2.52041	-0.122259	0.327827	-0.372936	0.709196	0.916834
ENSG00000283326	11	MIR6860	1.29962	0.1736	0.467078	0.371673	0.710136	NA
ENSG00000207726	9	MIR455	282.153	-0.0570906	0.154052	-0.370592	0.710941	0.916834
ENSG00000221265	4	MIR1255A	21.6084	-0.106496	0.288913	-0.36861	0.712418	0.916834
ENSG00000207608	14	MIR127	7496.5	0.062881	0.170608	0.368571	0.712448	0.916834
ENSG00000283815	13	MIR18A	18.3747	0.0546131	0.148955	0.366642	0.713886	0.916834
ENSG00000284394	19	MIR4750	0.984805	-0.199628	0.551639	-0.361881	0.717441	NA
ENSG00000221656	16	MIR1225	81.7941	-0.204718	0.569011	-0.359779	0.719012	0.916834
ENSG00000264157	2	MIR3127	5.13799	0.084933	0.238507	0.356103	0.721763	0.916834
ENSG00000207807	4	MIR95	32.0849	0.052678	0.149131	0.353234	0.723913	0.916834
ENSG00000267195	17	MIR212	1493.73	0.0616574	0.174781	0.35277	0.724261	0.916834
ENSG00000211574	14	MIR770	71.0341	-0.0444812	0.126412	-0.351874	0.724933	0.916834
ENSG00000207730	1	MIR200B	155.742	0.0505966	0.144693	0.349683	0.726577	0.916834
ENSG00000207705	7	MIR129-1	228.521	-0.0358442	0.102698	-0.349024	0.727071	0.916834
ENSG00000263790	9	MIR4473	0.925411	-0.196782	0.565694	-0.34786	0.727946	NA
ENSG00000264607	14	MIR3173	6.89188	0.107847	0.310118	0.347762	0.728019	0.916834
ENSG00000207638	21	MIR99A	60389	0.0742133	0.21534	0.344633	0.73037	0.916834
ENSG00000199036	6	MIR219A1	6.03056	0.1012	0.293973	0.344251	0.730658	0.916834
ENSG00000199015	14	MIR377	38.1003	-0.0538068	0.156946	-0.342836	0.731722	0.916834
ENSG00000272080	X	MIR502	44.124	-0.0843892	0.246827	-0.341897	0.732429	0.916834
ENSG00000274822	12	MIR6762	15.3692	-0.0505595	0.148071	-0.341454	0.732762	0.916834
ENSG00000278073	1	MIR6726	33.6671	0.0508746	0.149583	0.340109	0.733774	0.916834
ENSG00000198974	1	MIR30E	4741	0.0491651	0.14627	0.336126	0.736776	0.916834
ENSG00000284293	11	MIR7113	2.64723	0.115502	0.347176	0.332689	0.739369	0.916834
ENSG00000221669	7	MIR548N	1.1674	0.166787	0.503734	0.3311	0.740569	NA
ENSG00000207932	22	MIR33A	12.0818	0.24031	0.733032	0.32783	0.74304	0.916834
ENSG00000266712	8	MIR3149	3.0457	0.13826	0.4233	0.326623	0.743953	0.916834
ENSG00000276081	1	MIR7156	8.25384	-0.068569	0.211495	-0.324212	0.745778	0.916834
ENSG00000284532	17	MIR4723	3.84412	0.0923858	0.286152	0.322855	0.746805	0.916834
ENSG00000208008	19	MIR125A	60158.1	0.0663151	0.206734	0.320775	0.748381	0.916834
ENSG00000278851	11	MIR6879	3.7773	-0.0890171	0.27793	-0.320286	0.748752	0.916834
ENSG00000198972	19	MIRLET7E	3792.33	0.0329371	0.103034	0.319673	0.749216	0.916834
ENSG00000208023	22	MIR185	2265.85	0.0646992	0.20354	0.31787	0.750583	0.916834
ENSG00000207962	1	MIR30C1	278.892	0.0672085	0.211449	0.317848	0.750601	0.916834
ENSG00000274417	19	MIR6515	1.69306	-0.161712	0.510722	-0.316634	0.751521	0.916834
ENSG00000208017	16	MIR140	3279.41	0.0434094	0.137765	0.315097	0.752688	0.916834
ENSG00000199132	X	MIR450A1	2.32163	-0.124989	0.402908	-0.310217	0.756396	0.916834
ENSG00000199038	11	MIR210	56.2703	-0.0559985	0.181213	-0.30902	0.757306	0.916834
ENSG00000284463	4	MIR302B	5.14807	0.0911637	0.296227	0.30775	0.758273	0.916834
ENSG00000207989	14	MIR493	4.85451	0.103058	0.336784	0.306007	0.7596	0.916834
ENSG00000211575	1	MIR760	64.6366	0.0539087	0.176271	0.305829	0.759735	0.916834
ENSG00000198975	11	MIRLET7A2	14578.6	-0.0523731	0.174035	-0.300933	0.763465	0.916834
ENSG00000221493	18	MIR320C1	96.0132	-0.110913	0.371396	-0.298638	0.765216	0.916834
ENSG00000275273	17	MIR6780A	5.5159	0.0757874	0.255459	0.296672	0.766717	0.916834
ENSG00000265178	17	MIR4728	3.50958	-0.0942875	0.31791	-0.296586	0.766783	0.916834
ENSG00000283522	8	MIR3150A	2.58033	-0.0924329	0.312415	-0.295866	0.767332	0.916834
ENSG00000284503	12	MIR3652	2.01541	-0.216463	0.734153	-0.294847	0.768111	0.916834
ENSG00000283193	4	MIR1243	1.41201	-0.131287	0.450595	-0.291364	0.770773	NA
ENSG00000264292	2	MIR2467	1.02005	-0.160024	0.568934	-0.281269	0.778504	NA
ENSG00000212100	X	MIR764	1.40018	-0.151662	0.541829	-0.279908	0.779548	NA
ENSG00000275411	15	MIR6882	9.31508	-0.0516729	0.186126	-0.277623	0.781302	0.918909
ENSG00000284027	17	MIR497	12.4687	0.0546204	0.19925	0.274131	0.783984	0.918909
ENSG00000207934	14	MIR654	192.563	0.0269276	0.0989789	0.272054	0.785581	0.918909
ENSG00000207631	19	MIR641	42.6162	0.0409448	0.150745	0.271615	0.785918	0.918909
ENSG00000277052	12	MIR6763	2.11099	-0.158625	0.58406	-0.27159	0.785938	0.918909
ENSG00000283736	16	MIR484	2427.95	-0.0452943	0.168175	-0.269329	0.787677	0.918909
ENSG00000284040	20	MIR296	3.5995	0.0799319	0.296957	0.26917	0.787799	0.918909
ENSG00000284447	5	MIR9-2	354.621	0.0408217	0.154222	0.264694	0.791246	0.918909
ENSG00000264141	22	MIR3928	14.8595	-0.0532747	0.201509	-0.264379	0.791488	0.918909
ENSG00000199005	14	MIR370	849.529	0.0487778	0.185321	0.263207	0.792391	0.918909
ENSG00000198982	14	MIR380	33.098	-0.040037	0.152257	-0.262957	0.792584	0.918909
ENSG00000284186	17	MIR3615	204.016	0.0521025	0.198713	0.2622	0.793167	0.918909
ENSG00000207931	4	MIR577	70.5996	0.0764773	0.292041	0.261872	0.79342	0.918909
ENSG00000284256	6	MIR5004	2.8085	0.102495	0.396906	0.258234	0.796226	0.918909
ENSG00000207737	9	MIR181B2	4627.27	0.0452664	0.17613	0.257006	0.797174	0.918909
ENSG00000199179	12	MIRLET7I	9482.76	-0.0421458	0.166848	-0.2526	0.800578	0.918909
ENSG00000221598	22	MIR1249	12.8845	0.042464	0.169453	0.250594	0.802128	0.918909
ENSG00000275652	19	MIR6796	2.0208	-0.116213	0.474234	-0.245053	0.806415	0.918909
ENSG00000276352	14	MIR668	341.506	-0.0222551	0.0915631	-0.243057	0.807961	0.918909
ENSG00000283744	11	MIR6755	1.14047	-0.123121	0.515391	-0.238888	0.811192	NA
ENSG00000221760	22	MIR548J	9.12507	0.0573742	0.241249	0.237821	0.81202	0.918909
ENSG00000211543	1	MIR320B1	93.1788	0.0463668	0.19678	0.235628	0.813722	0.918909
ENSG00000275110	X		634.169	0.0840794	0.36551	0.230033	0.818066	0.918909
ENSG00000221273	11	MIR1237	2.17196	-0.0925465	0.403703	-0.229244	0.818679	0.918909
ENSG00000199092	14	MIR410	5.19393	0.0772372	0.33741	0.228912	0.818937	0.918909
ENSG00000207990	7	MIR182	137.268	0.0585217	0.255752	0.228822	0.819007	0.918909
ENSG00000273836	8	MIR6842	6.77871	-0.0863263	0.378298	-0.228196	0.819494	0.918909
ENSG00000284175	22	MIR4763	4.37464	-0.0615651	0.273349	-0.225225	0.821804	0.918909
ENSG00000199012	14	MIR412	43.5172	0.0916012	0.408691	0.224133	0.822654	0.918909
ENSG00000207993	14	MIR134	121.59	-0.0255026	0.113864	-0.223974	0.822778	0.918909
ENSG00000284370	6	MIR4640	3.3049	-0.0799474	0.359615	-0.222314	0.82407	0.918909
ENSG00000284459	9	MIR24-1	2387.89	0.0359072	0.161649	0.222131	0.824212	0.918909
ENSG00000199122	12	MIR148B	336.042	0.0467845	0.214316	0.218297	0.827198	0.919968
ENSG00000199133	9	MIRLET7D	703.372	-0.0295553	0.136575	-0.216403	0.828673	0.919968
ENSG00000264297	2	MIR4433B	3.82715	-0.0762855	0.370149	-0.206094	0.836718	0.926934
ENSG00000207811	11	MIR34B	18.0793	0.0409523	0.212952	0.192307	0.847502	0.936901
ENSG00000284596	7	MIR4467	1.35388	-0.199439	1.05614	-0.188837	0.85022	NA
ENSG00000284567	X	MIR223	92.0342	0.0396726	0.212282	0.186886	0.85175	0.939614
ENSG00000207942	14	MIR136	292.403	-0.0280747	0.1538	-0.182541	0.855158	0.941393
ENSG00000266704	12	MIR4498	3.62131	-0.0585091	0.327681	-0.178555	0.858287	0.942856
ENSG00000208003	15	MIR549A	1.27798	-0.106137	0.599777	-0.176961	0.859539	NA
ENSG00000274705	8	MIR486-1	34.0822	0.0392189	0.225986	0.173546	0.862222	0.945198
ENSG00000265345	12	MIR5188	0.990635	-0.0951737	0.561139	-0.169608	0.865318	NA
ENSG00000207635	20	MIR499A	143.512	0.0334798	0.209697	0.159658	0.87315	0.954784
ENSG00000199017	20	MIR1-1	14.6726	0.0349318	0.224165	0.155831	0.876166	0.954784
ENSG00000283857	14	MIR1247	2.56212	-0.0548702	0.352881	-0.155492	0.876433	0.954784
ENSG00000221365	12	MIR1228	6.21909	-0.0475777	0.318687	-0.149293	0.881322	0.958118
ENSG00000207701	8	MIR597	17.4943	-0.0232999	0.162011	-0.143817	0.885645	0.958188
ENSG00000207948	16	MIR328	572.781	0.029302	0.209509	0.139861	0.88877	0.958188
ENSG00000215938	1	MIR190B	1.67442	0.0533389	0.389405	0.136975	0.89105	0.958188
ENSG00000284231	X	MIR424	6.81331	0.0298877	0.218752	0.136628	0.891325	0.958188
ENSG00000207827	6	MIR30A	21472	-0.0147342	0.107998	-0.136431	0.891481	0.958188
ENSG00000283891	15	MIR628	368.435	-0.0137514	0.101711	-0.1352	0.892453	0.958188
ENSG00000199153	8	MIR30D	52624.2	0.0163993	0.123295	0.133008	0.894187	0.958188
ENSG00000264468	17	MIR4520-1	4.32388	-0.0406803	0.323676	-0.125682	0.899983	0.962431
ENSG00000207568	14	MIR203A	288.7	0.0267002	0.221123	0.120748	0.903891	0.962662
ENSG00000207696	22	MIR659	16.1002	0.0223763	0.188165	0.118919	0.90534	0.962662
ENSG00000284139	8	MIR1234	5.14122	0.0330895	0.280965	0.117771	0.906249	0.962662
ENSG00000211991	X	MIR676	1.45047	0.0542894	0.466217	0.116447	0.907299	NA
ENSG00000211538	X	MIR501	83.7117	0.0225729	0.202334	0.111563	0.91117	0.962662
ENSG00000265635	12	MIR3612	10.2815	-0.0323226	0.290403	-0.111303	0.911376	0.962662
ENSG00000274621	17	MIR6867	1.3707	-0.0475031	0.426941	-0.111264	0.911407	NA
ENSG00000278264	19	MIR6803	6.06924	-0.0264528	0.238289	-0.111011	0.911607	0.962662
ENSG00000265617	20	MIR548AG2	2.73093	-0.0431838	0.395526	-0.109181	0.913059	0.962662
ENSG00000207749	14	MIR299	3.85766	-0.0306619	0.322216	-0.0951597	0.924188	0.970517
ENSG00000274975	1	MIR6735	6.28866	0.0260472	0.273814	0.0951271	0.924214	0.970517
ENSG00000277391	15	MIR6881	15.4695	0.0183574	0.202639	0.0905914	0.927817	0.972352
ENSG00000207595	9	MIR181A2	403.368	0.0143102	0.169105	0.0846232	0.932561	0.975373
ENSG00000199150	3	MIRLET7G	207402	0.0151159	0.198418	0.0761823	0.939274	0.980375
ENSG00000263892	9	MIR4667	1.86978	0.0353472	0.48956	0.072202	0.942441	0.980375
ENSG00000207639	16	MIR193B	38.215	-0.0147564	0.227011	-0.0650029	0.948172	0.980375
ENSG00000266297	17	MIR744	22790.2	0.0155706	0.244669	0.0636396	0.949257	0.980375
ENSG00000207587	14	MIR544A	1.43531	-0.0321006	0.505667	-0.0634817	0.949383	NA
ENSG00000265390	19	MIR4999	6.24787	0.0219265	0.34891	0.0628429	0.949892	0.980375
ENSG00000276147	3	MIR548AY	1.06835	-0.0304841	0.492967	-0.061838	0.950692	NA
ENSG00000283944	14	MIR4709	3.57741	0.0272451	0.44253	0.0615666	0.950908	0.980375
ENSG00000275360	17	MIR6868	7.47842	-0.0257209	0.422154	-0.0609279	0.951417	0.980375
ENSG00000277474	X	MIR6894	3.46553	0.0177375	0.31661	0.0560232	0.955323	0.980375
ENSG00000207581	9	MIR199B	52.3151	0.00991321	0.179024	0.0553736	0.955841	0.980375
ENSG00000264574	10		2.83906	0.0211087	0.398878	0.0529202	0.957795	0.980375
ENSG00000221630	15	MIR1179	1.07772	-0.0312888	0.605347	-0.0516874	0.958778	NA
ENSG00000221445	2	MIR1301	2843.75	-0.00756316	0.149422	-0.0506159	0.959632	0.980375
ENSG00000283923	7	MIR6132	10.4259	-0.00940305	0.186525	-0.0504117	0.959794	0.980375
ENSG00000264500	1	MIR3124	5.25686	-0.0108537	0.238613	-0.0454864	0.96372	0.982328
ENSG00000211520	2	MIR216B	0.934089	0.0225374	0.524191	0.0429947	0.965706	NA
ENSG00000222715	X	MIR1911	1.77789	0.0174551	0.4252	0.0410516	0.967255	0.982328
ENSG00000283281	4	MIR7978	22.2155	0.00592719	0.146741	0.0403921	0.967781	0.982328
ENSG00000274466	16	MIR1273H	2.06323	0.0171353	0.443864	0.038605	0.969205	0.982328
ENSG00000199104	10	MIR346	960.173	-0.00649391	0.210856	-0.0307979	0.975431	0.985961
ENSG00000207739	5	MIR218-2	1609.9	0.00384323	0.130762	0.0293911	0.976553	0.985961
ENSG00000199109	14	MIR411	3.1041	0.0103389	0.384267	0.0269056	0.978535	0.986062
ENSG00000198976	1	MIR429	14.6305	-0.00274027	0.17837	-0.0153629	0.987743	0.99343
ENSG00000207988	4	MIR576	5.54942	0.0027491	0.240176	0.0114462	0.990867	0.994664
ENSG00000221120	3	MIR1224	667.507	0.000717466	0.106396	0.00674336	0.99462	0.994682
ENSG00000284387	19	MIR24-2	336.999	-0.000882693	0.132431	-0.00666528	0.994682	0.994682
ENSG00000283745	7	MIR196B	0.97082	-0.00228948	0.58465	-0.00391599	0.996876	NA

## Sheet: PTSD_sgPFC
Geneid	Chr	Transcriptid	Mean of Normalized Counts	log2FoldChange	lfcSE	Wald stat	pvalue	padj
ENSG00000199165	9	MIRLET7A1	748.917	-0.662441	0.188621	-3.51202	0.000444708	0.0396272
ENSG00000207595	9	MIR181A2	675.295	-0.589798	0.175211	-3.36622	0.000762062	0.0396272
ENSG00000207948	16	MIR328	1304.51	0.592154	0.188723	3.13768	0.0017029	0.0590338
ENSG00000207691	7	MIR183	15.3186	0.747209	0.244202	3.05979	0.0022149	NA
ENSG00000207989	14	MIR493	6.40371	-0.93382	0.321791	-2.90194	0.00370854	NA
ENSG00000281696	1	MIR664A	277.761	-0.365436	0.127422	-2.86792	0.00413179	NA
ENSG00000283736	16	MIR484	3231.54	0.386897	0.13643	2.83588	0.00457003	0.0951852
ENSG00000199032	3	MIR425	1278.83	-0.289534	0.102182	-2.83351	0.00460395	0.0951852
ENSG00000198984	14	MIR345	88.4824	0.460087	0.164097	2.80375	0.00505124	NA
ENSG00000198975	11	MIRLET7A2	13227.9	-0.422982	0.156221	-2.70759	0.00677737	0.0951852
ENSG00000207759	1	MIR181A1	16151.1	-0.442198	0.164156	-2.69376	0.00706502	0.0951852
ENSG00000284567	X	MIR223	41.6587	-0.644525	0.241086	-2.67342	0.00750826	NA
ENSG00000199035	5	MIR103A1	29509.9	-0.44255	0.165575	-2.6728	0.00752202	0.0951852
ENSG00000199104	10	MIR346	1764.65	0.481878	0.182378	2.64219	0.00823718	0.0951852
ENSG00000284329	15	MIR9-3	125676	-0.671272	0.258596	-2.59583	0.00943621	0.0981366
ENSG00000284214	1	MIR29C	351.393	-0.338153	0.13311	-2.5404	0.0110726	NA
ENSG00000284182	5	MIR143	10827.8	-0.820937	0.324129	-2.53275	0.0113173	0.104616
ENSG00000199082	14	MIR342	4972.92	-0.289135	0.11519	-2.51006	0.0120711	0.104616
ENSG00000284246	11	MIR6716	27.0468	-0.447256	0.178409	-2.50692	0.0121789	NA
ENSG00000284387	19	MIR24-2	192.777	-0.550045	0.219652	-2.50417	0.0122741	NA
ENSG00000274838	18	MIR6788	4.77098	0.737995	0.297611	2.47973	0.0131482	NA
ENSG00000199023	7	MIR339	193.182	0.377458	0.152799	2.47029	0.0135003	NA
ENSG00000207605	3	MIR191	16800.9	-0.396047	0.161181	-2.45715	0.0140044	0.112036
ENSG00000199094	6	MIR30C2	142.115	-0.310759	0.127086	-2.44527	0.0144742	NA
ENSG00000280773	11		2.06528	-1.03554	0.426433	-2.42839	0.0151662	NA
ENSG00000263816	9	MIR548AW	0.895909	-1.42995	0.594063	-2.40707	0.016081	NA
ENSG00000284247	1	MIR2682	214.14	-0.568308	0.238077	-2.38708	0.016983	NA
ENSG00000207757	7	MIR93	1963.25	0.303301	0.127105	2.38622	0.0170225	0.118261
ENSG00000207703	15	MIR7-2	1121.43	-0.672578	0.283445	-2.37287	0.0176504	0.118261
ENSG00000207608	14	MIR127	8584.16	-0.347697	0.147227	-2.36164	0.0181941	0.118261
ENSG00000207732	4	MIR218-1	57.6279	-0.59147	0.252836	-2.33934	0.0193176	NA
ENSG00000284363	X	MIR224	139.799	-0.487913	0.209974	-2.32369	0.0201424	NA
ENSG00000284357	1	MIR34A	239.344	0.385058	0.165897	2.32106	0.0202835	NA
ENSG00000207754	14	MIR487B	173.05	0.34587	0.149098	2.31975	0.0203541	NA
ENSG00000284078	5	SNORD138	90.906	-1.06053	0.458018	-2.31548	0.0205864	NA
ENSG00000207590	1	MIR215	1.34303	-1.52842	0.671276	-2.27688	0.0227931	NA
ENSG00000264075	2	MIR4783	1.69467	1.12891	0.503661	2.24142	0.0249989	NA
ENSG00000208017	16	MIR140	3510.97	-0.34973	0.156472	-2.23509	0.0254113	0.155457
ENSG00000283682	4	MIR548AH	0.737893	-1.46212	0.655336	-2.2311	0.0256745	NA
ENSG00000199038	11	MIR210	69.1611	0.347574	0.156169	2.22562	0.0260395	NA
ENSG00000284152	12	MIR6758	2.0882	0.96539	0.438994	2.1991	0.0278712	NA
ENSG00000284163	1	MIR3620	6.01078	-0.752909	0.342553	-2.19793	0.0279538	NA
ENSG00000199015	14	MIR377	59.9638	0.294967	0.134216	2.1977	0.0279701	NA
ENSG00000264069	7	MIR3943	52.9841	-0.499091	0.227437	-2.19441	0.0282057	NA
ENSG00000266019	7	MIR3609	67.8485	-1.0408	0.477913	-2.1778	0.0294212	NA
ENSG00000222715	X	MIR1911	6.92799	1.0318	0.473922	2.17716	0.0294685	NA
ENSG00000207773	19	MIR642A	8.65892	0.542833	0.250567	2.16642	0.0302791	NA
ENSG00000283705	13	MIR92A1	3178.5	0.349931	0.161652	2.16471	0.0304096	0.157388
ENSG00000207933	1	MIR9-1	68.4627	-0.658298	0.304564	-2.16144	0.0306613	NA
ENSG00000252153	9	MIR2278	0.887587	1.31478	0.609301	2.15785	0.0309395	NA
ENSG00000207630	19	MIR7-3	1617.49	-0.590368	0.275261	-2.14476	0.0319724	0.157388
ENSG00000207581	9	MIR199B	17.5283	-0.623394	0.291654	-2.13744	0.032562	NA
ENSG00000207988	4	MIR576	2.40961	-1.08282	0.506709	-2.13697	0.0326001	NA
ENSG00000208036	7	MIR106B	142.852	0.357386	0.167345	2.13563	0.0327099	NA
ENSG00000207827	6	MIR30A	11119.8	-0.23608	0.110973	-2.12737	0.0333891	0.157388
ENSG00000207931	4	MIR577	11.0176	-1.15128	0.541236	-2.12713	0.0334096	NA
ENSG00000199030	21	MIRLET7C	18397.2	-0.632759	0.298668	-2.1186	0.034124	0.157388
ENSG00000284154	1	MIR3605	133.452	-0.338312	0.159884	-2.11599	0.0343458	NA
ENSG00000266276	18	MIR4743	6.65453	0.534403	0.252622	2.11542	0.0343938	NA
ENSG00000199077	11	MIR129-2	524.94	-0.270271	0.128167	-2.10874	0.0349674	0.157388
ENSG00000266756	8	MIR5680	3.73417	-0.721873	0.344118	-2.09775	0.0359275	NA
ENSG00000207739	5	MIR218-2	1082.67	-0.508623	0.242544	-2.09703	0.0359905	0.157388
ENSG00000254324	8	MIR151A	3484.51	-0.447044	0.213557	-2.09332	0.0363204	0.157388
ENSG00000207569	14	MIR433	2463.9	0.372445	0.179936	2.06988	0.0384638	0.160009
ENSG00000199024	20	MIR103A2	2446.58	-0.309509	0.151217	-2.04679	0.040679	0.162716
ENSG00000275360	17	MIR6868	3.7472	-1.08921	0.539581	-2.01862	0.0435263	NA
ENSG00000284142	8	MIR6845	6.67834	0.518068	0.257939	2.00849	0.0445916	NA
ENSG00000216099	14	MIR889	4.54781	-0.672463	0.334927	-2.00779	0.0446657	NA
ENSG00000199065	9	MIR101-2	741.419	-0.712459	0.356011	-2.00123	0.0453679	0.17475
ENSG00000273932	9	MIR6877	4.89445	0.529122	0.267988	1.97442	0.0483337	NA
ENSG00000199095	19	MIR372	6.31317	1.58644	0.812489	1.95256	0.0508713	NA
ENSG00000221240	2	MIR1258	0.770921	1.19155	0.614517	1.93901	0.0525006	NA
ENSG00000207927	4	MIR302A	9.37909	-0.484106	0.249816	-1.93785	0.0526416	NA
ENSG00000284459	9	MIR24-1	1565.52	0.310987	0.160659	1.9357	0.0529048	0.196504
ENSG00000207785	X	MIR500A	61.5134	-0.255805	0.132927	-1.9244	0.0543047	NA
ENSG00000274697	12	MIR6761	4.82332	-0.668864	0.347733	-1.9235	0.0544173	NA
ENSG00000284336	5	MIR2277	140.002	-0.227436	0.118323	-1.92216	0.0545853	NA
ENSG00000284038	17	MIR10A	19.5463	-0.793957	0.417497	-1.90171	0.0572097	NA
ENSG00000284447	5	MIR9-2	175.458	-0.373447	0.198679	-1.87964	0.0601565	NA
ENSG00000264297	2	MIR4433B	6.67957	0.705908	0.376357	1.87564	0.0607054	NA
ENSG00000221540	17	MIR1180	190.544	0.327332	0.174653	1.87418	0.0609059	NA
ENSG00000216009	5	MIR874	7619.57	0.284104	0.152101	1.86786	0.0617811	0.220013
ENSG00000207956	5	MIR579	2.49258	0.638711	0.342295	1.86597	0.0620461	NA
ENSG00000207585	19	MIR181D	5234.06	0.154234	0.0831037	1.85592	0.0634653	0.220013
ENSG00000207798	2	MIR216A	1.1233	-1.02788	0.555018	-1.85198	0.0640288	NA
ENSG00000208024	1	MIR199A2	668.451	-0.575338	0.312611	-1.84043	0.0657058	0.220432
ENSG00000207942	14	MIR136	95.8718	-0.500176	0.275977	-1.81238	0.0699268	NA
ENSG00000274466	16	MIR1273H	2.90172	0.687378	0.379483	1.81135	0.0700859	NA
ENSG00000284160	15	MIR7706	44.4215	-0.424322	0.234756	-1.8075	0.0706847	NA
ENSG00000263681	21	MIR3197	1.13177	-1.06964	0.594753	-1.79846	0.0721042	NA
ENSG00000272458	14	MIR432	2132.27	-0.238549	0.132753	-1.79693	0.072346	0.234603
ENSG00000284421	3	MIR7110	7.23964	0.450259	0.251101	1.79314	0.0729504	NA
ENSG00000283958	3	MIR1248	155.629	-0.736501	0.413287	-1.78206	0.0747396	NA
ENSG00000284122	14	MIR6717	4.42687	-1.6439	0.922614	-1.78179	0.0747834	NA
ENSG00000276753	22	MIR6821	2.1565	-0.884513	0.497184	-1.77905	0.0752322	NA
ENSG00000284203	1	MIR29B2	230.72	0.245411	0.13921	1.76288	0.0779201	NA
ENSG00000263381	1	MIR5584	1.33154	-1.06569	0.604968	-1.76157	0.0781421	NA
ENSG00000284179	9	MIR7-1	416.722	-0.484081	0.274975	-1.76045	0.0783309	0.234603
ENSG00000284032	7	MIR29A	8041.94	0.285755	0.162346	1.76016	0.0783802	0.234603
ENSG00000207742	14	MIR487A	12.1977	0.359374	0.204657	1.75598	0.0790923	NA
ENSG00000275859	6	MIR6720	21.2579	-0.331249	0.188718	-1.75526	0.0792146	NA
ENSG00000284191	7	MIR671	769.878	-0.209144	0.119714	-1.74703	0.080632	0.234603
ENSG00000266297	17	MIR744	35109	-0.370902	0.212708	-1.74372	0.0812088	0.234603
ENSG00000207962	1	MIR30C1	133.475	-0.480077	0.27598	-1.73954	0.0819401	NA
ENSG00000284361	19	MIR4745	14.0156	0.450465	0.2608	1.72724	0.0841237	NA
ENSG00000266712	8	MIR3149	2.29325	-0.932723	0.548101	-1.70173	0.0888051	NA
ENSG00000198976	1	MIR429	3.9619	-0.819621	0.481684	-1.70157	0.0888353	NA
ENSG00000284370	6	MIR4640	4.10521	0.629972	0.371077	1.69769	0.0895671	NA
ENSG00000207702	15	MIR211	20.7268	-1.2595	0.743367	-1.69432	0.0902051	NA
ENSG00000273606	17	MIR6776	0.942689	1.09239	0.644842	1.69404	0.0902571	NA
ENSG00000207713	12	MIR200C	57.714	0.218973	0.13063	1.67629	0.093682	NA
ENSG00000283891	15	MIR628	382.75	-0.191425	0.1142	-1.67622	0.0936953	NA
ENSG00000284020	11	MIR4697	1.17956	0.958402	0.572982	1.67266	0.0943951	NA
ENSG00000208005	X	MIR503	9.11738	-0.394848	0.237047	-1.6657	0.0957736	NA
ENSG00000208006	13	MIR16-1	3.50267	-0.632761	0.380956	-1.66098	0.0967166	NA
ENSG00000278264	19	MIR6803	6.38118	0.479436	0.290774	1.64883	0.099183	NA
ENSG00000199092	14	MIR410	5.03383	-0.491148	0.298347	-1.64623	0.0997167	NA
ENSG00000276158	X	MIR1264	0.881147	-1.06918	0.650198	-1.64439	0.100096	NA
ENSG00000207935	9	MIR204	2172.04	-0.223392	0.135859	-1.64429	0.100116	0.281406
ENSG00000199177	9	MIR31	54.9299	0.375347	0.228289	1.64418	0.10014	NA
ENSG00000199053	17	MIR324	112.264	-0.465866	0.283511	-1.6432	0.100341	NA
ENSG00000284481	20	MIR1292	156.369	-0.287035	0.177163	-1.62018	0.105194	NA
ENSG00000207973	7	MIR589	122.728	-0.389391	0.241796	-1.61041	0.107308	NA
ENSG00000207779	3	MIR15B	7.91858	-0.568786	0.354383	-1.60501	0.108493	NA
ENSG00000276584	1	MIR6737	1.42443	0.752983	0.473475	1.59034	0.111759	NA
ENSG00000284596	7	MIR4467	3.01481	-1.34887	0.848648	-1.58943	0.111963	NA
ENSG00000264089	2	MIR3681	3.36912	-0.531842	0.334966	-1.58775	0.112343	NA
ENSG00000283935	17	MIR423	25977.4	0.2265	0.143387	1.57964	0.114189	0.308982
ENSG00000211513	19	MIR320E	1.53502	0.812057	0.515757	1.57449	0.115373	NA
ENSG00000199135	1	MIR101-1	333.135	-0.478642	0.304257	-1.57315	0.115684	NA
ENSG00000207994	11	MIR100	448.002	-0.453655	0.288519	-1.57236	0.115868	0.308982
ENSG00000284276	4	MIR4800	1.29568	1.3079	0.833764	1.56867	0.116724	NA
ENSG00000211575	1	MIR760	127.071	0.264078	0.168456	1.56764	0.116966	NA
ENSG00000207726	9	MIR455	116.545	-0.365699	0.233433	-1.56661	0.117205	NA
ENSG00000266107	17	MIR4525	8.77192	0.502772	0.322102	1.56091	0.118545	NA
ENSG00000199069	14	MIR323A	77.45	0.151795	0.0978304	1.55162	0.120754	NA
ENSG00000215939	9	MIR873	45.4814	0.219064	0.141572	1.54736	0.121776	NA
ENSG00000221265	4	MIR1255A	10.3066	-0.564675	0.364959	-1.54723	0.121808	NA
ENSG00000207755	X	MIR450A2	4.87294	-0.598521	0.387515	-1.54451	0.122465	NA
ENSG00000207932	22	MIR33A	38.0883	-1.08677	0.704101	-1.54348	0.122714	NA
ENSG00000284190	17	MIR21	1099.58	-0.491261	0.318418	-1.54282	0.122875	0.319475
ENSG00000199017	20	MIR1-1	2.11322	-1.12957	0.733215	-1.54056	0.123423	NA
ENSG00000278359	11	MIR7155	1.51417	0.875135	0.569613	1.53637	0.124449	NA
ENSG00000221464	5	MIR1271	72.6525	-0.378112	0.24664	-1.53305	0.125262	NA
ENSG00000238705	1	MIR1976	9.07428	0.317386	0.208546	1.5219	0.128035	NA
ENSG00000221760	22	MIR548J	5.04685	-0.449739	0.295922	-1.51979	0.128565	NA
ENSG00000207587	14	MIR544A	1.19528	-1.15695	0.766615	-1.50917	0.131256	NA
ENSG00000275110	X		823.755	-0.516422	0.34424	-1.50018	0.133568	0.338806
ENSG00000252695	13	MIR2276	2.6253	0.544442	0.363266	1.49874	0.133941	NA
ENSG00000284280	8	MIR6843	23.2206	-0.685636	0.460253	-1.48969	0.136304	NA
ENSG00000264732	5	MIR4638	2.49492	0.556772	0.374498	1.48672	0.13709	NA
ENSG00000207938	10	MIR511	6.10562	-0.475014	0.319817	-1.48527	0.137473	NA
ENSG00000251862	11	MIR1343	25.4428	0.338288	0.229384	1.47477	0.140275	NA
ENSG00000283944	14	MIR4709	3.78435	-0.602342	0.409109	-1.47233	0.140933	NA
ENSG00000207705	7	MIR129-1	246.301	-0.254876	0.173598	-1.4682	0.14205	NA
ENSG00000266144	1	MIR4654	1.67944	0.75907	0.521072	1.45675	0.145186	NA
ENSG00000207993	14	MIR134	195.775	0.187606	0.128892	1.45553	0.145523	NA
ENSG00000207737	9	MIR181B2	4947.11	-0.297804	0.207384	-1.436	0.151002	0.372648
ENSG00000284368	17	MIR5047	1.77337	-1.53821	1.07288	-1.43372	0.151653	NA
ENSG00000207807	4	MIR95	23.6757	-0.268861	0.188199	-1.4286	0.15312	NA
ENSG00000280968	22		703.676	-0.612168	0.429506	-1.42528	0.154076	0.372648
ENSG00000284202	1	MIR137	127.73	-0.365402	0.257987	-1.41636	0.15667	NA
ENSG00000284289	22	MIR6820	1.91329	0.672023	0.474883	1.41513	0.157029	NA
ENSG00000284353	17	MIR142	11.6278	-0.352578	0.249977	-1.41044	0.158409	NA
ENSG00000284463	4	MIR302B	3.20616	-0.611346	0.435181	-1.40481	0.160078	NA
ENSG00000264292	2	MIR2467	0.993011	-0.805679	0.573832	-1.40403	0.160309	NA
ENSG00000283326	11	MIR6860	1.84126	0.649397	0.463009	1.40256	0.160749	NA
ENSG00000211137	15	MIR190A	14.23	-0.519965	0.371125	-1.40105	0.161199	NA
ENSG00000202569	10	MIR146B	12972.1	-0.235735	0.168348	-1.40028	0.161428	0.381557
ENSG00000212051	18	MIR320C2	9.09904	0.348811	0.249961	1.39546	0.162877	NA
ENSG00000266618	1	MIR4742	14.5795	-0.339407	0.243231	-1.39541	0.162892	NA
ENSG00000276926	19	MIR6797	1.46082	-0.850157	0.610783	-1.39191	0.163948	NA
ENSG00000284157	X	MIR106A	56.4047	0.333188	0.239464	1.39139	0.164106	NA
ENSG00000284542	17	MIR3614	1.29838	-1.32062	0.951175	-1.38841	0.165012	NA
ENSG00000283871	22	MIR130B	267.929	0.220837	0.159485	1.38469	0.166148	NA
ENSG00000284519	1	MIR6741	25.1681	0.245011	0.177171	1.3829	0.166694	NA
ENSG00000266104	20	MIR4326	54.2808	-0.556696	0.402625	-1.38267	0.166767	NA
ENSG00000216179	14	MIR541	18.7524	-0.385133	0.27965	-1.3772	0.168451	NA
ENSG00000221585	3	MIR1226	28.8542	0.267552	0.195407	1.3692	0.170937	NA
ENSG00000284583	19	MIR935	136.944	0.194601	0.142145	1.36904	0.170988	NA
ENSG00000207944	4	MIR574	4.23546	0.459473	0.336525	1.36535	0.172144	NA
ENSG00000283791	11	MIR612	4.23711	-1.4925	1.09534	-1.36259	0.173012	NA
ENSG00000284224	8	MIR937	2.63495	-0.597374	0.440543	-1.356	0.175101	NA
ENSG00000272036	11	MIR139	74619.8	0.194869	0.144294	1.3505	0.176855	0.402513
ENSG00000276147	3	MIR548AY	0.986003	-0.818781	0.607787	-1.34715	0.177931	NA
ENSG00000207550	19	MIR99B	2292.7	0.182997	0.135935	1.34621	0.178236	0.402513
ENSG00000207639	16	MIR193B	35.9257	-0.265632	0.197441	-1.34538	0.178504	NA
ENSG00000284394	19	MIR4750	1.34582	0.824266	0.614692	1.34094	0.17994	NA
ENSG00000283170	14	MIR382	53.7148	0.178259	0.133458	1.33569	0.181651	NA
ENSG00000211580	19	MIR769	719.041	0.111155	0.0832673	1.33491	0.181905	0.402513
ENSG00000202601	5	MIR582	131.289	-0.24679	0.186918	-1.32031	0.186732	NA
ENSG00000277052	12	MIR6763	2.17807	0.759385	0.580805	1.30747	0.191053	NA
ENSG00000211997	11	MIR708	682.105	0.176543	0.135277	1.30505	0.191877	0.415733
ENSG00000274066	11	MIR6514	14.0529	0.276927	0.21385	1.29496	0.195334	NA
ENSG00000207582	8	MIR30B	52.8409	0.161585	0.124921	1.2935	0.195838	NA
ENSG00000222321	X	MIR1912	4.62159	-0.407051	0.316202	-1.28731	0.197985	NA
ENSG00000207749	14	MIR299	5.14109	0.432067	0.335975	1.28601	0.19844	NA
ENSG00000207758	X	MIR532	80.4771	-0.136489	0.107342	-1.27154	0.203535	NA
ENSG00000207633	X	MIR505	210.912	0.177284	0.139971	1.26658	0.205307	NA
ENSG00000284536	13	MIR17	391.433	-0.276792	0.219614	-1.26036	0.20754	NA
ENSG00000207696	22	MIR659	11.4018	-0.323805	0.25705	-1.2597	0.207778	NA
ENSG00000211514	17	MIR454	82.9291	-0.403809	0.321991	-1.2541	0.209806	NA
ENSG00000277784	17	MIR6786	20.8834	0.313011	0.24972	1.25345	0.210043	NA
ENSG00000212036	2	MIR548BA	0.996289	-0.806677	0.645307	-1.25007	0.211275	NA
ENSG00000216135	3	MIR885	157.036	-0.233788	0.187316	-1.24809	0.211997	NA
ENSG00000284204	13	MIR19A	1.39015	-0.90078	0.722054	-1.24752	0.212205	NA
ENSG00000283484	15	MIR3529	0.86272	0.855855	0.68681	1.24613	0.212716	NA
ENSG00000211563	17	MIR3065	62.2896	-0.298604	0.239703	-1.24572	0.212866	NA
ENSG00000216077	5	MIR887	52.7384	-0.249414	0.200596	-1.24337	0.213732	NA
ENSG00000283938	1	MIR3917	5.81908	-0.615146	0.495637	-1.24112	0.21456	NA
ENSG00000284520	22	MIRLET7B	20287.2	0.38099	0.30741	1.23936	0.215213	0.456779
ENSG00000274705	8	MIR486-1	42.1656	0.363365	0.293807	1.23675	0.216181	NA
ENSG00000274056	10	MIR6507	1.77751	-0.599419	0.488471	-1.22713	0.219773	NA
ENSG00000208013	X	MIR652	113.538	-0.253141	0.207105	-1.22228	0.221601	NA
ENSG00000284195	9	MIR6852	0.863025	-0.73139	0.601013	-1.21693	0.223632	NA
ENSG00000207965	15	MIR629	7.41421	-0.306356	0.252892	-1.21141	0.225738	NA
ENSG00000207548	2	MIR217	1.78811	-0.541868	0.447408	-1.21113	0.225846	NA
ENSG00000266194	8	MIR4661	2.06676	-0.518534	0.430602	-1.20421	0.228509	NA
ENSG00000221036	14	MIR1193	1.00764	-0.748681	0.62359	-1.2006	0.229907	NA
ENSG00000264477	3	MIR5682	1.80368	-0.548564	0.457299	-1.19957	0.230306	NA
ENSG00000199133	9	MIRLET7D	847.186	0.157095	0.131094	1.19834	0.230785	0.471806
ENSG00000281842	12	MIR1291	98.987	-0.309518	0.259125	-1.19447	0.232293	NA
ENSG00000283416	16	MIR1910	3.60467	0.499191	0.418729	1.19216	0.2332	NA
ENSG00000276908	12	MIR7106	1.80341	-0.563581	0.473642	-1.18989	0.23409	NA
ENSG00000283836	1	MIR6734	10.6203	0.227745	0.191575	1.1888	0.234518	NA
ENSG00000207870	X	MIR221	28416.6	-0.222693	0.187448	-1.18803	0.234823	0.471806
ENSG00000221052	15	MIR1266	2.99507	-0.423958	0.358743	-1.18179	0.237291	NA
ENSG00000207611	2	MIR149	9622.14	0.192282	0.163098	1.17893	0.238424	0.471806
ENSG00000198995	5	MIR340	384.744	-0.283013	0.240566	-1.17644	0.239418	NA
ENSG00000199143	19	MIR373	1.15304	1.62428	1.38138	1.17583	0.239662	NA
ENSG00000283803	12	MIR3198-2	2.32161	-1.14069	0.971665	-1.17396	0.240413	NA
ENSG00000207600	8	MIR598	421.338	0.231581	0.197277	1.17389	0.24044	0.471806
ENSG00000265075	8	MIR3622B	2.08032	0.512808	0.438099	1.17053	0.241788	NA
ENSG00000284346	16	MIR940	3.40914	-0.437572	0.374198	-1.16936	0.242259	NA
ENSG00000276866	10	MIR7151	2.19986	-0.446662	0.388126	-1.15082	0.249807	NA
ENSG00000198987	3	MIR16-2	112.543	-0.268746	0.233564	-1.15063	0.249885	NA
ENSG00000283180	16	MIR6767	2.52943	-0.476177	0.414737	-1.14814	0.25091	NA
ENSG00000199130	16	MIR365A	49.2057	-0.183467	0.160115	-1.14584	0.25186	NA
ENSG00000265328	3	MIR548AB	3.92151	-0.637786	0.559598	-1.13972	0.254403	NA
ENSG00000283990	22	MIRLET7A3	656.221	-0.135521	0.118942	-1.13939	0.254541	0.490226
ENSG00000265635	12	MIR3612	7.41368	0.342795	0.301925	1.13536	0.256223	NA
ENSG00000275519	19	MIR6804	5.53243	0.359408	0.318585	1.12814	0.259262	NA
ENSG00000207631	19	MIR641	33.6448	-0.17477	0.155002	-1.12753	0.259519	NA
ENSG00000284453	18	MIR1-2	17.3513	-0.603005	0.539255	-1.11822	0.263473	NA
ENSG00000284503	12	MIR3652	2.38635	-0.62855	0.563958	-1.11453	0.26505	NA
ENSG00000207816	8	MIR124-2	437.457	-0.272344	0.244591	-1.11347	0.265507	0.50205
ENSG00000284375	13	MIR19B1	3.16276	-0.86102	0.780713	-1.10286	0.270086	NA
ENSG00000221203	1	MIR1262	1.32504	-0.54102	0.491802	-1.10008	0.271299	NA
ENSG00000211543	1	MIR320B1	122.29	0.248704	0.226263	1.09918	0.27169	NA
ENSG00000284443	1	MIR197	4208.91	0.160816	0.146517	1.09759	0.272383	0.505854
ENSG00000266580	1	MIR4254	2.54514	-0.419493	0.387824	-1.08166	0.279404	NA
ENSG00000198972	19	MIRLET7E	5186.54	0.143273	0.132475	1.08151	0.27947	0.509911
ENSG00000198983	5	MIR449A	2.39608	0.446927	0.413558	1.08069	0.279836	NA
ENSG00000283768	12	MIR1178	2.16953	-0.475537	0.441126	-1.07801	0.28103	NA
ENSG00000207971	11	MIR125B1	566.173	0.133659	0.125171	1.06781	0.285606	0.51212
ENSG00000265083	6	MIR3691	2.54318	-0.406858	0.38161	-1.06616	0.28635	NA
ENSG00000202609	1	MIR488	75.6506	-0.30322	0.285584	-1.06175	0.288348	NA
ENSG00000278278	22	MIR6816	5.19135	0.359573	0.339791	1.05822	0.289956	NA
ENSG00000212040	14	MIR543	1174.48	0.151748	0.143748	1.05566	0.291125	0.51317
ENSG00000284186	17	MIR3615	286.011	0.237053	0.224832	1.05436	0.29172	NA
ENSG00000207947	17	MIR152	99.8525	-0.199119	0.189472	-1.05091	0.293298	NA
ENSG00000284067	7	MIR6837	8.23263	-0.258036	0.247507	-1.04254	0.297162	NA
ENSG00000284043	X	MIR20B	107.708	0.229103	0.219789	1.04238	0.297236	NA
ENSG00000276365	5	MIR145	1637.18	0.277343	0.266196	1.04187	0.29747	0.515614
ENSG00000283604	17	MIR338	57.4178	0.160836	0.154695	1.0397	0.29848	NA
ENSG00000207646	14	MIR655	1.05678	-0.728448	0.702159	-1.03744	0.299531	NA
ENSG00000199043	7	MIR335	131.331	-0.398502	0.384341	-1.03685	0.299808	NA
ENSG00000221598	22	MIR1249	20.5158	0.181217	0.175064	1.03515	0.300599	NA
ENSG00000264468	17	MIR4520-1	0.893341	-0.618314	0.600898	-1.02898	0.303488	NA
ENSG00000274314	11	MIR6749	1.5859	-0.455158	0.443952	-1.02524	0.305249	NA
ENSG00000221710	X	MIR1298	29.3324	-0.262661	0.259454	-1.01236	0.311366	NA
ENSG00000221656	16	MIR1225	165.051	0.657989	0.649965	1.01234	0.311373	NA
ENSG00000283165	14	MIR203B	3.0799	-0.495051	0.490405	-1.00947	0.312748	NA
ENSG00000266415	5	MIR4636	0.852059	-0.620692	0.618856	-1.00297	0.315877	NA
ENSG00000274417	19	MIR6515	2.56554	-0.688515	0.687469	-1.00152	0.316575	NA
ENSG00000284317	9	MIR7114	8.63671	-0.254344	0.254332	-1.00005	0.317288	NA
ENSG00000276352	14	MIR668	474.964	0.119557	0.119877	0.997338	0.318601	0.543188
ENSG00000283770	8	MIR6849	0.968848	-0.608091	0.610971	-0.995287	0.319597	NA
ENSG00000276489	3	MIR6829	3.02173	-0.380973	0.382927	-0.994899	0.319786	NA
ENSG00000263414	19	MIR3187	4.95071	0.337675	0.33942	0.994859	0.319805	NA
ENSG00000274975	1	MIR6735	11.7264	0.209594	0.211452	0.991215	0.321581	NA
ENSG00000284265	10	MIR4683	8.48204	0.244803	0.247744	0.988132	0.323088	NA
ENSG00000284117	17	MIR6883	5.09484	-0.269437	0.274595	-0.981217	0.326486	NA
ENSG00000276081	1	MIR7156	6.61025	-0.255852	0.261804	-0.977264	0.328438	NA
ENSG00000252466	3	MIR2115	2.05454	-0.412099	0.423979	-0.971979	0.331061	NA
ENSG00000194717	14	MIR494	256.231	0.253623	0.262251	0.967101	0.333493	NA
ENSG00000284231	X	MIR424	9.54792	-0.224902	0.232622	-0.966811	0.333638	NA
ENSG00000207625	3	MIR128-2	1507.67	-0.2079	0.215907	-0.962918	0.335589	0.562923
ENSG00000283813	11	MIR4485	2.04022	0.446579	0.464231	0.961976	0.336062	NA
ENSG00000278524	2	MIR6810	10.0492	0.205854	0.215058	0.9572	0.338466	NA
ENSG00000284040	20	MIR296	3.73897	0.296176	0.3096	0.956641	0.338749	NA
ENSG00000221025	17	MIR1250	4.30066	0.27257	0.28847	0.944883	0.344719	NA
ENSG00000211578	X	MIR766	32.8713	0.178557	0.191925	0.930345	0.352192	NA
ENSG00000207589	X	MIR508	16.2954	-0.206123	0.224913	-0.916456	0.359428	NA
ENSG00000221390	1	MIR1295A	1.49648	0.481556	0.526267	0.915041	0.36017	NA
ENSG00000284175	22	MIR4763	6.65537	-0.271145	0.30041	-0.902583	0.366747	NA
ENSG00000284586	1	MIR92B	787.738	0.170396	0.189209	0.900566	0.367819	0.599283
ENSG00000207800	X	MIR504	484.382	-0.147395	0.164001	-0.898743	0.36879	0.599283
ENSG00000264720	1	MIR3117	1.48909	-0.460817	0.520943	-0.884582	0.376382	NA
ENSG00000221634	15	MIR1276	1.4947	-0.395029	0.45055	-0.87677	0.380612	NA
ENSG00000199059	1	MIR135B	18.3445	-0.317094	0.362121	-0.875657	0.381217	NA
ENSG00000264585	4	MIR4449	8.24415	-0.574797	0.658346	-0.873092	0.382613	NA
ENSG00000207654	2	MIR128-1	18070.5	-0.199189	0.228338	-0.872343	0.383021	0.608253
ENSG00000284064	6	MIR6834	3.36927	-0.395178	0.456916	-0.86488	0.387105	NA
ENSG00000199132	X	MIR450A1	0.943629	-0.555153	0.642406	-0.864179	0.38749	NA
ENSG00000275523	21	MIR6508	2.00191	0.344548	0.398702	0.864175	0.387492	NA
ENSG00000263628	10	MIR3155A	1.98004	-0.394618	0.457949	-0.861707	0.388849	NA
ENSG00000207638	21	MIR99A	35923.5	-0.206654	0.240745	-0.858393	0.390675	0.608253
ENSG00000207864	9	MIR27B	3404.7	-0.253844	0.296458	-0.856258	0.391855	0.608253
ENSG00000207782	19	MIR150	23.8412	0.143941	0.16856	0.853946	0.393135	NA
ENSG00000283744	11	MIR6755	0.826079	0.482704	0.568815	0.848614	0.396096	NA
ENSG00000207978	14	MIR154	3.90097	-0.359194	0.423693	-0.847769	0.396567	NA
ENSG00000207990	7	MIR182	64.5483	0.232682	0.274973	0.846201	0.397441	NA
ENSG00000207797	18	MIR187	110.71	0.092594	0.109754	0.843652	0.398864	NA
ENSG00000283926	11	MIR192	146.507	-0.213916	0.254742	-0.839739	0.401055	NA
ENSG00000284074	20	MIR4758	0.861125	0.520291	0.62028	0.8388	0.401582	NA
ENSG00000208014	7	MIR653	1.12682	-0.618951	0.738339	-0.838302	0.401861	NA
ENSG00000275651	9	MIR6851	0.837346	-0.599279	0.717899	-0.834767	0.403849	NA
ENSG00000276124	9	MIR6855	8.51736	-0.190006	0.228368	-0.832019	0.405398	NA
ENSG00000271886	X	MIR98	38.9074	-0.18493	0.222523	-0.831062	0.405938	NA
ENSG00000263575	9	MIR4665	3.02455	-0.303148	0.366991	-0.826037	0.408783	NA
ENSG00000283193	4	MIR1243	0.886939	-0.470929	0.571901	-0.823445	0.410255	NA
ENSG00000284351	8	MIR3622A	1.11764	0.454617	0.552516	0.822812	0.410615	NA
ENSG00000274816	16	MIR6772	36.3733	-0.151449	0.184349	-0.821535	0.411341	NA
ENSG00000221614	14	MIR1185-2	1.11048	0.443879	0.541247	0.820104	0.412157	NA
ENSG00000211583	X	MIR767	251.735	-0.104284	0.128202	-0.813434	0.415969	NA
ENSG00000207744	2	MIR10B	5.00138	-0.301632	0.371121	-0.81276	0.416356	NA
ENSG00000207811	11	MIR34B	9.79286	-0.266923	0.328427	-0.812732	0.416372	NA
ENSG00000266437	19	MIR4746	1.1245	-0.434043	0.534952	-0.811368	0.417154	NA
ENSG00000253008	2	MIR2355	9.62434	0.174807	0.216371	0.807905	0.419145	NA
ENSG00000208012	X	MIRLET7F2	3630.02	-0.224716	0.278671	-0.806386	0.42002	0.642384
ENSG00000265606	1	MIR4695	1.02898	0.568871	0.705823	0.805968	0.420262	NA
ENSG00000283805	17	MIR636	4.09048	-0.243251	0.30341	-0.801724	0.422713	NA
ENSG00000207730	1	MIR200B	104.89	-0.143118	0.179142	-0.798911	0.424342	NA
ENSG00000266704	12	MIR4498	5.36201	-0.218294	0.274382	-0.795584	0.426274	NA
ENSG00000207586	12	MIR135A2	40.7198	-0.254713	0.320305	-0.795218	0.426487	NA
ENSG00000207614	17	MIR193A	138.907	-0.16968	0.214084	-0.792587	0.428018	NA
ENSG00000284005	1	MIR6084	2.07903	-0.827004	1.04767	-0.789373	0.429894	NA
ENSG00000215938	1	MIR190B	2.0919	-0.345833	0.438821	-0.788095	0.430641	NA
ENSG00000207934	14	MIR654	227.475	0.091069	0.116173	0.783907	0.433095	NA
ENSG00000223109	16	MIR1538	2.62261	0.262004	0.335633	0.780627	0.435022	NA
ENSG00000283793	12	MIR6861	1.18864	0.466156	0.602428	0.773795	0.439052	NA
ENSG00000207996	17	MIR301A	1.7378	-0.51594	0.667675	-0.772741	0.439675	NA
ENSG00000199012	14	MIR412	44.2431	0.319921	0.417364	0.766527	0.443362	NA
ENSG00000207717	3	MIR551B	13.8542	0.164616	0.216124	0.761674	0.446255	NA
ENSG00000284114	19	MIR6800	0.933446	-0.55067	0.727294	-0.75715	0.44896	NA
ENSG00000208004	14	MIR323B	7.02884	-0.215373	0.28449	-0.757051	0.449019	NA
ENSG00000207976	10	MIR607	0.792821	-0.50216	0.666602	-0.753312	0.451262	NA
ENSG00000222071	10	MIR1915	1.06837	-0.439603	0.585138	-0.75128	0.452484	NA
ENSG00000207695	15	MIR184	281.828	-0.147283	0.196816	-0.748326	0.454264	NA
ENSG00000283327	8	MIR6841	4.17125	-0.259684	0.35131	-0.739188	0.459793	NA
ENSG00000274380	19	MIR6801	0.916985	-0.592505	0.802433	-0.738386	0.46028	NA
ENSG00000283712	1	MIR6727	1.41352	0.371598	0.503704	0.737731	0.460678	NA
ENSG00000198982	14	MIR380	18.9694	-0.191831	0.261697	-0.733027	0.463542	NA
ENSG00000207960	7	MIR153-2	4.67897	-0.308457	0.421227	-0.732282	0.463996	NA
ENSG00000199172	12	MIR331	94.0904	-0.0807645	0.110387	-0.731651	0.464382	NA
ENSG00000215930	1	MIR942	3.69432	-0.297407	0.406644	-0.73137	0.464553	NA
ENSG00000278349	11	MIR6754	0.888028	-0.482484	0.665901	-0.724558	0.468723	NA
ENSG00000283931	X	MIR18B	1.33784	0.398988	0.5571	0.716186	0.473876	NA
ENSG00000283506	2	MIR7157	1.48618	-0.41821	0.585421	-0.714376	0.474995	NA
ENSG00000265617	20	MIR548AG2	1.69607	-0.441147	0.619054	-0.712615	0.476084	NA
ENSG00000211538	X	MIR501	106.08	-0.134208	0.188404	-0.712343	0.476252	NA
ENSG00000208009	11	MIR130A	7.5205	-0.181837	0.259126	-0.701732	0.482846	NA
ENSG00000284544	19	MIR330	6542.29	0.0809349	0.115405	0.701314	0.483107	0.728161
ENSG00000207547	7	MIR25	240.806	-0.0580136	0.0831766	-0.697476	0.485505	NA
ENSG00000274390	19	MIR6885	1.23632	-0.388304	0.560938	-0.692241	0.488786	NA
ENSG00000208008	19	MIR125A	56206.8	0.110669	0.161182	0.686607	0.49233	0.731462
ENSG00000265390	19	MIR4999	3.02711	-0.293325	0.430007	-0.682141	0.495149	NA
ENSG00000284440	18	MIR122	21.7893	0.178238	0.263122	0.677396	0.498155	NA
ENSG00000283819	17	MIR144	5.00181	0.342161	0.506137	0.676025	0.499024	NA
ENSG00000284442	10	MIR2110	539.464	-0.112875	0.167212	-0.675038	0.499652	0.731884
ENSG00000264115	16	MIR3180-4	1.70455	0.310464	0.460297	0.674486	0.500002	NA
ENSG00000284256	6	MIR5004	3.81133	0.244024	0.363825	0.670719	0.5024	NA
ENSG00000263643	15	MIR4515	1.03266	-0.457529	0.686856	-0.666121	0.505334	NA
ENSG00000283721	17	MIR6884	2.48178	0.245946	0.371394	0.662223	0.507828	NA
ENSG00000275101	15	MIR6766	5.87105	0.205216	0.30992	0.662157	0.507871	NA
ENSG00000265178	17	MIR4728	6.14127	-0.199593	0.301607	-0.661765	0.508122	NA
ENSG00000263813	2	MIR3679	3.96319	0.210119	0.318383	0.659958	0.509281	NA
ENSG00000274621	17	MIR6867	2.55962	0.273287	0.414885	0.658705	0.510085	NA
ENSG00000198997	10	MIR107	992.247	0.139403	0.21226	0.656755	0.511339	0.7386
ENSG00000207692	7	MIR592	21.2744	-0.175793	0.270477	-0.649938	0.515732	NA
ENSG00000264013	3	MIR3938	2.50386	0.265505	0.410672	0.646513	0.517947	NA
ENSG00000221525	14	MIR1185-1	7.5198	0.143362	0.224331	0.639063	0.522782	NA
ENSG00000277255	16	MIR7854	11.2747	-0.154102	0.241788	-0.637344	0.523901	NA
ENSG00000284159	19	MIR3940	5.51564	0.253849	0.402731	0.630319	0.528486	NA
ENSG00000221063	10	MIR1296	208.477	0.111102	0.17656	0.629258	0.52918	NA
ENSG00000207607	1	MIR200A	17.9164	-0.140643	0.224434	-0.626658	0.530884	NA
ENSG00000207609	9	MIR491	292.482	0.108956	0.174745	0.623515	0.532946	NA
ENSG00000283588	14	MIR376A1	12.5443	-0.170013	0.275864	-0.616294	0.537701	NA
ENSG00000207725	X	MIR222	50851.2	-0.0974873	0.159658	-0.610599	0.541465	0.771402
ENSG00000283419	7	MIR6874	10.7443	0.174759	0.288123	0.606543	0.544154	NA
ENSG00000276102	11	MIR6747	8.69002	0.153709	0.254257	0.604543	0.545482	NA
ENSG00000265134	19	MIR3190	1.22029	-0.320676	0.544628	-0.588799	0.555996	NA
ENSG00000264500	1	MIR3124	6.62728	0.161921	0.276805	0.584966	0.558571	NA
ENSG00000221273	11	MIR1237	2.51256	0.230035	0.396766	0.579773	0.562067	NA
ENSG00000276869	1	MIR6729	1.03164	-0.327411	0.564733	-0.579762	0.562075	NA
ENSG00000221745	14	MIR1197	1.02737	-0.343854	0.593767	-0.579107	0.562517	NA
ENSG00000284485	1	MIR205	1.94187	0.272294	0.471589	0.577398	0.563671	NA
ENSG00000207597	7	MIR490	52.3768	0.0811777	0.140604	0.577348	0.563705	NA
ENSG00000199168	X	MIR374A	22.3284	-0.253665	0.440735	-0.57555	0.56492	NA
ENSG00000275652	19	MIR6796	4.30791	0.293884	0.512429	0.573512	0.566298	NA
ENSG00000274111	17	MIR6777	2.45232	-0.228048	0.39927	-0.571163	0.567889	NA
ENSG00000266617	6	MIR3692	0.767205	0.39098	0.684548	0.57115	0.567898	NA
ENSG00000284448	21	MIR6501	1.92613	-0.307347	0.541552	-0.56753	0.570354	NA
ENSG00000207761	14	MIR329-1	1.55982	0.362444	0.641248	0.565217	0.571926	NA
ENSG00000207649	16	MIR138-2	459.925	0.0911595	0.162339	0.561537	0.574431	0.788526
ENSG00000275067	3	MIR6825	2.71452	0.201057	0.358754	0.560433	0.575184	NA
ENSG00000207946	19	MIR516B1	1.78609	0.249943	0.446341	0.559982	0.575492	NA
ENSG00000208001	14	MIR431	1902.12	-0.0883978	0.158145	-0.558968	0.576183	0.788526
ENSG00000284587	4	MIR943	1.41067	0.271317	0.486383	0.557826	0.576963	NA
ENSG00000265820	16	MIR3177	3.46785	0.208627	0.374125	0.557638	0.577092	NA
ENSG00000274822	12	MIR6762	15.7309	0.104178	0.187578	0.555387	0.57863	NA
ENSG00000283152	1	MIR3120	2.93403	-0.199638	0.360612	-0.55361	0.579846	NA
ENSG00000207701	8	MIR597	19.8073	-0.0971973	0.176014	-0.552214	0.580802	NA
ENSG00000283797	7	MIR29B1	22.4357	-0.091511	0.165935	-0.551485	0.581301	NA
ENSG00000284139	8	MIR1234	7.20277	0.146113	0.267626	0.545959	0.585094	NA
ENSG00000275411	15	MIR6882	9.32963	0.11526	0.211418	0.545177	0.585632	NA
ENSG00000264482	13	MIR4705	4.66044	-0.256002	0.471187	-0.543313	0.586914	NA
ENSG00000199072	9	MIRLET7F1	476.197	-0.127854	0.235659	-0.542539	0.587447	0.788526
ENSG00000199051	X	MIR361	4936.35	-0.0731974	0.135106	-0.541778	0.587972	0.788526
ENSG00000277249	17	MIR6784	1.24193	0.26501	0.493187	0.537341	0.591032	NA
ENSG00000264661	22	MIR3200	609.506	-0.103089	0.192038	-0.536816	0.591395	0.788526
ENSG00000199151	14	MIR337	7.04712	-0.170064	0.317807	-0.535117	0.592569	NA
ENSG00000275273	17	MIR6780A	8.19291	0.133559	0.249879	0.534493	0.593001	NA
ENSG00000284446	6	MIR1236	1.95468	-0.358252	0.674185	-0.531385	0.595152	NA
ENSG00000278658	3	MIR6826	1.07919	0.290238	0.547242	0.530365	0.595859	NA
ENSG00000207863	21	MIR125B2	27197.6	-0.098919	0.189448	-0.522142	0.601571	0.791942
ENSG00000265164	13	MIR2681	5.00378	-0.139059	0.266473	-0.521851	0.601774	NA
ENSG00000273700	12	MIR6760	4.86772	0.163893	0.316718	0.517474	0.604825	NA
ENSG00000208022	12	MIR618	93.5079	0.121828	0.238491	0.510829	0.609471	NA
ENSG00000215943	X	MIR892A	1.06581	-0.252008	0.495157	-0.508946	0.61079	NA
ENSG00000208015	X	MIR362	92.3884	-0.0920117	0.18119	-0.507818	0.611581	NA
ENSG00000199121	2	MIR26B	92.9493	0.0637594	0.125975	0.506127	0.612767	NA
ENSG00000266140	20	MIR4533	1.54575	0.261177	0.516331	0.505832	0.612975	NA
ENSG00000277817	1	MIR6738	7.63745	-0.143089	0.283882	-0.504044	0.61423	NA
ENSG00000284216	19	MIR1909	1.48697	0.284388	0.566266	0.502217	0.615515	NA
ENSG00000284185	9	MIR219A2	197.884	0.116723	0.232645	0.501721	0.615864	NA
ENSG00000266071	20	MIR3617	4.475	0.15911	0.318514	0.499539	0.6174	NA
ENSG00000283920	11	MIR6743	15.4741	-0.101202	0.20331	-0.497772	0.618645	NA
ENSG00000199153	8	MIR30D	58907.7	-0.0517279	0.105019	-0.492559	0.622324	0.809021
ENSG00000283923	7	MIR6132	15.8677	0.0917936	0.187086	0.49065	0.623674	NA
ENSG00000278073	1	MIR6726	46.5958	-0.0732033	0.149351	-0.490141	0.624034	NA
ENSG00000273627	17	MIR4726	1.86412	-0.231289	0.473703	-0.488257	0.625368	NA
ENSG00000272080	X	MIR502	35.0012	-0.0995454	0.207644	-0.479405	0.631651	NA
ENSG00000266109	2	MIR4440	2.9402	-0.164791	0.348071	-0.473439	0.6359	NA
ENSG00000276181	19	MIR6794	40.4072	0.0589683	0.125722	0.469036	0.639044	NA
ENSG00000276575	X	MIR6895	2.13432	0.198388	0.424513	0.467331	0.640263	NA
ENSG00000199047	5	MIR378A	1538.23	0.0686803	0.147539	0.465506	0.641569	0.823743
ENSG00000221479	12	MIR1251	1.75988	-0.254374	0.54944	-0.462969	0.643386	NA
ENSG00000283867	10	MIR1307	6702.27	-0.0661928	0.146195	-0.452772	0.650713	0.824067
ENSG00000239057	X	MIR500B	2.54228	0.178092	0.394499	0.451439	0.651673	NA
ENSG00000283522	8	MIR3150A	1.77743	0.171883	0.385857	0.445458	0.655989	NA
ENSG00000199158	7	MIR96	2.27239	0.210839	0.473371	0.4454	0.656031	NA
ENSG00000207980	19	MIR23A	452.7	-0.110729	0.249877	-0.443134	0.657669	0.824067
ENSG00000283281	4	MIR7978	13.8502	0.0911368	0.210409	0.433141	0.664912	NA
ENSG00000284532	17	MIR4723	5.40531	0.116279	0.273553	0.425071	0.670785	NA
ENSG00000207731	X	MIR506	2.60185	0.166832	0.39489	0.422478	0.672676	NA
ENSG00000274306	19	MIR5088	1.31067	-0.258226	0.622328	-0.414936	0.678189	NA
ENSG00000222958	6	MIR1913	2.09161	-0.168857	0.409857	-0.411989	0.680347	NA
ENSG00000199075	3	MIR26A1	24.895	0.065969	0.160496	0.411031	0.68105	NA
ENSG00000284564	17	MIR3064	24.4909	-0.151288	0.377421	-0.400847	0.688533	NA
ENSG00000202566	X	MIR421	197.15	0.0722493	0.183419	0.393904	0.693652	NA
ENSG00000274494	6	MIR6832	1.33014	-0.216711	0.550169	-0.393899	0.693655	NA
ENSG00000283844	1	MIR214	43.0134	-0.0818385	0.21015	-0.389429	0.696959	NA
ENSG00000275107	17	MIR6782	3.7461	-0.138917	0.356913	-0.389217	0.697115	NA
ENSG00000264574	10		3.7095	0.152387	0.392347	0.388397	0.697722	NA
ENSG00000221493	18	MIR320C1	121.015	0.111623	0.288258	0.387231	0.698585	NA
ENSG00000283450	8	MIR486-2	330.519	0.0929391	0.240065	0.387142	0.698651	NA
ENSG00000283762	13	MIR20A	318.665	0.0908	0.236762	0.383508	0.701343	NA
ENSG00000207619	5	MIR585	8.25243	-0.140375	0.370468	-0.378913	0.704753	NA
ENSG00000277264	6	MIR6833	0.758456	0.242397	0.655752	0.369647	0.711645	NA
ENSG00000263892	9	MIR4667	1.52244	-0.191996	0.52295	-0.367141	0.713514	NA
ENSG00000251856	5	MIR449C	17.4503	-0.0858577	0.239011	-0.35922	0.71943	NA
ENSG00000284450	X	MIR664B	24.0867	-0.0719534	0.20262	-0.355114	0.722504	NA
ENSG00000211582	14	MIR758	6.41714	0.0921187	0.261138	0.352759	0.724269	NA
ENSG00000207647	2	MIR153-1	19.0427	-0.101512	0.289197	-0.351012	0.725579	NA
ENSG00000284433	20	MIR1914	3.94907	-0.118448	0.337768	-0.350679	0.725829	NA
ENSG00000273945	9	MIR6853	1.28354	0.204385	0.584263	0.349816	0.726477	NA
ENSG00000284082	22	MIR7109	1.01953	0.195469	0.5616	0.348057	0.727797	NA
ENSG00000238517	19	MIR1270	25.6041	0.103569	0.301376	0.343655	0.731106	NA
ENSG00000284176	7	MIR5090	2.31371	0.161373	0.474011	0.340442	0.733524	NA
ENSG00000267200	17	MIR132	592.743	0.0600879	0.177019	0.339444	0.734275	0.898398
ENSG00000284464	22	MIR1306	45.0353	-0.0768299	0.228881	-0.335677	0.737115	NA
ENSG00000207613	19	MIR181C	41.5505	0.0683607	0.203777	0.335468	0.737272	NA
ENSG00000266494	6	MIR4641	1.03015	0.192652	0.57634	0.334268	0.738177	NA
ENSG00000284144	17	MIR6866	27.5854	-0.0729915	0.219384	-0.332712	0.739352	NA
ENSG00000199085	7	MIR148A	37.1136	-0.0839761	0.253237	-0.33161	0.740183	NA
ENSG00000283225	22	MIR3199-2	0.856021	0.204195	0.616502	0.331216	0.740481	NA
ENSG00000199090	11	MIR326	1.88557	-0.215039	0.651312	-0.330163	0.741276	NA
ENSG00000211491	13	MIR320D1	1.78351	-0.153272	0.464788	-0.329768	0.741575	NA
ENSG00000199107	14	MIR409	3574.9	0.0651483	0.198404	0.328362	0.742638	0.898398
ENSG00000199179	12	MIRLET7I	7238.75	-0.0380509	0.116006	-0.328007	0.742906	0.898398
ENSG00000207784	X	MIR542	1.8262	0.160897	0.495049	0.325012	0.745172	NA
ENSG00000278851	11	MIR6879	6.04363	0.0896881	0.276988	0.323797	0.746091	NA
ENSG00000278328	19	MIR6802	9.51986	0.0771441	0.242118	0.318623	0.750013	NA
ENSG00000275924	19	MIR6807	2.01839	0.187368	0.590076	0.317532	0.75084	NA
ENSG00000264141	22	MIR3928	20.3526	0.0597037	0.189734	0.314671	0.753011	NA
ENSG00000207808	19	MIR27A	9.6804	-0.112611	0.358106	-0.314463	0.753169	NA
ENSG00000266782	10	MIR3663	1.7381	-0.152803	0.489712	-0.312026	0.755021	NA
ENSG00000207961	14	MIR496	1.49375	-0.190941	0.618345	-0.308794	0.757479	NA
ENSG00000284029	19	MIR6805	2.9179	-0.109258	0.354541	-0.308169	0.757954	NA
ENSG00000265395	10	MIR3944	0.995589	-0.184309	0.598121	-0.308147	0.75797	NA
ENSG00000199025	14	MIR369	1.81812	0.165223	0.548701	0.301116	0.763326	NA
ENSG00000221028	1	MIR1231	1.14884	0.180636	0.600992	0.300563	0.763748	NA
ENSG00000275518	18	MIR6718	5.05511	-0.0828458	0.276042	-0.300121	0.764085	NA
ENSG00000221120	3	MIR1224	827.555	-0.048663	0.162741	-0.299021	0.764924	0.901288
ENSG00000199127	8	MIR383	396.973	-0.0313217	0.104864	-0.29869	0.765177	0.901288
ENSG00000207714	5	MIR584	38.782	0.059236	0.199405	0.297064	0.766417	NA
ENSG00000277681	1	MIR6739	1.00523	-0.16913	0.57809	-0.292567	0.769853	NA
ENSG00000277391	15	MIR6881	14.2802	-0.0581282	0.199091	-0.291968	0.770311	NA
ENSG00000198973	2	MIR375	51.7927	-0.0530574	0.182215	-0.291181	0.770913	NA
ENSG00000212100	X	MIR764	3.85763	0.094824	0.326601	0.290336	0.771559	NA
ENSG00000284112	17	MIR195	418.631	-0.0537648	0.185881	-0.289243	0.772396	0.901288
ENSG00000221406	1	MIR320B2	20.045	0.0747337	0.258726	0.288852	0.772695	NA
ENSG00000212027	X	MIR374B	23.5945	-0.0836958	0.295552	-0.283184	0.777035	NA
ENSG00000264295	12	MIR3922	2.10216	0.120029	0.42903	0.279769	0.779655	NA
ENSG00000202560	14	MIR539	413.185	0.0651817	0.233316	0.27937	0.779961	0.901288
ENSG00000266383	3	MIR5002	13.9152	0.0593932	0.21554	0.275555	0.78289	NA
ENSG00000283815	13	MIR18A	17.0349	-0.054416	0.198063	-0.274741	0.783515	NA
ENSG00000277474	X	MIR6894	4.41458	-0.0828714	0.302031	-0.27438	0.783792	NA
ENSG00000221394	5	MIR1229	160.82	0.0344374	0.126198	0.272883	0.784943	NA
ENSG00000207970	X	MIR660	16.2539	-0.0775632	0.285739	-0.271448	0.786047	NA
ENSG00000207635	20	MIR499A	52.7707	-0.0886744	0.328396	-0.270023	0.787143	NA
ENSG00000284321	8	MIR124-1	51.7542	0.0685558	0.260652	0.263017	0.792538	NA
ENSG00000264370	2	MIR3125	2.23174	0.137824	0.542278	0.254157	0.799374	NA
ENSG00000284155	11	MIR194-2	67.7518	0.0670542	0.26709	0.251055	0.801771	NA
ENSG00000264157	2	MIR3127	7.62335	0.0628752	0.25321	0.248313	0.803892	NA
ENSG00000265954	19	MIR4749	2.54161	0.0932987	0.38118	0.244762	0.80664	NA
ENSG00000266124	16	MIR5587	1.23528	-0.135869	0.564289	-0.240779	0.809726	NA
ENSG00000198974	1	MIR30E	2427.42	-0.0364312	0.155185	-0.23476	0.814395	0.919199
ENSG00000266750	6	MIR4645	1.6002	-0.113677	0.487693	-0.233092	0.81569	NA
ENSG00000199150	3	MIRLET7G	150919	0.0456035	0.195911	0.232777	0.815934	0.919199
ENSG00000207562	11	MIR34C	36.6991	0.0846595	0.366289	0.231128	0.817216	NA
ENSG00000199109	14	MIR411	2.78987	-0.0950282	0.419148	-0.226717	0.820643	NA
ENSG00000207563	9	MIR23B	5282.35	0.0380146	0.168951	0.225005	0.821976	0.919199
ENSG00000263511	10	MIR5699	3.97166	-0.0690693	0.314736	-0.219451	0.826299	NA
ENSG00000263597	5	MIR3936	1.53886	-0.116206	0.532372	-0.21828	0.827211	NA
ENSG00000275818	22	MIR6818	10.7263	-0.0556108	0.254858	-0.218203	0.827271	NA
ENSG00000284489	11	MIR6751	2.75461	-0.0810417	0.373151	-0.217182	0.828067	NA
ENSG00000284415	10	MIR1287	33.1159	-0.0354807	0.170274	-0.208375	0.834937	NA
ENSG00000273778	14	MIR6765	1.17372	0.115728	0.561962	0.205936	0.836841	NA
ENSG00000265003	2	MIR4780	2.05612	0.101556	0.493602	0.205745	0.83699	NA
ENSG00000208023	22	MIR185	1108.36	0.0432499	0.210797	0.205173	0.837437	0.926526
ENSG00000216101	6	MIR877	125.938	0.0301409	0.152672	0.197422	0.843497	NA
ENSG00000207598	20	MIR124-3	85.4793	0.0613692	0.313382	0.195829	0.844744	NA
ENSG00000199088	14	MIR379	13.5186	0.0541238	0.278263	0.194506	0.845779	NA
ENSG00000283824	17	MIR22	69.1774	0.036002	0.18807	0.191429	0.84819	NA
ENSG00000211991	X	MIR676	1.37647	-0.0956704	0.507256	-0.188604	0.850403	NA
ENSG00000267195	17	MIR212	1708.97	-0.0285044	0.152675	-0.1867	0.851896	0.932602
ENSG00000207651	3	MIR28	109.641	-0.0280048	0.155281	-0.180349	0.856879	NA
ENSG00000284035	1	MIR5187	4.97351	-0.0525409	0.296633	-0.177124	0.859411	NA
ENSG00000275167	21	MIR6815	0.88529	0.10857	0.617696	0.175766	0.860478	NA
ENSG00000211574	14	MIR770	132.129	0.0273582	0.156142	0.175214	0.860911	NA
ENSG00000284469	6	MIR6721	25.3385	0.0315596	0.184004	0.171516	0.863818	NA
ENSG00000284250	17	MIR6516	16.2884	-0.0326629	0.191374	-0.170676	0.864478	NA
ENSG00000222532	X	MIR1468	1.49889	-0.0807112	0.478564	-0.168653	0.86607	NA
ENSG00000207721	1	MIR186	239.547	0.0383191	0.230424	0.166298	0.867922	NA
ENSG00000283978	17	MIR365B	8.14031	0.0347984	0.212306	0.163906	0.869805	NA
ENSG00000265345	12	MIR5188	0.762213	0.0992028	0.605819	0.16375	0.869928	NA
ENSG00000207799	19	MIR520G	0.858972	-0.119699	0.747172	-0.160203	0.872721	NA
ENSG00000211581	1	MIR765	4.97575	-0.0450245	0.281904	-0.159716	0.873105	NA
ENSG00000264607	14	MIR3173	6.28808	0.0465545	0.29181	0.159537	0.873246	NA
ENSG00000221763	20	MIR1289-1	2.5456	-0.066122	0.41775	-0.158281	0.874235	NA
ENSG00000207743	14	MIR495	215.833	-0.0403662	0.260583	-0.154907	0.876895	NA
ENSG00000264857	2	MIR5696	0.812103	0.0927119	0.612705	0.151316	0.879727	NA
ENSG00000284293	11	MIR7113	2.52191	-0.0629519	0.417533	-0.150771	0.880156	NA
ENSG00000199001	X	MIR448	5.27953	0.0447886	0.30223	0.148193	0.88219	NA
ENSG00000276350	X	MIR6858	1.67175	0.122407	0.835586	0.146492	0.883533	NA
ENSG00000207604	6	MIR206	0.889886	0.0862535	0.597455	0.144368	0.88521	NA
ENSG00000277892	11	MIR6746	32.3235	0.0336329	0.233258	0.144187	0.885353	NA
ENSG00000283853	17	MIR4738	1.71397	-0.0749649	0.537145	-0.139562	0.889006	NA
ENSG00000283785	13	MIR15A	12.3583	-0.0420816	0.306604	-0.137251	0.890833	NA
ENSG00000221365	12	MIR1228	8.66015	-0.0411666	0.300384	-0.137047	0.890994	NA
ENSG00000283751	X	MIR452	8.04219	-0.0359261	0.279176	-0.128686	0.897606	NA
ENSG00000207568	14	MIR203A	61.4125	-0.0356027	0.283678	-0.125504	0.900125	NA
ENSG00000284027	17	MIR497	12.5962	0.0356551	0.301517	0.118252	0.905868	NA
ENSG00000266852	10	MIR4482	2.45441	-0.117494	1.01002	-0.116328	0.907392	NA
ENSG00000284499	X	MIR363	2850.87	-0.0126637	0.112345	-0.112721	0.910251	0.978421
ENSG00000207805	11	MIR483	4.02101	-0.0416618	0.373374	-0.111582	0.911155	NA
ENSG00000207954	3	MIR138-1	1090.44	-0.0202632	0.184543	-0.109802	0.912566	0.978421
ENSG00000265253	3	MIR4446	5.18114	-0.0353329	0.324116	-0.109013	0.913192	NA
ENSG00000283717	5	MIR6831	1.26685	-0.0551622	0.506287	-0.108954	0.913239	NA
ENSG00000283857	14	MIR1247	6.07556	-0.0308259	0.297052	-0.103773	0.91735	NA
ENSG00000273836	8	MIR6842	8.81329	-0.0327292	0.318964	-0.102611	0.918272	NA
ENSG00000267959	19	MIR3188	2.13092	0.0552615	0.574734	0.0961514	0.9234	NA
ENSG00000199161	9	MIR126	327.525	-0.020816	0.223295	-0.093222	0.925727	NA
ENSG00000284310	8	MIR939	2.44878	0.0331373	0.358254	0.0924966	0.926304	NA
ENSG00000275640	19	MIR6793	1.67734	0.0425559	0.491856	0.0865211	0.931052	NA
ENSG00000283904	21	MIR155	539.068	-0.0122702	0.14493	-0.0846631	0.932529	0.986272
ENSG00000265137	20	MIR3192	2.41455	-0.031645	0.389478	-0.0812496	0.935243	NA
ENSG00000284565	17	MIR451A	33.5405	-0.029734	0.382376	-0.0777613	0.938018	NA
ENSG00000284427	6	MIR4647	1.7727	-0.0350501	0.463783	-0.0755745	0.939758	NA
ENSG00000199005	14	MIR370	2086.28	0.0158979	0.221521	0.0717672	0.942787	0.986272
ENSG00000207789	12	MIR26A2	215.445	0.0134107	0.209432	0.0640337	0.948943	NA
ENSG00000284372	1	MIR6808	3.16488	0.0208853	0.332462	0.06282	0.94991	NA
ENSG00000199122	12	MIR148B	233.626	0.0120237	0.192056	0.0626051	0.950081	NA
ENSG00000208028	12	MIR616	0.759843	-0.0381395	0.631274	-0.0604168	0.951824	NA
ENSG00000263712	6	MIR4639	0.940512	-0.0366266	0.613027	-0.0597471	0.952357	NA
ENSG00000281156	9	MIR3651	2.43816	0.0505002	0.880679	0.0573423	0.954272	NA
ENSG00000283160	17	MIR4521	5.84118	-0.0163503	0.305087	-0.0535923	0.95726	NA
ENSG00000266320	22	MIR3909	10.5744	-0.0111326	0.220714	-0.0504389	0.959773	NA
ENSG00000199036	6	MIR219A1	5.85071	-0.0128976	0.260861	-0.0494423	0.960567	NA
ENSG00000283840	14	MIR6764	1.17263	-0.0318207	0.675446	-0.0471106	0.962425	NA
ENSG00000272543	3	MIR4787	100.844	0.00735317	0.161533	0.0455211	0.963692	NA
ENSG00000199020	14	MIR381	42.1626	-0.00753138	0.17425	-0.0432217	0.965525	NA
ENSG00000221410	19	MIR1238	5.36497	-0.0130847	0.306718	-0.0426604	0.965972	NA
ENSG00000221788	12	MIR1252	4.3264	-0.0546755	1.60396	-0.0340878	0.972807	NA
ENSG00000284200	8	MIR6847	5.616	-0.0101983	0.319035	-0.0319659	0.974499	NA
ENSG00000284538	X	MIR92A2	779.496	-0.00544847	0.175381	-0.0310664	0.975217	0.986272
ENSG00000284595	17	MIR6785	2.1508	0.0140916	0.493433	0.0285583	0.977217	NA
ENSG00000208037	8	MIR320A	7124.23	0.00440157	0.158774	0.0277222	0.977884	0.986272
ENSG00000284407	2	MIR5001	2.72053	0.00934262	0.372104	0.0251075	0.979969	NA
ENSG00000283929	17	MIR5010	109.681	-0.00405475	0.171016	-0.0237098	0.981084	NA
ENSG00000208027	14	MIR485	3820.73	0.00410947	0.188998	0.0217435	0.982653	0.986272
ENSG00000274300	17	MIR6864	7.93245	0.00543278	0.264519	0.0205383	0.983614	NA
ENSG00000284229	8	MIR6848	2.77346	-0.00679403	0.381122	-0.0178264	0.985777	NA
ENSG00000207975	1	MIR181B1	10575.7	0.00299106	0.169986	0.0175959	0.985961	0.986272
ENSG00000221445	2	MIR1301	5166.86	0.00304088	0.176733	0.0172061	0.986272	0.986272
ENSG00000283733	5	MIR146A	295.718	-0.00248015	0.166631	-0.014884	0.988125	NA
ENSG00000278517	17	MIR6865	4.38024	0.00443344	0.332699	0.0133257	0.989368	NA
ENSG00000284162	17	MIR4523	1.13169	0.00490561	0.584715	0.00838974	0.993306	NA
ENSG00000212102	22	MIR301B	1.82901	-0.00238557	0.42995	-0.00554848	0.995573	NA
ENSG00000207952	14	MIR624	0.941589	0.00148597	0.609786	0.00243687	0.998056	NA
ENSG00000275770	12	MIR6505	29.845	0.000124416	0.144021	0.000863875	0.999311	NA

## Sheet: MDD_sgPFC
Geneid	Chr	Transcriptid	Mean of Normalized Counts	log2FoldChange	lfcSE	Wald stat	pvalue	padj
ENSG00000207971	11	MIR125B1	566.173	0.621087	0.120032	5.17435	2.29e-07	5.69e-05
ENSG00000199023	7	MIR339	193.182	0.696708	0.146748	4.74766	2.06e-06	0.0002562
ENSG00000207759	1	MIR181A1	16151.1	-0.702679	0.157409	-4.46403	8.04e-06	0.00066758
ENSG00000207595	9	MIR181A2	675.295	-0.704585	0.168193	-4.18915	2.8e-05	0.00174304
ENSG00000276350	X	MIR6858	1.67175	2.93485	0.726081	4.04205	5.3e-05	NA
ENSG00000207757	7	MIR93	1963.25	0.480594	0.121922	3.94182	8.09e-05	0.00402715
ENSG00000266297	17	MIR744	35109	-0.784189	0.203956	-3.8449	0.0001206	0.00500502
ENSG00000198984	14	MIR345	88.4824	0.575711	0.158212	3.63885	0.00027386	0.00974143
ENSG00000284163	1	MIR3620	6.01078	-1.23256	0.343111	-3.59232	0.00032775	NA
ENSG00000207608	14	MIR127	8584.16	-0.498232	0.141185	-3.52894	0.00041723	0.0129863
ENSG00000280968	22		703.676	1.43637	0.411538	3.49024	0.00048259	0.0133517
ENSG00000207827	6	MIR30A	11119.8	-0.346127	0.106422	-3.25239	0.0011444	0.0284957
ENSG00000280773	11		2.06528	-1.40229	0.435037	-3.22339	0.00126684	NA
ENSG00000278264	19	MIR6803	6.38118	0.886549	0.278114	3.18771	0.00143402	NA
ENSG00000284246	11	MIR6716	27.0468	-0.543994	0.173832	-3.12943	0.00175145	0.039227
ENSG00000284329	15	MIR9-3	125676	-0.769815	0.24795	-3.10472	0.0019046	0.039227
ENSG00000284387	19	MIR24-2	192.777	-0.649406	0.211118	-3.07604	0.00209773	0.039227
ENSG00000284203	1	MIR29B2	230.72	0.409625	0.133818	3.06106	0.00220553	0.039227
ENSG00000199077	11	MIR129-2	524.94	-0.369934	0.12322	-3.00222	0.00268021	0.0422944
ENSG00000284182	5	MIR143	10827.8	-0.931747	0.310791	-2.99798	0.00271771	0.0422944
ENSG00000211997	11	MIR708	682.105	0.385463	0.129826	2.96906	0.00298708	0.0437519
ENSG00000199165	9	MIRLET7A1	748.917	-0.526269	0.180915	-2.90894	0.00362661	0.0485881
ENSG00000199121	2	MIR26B	92.9493	0.351366	0.121076	2.90203	0.00370752	0.0485881
ENSG00000207547	7	MIR25	240.806	-0.227209	0.0807227	-2.81469	0.00488243	0.0566267
ENSG00000207994	11	MIR100	448.002	-0.777143	0.276891	-2.80668	0.00500553	0.0566267
ENSG00000283736	16	MIR484	3231.54	0.366472	0.130856	2.80057	0.00510124	0.0566267
ENSG00000264069	7	MIR3943	52.9841	-0.6114	0.219756	-2.78218	0.00539945	0.0566267
ENSG00000284157	X	MIR106A	56.4047	0.639422	0.230117	2.77868	0.005458	0.0566267
ENSG00000207789	12	MIR26A2	215.445	0.551825	0.200767	2.74859	0.00598529	0.0596135
ENSG00000284191	7	MIR671	769.878	-0.314539	0.11502	-2.73466	0.00624455	0.0598036
ENSG00000207754	14	MIR487B	173.05	0.383631	0.143593	2.67165	0.00754796	0.069609
ENSG00000284321	8	MIR124-1	51.7542	0.655695	0.249721	2.62571	0.00864674	0.073528
ENSG00000199104	10	MIR346	1764.65	0.457976	0.174929	2.61807	0.00884282	0.073528
ENSG00000207935	9	MIR204	2172.04	-0.340867	0.130342	-2.61518	0.00891803	0.073528
ENSG00000207633	X	MIR505	210.912	0.349373	0.134569	2.59624	0.00942495	0.073528
ENSG00000284357	1	MIR34A	239.344	0.413847	0.159457	2.59535	0.00944938	0.073528
ENSG00000202569	10	MIR146B	12972.1	-0.414592	0.161429	-2.56826	0.010221	0.0771219
ENSG00000207798	2	MIR216A	1.1233	-1.43992	0.563741	-2.55422	0.0106424	NA
ENSG00000263816	9	MIR548AW	0.895909	-1.44609	0.571092	-2.53215	0.0113366	NA
ENSG00000207585	19	MIR181D	5234.06	0.197446	0.0797199	2.47674	0.0132587	0.0971008
ENSG00000283938	1	MIR3917	5.81908	-1.20448	0.488079	-2.4678	0.0135945	NA
ENSG00000265164	13	MIR2681	5.00378	-0.673527	0.273496	-2.46265	0.0137913	NA
ENSG00000207948	16	MIR328	1304.51	0.445617	0.181052	2.46127	0.0138445	0.0983959
ENSG00000207989	14	MIR493	6.40371	-0.756112	0.308016	-2.45478	0.014097	NA
ENSG00000207548	2	MIR217	1.78811	-1.13191	0.461653	-2.45186	0.014212	NA
ENSG00000207800	X	MIR504	484.382	-0.386354	0.157599	-2.45151	0.0142259	0.0983959
ENSG00000284154	1	MIR3605	133.452	-0.375116	0.154135	-2.43368	0.0149461	0.100122
ENSG00000207942	14	MIR136	95.8718	-0.6443	0.265616	-2.42568	0.0152796	0.100122
ENSG00000207691	7	MIR183	15.3186	0.572078	0.238922	2.39441	0.0166471	NA
ENSG00000208008	19	MIR125A	56206.8	0.36939	0.154547	2.39015	0.0168416	0.107527
ENSG00000221760	22	MIR548J	5.04685	-0.692328	0.292509	-2.36686	0.0179398	NA
ENSG00000207589	X	MIR508	16.2954	-0.5242	0.221761	-2.36381	0.0180882	NA
ENSG00000207703	15	MIR7-2	1121.43	-0.631141	0.271829	-2.32183	0.0202423	0.126008
ENSG00000276908	12	MIR7106	1.80341	-1.10993	0.4809	-2.30803	0.0209976	NA
ENSG00000211574	14	MIR770	132.129	0.34517	0.149969	2.30161	0.0213574	0.129707
ENSG00000207973	7	MIR589	122.728	-0.529973	0.232651	-2.27797	0.0227282	0.134746
ENSG00000284043	X	MIR20B	107.708	0.474228	0.211157	2.24585	0.0247137	0.14311
ENSG00000266107	17	MIR4525	8.77192	0.695529	0.311469	2.23306	0.0255449	NA
ENSG00000198975	11	MIRLET7A2	13227.9	-0.334167	0.149795	-2.23082	0.0256927	0.143304
ENSG00000199179	12	MIRLET7I	7238.75	-0.247863	0.111262	-2.22773	0.0258983	0.143304
ENSG00000284152	12	MIR6758	2.0882	0.959129	0.431844	2.22101	0.0263505	NA
ENSG00000284247	1	MIR2682	214.14	-0.506956	0.228574	-2.21791	0.0265612	0.143777
ENSG00000283419	7	MIR6874	10.7443	0.601691	0.275789	2.18171	0.029131	NA
ENSG00000283867	10	MIR1307	6702.27	-0.304228	0.140204	-2.16989	0.0300149	0.155108
ENSG00000284481	20	MIR1292	156.369	-0.368735	0.170619	-2.16116	0.0306827	0.155108
ENSG00000283705	13	MIR92A1	3178.5	0.33433	0.155034	2.15649	0.0310454	0.155108
ENSG00000284112	17	MIR195	418.631	-0.384962	0.17862	-2.1552	0.0311463	0.155108
ENSG00000198973	2	MIR375	51.7927	-0.375284	0.177349	-2.11608	0.034338	0.16035
ENSG00000207705	7	MIR129-1	246.301	-0.353273	0.166971	-2.11577	0.034364	0.16035
ENSG00000276365	5	MIR145	1637.18	0.538688	0.255258	2.11036	0.034827	0.16035
ENSG00000254324	8	MIR151A	3484.51	-0.431933	0.204788	-2.10917	0.03493	0.16035
ENSG00000199065	9	MIR101-2	741.419	-0.718228	0.341438	-2.10354	0.0354187	0.16035
ENSG00000284459	9	MIR24-1	1565.52	0.322179	0.154117	2.09048	0.0365747	0.162627
ENSG00000216135	3	MIR885	157.036	-0.375113	0.18037	-2.07969	0.0375544	0.164053
ENSG00000207605	3	MIR191	16800.9	-0.32014	0.15455	-2.07143	0.0383189	0.164507
ENSG00000194717	14	MIR494	256.231	0.518357	0.2516	2.06024	0.0393758	0.166179
ENSG00000199094	6	MIR30C2	142.115	-0.251098	0.122549	-2.04896	0.0404662	0.167935
ENSG00000222715	X	MIR1911	6.92799	0.938123	0.460743	2.03611	0.0417393	NA
ENSG00000284214	1	MIR29C	351.393	-0.259466	0.127907	-2.02854	0.0425047	0.170025
ENSG00000275859	6	MIR6720	21.2579	-0.37158	0.183577	-2.02411	0.0429589	NA
ENSG00000207732	4	MIR218-1	57.6279	-0.491994	0.243117	-2.02369	0.0430016	0.170025
ENSG00000284336	5	MIR2277	140.002	-0.229236	0.114284	-2.00584	0.0448733	0.170025
ENSG00000284370	6	MIR4640	4.10521	0.723366	0.361787	1.99943	0.045562	NA
ENSG00000207932	22	MIR33A	38.0883	1.33846	0.670298	1.99681	0.0458458	0.170025
ENSG00000221493	18	MIR320C1	121.015	-0.554313	0.277772	-1.99557	0.0459812	0.170025
ENSG00000199032	3	MIR425	1278.83	-0.195705	0.0980828	-1.9953	0.0460097	0.170025
ENSG00000207630	19	MIR7-3	1617.49	-0.526361	0.263966	-1.99405	0.0461468	0.170025
ENSG00000199035	5	MIR103A1	29509.9	-0.315353	0.158761	-1.98634	0.0469954	0.170025
ENSG00000207713	12	MIR200C	57.714	0.251547	0.126707	1.98526	0.0471154	0.170025
ENSG00000199153	8	MIR30D	58907.7	-0.199005	0.100699	-1.97624	0.0481271	0.171195
ENSG00000199015	14	MIR377	59.9638	0.256567	0.130475	1.9664	0.0492522	0.17273
ENSG00000284179	9	MIR7-1	416.722	-0.515598	0.263817	-1.95437	0.0506571	0.175189
ENSG00000284067	7	MIR6837	8.23263	-0.473504	0.244099	-1.9398	0.0524042	NA
ENSG00000266194	8	MIR4661	2.06676	-0.836165	0.431749	-1.93669	0.0527831	NA
ENSG00000284195	9	MIR6852	0.863025	-1.15467	0.600378	-1.92324	0.05445	NA
ENSG00000221052	15	MIR1266	2.99507	-0.689383	0.359721	-1.91644	0.0553094	NA
ENSG00000199012	14	MIR412	44.2431	0.765441	0.400298	1.91218	0.0558534	0.190514
ENSG00000281156	9	MIR3651	2.43816	1.56534	0.819368	1.91042	0.0560788	NA
ENSG00000284142	8	MIR6845	6.67834	0.477478	0.252569	1.89048	0.0586933	NA
ENSG00000263628	10	MIR3155A	1.98004	-0.875405	0.464574	-1.88432	0.0595223	NA
ENSG00000284447	5	MIR9-2	175.458	-0.358063	0.191003	-1.87465	0.0608412	0.204722
ENSG00000266276	18	MIR4743	6.65453	0.459856	0.248528	1.85032	0.0642681	NA
ENSG00000278073	1	MIR6726	46.5958	-0.268773	0.145825	-1.84312	0.0653119	0.215094
ENSG00000284363	X	MIR224	139.799	-0.371314	0.201714	-1.8408	0.0656513	0.215094
ENSG00000199132	X	MIR450A1	0.943629	-1.18008	0.643619	-1.8335	0.0667277	NA
ENSG00000283944	14	MIR4709	3.78435	-0.731472	0.401884	-1.82011	0.0687429	NA
ENSG00000284159	19	MIR3940	5.51564	0.69568	0.385369	1.80523	0.0710386	NA
ENSG00000222532	X	MIR1468	1.49889	-0.902226	0.504519	-1.78829	0.0737294	NA
ENSG00000208024	1	MIR199A2	668.451	-0.532517	0.299822	-1.77611	0.075715	0.244845
ENSG00000266580	1	MIR4254	2.54514	-0.680698	0.384196	-1.77175	0.0764367	NA
ENSG00000266756	8	MIR5680	3.73417	-0.583233	0.330586	-1.76424	0.0776921	NA
ENSG00000221390	1	MIR1295A	1.49648	0.880704	0.499515	1.76312	0.0778804	NA
ENSG00000275360	17	MIR6868	3.7472	-0.911496	0.517497	-1.76135	0.0781784	NA
ENSG00000208017	16	MIR140	3510.97	-0.264247	0.150055	-1.761	0.0782388	0.248268
ENSG00000207696	22	MIR659	11.4018	-0.442481	0.251311	-1.76069	0.0782903	NA
ENSG00000199127	8	MIR383	396.973	-0.177691	0.101083	-1.75788	0.0787678	0.248268
ENSG00000207779	3	MIR15B	7.91858	-0.603158	0.344129	-1.75271	0.0796517	NA
ENSG00000264468	17	MIR4520-1	0.893341	-1.06724	0.609145	-1.75203	0.0797678	NA
ENSG00000221585	3	MIR1226	28.8542	0.330802	0.189203	1.7484	0.0803949	0.250229
ENSG00000284005	1	MIR6084	2.07903	-1.80317	1.03316	-1.74529	0.0809339	NA
ENSG00000275273	17	MIR6780A	8.19291	-0.441274	0.252984	-1.74428	0.0811107	NA
ENSG00000207614	17	MIR193A	138.907	-0.357324	0.20615	-1.73332	0.0830384	0.255266
ENSG00000283926	11	MIR192	146.507	-0.421189	0.24497	-1.71935	0.0855501	0.259611
ENSG00000238517	19	MIR1270	25.6041	0.495676	0.2892	1.71396	0.0865369	0.259611
ENSG00000207807	4	MIR95	23.6757	-0.31147	0.182962	-1.70238	0.0886851	NA
ENSG00000272458	14	MIR432	2132.27	-0.216037	0.127349	-1.69642	0.0898073	0.264986
ENSG00000265954	19	MIR4749	2.54161	-0.675683	0.398961	-1.69361	0.0903403	NA
ENSG00000207933	1	MIR9-1	68.4627	-0.495331	0.292577	-1.69299	0.0904569	0.264986
ENSG00000273836	8	MIR6842	8.81329	-0.530888	0.315469	-1.68285	0.0924036	NA
ENSG00000284427	6	MIR4647	1.7727	-0.806991	0.482008	-1.67423	0.0940859	NA
ENSG00000207797	18	MIR187	110.71	0.176921	0.106077	1.66786	0.0953442	0.27594
ENSG00000207695	15	MIR184	281.828	-0.314448	0.189141	-1.6625	0.0964126	0.27594
ENSG00000264585	4	MIR4449	8.24415	-1.05932	0.638287	-1.65962	0.0969904	NA
ENSG00000264075	2	MIR4783	1.69467	0.834915	0.50331	1.65885	0.0971462	NA
ENSG00000207782	19	MIR150	23.8412	0.270873	0.163405	1.65768	0.0973829	NA
ENSG00000264089	2	MIR3681	3.36912	-0.541592	0.327109	-1.65569	0.0977846	NA
ENSG00000207639	16	MIR193B	35.9257	-0.316148	0.191494	-1.65096	0.0987473	0.27941
ENSG00000274111	17	MIR6777	2.45232	-0.662643	0.403796	-1.64103	0.100791	NA
ENSG00000274816	16	MIR6772	36.3733	-0.29189	0.179325	-1.62772	0.103585	0.289806
ENSG00000276926	19	MIR6797	1.46082	-0.969727	0.60172	-1.61159	0.107051	NA
ENSG00000283327	8	MIR6841	4.17125	-0.563635	0.34974	-1.61158	0.107053	NA
ENSG00000283416	16	MIR1910	3.60467	0.650805	0.405062	1.60668	0.108125	NA
ENSG00000266618	1	MIR4742	14.5795	-0.37883	0.236304	-1.60315	0.108902	NA
ENSG00000199135	1	MIR101-1	333.135	-0.467408	0.291936	-1.60106	0.109363	0.302571
ENSG00000207749	14	MIR299	5.14109	0.521786	0.326225	1.59946	0.109717	NA
ENSG00000284256	6	MIR5004	3.81133	0.554633	0.347049	1.59814	0.110012	NA
ENSG00000207613	19	MIR181C	41.5505	0.310297	0.196117	1.5822	0.113604	0.310849
ENSG00000216009	5	MIR874	7619.57	0.229783	0.145857	1.57539	0.115165	0.311698
ENSG00000207581	9	MIR199B	17.5283	-0.44208	0.281002	-1.57323	0.115666	NA
ENSG00000276124	9	MIR6855	8.51736	-0.350503	0.225393	-1.55507	0.119928	NA
ENSG00000207864	9	MIR27B	3404.7	-0.44164	0.284282	-1.55353	0.120297	0.322087
ENSG00000211513	19	MIR320E	1.53502	0.786634	0.506724	1.55239	0.120569	NA
ENSG00000221410	19	MIR1238	5.36497	-0.475694	0.307414	-1.54741	0.121765	NA
ENSG00000281696	1	MIR664A	277.761	-0.186705	0.122414	-1.52519	0.127211	0.335267
ENSG00000199038	11	MIR210	69.1611	0.230102	0.151364	1.52019	0.128464	0.335267
ENSG00000198972	19	MIRLET7E	5186.54	0.192731	0.127045	1.51703	0.12926	0.335267
ENSG00000216099	14	MIR889	4.54781	-0.485108	0.32171	-1.5079	0.131579	NA
ENSG00000284035	1	MIR5187	4.97351	-0.449309	0.298118	-1.50715	0.131772	NA
ENSG00000284503	12	MIR3652	2.38635	-0.837058	0.555567	-1.50667	0.131894	NA
ENSG00000202566	X	MIR421	197.15	0.264665	0.176156	1.50245	0.132981	0.340891
ENSG00000199177	9	MIR31	54.9299	0.330029	0.220331	1.49787	0.134166	0.340891
ENSG00000266704	12	MIR4498	5.36201	-0.405178	0.271178	-1.49414	0.135139	NA
ENSG00000207631	19	MIR641	33.6448	-0.225336	0.151053	-1.49177	0.13576	0.341456
ENSG00000275518	18	MIR6718	5.05511	-0.412096	0.277142	-1.48695	0.137028	NA
ENSG00000278278	22	MIR6816	5.19135	0.488193	0.329025	1.48375	0.137874	NA
ENSG00000211137	15	MIR190A	14.23	-0.529563	0.358816	-1.47586	0.13998	NA
ENSG00000198997	10	MIR107	992.247	0.300152	0.203582	1.47436	0.140386	0.345092
ENSG00000207563	9	MIR23B	5282.35	0.23806	0.162007	1.46945	0.141711	0.345092
ENSG00000284317	9	MIR7114	8.63671	-0.365981	0.249151	-1.46891	0.141856	NA
ENSG00000198987	3	MIR16-2	112.543	-0.329741	0.224697	-1.46749	0.142243	0.345092
ENSG00000202609	1	MIR488	75.6506	-0.402722	0.274778	-1.46563	0.142749	0.345092
ENSG00000277391	15	MIR6881	14.2802	0.275636	0.189951	1.45109	0.146756	NA
ENSG00000207598	20	MIR124-3	85.4793	0.434345	0.300705	1.44442	0.148619	0.352834
ENSG00000251862	11	MIR1343	25.4428	0.320843	0.222389	1.44271	0.149103	0.352834
ENSG00000266320	22	MIR3909	10.5744	-0.314971	0.219106	-1.43753	0.150568	NA
ENSG00000283904	21	MIR155	539.068	0.199698	0.139073	1.43592	0.151025	0.352834
ENSG00000207625	3	MIR128-2	1507.67	-0.295684	0.207086	-1.42783	0.15334	0.352834
ENSG00000207739	5	MIR218-2	1082.67	-0.331218	0.232595	-1.42401	0.154443	0.352834
ENSG00000199107	14	MIR409	3574.9	-0.270958	0.190283	-1.42398	0.154453	0.352834
ENSG00000207773	19	MIR642A	8.65892	0.350955	0.247273	1.4193	0.155812	NA
ENSG00000283522	8	MIR3150A	1.77743	-0.57657	0.40657	-1.41813	0.156152	NA
ENSG00000207758	X	MIR532	80.4771	-0.147486	0.104221	-1.41512	0.157032	0.354569
ENSG00000274621	17	MIR6867	2.55962	0.55988	0.396207	1.4131	0.157627	NA
ENSG00000264295	12	MIR3922	2.10216	0.572833	0.405502	1.41265	0.157758	NA
ENSG00000199075	3	MIR26A1	24.895	0.218981	0.155127	1.41162	0.158061	0.354569
ENSG00000207721	1	MIR186	239.547	0.31021	0.221083	1.40314	0.160576	0.355132
ENSG00000215939	9	MIR873	45.4814	0.19283	0.137621	1.40117	0.161165	0.355132
ENSG00000263414	19	MIR3187	4.95071	0.459707	0.329225	1.39633	0.162614	NA
ENSG00000274697	12	MIR6761	4.82332	-0.465552	0.333768	-1.39484	0.163065	NA
ENSG00000221063	10	MIR1296	208.477	0.236171	0.169642	1.39217	0.16387	0.357926
ENSG00000221265	4	MIR1255A	10.3066	-0.485407	0.352162	-1.37836	0.168091	NA
ENSG00000283180	16	MIR6767	2.52943	-0.556283	0.404767	-1.37433	0.16934	NA
ENSG00000283762	13	MIR20A	318.665	0.310182	0.227153	1.36552	0.17209	0.372612
ENSG00000252153	9	MIR2278	0.887587	0.836783	0.615427	1.35968	0.173931	NA
ENSG00000263813	2	MIR3679	3.96319	0.416793	0.306663	1.35913	0.174107	NA
ENSG00000283712	1	MIR6727	1.41352	-0.71783	0.530766	-1.35244	0.176234	NA
ENSG00000211578	X	MIR766	32.8713	0.251119	0.185736	1.35202	0.176368	0.378584
ENSG00000264013	3	MIR3938	2.50386	0.530377	0.393817	1.34676	0.178058	NA
ENSG00000198974	1	MIR30E	2427.42	-0.199888	0.148861	-1.34278	0.179342	0.381676
ENSG00000283721	17	MIR6884	2.48178	0.477064	0.356438	1.33842	0.180759	NA
ENSG00000284078	5	SNORD138	90.906	0.581833	0.436871	1.33182	0.18292	0.385992
ENSG00000273606	17	MIR6776	0.942689	0.848196	0.641811	1.32157	0.186313	NA
ENSG00000221598	22	MIR1249	20.5158	0.224738	0.170421	1.31873	0.187261	NA
ENSG00000266071	20	MIR3617	4.475	0.402032	0.306702	1.31082	0.189917	NA
ENSG00000199133	9	MIRLET7D	847.186	0.164938	0.12585	1.31059	0.189996	0.397555
ENSG00000275651	9	MIR6851	0.837346	0.829268	0.632934	1.3102	0.190129	NA
ENSG00000221406	1	MIR320B2	20.045	0.326173	0.249138	1.30921	0.190464	NA
ENSG00000221479	12	MIR1251	1.75988	0.652862	0.501283	1.30238	0.192786	NA
ENSG00000199024	20	MIR103A2	2446.58	-0.188721	0.145027	-1.30129	0.19316	0.400807
ENSG00000283891	15	MIR628	382.75	-0.142273	0.109798	-1.29578	0.195052	0.401388
ENSG00000207742	14	MIR487A	12.1977	0.259591	0.200987	1.29158	0.196502	NA
ENSG00000207947	17	MIR152	99.8525	-0.234167	0.182519	-1.28297	0.199503	0.405479
ENSG00000284375	13	MIR19B1	3.16276	0.907485	0.708619	1.28064	0.20032	NA
ENSG00000207726	9	MIR455	116.545	-0.287178	0.224342	-1.28009	0.200513	0.405479
ENSG00000284139	8	MIR1234	7.20277	0.330016	0.258515	1.27659	0.201749	NA
ENSG00000272036	11	MIR139	74619.8	0.176552	0.138355	1.27609	0.201925	0.405479
ENSG00000207938	10	MIR511	6.10562	-0.39268	0.309001	-1.2708	0.203798	NA
ENSG00000284144	17	MIR6866	27.5854	-0.269927	0.213535	-1.26409	0.206199	0.410748
ENSG00000207600	8	MIR598	421.338	0.238337	0.189377	1.25853	0.208199	0.411441
ENSG00000284596	7	MIR4467	3.01481	-1.01682	0.811501	-1.25301	0.210203	NA
ENSG00000263643	15	MIR4515	1.03266	-0.843294	0.677729	-1.24429	0.213392	NA
ENSG00000215943	X	MIR892A	1.06581	-0.624699	0.50225	-1.2438	0.213572	NA
ENSG00000283281	4	MIR7978	13.8502	-0.258877	0.208837	-1.23962	0.215118	NA
ENSG00000277817	1	MIR6738	7.63745	-0.345106	0.278918	-1.2373	0.215974	NA
ENSG00000263712	6	MIR4639	0.940512	-0.787	0.636828	-1.23581	0.216528	NA
ENSG00000207730	1	MIR200B	104.89	-0.213003	0.172748	-1.23303	0.217566	0.426567
ENSG00000207701	8	MIR597	19.8073	-0.212262	0.172406	-1.23118	0.218255	NA
ENSG00000266415	5	MIR4636	0.852059	-0.755161	0.614279	-1.22934	0.218943	NA
ENSG00000284027	17	MIR497	12.5962	0.353974	0.289506	1.22268	0.22145	NA
ENSG00000207562	11	MIR34C	36.6991	0.428368	0.35158	1.21841	0.223069	0.433939
ENSG00000266140	20	MIR4533	1.54575	-0.652137	0.535826	-1.21707	0.223578	NA
ENSG00000207805	11	MIR483	4.02101	0.432094	0.355299	1.21614	0.22393	NA
ENSG00000207609	9	MIR491	292.482	0.202672	0.167821	1.20767	0.227175	0.43512
ENSG00000211580	19	MIR769	719.041	0.0961334	0.0801232	1.19982	0.230209	0.43512
ENSG00000284520	22	MIRLET7B	20287.2	0.353486	0.294757	1.19925	0.230432	0.43512
ENSG00000272080	X	MIR502	35.0012	-0.241767	0.2017	-1.19864	0.230666	0.43512
ENSG00000274056	10	MIR6507	1.77751	-0.559589	0.47207	-1.18539	0.235861	NA
ENSG00000284289	22	MIR6820	1.91329	0.554655	0.468135	1.18482	0.236089	NA
ENSG00000283326	11	MIR6860	1.84126	0.528949	0.456916	1.15765	0.247006	NA
ENSG00000215938	1	MIR190B	2.0919	0.459411	0.398968	1.1515	0.249526	NA
ENSG00000207785	X	MIR500A	61.5134	-0.147856	0.128409	-1.15144	0.249549	0.46409
ENSG00000199053	17	MIR324	112.264	-0.31289	0.272149	-1.1497	0.250266	0.46409
ENSG00000283484	15	MIR3529	0.86272	0.776191	0.675523	1.14902	0.250546	NA
ENSG00000211543	1	MIR320B1	122.29	0.249481	0.217615	1.14644	0.251615	0.46409
ENSG00000199017	20	MIR1-1	2.11322	-0.800907	0.698893	-1.14597	0.251809	NA
ENSG00000207654	2	MIR128-1	18070.5	-0.248477	0.218942	-1.1349	0.256419	0.466701
ENSG00000208036	7	MIR106B	142.852	0.18307	0.161432	1.13404	0.256779	0.466701
ENSG00000221464	5	MIR1271	72.6525	-0.267304	0.237073	-1.12752	0.259523	0.46827
ENSG00000198976	1	MIR429	3.9619	-0.517979	0.460452	-1.12494	0.260616	NA
ENSG00000283450	8	MIR486-2	330.519	-0.258777	0.230631	-1.12204	0.261846	0.469062
ENSG00000199090	11	MIR326	1.88557	0.680138	0.606795	1.12087	0.262343	NA
ENSG00000207649	16	MIR138-2	459.925	0.172863	0.155856	1.10912	0.267379	0.472624
ENSG00000284565	17	MIR451A	33.5405	-0.409331	0.369254	-1.10854	0.26763	0.472624
ENSG00000273932	9	MIR6877	4.89445	0.297944	0.268991	1.10763	0.26802	NA
ENSG00000284020	11	MIR4697	1.17956	0.632319	0.571299	1.10681	0.268376	NA
ENSG00000199088	14	MIR379	13.5186	-0.301282	0.273352	-1.10218	0.270385	NA
ENSG00000284361	19	MIR4745	14.0156	0.280513	0.255076	1.09972	0.271453	NA
ENSG00000208009	11	MIR130A	7.5205	0.26809	0.244614	1.09597	0.273092	NA
ENSG00000266104	20	MIR4326	54.2808	-0.423675	0.386594	-1.09592	0.273115	0.477632
ENSG00000221710	X	MIR1298	29.3324	0.26934	0.247908	1.08645	0.27728	0.477632
ENSG00000284190	17	MIR21	1099.58	-0.331396	0.305349	-1.0853	0.277788	0.477632
ENSG00000199020	14	MIR381	42.1626	-0.183557	0.169531	-1.08273	0.278927	0.477632
ENSG00000283604	17	MIR338	57.4178	0.161787	0.149803	1.08	0.280143	0.477632
ENSG00000276866	10	MIR7151	2.19986	-0.404916	0.376115	-1.07658	0.28167	NA
ENSG00000199069	14	MIR323A	77.45	0.102681	0.0954384	1.07589	0.281975	0.477632
ENSG00000284567	X	MIR223	41.6587	-0.245901	0.230869	-1.06511	0.286826	0.48045
ENSG00000221025	17	MIR1250	4.30066	-0.314855	0.296289	-1.06266	0.287935	NA
ENSG00000275110	X		823.755	0.350318	0.330003	1.06156	0.288436	0.48045
ENSG00000207586	12	MIR135A2	40.7198	-0.32695	0.308854	-1.05859	0.289786	0.48045
ENSG00000278524	2	MIR6810	10.0492	0.221915	0.209788	1.05781	0.290144	NA
ENSG00000198982	14	MIR380	18.9694	-0.268501	0.254234	-1.05612	0.290915	NA
ENSG00000207568	14	MIR203A	61.4125	-0.288642	0.273556	-1.05515	0.291357	0.48045
ENSG00000207761	14	MIR329-1	1.55982	0.646996	0.615482	1.0512	0.293166	NA
ENSG00000284443	1	MIR197	4208.91	0.146762	0.140515	1.04446	0.296273	0.485341
ENSG00000274466	16	MIR1273H	2.90172	0.393154	0.378452	1.03885	0.298876	NA
ENSG00000199051	X	MIR361	4936.35	-0.134073	0.129575	-1.03471	0.300804	0.489543
ENSG00000283791	11	MIR612	4.23711	-1.07964	1.0474	-1.03078	0.302644	NA
ENSG00000277784	17	MIR6786	20.8834	0.249514	0.242519	1.02884	0.303555	NA
ENSG00000207993	14	MIR134	195.775	0.127201	0.124307	1.02327	0.306178	0.495054
ENSG00000221540	17	MIR1180	190.544	0.171	0.168162	1.01688	0.309211	0.496733
ENSG00000264157	2	MIR3127	7.62335	0.247424	0.244308	1.01275	0.311177	NA
ENSG00000207980	19	MIR23A	452.7	0.242649	0.239633	1.01259	0.311256	0.496813
ENSG00000284433	20	MIR1914	3.94907	-0.338116	0.335424	-1.00802	0.313443	NA
ENSG00000265635	12	MIR3612	7.41368	-0.304344	0.303257	-1.00358	0.315579	NA
ENSG00000202601	5	MIR582	131.289	-0.179877	0.179817	-1.00033	0.31715	0.502995
ENSG00000276081	1	MIR7156	6.61025	-0.255013	0.255303	-0.998865	0.31786	NA
ENSG00000275523	21	MIR6508	2.00191	-0.417478	0.417956	-0.998856	0.317865	NA
ENSG00000275640	19	MIR6793	1.67734	-0.493742	0.500563	-0.986372	0.323951	NA
ENSG00000283193	4	MIR1243	0.886939	-0.539361	0.553902	-0.973747	0.330182	NA
ENSG00000221614	14	MIR1185-2	1.11048	0.513453	0.529624	0.969468	0.332312	NA
ENSG00000284122	14	MIR6717	4.42687	-0.844162	0.876944	-0.962618	0.335739	NA
ENSG00000284394	19	MIR4750	1.34582	0.587082	0.610678	0.961361	0.336371	NA
ENSG00000284276	4	MIR4800	1.29568	0.794618	0.8272	0.960611	0.336748	NA
ENSG00000284224	8	MIR937	2.63495	-0.402956	0.42202	-0.954827	0.339665	NA
ENSG00000275101	15	MIR6766	5.87105	-0.295519	0.310429	-0.951969	0.341113	NA
ENSG00000199030	21	MIRLET7C	18397.2	-0.271592	0.286371	-0.948392	0.34293	0.53865
ENSG00000208012	X	MIRLET7F2	3630.02	-0.252317	0.267217	-0.94424	0.345047	0.53865
ENSG00000284160	15	MIR7706	44.4215	-0.212695	0.225757	-0.942141	0.34612	0.53865
ENSG00000208004	14	MIR323B	7.02884	-0.2594	0.277992	-0.93312	0.350758	NA
ENSG00000263681	21	MIR3197	1.13177	-0.503932	0.542256	-0.929324	0.352721	NA
ENSG00000276181	19	MIR6794	40.4072	-0.114634	0.123512	-0.928124	0.353343	0.546475
ENSG00000208005	X	MIR503	9.11738	-0.210199	0.227322	-0.924676	0.355134	NA
ENSG00000276147	3	MIR548AY	0.986003	-0.537539	0.582429	-0.922927	0.356045	NA
ENSG00000265328	3	MIR548AB	3.92151	-0.492044	0.539908	-0.911346	0.362113	NA
ENSG00000283170	14	MIR382	53.7148	0.116954	0.129928	0.900143	0.368044	0.562951
ENSG00000267195	17	MIR212	1708.97	-0.131723	0.146481	-0.899253	0.368518	0.562951
ENSG00000221240	2	MIR1258	0.770921	0.568515	0.633348	0.897635	0.36938	NA
ENSG00000266437	19	MIR4746	1.1245	-0.458781	0.519844	-0.882537	0.377487	NA
ENSG00000275519	19	MIR6804	5.53243	0.275138	0.31216	0.8814	0.378101	NA
ENSG00000273627	17	MIR4726	1.86412	-0.410989	0.467209	-0.879669	0.379039	NA
ENSG00000283682	4	MIR548AH	0.737892	-0.51624	0.586997	-0.87946	0.379152	NA
ENSG00000222071	10	MIR1915	1.06837	-0.500014	0.57041	-0.876587	0.380711	NA
ENSG00000207975	1	MIR181B1	10575.7	0.142771	0.162995	0.875919	0.381074	0.57546
ENSG00000274705	8	MIR486-1	42.1656	0.247561	0.283511	0.873197	0.382556	0.57546
ENSG00000207550	19	MIR99B	2292.7	0.113611	0.130406	0.87121	0.38364	0.57546
ENSG00000284485	1	MIR205	1.94187	0.399331	0.458447	0.871052	0.383726	NA
ENSG00000284542	17	MIR3614	1.29838	-0.759032	0.898203	-0.845056	0.39808	NA
ENSG00000208013	X	MIR652	113.538	-0.167936	0.199164	-0.843202	0.399116	0.594742
ENSG00000207988	4	MIR576	2.40961	-0.396539	0.470461	-0.842873	0.399299	NA
ENSG00000284421	3	MIR7110	7.23964	0.209	0.248902	0.839689	0.401083	NA
ENSG00000283958	3	MIR1248	155.629	-0.332555	0.396204	-0.839352	0.401272	0.594742
ENSG00000199036	6	MIR219A1	5.85071	-0.216333	0.258817	-0.835854	0.403237	NA
ENSG00000212102	22	MIR301B	1.82901	-0.360745	0.432134	-0.834799	0.403831	NA
ENSG00000207784	X	MIR542	1.8262	0.396782	0.476166	0.833286	0.404683	NA
ENSG00000207744	2	MIR10B	5.00138	-0.299963	0.360812	-0.831356	0.405773	NA
ENSG00000284586	1	MIR92B	787.738	0.149498	0.181553	0.82344	0.410258	0.602768
ENSG00000199082	14	MIR342	4972.92	-0.0907151	0.110466	-0.821207	0.411529	0.602768
ENSG00000283751	X	MIR452	8.04219	0.215949	0.267962	0.805893	0.420305	NA
ENSG00000266019	7	MIR3609	67.8485	-0.368522	0.457713	-0.805139	0.42074	0.612022
ENSG00000199005	14	MIR370	2086.28	-0.170312	0.212455	-0.801638	0.422762	0.612022
ENSG00000274838	18	MIR6788	4.77098	0.237889	0.300354	0.79203	0.428343	NA
ENSG00000284489	11	MIR6751	2.75461	0.279648	0.353864	0.790268	0.429371	NA
ENSG00000284583	19	MIR935	136.944	0.108227	0.137244	0.788571	0.430363	0.619424
ENSG00000265617	20	MIR548AG2	1.69607	0.447264	0.571343	0.78283	0.433727	NA
ENSG00000283793	12	MIR6861	1.18864	0.458074	0.586435	0.781116	0.434734	NA
ENSG00000283840	14	MIR6764	1.17263	-0.530155	0.68028	-0.779318	0.435792	NA
ENSG00000278359	11	MIR7155	1.51417	0.442881	0.569797	0.777261	0.437005	NA
ENSG00000208014	7	MIR653	1.12682	-0.550423	0.712544	-0.772476	0.439832	NA
ENSG00000271886	X	MIR98	38.9074	-0.165018	0.21458	-0.769026	0.441878	0.629677
ENSG00000281842	12	MIR1291	98.987	0.190703	0.248342	0.767905	0.442544	0.629677
ENSG00000221525	14	MIR1185-1	7.5198	0.167424	0.218655	0.7657	0.443855	NA
ENSG00000199059	1	MIR135B	18.3445	-0.264786	0.349216	-0.75823	0.448313	NA
ENSG00000284202	1	MIR137	127.73	-0.186522	0.247802	-0.752704	0.451628	0.63895
ENSG00000265083	6	MIR3691	2.54318	-0.276368	0.367289	-0.752454	0.451778	NA
ENSG00000283920	11	MIR6743	15.4741	-0.148311	0.198319	-0.74784	0.454557	NA
ENSG00000264292	2	MIR2467	0.993011	-0.395341	0.532811	-0.741991	0.458093	NA
ENSG00000222958	6	MIR1913	2.09161	-0.297924	0.403269	-0.738772	0.460046	NA
ENSG00000221036	14	MIR1193	1.00764	-0.43162	0.587066	-0.735215	0.462209	NA
ENSG00000284351	8	MIR3622A	1.11764	-0.422635	0.575609	-0.734239	0.462803	NA
ENSG00000277681	1	MIR6739	1.00523	0.387961	0.532218	0.728952	0.466031	NA
ENSG00000221394	5	MIR1229	160.82	0.0885528	0.121688	0.727705	0.466794	0.656677
ENSG00000277255	16	MIR7854	11.2747	-0.171132	0.235662	-0.726175	0.467731	NA
ENSG00000207755	X	MIR450A2	4.87294	-0.264424	0.36699	-0.72052	0.471205	NA
ENSG00000284186	17	MIR3615	286.011	0.154415	0.215917	0.71516	0.47451	0.660433
ENSG00000207808	19	MIR27A	9.6804	0.24564	0.343853	0.714374	0.474996	NA
ENSG00000284114	19	MIR6800	0.933446	0.465276	0.651923	0.713698	0.475414	NA
ENSG00000207962	1	MIR30C1	133.475	-0.188803	0.264771	-0.713081	0.475796	0.660433
ENSG00000221120	3	MIR1224	827.555	-0.110971	0.156196	-0.710456	0.477421	0.660433
ENSG00000284040	20	MIR296	3.73897	0.216524	0.304902	0.710143	0.477615	NA
ENSG00000207692	7	MIR592	21.2744	-0.185523	0.261559	-0.709297	0.47814	NA
ENSG00000276102	11	MIR6747	8.69002	-0.177845	0.252523	-0.704272	0.481263	NA
ENSG00000276584	1	MIR6737	1.42443	0.335796	0.477388	0.703402	0.481805	NA
ENSG00000252695	13	MIR2276	2.6253	0.254502	0.364314	0.698579	0.484815	NA
ENSG00000274380	19	MIR6801	0.916985	-0.537851	0.771899	-0.69679	0.485934	NA
ENSG00000274314	11	MIR6749	1.5859	-0.295687	0.424728	-0.696179	0.486317	NA
ENSG00000266144	1	MIR4654	1.67944	0.361433	0.519904	0.695192	0.486935	NA
ENSG00000276869	1	MIR6729	1.03164	-0.380004	0.547285	-0.694344	0.487467	NA
ENSG00000277249	17	MIR6784	1.24193	-0.352709	0.509625	-0.692095	0.488877	NA
ENSG00000284082	22	MIR7109	1.01953	0.370651	0.536514	0.690852	0.489659	NA
ENSG00000284442	10	MIR2110	539.464	-0.110644	0.160539	-0.689205	0.490694	0.672586
ENSG00000199130	16	MIR365A	49.2057	-0.10562	0.15475	-0.682519	0.49491	0.672586
ENSG00000221634	15	MIR1276	1.4947	-0.289354	0.429413	-0.673838	0.500415	NA
ENSG00000239057	X	MIR500B	2.54228	-0.268289	0.398177	-0.673793	0.500443	NA
ENSG00000208001	14	MIR431	1902.12	-0.102064	0.151695	-0.672822	0.50106	0.672586
ENSG00000283844	1	MIR214	43.0134	0.135563	0.202222	0.670367	0.502624	0.672586
ENSG00000283929	17	MIR5010	109.681	-0.110427	0.165021	-0.669172	0.503386	0.672586
ENSG00000208027	14	MIR485	3820.73	-0.120977	0.181251	-0.667453	0.504483	0.672586
ENSG00000265253	3	MIR4446	5.18114	0.20735	0.311059	0.666595	0.505031	NA
ENSG00000283733	5	MIR146A	295.718	0.10666	0.160039	0.666464	0.505115	0.672586
ENSG00000283165	14	MIR203B	3.0799	-0.314282	0.472256	-0.665492	0.505736	NA
ENSG00000207944	4	MIR574	4.23546	0.22166	0.335625	0.66044	0.508971	NA
ENSG00000212036	2	MIR548BA	0.996289	-0.398313	0.603962	-0.659501	0.509574	NA
ENSG00000284293	11	MIR7113	2.52191	-0.269921	0.41226	-0.654734	0.512639	NA
ENSG00000284280	8	MIR6843	23.2206	-0.288775	0.441272	-0.654416	0.512844	NA
ENSG00000265134	19	MIR3190	1.22029	0.324472	0.501596	0.646879	0.51771	NA
ENSG00000221273	11	MIR1237	2.51256	0.250186	0.388082	0.644673	0.519139	NA
ENSG00000212040	14	MIR543	1174.48	0.088839	0.137948	0.644003	0.519574	0.684757
ENSG00000199025	14	MIR369	1.81812	0.340442	0.528946	0.643623	0.51982	NA
ENSG00000284310	8	MIR939	2.44878	-0.230057	0.358318	-0.642049	0.520841	NA
ENSG00000266617	6	MIR3692	0.767205	-0.443046	0.690191	-0.641917	0.520927	NA
ENSG00000199001	X	MIR448	5.27953	0.187085	0.292146	0.640383	0.521924	NA
ENSG00000207863	21	MIR125B2	27197.6	0.116175	0.18165	0.639552	0.522464	0.684757
ENSG00000207635	20	MIR499A	52.7707	-0.2022	0.316189	-0.639489	0.522505	0.684757
ENSG00000283815	13	MIR18A	17.0349	0.121412	0.191045	0.635517	0.525091	NA
ENSG00000264297	2	MIR4433B	6.67957	0.236001	0.371678	0.634961	0.525454	NA
ENSG00000284532	17	MIR4723	5.40531	0.167315	0.265293	0.630679	0.52825	NA
ENSG00000266109	2	MIR4440	2.9402	0.204833	0.325664	0.62897	0.529369	NA
ENSG00000215930	1	MIR942	3.69432	-0.247409	0.394456	-0.627217	0.530517	NA
ENSG00000277474	X	MIR6894	4.41458	-0.186107	0.296971	-0.626684	0.530867	NA
ENSG00000199047	5	MIR378A	1538.23	-0.0876345	0.14157	-0.619021	0.535902	0.698637
ENSG00000278328	19	MIR6802	9.51986	0.143544	0.234844	0.611232	0.541046	NA
ENSG00000212100	X	MIR764	3.85763	-0.197136	0.325506	-0.605628	0.544762	NA
ENSG00000211991	X	MIR676	1.37647	0.289065	0.477492	0.605382	0.544925	NA
ENSG00000207611	2	MIR149	9622.14	0.0944936	0.156397	0.604192	0.545716	0.707726
ENSG00000284176	7	MIR5090	2.31371	0.27434	0.459221	0.597403	0.550239	NA
ENSG00000207651	3	MIR28	109.641	0.0891282	0.149529	0.596061	0.551135	0.71105
ENSG00000284499	X	MIR363	2850.87	-0.0635575	0.107787	-0.589657	0.555421	0.712885
ENSG00000277264	6	MIR6833	0.758456	0.369988	0.629723	0.58754	0.556841	NA
ENSG00000253008	2	MIR2355	9.62434	0.12391	0.212272	0.583736	0.559398	NA
ENSG00000207816	8	MIR124-2	437.457	-0.136736	0.234658	-0.582701	0.560094	0.715197
ENSG00000265390	19	MIR4999	3.02711	-0.24035	0.414358	-0.580053	0.561879	NA
ENSG00000275067	3	MIR6825	2.71452	0.201794	0.349654	0.577126	0.563855	NA
ENSG00000284155	11	MIR194-2	67.7518	0.147005	0.256843	0.572353	0.567083	0.720427
ENSG00000283506	2	MIR7157	1.48618	0.307686	0.540842	0.568901	0.569423	NA
ENSG00000275167	21	MIR6815	0.88529	-0.350559	0.619859	-0.565546	0.571702	NA
ENSG00000284265	10	MIR4683	8.48204	-0.139666	0.247021	-0.5654	0.571802	NA
ENSG00000207811	11	MIR34B	9.79286	0.176613	0.313973	0.56251	0.573769	NA
ENSG00000211491	13	MIR320D1	1.78351	0.245828	0.438462	0.56066	0.57503	NA
ENSG00000274066	11	MIR6514	14.0529	-0.118609	0.212687	-0.557667	0.577071	NA
ENSG00000276489	3	MIR6829	3.02173	-0.205527	0.369206	-0.556675	0.57775	NA
ENSG00000211581	1	MIR765	4.97575	-0.153571	0.277497	-0.553417	0.579978	NA
ENSG00000284074	20	MIR4758	0.861125	0.336526	0.610674	0.551073	0.581583	NA
ENSG00000223109	16	MIR1538	2.62261	-0.189185	0.34352	-0.550724	0.581823	NA
ENSG00000277052	12	MIR6763	2.17807	0.313862	0.577041	0.543916	0.586499	NA
ENSG00000284464	22	MIR1306	45.0353	-0.120117	0.221066	-0.543353	0.586887	0.738372
ENSG00000202560	14	MIR539	413.185	0.121563	0.223879	0.542987	0.587139	0.738372
ENSG00000284231	X	MIR424	9.54792	-0.120864	0.22468	-0.537939	0.590619	NA
ENSG00000265003	2	MIR4780	2.05612	0.253512	0.477056	0.531409	0.595135	NA
ENSG00000276753	22	MIR6821	2.1565	0.232179	0.437478	0.530722	0.595611	NA
ENSG00000198983	5	MIR449A	2.39608	0.216826	0.411239	0.52725	0.59802	NA
ENSG00000283797	7	MIR29B1	22.4357	-0.0848896	0.161367	-0.526067	0.598842	NA
ENSG00000207619	5	MIR585	8.25243	-0.188004	0.359141	-0.523482	0.600639	NA
ENSG00000284415	10	MIR1287	33.1159	0.0859991	0.164449	0.522952	0.601008	0.752014
ENSG00000264720	1	MIR3117	1.48909	0.245885	0.473935	0.518815	0.60389	NA
ENSG00000274306	19	MIR5088	1.31067	0.300993	0.580185	0.518789	0.603908	NA
ENSG00000207976	10	MIR607	0.792821	-0.326995	0.63313	-0.516474	0.605523	NA
ENSG00000212027	X	MIR374B	23.5945	0.145464	0.284372	0.511527	0.608982	NA
ENSG00000207978	14	MIR154	3.90097	-0.204243	0.408201	-0.50035	0.616828	NA
ENSG00000207931	4	MIR577	11.0176	-0.25453	0.514658	-0.494562	0.620909	NA
ENSG00000284229	8	MIR6848	2.77346	-0.185892	0.378688	-0.490883	0.623509	NA
ENSG00000263575	9	MIR4665	3.02455	0.16761	0.343554	0.487871	0.625641	NA
ENSG00000211514	17	MIR454	82.9291	-0.150577	0.309009	-0.487291	0.626052	0.776069
ENSG00000207954	3	MIR138-1	1090.44	0.0861543	0.177014	0.486708	0.626465	0.776069
ENSG00000266750	6	MIR4645	1.6002	0.222891	0.46457	0.47978	0.631384	NA
ENSG00000284029	19	MIR6805	2.9179	0.16081	0.337049	0.477112	0.633282	NA
ENSG00000211582	14	MIR758	6.41714	0.119249	0.253986	0.469508	0.638707	NA
ENSG00000207927	4	MIR302A	9.37909	-0.111592	0.237744	-0.469378	0.6388	NA
ENSG00000199161	9	MIR126	327.525	-0.0989546	0.214386	-0.461572	0.644389	0.794321
ENSG00000273700	12	MIR6760	4.86772	-0.14535	0.315309	-0.460975	0.644817	NA
ENSG00000283785	13	MIR15A	12.3583	0.133881	0.295537	0.45301	0.650542	NA
ENSG00000266124	16	MIR5587	1.23528	0.242418	0.536508	0.451845	0.651381	NA
ENSG00000275652	19	MIR6796	4.30791	0.224833	0.498515	0.451005	0.651986	NA
ENSG00000284446	6	MIR1236	1.95468	0.285053	0.634065	0.449564	0.653025	NA
ENSG00000207996	17	MIR301A	1.7378	0.276236	0.616487	0.44808	0.654095	NA
ENSG00000207587	14	MIR544A	1.19528	0.30234	0.677552	0.446224	0.655436	NA
ENSG00000277892	11	MIR6746	32.3235	-0.100831	0.226206	-0.445746	0.655781	0.796338
ENSG00000199085	7	MIR148A	37.1136	-0.108765	0.244621	-0.444624	0.656591	0.796338
ENSG00000284453	18	MIR1-2	17.3513	-0.229391	0.517574	-0.443204	0.657618	NA
ENSG00000222321	X	MIR1912	4.62159	-0.133084	0.300636	-0.442677	0.658	NA
ENSG00000283931	X	MIR18B	1.33784	0.243004	0.549064	0.442578	0.658071	NA
ENSG00000265606	1	MIR4695	1.02898	0.308951	0.698743	0.442153	0.658378	NA
ENSG00000207582	8	MIR30B	52.8409	0.0537113	0.121913	0.440572	0.659523	0.796338
ENSG00000275770	12	MIR6505	29.845	0.0615049	0.139615	0.440532	0.659552	0.796338
ENSG00000276158	X	MIR1264	0.881147	-0.258183	0.587785	-0.439248	0.660482	NA
ENSG00000284175	22	MIR4763	6.65537	-0.127381	0.290201	-0.438942	0.660703	NA
ENSG00000276575	X	MIR6895	2.13432	0.181708	0.41519	0.437651	0.661639	NA
ENSG00000207638	21	MIR99A	35923.5	-0.100905	0.230835	-0.437132	0.662016	0.796338
ENSG00000221203	1	MIR1262	1.32504	0.191784	0.438944	0.436921	0.662169	NA
ENSG00000284353	17	MIR142	11.6278	-0.104649	0.240117	-0.435827	0.662962	NA
ENSG00000266712	8	MIR3149	2.29325	0.215894	0.497358	0.434082	0.664229	NA
ENSG00000198995	5	MIR340	384.744	-0.0998144	0.230804	-0.432464	0.665404	0.796566
ENSG00000251856	5	MIR449C	17.4503	-0.0999145	0.231911	-0.430831	0.666591	NA
ENSG00000207590	1	MIR215	1.34303	-0.254563	0.593582	-0.428859	0.668026	NA
ENSG00000283160	17	MIR4521	5.84118	0.126178	0.294499	0.428448	0.668325	NA
ENSG00000211575	1	MIR760	127.071	0.0690049	0.162597	0.424391	0.671281	0.799755
ENSG00000284204	13	MIR19A	1.39015	-0.28715	0.676999	-0.424151	0.671456	NA
ENSG00000199158	7	MIR96	2.27239	0.194638	0.460592	0.422582	0.6726	NA
ENSG00000284064	6	MIR6834	3.36927	0.177896	0.430136	0.41358	0.679182	NA
ENSG00000211563	17	MIR3065	62.2896	0.0944668	0.229824	0.41104	0.681043	0.800624
ENSG00000199072	9	MIRLET7F1	476.197	-0.0928212	0.226096	-0.410539	0.68141	0.800624
ENSG00000199168	X	MIR374A	22.3284	-0.17291	0.423978	-0.407828	0.6834	NA
ENSG00000207990	7	MIR182	64.5483	0.107931	0.264766	0.407644	0.683535	0.800624
ENSG00000272543	3	MIR4787	100.844	-0.0632959	0.155968	-0.405825	0.684871	0.800624
ENSG00000284346	16	MIR940	3.40914	-0.143028	0.356092	-0.401661	0.687934	NA
ENSG00000284162	17	MIR4523	1.13169	-0.225575	0.578076	-0.390217	0.696376	NA
ENSG00000275411	15	MIR6882	9.32963	0.078898	0.206402	0.382253	0.702273	NA
ENSG00000207702	15	MIR211	20.7268	-0.270543	0.710314	-0.380877	0.703294	NA
ENSG00000264661	22	MIR3200	609.506	-0.0698322	0.184286	-0.378933	0.704737	0.817898
ENSG00000208022	12	MIR618	93.5079	-0.0865224	0.229711	-0.376658	0.706428	0.817898
ENSG00000207956	5	MIR579	2.49258	0.131789	0.351689	0.374733	0.707859	NA
ENSG00000211538	X	MIR501	106.08	-0.067555	0.181344	-0.372525	0.709502	0.817898
ENSG00000283836	1	MIR6734	10.6203	0.0704904	0.189582	0.371821	0.710026	NA
ENSG00000264732	5	MIR4638	2.49492	0.140799	0.379138	0.371365	0.710365	NA
ENSG00000283935	17	MIR423	25977.4	0.0488422	0.13749	0.355242	0.722408	0.82179
ENSG00000283990	22	MIRLET7A3	656.221	0.0405054	0.114161	0.354809	0.722733	0.82179
ENSG00000284595	17	MIR6785	2.1508	0.167415	0.474767	0.352626	0.724369	NA
ENSG00000284250	17	MIR6516	16.2884	-0.0651393	0.186766	-0.348774	0.727259	NA
ENSG00000265178	17	MIR4728	6.14127	-0.101494	0.291821	-0.347795	0.727994	NA
ENSG00000284519	1	MIR6741	25.1681	0.0602407	0.173433	0.347343	0.728334	0.82179
ENSG00000278658	3	MIR6826	1.07919	0.182326	0.534602	0.34105	0.733066	NA
ENSG00000207569	14	MIR433	2463.9	0.0588175	0.172596	0.340781	0.733268	0.82179
ENSG00000264857	2	MIR5696	0.812103	0.20005	0.587144	0.340717	0.733317	NA
ENSG00000207725	X	MIR222	50851.2	-0.0513162	0.153087	-0.335209	0.737468	0.82179
ENSG00000284544	19	MIR330	6542.29	0.036411	0.11068	0.328975	0.742174	0.82179
ENSG00000208023	22	MIR185	1108.36	0.0663071	0.202194	0.327938	0.742958	0.82179
ENSG00000216077	5	MIR887	52.7384	0.0627251	0.192613	0.325654	0.744686	0.82179
ENSG00000283871	22	MIR130B	267.929	0.0498686	0.15348	0.324919	0.745243	0.82179
ENSG00000276352	14	MIR668	474.964	-0.0373814	0.115348	-0.324074	0.745882	0.82179
ENSG00000274417	19	MIR6515	2.56554	0.20624	0.641793	0.32135	0.747945	NA
ENSG00000284564	17	MIR3064	24.4909	0.115947	0.362503	0.31985	0.749082	NA
ENSG00000284407	2	MIR5001	2.72053	0.114108	0.359661	0.317265	0.751042	NA
ENSG00000216179	14	MIR541	18.7524	-0.0847527	0.268396	-0.315775	0.752173	NA
ENSG00000265075	8	MIR3622B	2.08032	-0.141593	0.449864	-0.314747	0.752954	NA
ENSG00000283819	17	MIR144	5.00181	0.15291	0.493852	0.309627	0.756844	NA
ENSG00000283152	1	MIR3120	2.93403	-0.107239	0.347495	-0.308606	0.757622	NA
ENSG00000284463	4	MIR302B	3.20616	-0.125934	0.409659	-0.307412	0.758529	NA
ENSG00000283813	11	MIR4485	2.04022	0.137728	0.463474	0.297165	0.766341	NA
ENSG00000278851	11	MIR6879	6.04363	-0.0812098	0.273491	-0.296938	0.766514	NA
ENSG00000274494	6	MIR6832	1.33014	-0.156663	0.527748	-0.296852	0.766579	NA
ENSG00000221656	16	MIR1225	165.051	-0.18475	0.623671	-0.29623	0.767055	0.841395
ENSG00000264500	1	MIR3124	6.62728	0.0794298	0.270942	0.293162	0.769399	NA
ENSG00000283768	12	MIR1178	2.16953	-0.12171	0.419246	-0.290308	0.771581	NA
ENSG00000221445	2	MIR1301	5166.86	0.0489578	0.169476	0.288878	0.772675	0.843842
ENSG00000284216	19	MIR1909	1.48697	-0.161337	0.568667	-0.283711	0.776632	NA
ENSG00000283225	22	MIR3199-2	0.856021	0.168724	0.59494	0.283598	0.776719	NA
ENSG00000284450	X	MIR664B	24.0867	-0.0554206	0.196549	-0.281968	0.777968	NA
ENSG00000283803	12	MIR3198-2	2.32161	-0.257036	0.916973	-0.280309	0.77924	NA
ENSG00000207604	6	MIR206	0.889886	0.157799	0.58139	0.271416	0.786071	NA
ENSG00000284185	9	MIR219A2	197.884	0.0599774	0.223494	0.268362	0.78842	0.857278
ENSG00000284200	8	MIR6847	5.616	0.0828752	0.308984	0.268219	0.788531	NA
ENSG00000283805	17	MIR636	4.09048	-0.0774628	0.289987	-0.267125	0.789373	NA
ENSG00000278349	11	MIR6754	0.888028	-0.168036	0.629716	-0.266843	0.78959	NA
ENSG00000266782	10	MIR3663	1.7381	-0.126237	0.4757	-0.26537	0.790724	NA
ENSG00000267959	19	MIR3188	2.13092	0.145398	0.555782	0.261609	0.793623	NA
ENSG00000283853	17	MIR4738	1.71397	-0.134868	0.52368	-0.257539	0.796763	NA
ENSG00000252466	3	MIR2115	2.05454	-0.103134	0.401671	-0.256763	0.797362	NA
ENSG00000284469	6	MIR6721	25.3385	-0.046039	0.179361	-0.256683	0.797424	0.863298
ENSG00000264115	16	MIR3180-4	1.70455	-0.11751	0.463401	-0.253581	0.799819	NA
ENSG00000264141	22	MIR3928	20.3526	0.0465038	0.184709	0.251768	0.801221	NA
ENSG00000221028	1	MIR1231	1.14884	0.145903	0.587065	0.24853	0.803725	NA
ENSG00000208028	12	MIR616	0.759843	0.148521	0.600005	0.247533	0.804496	NA
ENSG00000283744	11	MIR6755	0.826079	0.141387	0.573586	0.246497	0.805298	NA
ENSG00000266494	6	MIR4641	1.03015	0.137255	0.567866	0.241703	0.80901	NA
ENSG00000273778	14	MIR6765	1.17372	-0.13458	0.561305	-0.239763	0.810514	NA
ENSG00000221788	12	MIR1252	4.3264	-0.369333	1.54754	-0.238657	0.811372	NA
ENSG00000199043	7	MIR335	131.331	-0.087839	0.368697	-0.238242	0.811694	0.874943
ENSG00000265345	12	MIR5188	0.762213	0.132863	0.582861	0.22795	0.819685	NA
ENSG00000199151	14	MIR337	7.04712	-0.0699602	0.307557	-0.227471	0.820058	NA
ENSG00000283978	17	MIR365B	8.14031	-0.047194	0.208707	-0.226126	0.821104	NA
ENSG00000273945	9	MIR6853	1.28354	0.128468	0.568602	0.225936	0.821251	NA
ENSG00000283770	8	MIR6849	0.968848	0.12069	0.552878	0.218295	0.8272	NA
ENSG00000207717	3	MIR551B	13.8542	-0.0463194	0.212778	-0.217689	0.827672	NA
ENSG00000265395	10	MIR3944	0.995589	0.119633	0.563102	0.212453	0.831754	NA
ENSG00000199172	12	MIR331	94.0904	-0.0214643	0.10679	-0.200995	0.840703	0.902306
ENSG00000283923	7	MIR6132	15.8677	0.0364618	0.183146	0.199086	0.842196	NA
ENSG00000265820	16	MIR3177	3.46785	0.073319	0.3689	0.19875	0.842458	NA
ENSG00000207952	14	MIR624	0.941589	-0.116546	0.596954	-0.195234	0.84521	NA
ENSG00000208006	13	MIR16-1	3.50267	-0.0679903	0.355752	-0.191117	0.848434	NA
ENSG00000199092	14	MIR410	5.03383	-0.053147	0.279304	-0.190284	0.849087	NA
ENSG00000264482	13	MIR4705	4.66044	-0.0859502	0.454442	-0.189134	0.849988	NA
ENSG00000275924	19	MIR6807	2.01839	-0.101143	0.583228	-0.17342	0.862322	NA
ENSG00000221763	20	MIR1289-1	2.5456	-0.0691821	0.404805	-0.170902	0.864301	NA
ENSG00000284440	18	MIR122	21.7893	0.042873	0.255444	0.167837	0.866712	NA
ENSG00000284032	7	MIR29A	8041.94	0.0256264	0.155684	0.164605	0.869255	0.928946
ENSG00000284587	4	MIR943	1.41067	0.079129	0.482007	0.164166	0.869601	NA
ENSG00000207970	X	MIR660	16.2539	0.043394	0.275742	0.157372	0.874952	NA
ENSG00000283824	17	MIR22	69.1774	-0.0284445	0.181699	-0.156547	0.875602	0.93173
ENSG00000207960	7	MIR153-2	4.67897	0.0604322	0.403018	0.149949	0.880805	NA
ENSG00000263511	10	MIR5699	3.97166	-0.0434341	0.305632	-0.142112	0.886991	NA
ENSG00000207799	19	MIR520G	0.858972	-0.102085	0.723506	-0.141097	0.887793	NA
ENSG00000211583	X	MIR767	251.735	0.0172558	0.12329	0.139961	0.88869	0.941634
ENSG00000274975	1	MIR6735	11.7264	-0.0288684	0.20941	-0.137856	0.890354	NA
ENSG00000207946	19	MIR516B1	1.78609	0.0597275	0.447496	0.133471	0.893821	NA
ENSG00000274390	19	MIR6885	1.23632	-0.0681865	0.534573	-0.127553	0.898503	NA
ENSG00000264574	10		3.7095	-0.0484253	0.387305	-0.125032	0.900499	NA
ENSG00000238705	1	MIR1976	9.07428	0.0259285	0.208161	0.12456	0.900872	NA
ENSG00000283588	14	MIR376A1	12.5443	-0.0331402	0.266474	-0.124366	0.901026	NA
ENSG00000207737	9	MIR181B2	4947.11	-0.0245785	0.198853	-0.123601	0.901631	0.951297
ENSG00000284372	1	MIR6808	3.16488	-0.0383613	0.32553	-0.117843	0.906192	NA
ENSG00000274300	17	MIR6864	7.93245	0.0289831	0.256881	0.112827	0.910168	NA
ENSG00000199122	12	MIR148B	233.626	-0.0208156	0.184589	-0.112768	0.910215	0.954184
ENSG00000284538	X	MIR92A2	779.496	0.0185922	0.168291	0.110477	0.912031	0.954184
ENSG00000264477	3	MIR5682	1.80368	-0.0456927	0.421708	-0.108352	0.913717	NA
ENSG00000199143	19	MIR373	1.15304	0.144517	1.3612	0.106169	0.915448	NA
ENSG00000207646	14	MIR655	1.05678	0.0674646	0.638628	0.10564	0.915868	NA
ENSG00000221745	14	MIR1197	1.02737	-0.0582994	0.559958	-0.104114	0.917079	NA
ENSG00000207961	14	MIR496	1.49375	0.0603474	0.592541	0.101845	0.91888	NA
ENSG00000284038	17	MIR10A	19.5463	-0.040081	0.398471	-0.100587	0.919878	NA
ENSG00000216101	6	MIR877	125.938	0.0146833	0.14722	0.0997374	0.920553	0.95907
ENSG00000263892	9	MIR4667	1.52244	0.0486637	0.499143	0.0974945	0.922334	NA
ENSG00000284117	17	MIR6883	5.09484	0.0244609	0.261051	0.0937015	0.925346	NA
ENSG00000199095	19	MIR372	6.31317	-0.074373	0.802038	-0.0927301	0.926118	NA
ENSG00000266383	3	MIR5002	13.9152	0.0193475	0.210162	0.0920598	0.92665	NA
ENSG00000266852	10	MIR4482	2.45441	-0.089472	0.973547	-0.0919031	0.926775	NA
ENSG00000284536	13	MIR17	391.433	-0.0175696	0.210656	-0.0834042	0.93353	0.961815
ENSG00000275818	22	MIR6818	10.7263	0.0205788	0.247115	0.083276	0.933632	NA
ENSG00000207597	7	MIR490	52.3768	-0.011363	0.137007	-0.0829374	0.933901	0.961815
ENSG00000207870	X	MIR221	28416.6	-0.0147089	0.179732	-0.081838	0.934776	0.961815
ENSG00000283857	14	MIR1247	6.07556	-0.0235991	0.288852	-0.0816997	0.934886	NA
ENSG00000274822	12	MIR6762	15.7309	0.0146678	0.183593	0.0798932	0.936322	NA
ENSG00000199109	14	MIR411	2.78987	0.0298242	0.404405	0.0737484	0.941211	NA
ENSG00000207743	14	MIR495	215.833	-0.018385	0.250174	-0.0734887	0.941417	0.964662
ENSG00000199150	3	MIRLET7G	150919	0.0127425	0.187845	0.0678353	0.945917	0.9653
ENSG00000207731	X	MIR506	2.60185	0.024537	0.389716	0.0629613	0.949797	NA
ENSG00000263597	5	MIR3936	1.53886	0.0324005	0.518638	0.0624723	0.950187	NA
ENSG00000264607	14	MIR3173	6.28808	-0.0157531	0.285649	-0.0551484	0.95602	NA
ENSG00000284448	21	MIR6501	1.92613	-0.0283752	0.519967	-0.0545711	0.95648	NA
ENSG00000265137	20	MIR3192	2.41455	0.0200767	0.37752	0.0531804	0.957588	NA
ENSG00000275107	17	MIR6782	3.7461	-0.0170628	0.344914	-0.0494698	0.960545	NA
ENSG00000263381	1	MIR5584	1.33154	-0.0241041	0.535015	-0.0450531	0.964065	NA
ENSG00000207607	1	MIR200A	17.9164	-0.0093559	0.216534	-0.0432076	0.965536	NA
ENSG00000221365	12	MIR1228	8.66015	0.0123186	0.291613	0.0422431	0.966305	NA
ENSG00000264370	2	MIR3125	2.23174	-0.0221577	0.531077	-0.0417222	0.96672	NA
ENSG00000284368	17	MIR5047	1.77337	-0.0331397	0.997011	-0.033239	0.973484	NA
ENSG00000283717	5	MIR6831	1.26685	-0.0156939	0.494067	-0.0317647	0.97466	NA
ENSG00000208037	8	MIR320A	7124.23	-0.0042406	0.152255	-0.0278519	0.97778	0.993744
ENSG00000278517	17	MIR6865	4.38024	0.00766182	0.32452	0.0236097	0.981164	NA
ENSG00000207934	14	MIR654	227.475	-0.0016581	0.112133	-0.014787	0.988202	0.998265
ENSG00000212051	18	MIR320C2	9.09904	-0.0025503	0.248449	-0.010265	0.99181	NA
ENSG00000207714	5	MIR584	38.782	-0.0016961	0.193266	-0.0087762	0.992998	0.998265
ENSG00000207965	15	MIR629	7.41421	0.00194556	0.240226	0.00809886	0.993538	NA
ENSG00000208015	X	MIR362	92.3884	-0.0009561	0.174471	-0.0054798	0.995628	0.998265
ENSG00000267200	17	MIR132	592.743	-0.0003695	0.169932	-0.0021743	0.998265	0.998265
ENSG00000207647	2	MIR153-1	19.0427	-0.0003876	0.279001	-0.0013893	0.998891	NA
