# Supplementary material for: A multi-omic approach implicates novel protein dysregulation in post-traumatic stress disorder
Source: Genome Med. 2025 Apr 29;17:43. doi: 10.1186/s13073-025-01473-1 (PMC12042318; doi:10.1186/s13073-025-01473-1)
Supplement: Supplementary file 8 — Additional file 8: Table S7 is the full miRNA GSEA pathway enrichment results. [file 13073_2025_1473_MOESM8_ESM.xlsx]

## Sheet: GSEA_MDD_DLPFC
ONTOLOGY	ID	Description	setSize	enrichmentScore	NES	pvalue	p.adjust	qvalue	rank	leading_edge	core_enrichment
BP	GO:0140352	export from cell	20	-0.614269	-1.70386	0.00763629	0.00763629	1	119	tags=40%, list=20%, signal=33%	ENSG00000207933/ENSG00000207721/ENSG00000284375/ENSG00000215939/ENSG00000283797/ENSG00000284204/ENSG00000284565/ENSG00000199090
BP	GO:0048513	animal organ development	31	-0.553974	-1.71686	0.00818934	0.00818934	1	98	tags=35%, list=17%, signal=31%	ENSG00000283819/ENSG00000284375/ENSG00000284536/ENSG00000215939/ENSG00000207980/ENSG00000283797/ENSG00000276365/ENSG00000208006/ENSG00000284204/ENSG00000199088/ENSG00000199090
BP	GO:0009888	tissue development	40	-0.495556	-1.64166	0.011347	0.011347	1	98	tags=30%, list=17%, signal=27%	ENSG00000283819/ENSG00000284375/ENSG00000215939/ENSG00000207980/ENSG00000207779/ENSG00000283797/ENSG00000276365/ENSG00000208006/ENSG00000283931/ENSG00000284204/ENSG00000199088/ENSG00000199090
BP	GO:0034763	negative regulation of transmembrane transport	27	-0.549628	-1.63243	0.0120212	0.0120212	1	196	tags=52%, list=33%, signal=36%	ENSG00000207589/ENSG00000199001/ENSG00000207757/ENSG00000207647/ENSG00000284357/ENSG00000199075/ENSG00000207933/ENSG00000207721/ENSG00000199035/ENSG00000215939/ENSG00000283797/ENSG00000198997/ENSG00000284565/ENSG00000199090
BP	GO:0009410	response to xenobiotic stimulus	11	-0.695921	-1.6168	0.018701	0.018701	1	119	tags=45%, list=20%, signal=37%	ENSG00000207933/ENSG00000207721/ENSG00000215939/ENSG00000284565/ENSG00000199090
BP	GO:0042908	xenobiotic transport	11	-0.695921	-1.6168	0.018701	0.018701	1	119	tags=45%, list=20%, signal=37%	ENSG00000207933/ENSG00000207721/ENSG00000215939/ENSG00000284565/ENSG00000199090
BP	GO:0046618	xenobiotic export from cell	11	-0.695921	-1.6168	0.018701	0.018701	1	119	tags=45%, list=20%, signal=37%	ENSG00000207933/ENSG00000207721/ENSG00000215939/ENSG00000284565/ENSG00000199090
BP	GO:1905699	regulation of xenobiotic detoxification by transmembrane export across the plasma membrane	11	-0.695921	-1.6168	0.018701	0.018701	1	119	tags=45%, list=20%, signal=37%	ENSG00000207933/ENSG00000207721/ENSG00000215939/ENSG00000284565/ENSG00000199090
BP	GO:1905700	negative regulation of xenobiotic detoxification by transmembrane export across the plasma membrane	11	-0.695921	-1.6168	0.018701	0.018701	1	119	tags=45%, list=20%, signal=37%	ENSG00000207933/ENSG00000207721/ENSG00000215939/ENSG00000284565/ENSG00000199090
BP	GO:1990961	xenobiotic detoxification by transmembrane export across the plasma membrane	11	-0.695921	-1.6168	0.018701	0.018701	1	119	tags=45%, list=20%, signal=37%	ENSG00000207933/ENSG00000207721/ENSG00000215939/ENSG00000284565/ENSG00000199090
BP	GO:2001023	regulation of response to drug	11	-0.695921	-1.6168	0.018701	0.018701	1	119	tags=45%, list=20%, signal=37%	ENSG00000207933/ENSG00000207721/ENSG00000215939/ENSG00000284565/ENSG00000199090
BP	GO:2001024	negative regulation of response to drug	11	-0.695921	-1.6168	0.018701	0.018701	1	119	tags=45%, list=20%, signal=37%	ENSG00000207933/ENSG00000207721/ENSG00000215939/ENSG00000284565/ENSG00000199090
BP	GO:0097168	mesenchymal stem cell proliferation	3	-0.890048	-1.48685	0.0289144	0.0289144	1	60	tags=67%, list=10%, signal=60%	ENSG00000283797/ENSG00000208006
BP	GO:1902460	regulation of mesenchymal stem cell proliferation	3	-0.890048	-1.48685	0.0289144	0.0289144	1	60	tags=67%, list=10%, signal=60%	ENSG00000283797/ENSG00000208006
BP	GO:1902461	negative regulation of mesenchymal stem cell proliferation	3	-0.890048	-1.48685	0.0289144	0.0289144	1	60	tags=67%, list=10%, signal=60%	ENSG00000283797/ENSG00000208006
BP	GO:0034762	regulation of transmembrane transport	30	-0.493579	-1.5127	0.0363091	0.0363091	1	196	tags=47%, list=33%, signal=33%	ENSG00000207589/ENSG00000199001/ENSG00000207757/ENSG00000207647/ENSG00000284357/ENSG00000199075/ENSG00000207933/ENSG00000207721/ENSG00000199035/ENSG00000215939/ENSG00000283797/ENSG00000198997/ENSG00000284565/ENSG00000199090
BP	GO:0055085	transmembrane transport	30	-0.493579	-1.5127	0.0363091	0.0363091	1	196	tags=47%, list=33%, signal=33%	ENSG00000207589/ENSG00000199001/ENSG00000207757/ENSG00000207647/ENSG00000284357/ENSG00000199075/ENSG00000207933/ENSG00000207721/ENSG00000199035/ENSG00000215939/ENSG00000283797/ENSG00000198997/ENSG00000284565/ENSG00000199090
BP	GO:0042110	T cell activation	4	0.816265	1.49628	0.0426403	0.0426403	1	83	tags=75%, list=14%, signal=65%	ENSG00000207808/ENSG00000284190/ENSG00000207613
BP	GO:0050863	regulation of T cell activation	4	0.816265	1.49628	0.0426403	0.0426403	1	83	tags=75%, list=14%, signal=65%	ENSG00000207808/ENSG00000284190/ENSG00000207613
BP	GO:0050868	negative regulation of T cell activation	4	0.816265	1.49628	0.0426403	0.0426403	1	83	tags=75%, list=14%, signal=65%	ENSG00000207808/ENSG00000284190/ENSG00000207613
BP	GO:0051051	negative regulation of transport	48	-0.413637	-1.41028	0.046595	0.046595	1	126	tags=33%, list=21%, signal=29%	ENSG00000199075/ENSG00000207933/ENSG00000207721/ENSG00000199035/ENSG00000283871/ENSG00000283819/ENSG00000284375/ENSG00000284536/ENSG00000215939/ENSG00000283797/ENSG00000276365/ENSG00000284485/ENSG00000198997/ENSG00000284204/ENSG00000284565/ENSG00000199090
BP	GO:0061337	cardiac conduction	3	-0.873058	-1.45847	0.0471277	0.0471277	1	26	tags=100%, list=4%, signal=96%	ENSG00000207948/ENSG00000284204

## Sheet: GSEA_MDD_sgPFC
ONTOLOGY	ID	Description	setSize	enrichmentScore	NES	pvalue	p.adjust	qvalue	rank	leading_edge	core_enrichment
BP	GO:1905651	regulation of artery morphogenesis	7	0.83603	1.90217	0.00144582	0.00144582	1	74	tags=57%, list=12%, signal=51%	ENSG00000207761/ENSG00000194717/ENSG00000284485/ENSG00000207754
BP	GO:0043691	reverse cholesterol transport	3	0.928206	1.64234	0.0049949	0.0049949	1	7	tags=67%, list=1%, signal=66%	ENSG00000207932/ENSG00000284375
BP	GO:1903062	regulation of reverse cholesterol transport	3	0.928206	1.64234	0.0049949	0.0049949	1	7	tags=67%, list=1%, signal=66%	ENSG00000207932/ENSG00000284375
BP	GO:1903063	negative regulation of reverse cholesterol transport	3	0.928206	1.64234	0.0049949	0.0049949	1	7	tags=67%, list=1%, signal=66%	ENSG00000207932/ENSG00000284375
BP	GO:1905652	negative regulation of artery morphogenesis	4	0.873754	1.66824	0.00900988	0.00900988	1	74	tags=75%, list=12%, signal=67%	ENSG00000207761/ENSG00000194717/ENSG00000207754
BP	GO:0002683	negative regulation of immune system process	25	0.48001	1.57094	0.0194853	0.0194853	1	133	tags=44%, list=21%, signal=36%	ENSG00000284375/ENSG00000207971/ENSG00000284357/ENSG00000211997/ENSG00000208008/ENSG00000284459/ENSG00000207613/ENSG00000283762/ENSG00000208009/ENSG00000274705/ENSG00000207808
BP	GO:0045602	negative regulation of endothelial cell differentiation	3	-0.893319	-1.49378	0.022523	0.022523	1	26	tags=100%, list=4%, signal=96%	ENSG00000284038/ENSG00000199017
BP	GO:0002376	immune system process	31	0.433918	1.51746	0.025918	0.025918	1	133	tags=42%, list=21%, signal=35%	ENSG00000284375/ENSG00000207971/ENSG00000276365/ENSG00000284357/ENSG00000211997/ENSG00000208008/ENSG00000284520/ENSG00000284459/ENSG00000207613/ENSG00000283762/ENSG00000208009/ENSG00000274705/ENSG00000207808
BP	GO:0051048	negative regulation of secretion	8	0.673313	1.60859	0.042586	0.042586	1	49	tags=38%, list=8%, signal=35%	ENSG00000207932/ENSG00000284375/ENSG00000207757
BP	GO:0060252	positive regulation of glial cell proliferation	3	0.858821	1.51957	0.0431917	0.0431917	1	29	tags=33%, list=5%, signal=32%	ENSG00000207971
BP	GO:0002682	regulation of immune system process	29	0.426201	1.46117	0.0488628	0.0488628	1	133	tags=41%, list=21%, signal=34%	ENSG00000284375/ENSG00000207971/ENSG00000276365/ENSG00000284357/ENSG00000211997/ENSG00000208008/ENSG00000284459/ENSG00000207613/ENSG00000283762/ENSG00000208009/ENSG00000274705/ENSG00000207808

## Sheet: GSEA_PTSD_DLPFC
ONTOLOGY	ID	Description	setSize	enrichmentScore	NES	pvalue	p.adjust	qvalue	rank	leading_edge	core_enrichment
CC	GO:0005622	intracellular anatomical structure	19	-0.654655	-1.76834	0.00473841	0.00473841	1	107	tags=53%, list=18%, signal=45%	ENSG00000281696/ENSG00000284214/ENSG00000283797/ENSG00000199030/ENSG00000284567/ENSG00000284536/ENSG00000207933/ENSG00000284450/ENSG00000283958/ENSG00000284375
CC	GO:0043229	intracellular organelle	10	-0.725837	-1.62898	0.0117836	0.0117836	1	107	tags=70%, list=18%, signal=58%	ENSG00000281696/ENSG00000284214/ENSG00000283797/ENSG00000284536/ENSG00000207933/ENSG00000284450/ENSG00000283958
CC	GO:0043231	intracellular membrane-bounded organelle	10	-0.725837	-1.62898	0.0117836	0.0117836	1	107	tags=70%, list=18%, signal=58%	ENSG00000281696/ENSG00000284214/ENSG00000283797/ENSG00000284536/ENSG00000207933/ENSG00000284450/ENSG00000283958
BP	GO:0140352	export from cell	20	-0.589242	-1.60599	0.0189064	0.0189064	1	97	tags=30%, list=16%, signal=26%	ENSG00000283797/ENSG00000284204/ENSG00000207933/ENSG00000284565/ENSG00000284375/ENSG00000199090
BP	GO:0051048	negative regulation of secretion	8	-0.729928	-1.53402	0.0236426	0.0236426	1	97	tags=50%, list=16%, signal=42%	ENSG00000283797/ENSG00000284204/ENSG00000207932/ENSG00000284375
BP	GO:0010613	positive regulation of cardiac muscle hypertrophy	8	-0.727936	-1.52984	0.0249345	0.0249345	1	83	tags=38%, list=14%, signal=33%	ENSG00000284204/ENSG00000284536/ENSG00000284375
BP	GO:0014742	positive regulation of muscle hypertrophy	8	-0.727936	-1.52984	0.0249345	0.0249345	1	83	tags=38%, list=14%, signal=33%	ENSG00000284204/ENSG00000284536/ENSG00000284375
CC	GO:0005634	nucleus	7	-0.754671	-1.53731	0.0287506	0.0287506	1	107	tags=71%, list=18%, signal=59%	ENSG00000281696/ENSG00000283797/ENSG00000207933/ENSG00000284450/ENSG00000283958
BP	GO:0007259	receptor signaling pathway via JAK-STAT	5	-0.817544	-1.5543	0.0314434	0.0314434	1	101	tags=80%, list=17%, signal=67%	ENSG00000207870/ENSG00000284204/ENSG00000207933/ENSG00000284375
BP	GO:0032692	negative regulation of interleukin-1 production	14	0.57482	1.54937	0.0372148	0.0372148	1	100	tags=36%, list=17%, signal=30%	ENSG00000207613/ENSG00000267200/ENSG00000207864/ENSG00000284353/ENSG00000284112
BP	GO:1905564	positive regulation of vascular endothelial cell proliferation	9	0.65464	1.53105	0.0460097	0.0460097	1	165	tags=78%, list=28%, signal=57%	ENSG00000208009/ENSG00000267200/ENSG00000207808/ENSG00000207635/ENSG00000284032/ENSG00000207743/ENSG00000199059
BP	GO:0060352	cell adhesion molecule production	10	0.632031	1.54255	0.0471606	0.0471606	1	97	tags=40%, list=16%, signal=34%	ENSG00000207731/ENSG00000199168/ENSG00000207864/ENSG00000221710
BP	GO:0060353	regulation of cell adhesion molecule production	10	0.632031	1.54255	0.0471606	0.0471606	1	97	tags=40%, list=16%, signal=34%	ENSG00000207731/ENSG00000199168/ENSG00000207864/ENSG00000221710

## Sheet: GSEA_PTSD_sgPFC
ONTOLOGY	ID	Description	setSize	enrichmentScore	NES	pvalue	p.adjust	qvalue	rank	leading_edge	core_enrichment
BP	GO:0051155	positive regulation of striated muscle cell differentiation	6	-0.838466	-1.6656	0.00379033	0.00379033	0.935651	29	tags=50%, list=5%, signal=48%	ENSG00000284375/ENSG00000284204/ENSG00000199017
BP	GO:0040008	regulation of growth	10	-0.722165	-1.61814	0.00643625	0.00643625	0.935651	58	tags=40%, list=9%, signal=37%	ENSG00000207581/ENSG00000284375/ENSG00000284204/ENSG00000199017
BP	GO:0048638	regulation of developmental growth	10	-0.722165	-1.61814	0.00643625	0.00643625	0.935651	58	tags=40%, list=9%, signal=37%	ENSG00000207581/ENSG00000284375/ENSG00000284204/ENSG00000199017
BP	GO:0051153	regulation of striated muscle cell differentiation	9	-0.76	-1.65803	0.00653451	0.00653451	0.935651	58	tags=44%, list=9%, signal=41%	ENSG00000207581/ENSG00000284375/ENSG00000284204/ENSG00000199017
BP	GO:0045602	negative regulation of endothelial cell differentiation	3	-0.924695	-1.49903	0.00888693	0.00888693	0.935651	37	tags=67%, list=6%, signal=63%	ENSG00000284038/ENSG00000199017
BP	GO:0055001	muscle cell development	7	-0.79494	-1.6416	0.00988243	0.00988243	0.935651	58	tags=57%, list=9%, signal=52%	ENSG00000207581/ENSG00000284375/ENSG00000284204/ENSG00000199017
BP	GO:0045165	cell fate commitment	3	-0.916601	-1.4859	0.0112924	0.0112924	0.935651	29	tags=67%, list=5%, signal=64%	ENSG00000284375/ENSG00000199017
BP	GO:0046620	regulation of organ growth	9	-0.73969	-1.61372	0.0115347	0.0115347	0.935651	58	tags=44%, list=9%, signal=41%	ENSG00000207581/ENSG00000284375/ENSG00000284204/ENSG00000199017
BP	GO:0055021	regulation of cardiac muscle tissue growth	9	-0.73969	-1.61372	0.0115347	0.0115347	0.935651	58	tags=44%, list=9%, signal=41%	ENSG00000207581/ENSG00000284375/ENSG00000284204/ENSG00000199017
BP	GO:0060420	regulation of heart growth	9	-0.73969	-1.61372	0.0115347	0.0115347	0.935651	58	tags=44%, list=9%, signal=41%	ENSG00000207581/ENSG00000284375/ENSG00000284204/ENSG00000199017
BP	GO:0001558	regulation of cell growth	3	-0.913043	-1.48014	0.0135642	0.0135642	0.935651	58	tags=100%, list=9%, signal=91%	ENSG00000284375/ENSG00000284204
BP	GO:0061050	regulation of cell growth involved in cardiac muscle cell development	3	-0.913043	-1.48014	0.0135642	0.0135642	0.935651	58	tags=100%, list=9%, signal=91%	ENSG00000284375/ENSG00000284204
BP	GO:0051146	striated muscle cell differentiation	12	-0.672663	-1.58104	0.0136512	0.0136512	0.935651	58	tags=33%, list=9%, signal=31%	ENSG00000207581/ENSG00000284375/ENSG00000284204/ENSG00000199017
BP	GO:0007259	receptor signaling pathway via JAK-STAT	5	-0.837333	-1.57284	0.013875	0.013875	0.935651	52	tags=60%, list=8%, signal=55%	ENSG00000207933/ENSG00000284375/ENSG00000284204
BP	GO:0060537	muscle tissue development	15	-0.647209	-1.60193	0.0157538	0.0157538	0.935651	58	tags=33%, list=9%, signal=31%	ENSG00000207581/ENSG00000284182/ENSG00000284375/ENSG00000284204/ENSG00000199017
BP	GO:1904464	regulation of matrix metallopeptidase secretion	5	-0.824024	-1.54784	0.0177357	0.0177357	0.935651	29	tags=60%, list=5%, signal=58%	ENSG00000283797/ENSG00000284375/ENSG00000284204
BP	GO:1904465	negative regulation of matrix metallopeptidase secretion	5	-0.824024	-1.54784	0.0177357	0.0177357	0.935651	29	tags=60%, list=5%, signal=58%	ENSG00000283797/ENSG00000284375/ENSG00000284204
BP	GO:1990773	matrix metallopeptidase secretion	5	-0.824024	-1.54784	0.0177357	0.0177357	0.935651	29	tags=60%, list=5%, signal=58%	ENSG00000283797/ENSG00000284375/ENSG00000284204
BP	GO:0035265	organ growth	12	-0.65627	-1.54251	0.0187564	0.0187564	0.935651	58	tags=33%, list=9%, signal=31%	ENSG00000207581/ENSG00000284375/ENSG00000284204/ENSG00000199017
BP	GO:0055017	cardiac muscle tissue growth	12	-0.65627	-1.54251	0.0187564	0.0187564	0.935651	58	tags=33%, list=9%, signal=31%	ENSG00000207581/ENSG00000284375/ENSG00000284204/ENSG00000199017
BP	GO:0060419	heart growth	12	-0.65627	-1.54251	0.0187564	0.0187564	0.935651	58	tags=33%, list=9%, signal=31%	ENSG00000207581/ENSG00000284375/ENSG00000284204/ENSG00000199017
BP	GO:0090257	regulation of muscle system process	18	-0.596121	-1.54473	0.0193548	0.0193548	0.935651	99	tags=33%, list=16%, signal=29%	ENSG00000284190/ENSG00000207581/ENSG00000284182/ENSG00000284375/ENSG00000284204/ENSG00000199017
BP	GO:0014706	striated muscle tissue development	13	-0.642462	-1.5433	0.0198817	0.0198817	0.935651	58	tags=31%, list=9%, signal=29%	ENSG00000207581/ENSG00000284375/ENSG00000284204/ENSG00000199017
BP	GO:0048738	cardiac muscle tissue development	13	-0.642462	-1.5433	0.0198817	0.0198817	0.935651	58	tags=31%, list=9%, signal=29%	ENSG00000207581/ENSG00000284375/ENSG00000284204/ENSG00000199017
BP	GO:0040007	growth	13	-0.642033	-1.54227	0.0201014	0.0201014	0.935651	58	tags=31%, list=9%, signal=29%	ENSG00000207581/ENSG00000284375/ENSG00000284204/ENSG00000199017
BP	GO:0048589	developmental growth	13	-0.642033	-1.54227	0.0201014	0.0201014	0.935651	58	tags=31%, list=9%, signal=29%	ENSG00000207581/ENSG00000284375/ENSG00000284204/ENSG00000199017
BP	GO:0140352	export from cell	20	-0.570772	-1.52437	0.022861	0.022861	0.935651	105	tags=35%, list=17%, signal=30%	ENSG00000207962/ENSG00000284190/ENSG00000207581/ENSG00000207933/ENSG00000284375/ENSG00000284204/ENSG00000199017
BP	GO:0055007	cardiac muscle cell differentiation	11	-0.68722	-1.57314	0.0230787	0.0230787	0.935651	58	tags=36%, list=9%, signal=34%	ENSG00000207581/ENSG00000284375/ENSG00000284204/ENSG00000199017
BP	GO:0046903	secretion	9	-0.711846	-1.55298	0.0259378	0.0259378	0.935651	105	tags=56%, list=17%, signal=47%	ENSG00000207962/ENSG00000207581/ENSG00000284375/ENSG00000284204/ENSG00000207932
BP	GO:0051046	regulation of secretion	9	-0.711846	-1.55298	0.0259378	0.0259378	0.935651	105	tags=56%, list=17%, signal=47%	ENSG00000207962/ENSG00000207581/ENSG00000284375/ENSG00000284204/ENSG00000207932
BP	GO:0050777	negative regulation of immune response	4	-0.845448	-1.47322	0.0317487	0.0317487	0.935651	99	tags=75%, list=16%, signal=64%	ENSG00000284190/ENSG00000284375/ENSG00000284204
BP	GO:0007260	tyrosine phosphorylation of STAT protein	4	-0.84474	-1.47198	0.0322734	0.0322734	0.935651	29	tags=75%, list=5%, signal=72%	ENSG00000207870/ENSG00000284375/ENSG00000284204
BP	GO:0042509	regulation of tyrosine phosphorylation of STAT protein	4	-0.84474	-1.47198	0.0322734	0.0322734	0.935651	29	tags=75%, list=5%, signal=72%	ENSG00000207870/ENSG00000284375/ENSG00000284204
BP	GO:0097696	receptor signaling pathway via STAT	11	-0.667893	-1.5289	0.0329373	0.0329373	0.935651	56	tags=36%, list=9%, signal=34%	ENSG00000199030/ENSG00000207933/ENSG00000284375/ENSG00000284204
BP	GO:0051247	positive regulation of protein metabolic process	22	-0.551081	-1.49612	0.0352304	0.0352304	0.935651	99	tags=36%, list=16%, signal=32%	ENSG00000284190/ENSG00000207548/ENSG00000207779/ENSG00000208006/ENSG00000284182/ENSG00000284375/ENSG00000284204/ENSG00000199017
CC	GO:0016442	RISC complex	269	-0.339045	-1.27567	0.036157	0.036157	0.935651	243	tags=43%, list=39%, signal=47%	ENSG00000207692/ENSG00000208009/ENSG00000199130/ENSG00000271886/ENSG00000207961/ENSG00000283891/ENSG00000207947/ENSG00000207654/ENSG00000283152/ENSG00000207638/ENSG00000207625/ENSG00000284191/ENSG00000283926/ENSG00000199090/ENSG00000208004/ENSG00000207870/ENSG00000207935/ENSG00000208012/ENSG00000284231/ENSG00000202569/ENSG00000207827/ENSG00000283805/ENSG00000202601/ENSG00000216077/ENSG00000207864…
CC	GO:0031332	RNAi effector complex	269	-0.339045	-1.27567	0.036157	0.036157	0.935651	243	tags=43%, list=39%, signal=47%	ENSG00000207692/ENSG00000208009/ENSG00000199130/ENSG00000271886/ENSG00000207961/ENSG00000283891/ENSG00000207947/ENSG00000207654/ENSG00000283152/ENSG00000207638/ENSG00000207625/ENSG00000284191/ENSG00000283926/ENSG00000199090/ENSG00000208004/ENSG00000207870/ENSG00000207935/ENSG00000208012/ENSG00000284231/ENSG00000202569/ENSG00000207827/ENSG00000283805/ENSG00000202601/ENSG00000216077/ENSG00000207864…
CC	GO:0032991	protein-containing complex	269	-0.339045	-1.27567	0.036157	0.036157	0.935651	243	tags=43%, list=39%, signal=47%	ENSG00000207692/ENSG00000208009/ENSG00000199130/ENSG00000271886/ENSG00000207961/ENSG00000283891/ENSG00000207947/ENSG00000207654/ENSG00000283152/ENSG00000207638/ENSG00000207625/ENSG00000284191/ENSG00000283926/ENSG00000199090/ENSG00000208004/ENSG00000207870/ENSG00000207935/ENSG00000208012/ENSG00000284231/ENSG00000202569/ENSG00000207827/ENSG00000283805/ENSG00000202601/ENSG00000216077/ENSG00000207864…
CC	GO:1990904	ribonucleoprotein complex	269	-0.339045	-1.27567	0.036157	0.036157	0.935651	243	tags=43%, list=39%, signal=47%	ENSG00000207692/ENSG00000208009/ENSG00000199130/ENSG00000271886/ENSG00000207961/ENSG00000283891/ENSG00000207947/ENSG00000207654/ENSG00000283152/ENSG00000207638/ENSG00000207625/ENSG00000284191/ENSG00000283926/ENSG00000199090/ENSG00000208004/ENSG00000207870/ENSG00000207935/ENSG00000208012/ENSG00000284231/ENSG00000202569/ENSG00000207827/ENSG00000283805/ENSG00000202601/ENSG00000216077/ENSG00000207864…
BP	GO:0071702	organic substance transport	34	-0.489102	-1.4561	0.0403531	0.0403531	0.935651	120	tags=35%, list=19%, signal=30%	ENSG00000199035/ENSG00000207962/ENSG00000207927/ENSG00000284190/ENSG00000207581/ENSG00000284567/ENSG00000207933/ENSG00000284182/ENSG00000284375/ENSG00000284204/ENSG00000207932/ENSG00000199017
CC	GO:0048471	perinuclear region of cytoplasm	4	-0.836364	-1.45739	0.0411943	0.0411943	0.935651	53	tags=100%, list=8%, signal=92%	ENSG00000283844/ENSG00000284567/ENSG00000284375
BP	GO:0043122	regulation of canonical NF-kappaB signal transduction	5	-0.78019	-1.4655	0.0419355	0.0419355	0.935651	78	tags=80%, list=12%, signal=71%	ENSG00000283785/ENSG00000284112/ENSG00000207779/ENSG00000208006
BP	GO:0043124	negative regulation of canonical NF-kappaB signal transduction	5	-0.78019	-1.4655	0.0419355	0.0419355	0.935651	78	tags=80%, list=12%, signal=71%	ENSG00000283785/ENSG00000284112/ENSG00000207779/ENSG00000208006
BP	GO:0001934	positive regulation of protein phosphorylation	11	-0.651874	-1.49223	0.0432191	0.0432191	0.935651	32	tags=45%, list=5%, signal=44%	ENSG00000284190/ENSG00000284182/ENSG00000284375/ENSG00000284204/ENSG00000199017
BP	GO:0010562	positive regulation of phosphorus metabolic process	11	-0.651874	-1.49223	0.0432191	0.0432191	0.935651	32	tags=45%, list=5%, signal=44%	ENSG00000284190/ENSG00000284182/ENSG00000284375/ENSG00000284204/ENSG00000199017
BP	GO:0042327	positive regulation of phosphorylation	11	-0.651874	-1.49223	0.0432191	0.0432191	0.935651	32	tags=45%, list=5%, signal=44%	ENSG00000284190/ENSG00000284182/ENSG00000284375/ENSG00000284204/ENSG00000199017
BP	GO:0045937	positive regulation of phosphate metabolic process	11	-0.651874	-1.49223	0.0432191	0.0432191	0.935651	32	tags=45%, list=5%, signal=44%	ENSG00000284190/ENSG00000284182/ENSG00000284375/ENSG00000284204/ENSG00000199017
BP	GO:0043500	muscle adaptation	13	-0.613604	-1.47398	0.0440529	0.0440529	0.935651	99	tags=54%, list=16%, signal=46%	ENSG00000207811/ENSG00000284536/ENSG00000284190/ENSG00000207581/ENSG00000284375/ENSG00000284204/ENSG00000199017
BP	GO:0043502	regulation of muscle adaptation	13	-0.613604	-1.47398	0.0440529	0.0440529	0.935651	99	tags=54%, list=16%, signal=46%	ENSG00000207811/ENSG00000284536/ENSG00000284190/ENSG00000207581/ENSG00000284375/ENSG00000284204/ENSG00000199017
BP	GO:0010611	regulation of cardiac muscle hypertrophy	12	-0.627058	-1.47385	0.0445104	0.0445104	0.935651	99	tags=58%, list=16%, signal=50%	ENSG00000207811/ENSG00000284536/ENSG00000284190/ENSG00000207581/ENSG00000284375/ENSG00000284204/ENSG00000199017
BP	GO:0014743	regulation of muscle hypertrophy	12	-0.627058	-1.47385	0.0445104	0.0445104	0.935651	99	tags=58%, list=16%, signal=50%	ENSG00000207811/ENSG00000284536/ENSG00000284190/ENSG00000207581/ENSG00000284375/ENSG00000284204/ENSG00000199017
BP	GO:0051048	negative regulation of secretion	8	-0.690179	-1.46993	0.0453834	0.0453834	0.935651	105	tags=50%, list=17%, signal=42%	ENSG00000207962/ENSG00000284375/ENSG00000284204/ENSG00000207932
BP	GO:1905651	regulation of artery morphogenesis	7	0.677279	1.55172	0.0466161	0.0466161	0.935651	105	tags=57%, list=17%, signal=48%	ENSG00000207761/ENSG00000207754/ENSG00000284485/ENSG00000194717
BP	GO:0003298	physiological muscle hypertrophy	6	-0.746409	-1.48273	0.0484375	0.0484375	0.935651	58	tags=50%, list=9%, signal=46%	ENSG00000207581/ENSG00000284375/ENSG00000284204
BP	GO:0003301	physiological cardiac muscle hypertrophy	6	-0.746409	-1.48273	0.0484375	0.0484375	0.935651	58	tags=50%, list=9%, signal=46%	ENSG00000207581/ENSG00000284375/ENSG00000284204
BP	GO:0016049	cell growth	6	-0.746409	-1.48273	0.0484375	0.0484375	0.935651	58	tags=50%, list=9%, signal=46%	ENSG00000207581/ENSG00000284375/ENSG00000284204
BP	GO:0048588	developmental cell growth	6	-0.746409	-1.48273	0.0484375	0.0484375	0.935651	58	tags=50%, list=9%, signal=46%	ENSG00000207581/ENSG00000284375/ENSG00000284204
BP	GO:0055013	cardiac muscle cell development	6	-0.746409	-1.48273	0.0484375	0.0484375	0.935651	58	tags=50%, list=9%, signal=46%	ENSG00000207581/ENSG00000284375/ENSG00000284204
BP	GO:0061049	cell growth involved in cardiac muscle cell development	6	-0.746409	-1.48273	0.0484375	0.0484375	0.935651	58	tags=50%, list=9%, signal=46%	ENSG00000207581/ENSG00000284375/ENSG00000284204
BP	GO:0031401	positive regulation of protein modification process	13	-0.607325	-1.45889	0.0499266	0.0499266	0.935651	99	tags=46%, list=16%, signal=40%	ENSG00000284190/ENSG00000207548/ENSG00000284182/ENSG00000284375/ENSG00000284204/ENSG00000199017
