# Supplementary material for: A multi-omic approach implicates novel protein dysregulation in post-traumatic stress disorder
Source: Genome Med. 2025 Apr 29;17:43. doi: 10.1186/s13073-025-01473-1 (PMC12042318; doi:10.1186/s13073-025-01473-1)
Supplement: Supplementary file 9 — Additional file 9: Table S8 is miRNA-protein expression correlation and target information. [file 13073_2025_1473_MOESM9_ESM.xlsx]

## Sheet: Pairs_divergent_genes
PrimaryDx	Geneid	Genename	Protein	miRNA	Cor	Pvalue.Cor	miRNA.Pvalue.MDD	miRNA.Pvalue.PTSD	TargetScan
PTSD	ENSG00000207973	CD59	CD59	MIR589	-0.453118	0.0176181	2.59e-05	0.00517999	Y
PTSD	ENSG00000264249	DPP6	DPP6	MIR3912	-0.387075	0.0460802	0.0736707	0.00077546	Y
PTSD	ENSG00000221240	PTPRE	PTPRE	MIR1258	-0.392993	0.0425762	0.278689	0.293586	Y
PTSD	ENSG00000283751	PTPRE	PTPRE	MIR452	-0.449615	0.0186256	0.573273	0.44382	Y
PTSD	ENSG00000278108	PTPRE	PTPRE	MIR6757	-0.517424	0.0057091	0.0124544	0.813707	Y
PTSD	ENSG00000277784	RHOB	RHOB	MIR6786	-0.419746	0.0292823	0.0039303	0.00466979	Y
