# Supplementary material for: A multi-omic approach implicates novel protein dysregulation in post-traumatic stress disorder
Source: Genome Med. 2025 Apr 29;17:43. doi: 10.1186/s13073-025-01473-1 (PMC12042318; doi:10.1186/s13073-025-01473-1)
Supplement: Supplementary file 10 — Additional file 10: Table S9 is miRNA-proteomic module interactions. [file 13073_2025_1473_MOESM10_ESM.xlsx]

## Sheet: Pairs_sig_modules
PrimaryDx	Module	Geneid	Genename	Protein	miRNA	Cor	Pvalue.Cor	miRNA.Pvalue.MDD	miRNA.Pvalue.PTSD	TargetScan	MirBase
MDD	darkred	ENSG00000284361	YWHAE	1433E	MIR4745	-0.392488	0.0262883	0.00794709	0.0303476	N	N
MDD	darkred	ENSG00000207973	YWHAE	1433E	MIR589	-0.451082	0.00956453	2.59281e-05	0.00517999	N	N
MDD	darkred	ENSG00000275523	YWHAE	1433E	MIR6508	-0.482205	0.00519279	6.46411e-05	0.00599562	N	N
MDD	grey60	ENSG00000277784	NDUFAB1	ACPM	MIR6786	-0.359929	0.0430272	0.0039303	0.00466979	N	N
PTSD	red	ENSG00000284450	ACTC1	ACTC	MIR664B	-0.396367	0.040675	0.0202738	0.00295257	N	N
MDD	darkred	ENSG00000199032	AIDA	AIDA	MIR425	-0.380146	0.0318586	0.0142396	0.000440444	N	N
MDD	darkred	ENSG00000284361	AKAP5	AKAP5	MIR4745	-0.363506	0.0408507	0.00794709	0.0303476	N	N
MDD	darkred	ENSG00000221063	LAP3	AMPL	MIR1296	-0.401175	0.0228678	0.00455183	0.0328873	N	N
MDD	darkred	ENSG00000276365	LAP3	AMPL	MIR145	-0.426585	0.0149025	0.00809847	0.364537	N	N
PTSD	red	ENSG00000284214	ANLN	ANLN	MIR29C	-0.38746	0.0458456	0.212264	0.0045045	N	N
MDD	grey60	ENSG00000207973	ANXA1	ANXA1	MIR589	-0.393625	0.0258178	2.59281e-05	0.00517999	N	N
PTSD	red	ENSG00000199035	C1orf123	CA123	MIR103A1	-0.453243	0.017583	0.17804	0.00328807	N	N
PTSD	red	ENSG00000284387	C1orf123	CA123	MIR24-2	-0.38611	0.0466729	0.994682	1.39309e-05	N	N
PTSD	red	ENSG00000284214	C1orf123	CA123	MIR29C	-0.478801	0.011517	0.212264	0.0045045	N	N
PTSD	red	ENSG00000199032	C1orf123	CA123	MIR425	-0.516846	0.00577282	0.0142396	0.000440444	Y	Y
PTSD	red	ENSG00000284450	C1orf123	CA123	MIR664B	-0.421964	0.0283516	0.0202738	0.00295257	N	N
MDD	grey60	ENSG00000284361	CACNA2D1	CA2D1	MIR4745	-0.482738	0.00513619	0.00794709	0.0303476	N	N
PTSD	skyblue	ENSG00000207973	CACNA2D1	CA2D1	MIR589	-0.456425	0.0167087	2.59281e-05	0.00517999	Y	N
MDD	grey60	ENSG00000207973	CACNA2D1	CA2D1	MIR589	-0.518354	0.00237236	2.59281e-05	0.00517999	N	N
PTSD	skyblue	ENSG00000277784	CACNA2D1	CA2D1	MIR6786	-0.406281	0.0354765	0.0039303	0.00466979	N	N
MDD	grey60	ENSG00000277784	CACNA2D1	CA2D1	MIR6786	-0.386209	0.0290128	0.0039303	0.00466979	N	N
MDD	grey60	ENSG00000207973	CACNA2D3	CA2D3	MIR589	-0.432518	0.013423	2.59281e-05	0.00517999	N	N
PTSD	skyblue	ENSG00000277784	CACNA2D3	CA2D3	MIR6786	-0.402447	0.03742	0.0039303	0.00466979	N	N
PTSD	red	ENSG00000284214	CRAT	CACP	MIR29C	-0.457981	0.0162942	0.212264	0.0045045	N	N
PTSD	red	ENSG00000284450	CRAT	CACP	MIR664B	-0.400506	0.0384354	0.0202738	0.00295257	N	N
MDD	grey60	ENSG00000284361	CDH13	CAD13	MIR4745	-0.404381	0.0217021	0.00794709	0.0303476	N	N
PTSD	red	ENSG00000284450	CAMKV	CAMKV	MIR664B	-0.386602	0.0463698	0.0202738	0.00295257	Y	Y
MDD	grey60	ENSG00000208006	CAVIN1	CAVN1	MIR16-1	-0.359218	0.0434711	0.00305855	0.370482	N	N
MDD	grey60	ENSG00000284361	CD59	CD59	MIR4745	-0.524615	0.00205316	0.00794709	0.0303476	N	N
PTSD	skyblue	ENSG00000207973	CD59	CD59	MIR589	-0.453118	0.0176181	2.59281e-05	0.00517999	Y	N
MDD	grey60	ENSG00000207973	CD59	CD59	MIR589	-0.592569	0.000352339	2.59281e-05	0.00517999	Y	N
PTSD	skyblue	ENSG00000277784	CD59	CD59	MIR6786	-0.433398	0.0239246	0.0039303	0.00466979	N	N
PTSD	red	ENSG00000199168	CLTA	CLCA	MIR374A	-0.386403	0.0464921	0.149707	0.00248011	N	N
PTSD	red	ENSG00000207973	CLTA	CLCA	MIR589	-0.39305	0.0425435	2.59281e-05	0.00517999	Y	Y
PTSD	red	ENSG00000277784	CLTA	CLCA	MIR6786	-0.481625	0.0109697	0.0039303	0.00466979	N	N
MDD	darkred	ENSG00000284361	CLTB	CLCB	MIR4745	-0.520803	0.00224274	0.00794709	0.0303476	N	N
MDD	grey60	ENSG00000284361	CNTFR	CNTFR	MIR4745	-0.423838	0.0156321	0.00794709	0.0303476	N	N
MDD	grey60	ENSG00000207973	CNTFR	CNTFR	MIR589	-0.423247	0.015793	2.59281e-05	0.00517999	N	N
PTSD	skyblue	ENSG00000199168	CNTN1	CNTN1	MIR374A	-0.423421	0.0277533	0.149707	0.00248011	N	N
PTSD	skyblue	ENSG00000207973	CNTN1	CNTN1	MIR589	-0.40602	0.0356065	2.59281e-05	0.00517999	N	N
PTSD	red	ENSG00000284214	COPG2	COPG2	MIR29C	-0.445988	0.0197181	0.212264	0.0045045	N	N
MDD	grey60	ENSG00000284361	COX4I1	COX41	MIR4745	-0.365219	0.0398401	0.00794709	0.0303476	Y	N
MDD	grey60	ENSG00000207973	COX4I1	COX41	MIR589	-0.393317	0.0259446	2.59281e-05	0.00517999	N	N
MDD	grey60	ENSG00000284361	COX5A	COX5A	MIR4745	-0.380002	0.0319288	0.00794709	0.0303476	N	N
MDD	grey60	ENSG00000284361	COX5B	COX5B	MIR4745	-0.449727	0.0098101	0.00794709	0.0303476	N	N
MDD	grey60	ENSG00000207973	COX5B	COX5B	MIR589	-0.427197	0.0147439	2.59281e-05	0.00517999	N	N
PTSD	skyblue	ENSG00000277784	ENPP6	ENPP6	MIR6786	-0.391253	0.0435838	0.0039303	0.00466979	N	N
PTSD	red	ENSG00000264249	ENSA	ENSA	MIR3912	-0.448408	0.0189833	0.0736707	0.000775463	N	N
MDD	darkred	ENSG00000284361	ENSA	ENSA	MIR4745	-0.363956	0.0405831	0.00794709	0.0303476	N	N
MDD	darkred	ENSG00000284361	FAM171A2	F1712	MIR4745	-0.418273	0.0172022	0.00794709	0.0303476	N	N
PTSD	red	ENSG00000284450	GNAI3	GNAI3	MIR664B	-0.417431	0.0302801	0.0202738	0.00295257	N	N
MDD	grey60	ENSG00000207973	GPC1	GPC1	MIR589	-0.475187	0.00598864	2.59281e-05	0.00517999	N	N
MDD	grey60	ENSG00000277784	GPC1	GPC1	MIR6786	-0.360625	0.0425967	0.0039303	0.00466979	N	N
PTSD	red	ENSG00000284450	GPX1	GPX1	MIR664B	-0.440277	0.0215442	0.0202738	0.00295257	N	N
MDD	darkred	ENSG00000284361	GPRIN1	GRIN1	MIR4745	-0.372408	0.0358156	0.00794709	0.0303476	Y	N
MDD	grey60	ENSG00000208006	H1F0	H10	MIR16-1	-0.516738	0.00246146	0.00305855	0.370482	N	N
MDD	grey60	ENSG00000208006	HIST1H1C	H12	MIR16-1	-0.389423	0.0275908	0.00305855	0.370482	Y	N
MDD	grey60	ENSG00000208006	HIST1H1E	H14	MIR16-1	-0.400633	0.0230698	0.00305855	0.370482	N	N
MDD	grey60	ENSG00000207973	HPCAL1	HPCL1	MIR589	-0.515983	0.00250402	2.59281e-05	0.00517999	Y	N
MDD	grey60	ENSG00000284361	ICAM5	ICAM5	MIR4745	-0.393225	0.0259824	0.00794709	0.0303476	N	N
MDD	grey60	ENSG00000207973	ICAM5	ICAM5	MIR589	-0.598084	0.000300085	2.59281e-05	0.00517999	N	N
MDD	grey60	ENSG00000277784	ICAM5	ICAM5	MIR6786	-0.475628	0.00593584	0.0039303	0.00466979	N	N
MDD	darkred	ENSG00000284361	IGBP1	IGBP1	MIR4745	-0.409979	0.0197842	0.00794709	0.0303476	N	N
MDD	grey60	ENSG00000284361	IGSF21	IGS21	MIR4745	-0.357048	0.0448474	0.00794709	0.0303476	N	N
PTSD	skyblue	ENSG00000207973	IGSF21	IGS21	MIR589	-0.443495	0.0204988	2.59281e-05	0.00517999	N	N
MDD	grey60	ENSG00000207973	IGSF21	IGS21	MIR589	-0.36748	0.0385371	2.59281e-05	0.00517999	N	N
PTSD	skyblue	ENSG00000277784	IGSF21	IGS21	MIR6786	-0.466828	0.0140959	0.0039303	0.00466979	N	N
MDD	darkred	ENSG00000277784	KIAA1107	K1107	MIR6786	-0.452644	0.00928776	0.0039303	0.00466979	N	N
MDD	grey60	ENSG00000207973	CKMT1A	KCRU	MIR589	-0.375552	0.0341625	2.59281e-05	0.00517999	N	N
PTSD	red	ENSG00000199168	PAFAH1B1	LIS1	MIR374A	-0.400386	0.0384994	0.149707	0.00248011	Y	N
PTSD	red	ENSG00000277784	PAFAH1B1	LIS1	MIR6786	-0.431176	0.0247376	0.0039303	0.00466979	N	N
MDD	grey60	ENSG00000284361	LSAMP	LSAMP	MIR4745	-0.523742	0.00209531	0.00794709	0.0303476	N	N
MDD	grey60	ENSG00000207973	LSAMP	LSAMP	MIR589	-0.481855	0.00523012	2.59281e-05	0.00517999	N	N
PTSD	skyblue	ENSG00000199168	LY6H	LY6H	MIR374A	-0.460371	0.0156742	0.149707	0.00248011	N	N
PTSD	skyblue	ENSG00000264249	LY6H	LY6H	MIR3912	-0.427835	0.0260025	0.0736707	0.000775463	N	N
MDD	grey60	ENSG00000284361	LY6H	LY6H	MIR4745	-0.578001	0.000531125	0.00794709	0.0303476	N	N
PTSD	skyblue	ENSG00000207973	LY6H	LY6H	MIR589	-0.587174	0.00128251	2.59281e-05	0.00517999	N	N
MDD	grey60	ENSG00000207973	LY6H	LY6H	MIR589	-0.530543	0.00178607	2.59281e-05	0.00517999	N	N
MDD	grey60	ENSG00000275523	LY6H	LY6H	MIR6508	-0.365266	0.0398122	6.46411e-05	0.00599562	Y	N
PTSD	skyblue	ENSG00000277784	LY6H	LY6H	MIR6786	-0.509807	0.00659841	0.0039303	0.00466979	N	N
MDD	grey60	ENSG00000277784	LY6H	LY6H	MIR6786	-0.452351	0.0093391	0.0039303	0.00466979	N	N
MDD	darkred	ENSG00000284361	MAP6	MAP6	MIR4745	-0.488159	0.00459032	0.00794709	0.0303476	Y	Y
MDD	darkred	ENSG00000208014	MYH14	MYH14	MIR653	-0.413914	0.0185219	0.00126756	0.19083	N	N
MDD	darkred	ENSG00000207973	NME1	NDKA	MIR589	-0.407666	0.0205587	2.59281e-05	0.00517999	N	N
MDD	darkred	ENSG00000275523	NME1	NDKA	MIR6508	-0.439828	0.0117714	6.46411e-05	0.00599562	N	N
MDD	grey60	ENSG00000284361	NEGR1	NEGR1	MIR4745	-0.389779	0.0274369	0.00794709	0.0303476	N	N
PTSD	skyblue	ENSG00000207973	NEGR1	NEGR1	MIR589	-0.447122	0.019371	2.59281e-05	0.00517999	Y	N
MDD	grey60	ENSG00000207973	NEGR1	NEGR1	MIR589	-0.512969	0.00268051	2.59281e-05	0.00517999	N	N
PTSD	skyblue	ENSG00000277784	NEGR1	NEGR1	MIR6786	-0.524724	0.00495419	0.0039303	0.00466979	N	N
MDD	grey60	ENSG00000284361	NRCAM	NRCAM	MIR4745	-0.40102	0.0229253	0.00794709	0.0303476	N	N
MDD	grey60	ENSG00000207973	NRCAM	NRCAM	MIR589	-0.392894	0.0261192	2.59281e-05	0.00517999	N	N
MDD	grey60	ENSG00000277784	NRCAM	NRCAM	MIR6786	-0.412519	0.0189615	0.0039303	0.00466979	N	N
PTSD	skyblue	ENSG00000277784	NRXN3	NRX3A	MIR6786	-0.491238	0.00926662	0.0039303	0.00466979	Y	Y
MDD	grey60	ENSG00000277784	NRXN3	NRX3A	MIR6786	-0.478129	0.00564313	0.0039303	0.00466979	Y	N
MDD	grey60	ENSG00000284361	NTM	NTRI	MIR4745	-0.39496	0.0252748	0.00794709	0.0303476	Y	Y
PTSD	skyblue	ENSG00000207973	NTM	NTRI	MIR589	-0.481073	0.0110749	2.59281e-05	0.00517999	Y	N
MDD	grey60	ENSG00000207973	NTM	NTRI	MIR589	-0.511018	0.00280042	2.59281e-05	0.00517999	Y	N
PTSD	skyblue	ENSG00000277784	NTM	NTRI	MIR6786	-0.494005	0.00881967	0.0039303	0.00466979	N	N
MDD	grey60	ENSG00000277784	NTM	NTRI	MIR6786	-0.352361	0.0479394	0.0039303	0.00466979	N	N
PTSD	red	ENSG00000284450	PDHA1	ODPA	MIR664B	-0.43997	0.0216461	0.0202738	0.00295257	Y	N
MDD	grey60	ENSG00000284361	OPCML	OPCM	MIR4745	-0.440064	0.0117212	0.00794709	0.0303476	N	N
PTSD	skyblue	ENSG00000207973	OPCML	OPCM	MIR589	-0.419466	0.0294016	2.59281e-05	0.00517999	Y	Y
MDD	grey60	ENSG00000207973	OPCML	OPCM	MIR589	-0.473199	0.00623229	2.59281e-05	0.00517999	N	N
PTSD	skyblue	ENSG00000277784	OPCML	OPCM	MIR6786	-0.40173	0.0377924	0.0039303	0.00466979	Y	N
MDD	darkred	ENSG00000284361	PACSIN1	PACN1	MIR4745	-0.450721	0.0096294	0.00794709	0.0303476	Y	N
PTSD	red	ENSG00000284214	PACS2	PACS2	MIR29C	-0.429778	0.0252606	0.212264	0.0045045	Y	N
PTSD	red	ENSG00000199032	PACS2	PACS2	MIR425	-0.391943	0.0431817	0.0142396	0.000440444	N	N
PTSD	red	ENSG00000207597	PACS2	PACS2	MIR490	-0.408807	0.0342411	0.0138431	0.0054762	Y	N
PTSD	red	ENSG00000284450	PARVA	PARVA	MIR664B	-0.408967	0.0341642	0.0202738	0.00295257	N	N
PTSD	skyblue	ENSG00000284387	PFKM	PFKAM	MIR24-2	-0.403928	0.0366595	0.994682	1.39309e-05	N	N
PTSD	skyblue	ENSG00000284214	PFKM	PFKAM	MIR29C	-0.452491	0.017795	0.212264	0.0045045	N	N
PTSD	skyblue	ENSG00000199032	PFKM	PFKAM	MIR425	-0.427971	0.0259497	0.0142396	0.000440444	N	N
PTSD	skyblue	ENSG00000207597	PFKM	PFKAM	MIR490	-0.492056	0.00913259	0.0138431	0.0054762	Y	N
PTSD	skyblue	ENSG00000284450	PFKM	PFKAM	MIR664B	-0.382489	0.0489493	0.0202738	0.00295257	Y	N
PTSD	skyblue	ENSG00000199165	PFKM	PFKAM	MIRLET7A1	-0.442563	0.0207971	0.263758	3.44804e-05	N	N
MDD	darkred	ENSG00000199032	AGPAT5	PLCE	MIR425	-0.598357	0.000297689	0.0142396	0.000440444	N	N
PTSD	red	ENSG00000199035	PON2	PON2	MIR103A1	-0.39808	0.0397359	0.17804	0.00328807	N	N
PTSD	red	ENSG00000284214	PON2	PON2	MIR29C	-0.446046	0.0197003	0.212264	0.0045045	N	N
PTSD	red	ENSG00000199032	PON2	PON2	MIR425	-0.51926	0.00551067	0.0142396	0.000440444	N	N
PTSD	red	ENSG00000207597	PON2	PON2	MIR490	-0.435147	0.0232999	0.0138431	0.0054762	N	N
MDD	darkred	ENSG00000284361	PRNP	PRIO	MIR4745	-0.44917	0.00991262	0.00794709	0.0303476	N	N
MDD	darkred	ENSG00000277784	PRNP	PRIO	MIR6786	-0.382229	0.0308562	0.0039303	0.00466979	Y	N
PTSD	red	ENSG00000284214	PRODH	PROD	MIR29C	-0.399252	0.0391036	0.212264	0.0045045	N	N
PTSD	red	ENSG00000284450	PRODH	PROD	MIR664B	-0.44553	0.0198596	0.0202738	0.00295257	N	N
MDD	darkred	ENSG00000284361	PRR36	PRR36	MIR4745	-0.52477	0.00204576	0.00794709	0.0303476	N	N
MDD	darkred	ENSG00000277784	PRR36	PRR36	MIR6786	-0.434535	0.012949	0.0039303	0.00466979	Y	N
MDD	darkred	ENSG00000284361	PTPRZ1	PTPRZ	MIR4745	-0.552518	0.00104158	0.00794709	0.0303476	N	N
MDD	darkred	ENSG00000207973	PTPRZ1	PTPRZ	MIR589	-0.39635	0.0247189	2.59281e-05	0.00517999	Y	N
PTSD	red	ENSG00000199035	UQCRC1	QCR1	MIR103A1	-0.436974	0.0226616	0.17804	0.00328807	N	N
PTSD	red	ENSG00000208024	UQCRC1	QCR1	MIR199A2	-0.464404	0.0146723	0.161233	0.00431622	N	N
PTSD	red	ENSG00000284214	UQCRC1	QCR1	MIR29C	-0.461151	0.0154763	0.212264	0.0045045	N	N
PTSD	red	ENSG00000199032	UQCRC1	QCR1	MIR425	-0.472005	0.0129277	0.0142396	0.000440444	N	N
PTSD	red	ENSG00000284214	UQCRC2	QCR2	MIR29C	-0.40148	0.0379231	0.212264	0.0045045	N	N
PTSD	red	ENSG00000284450	UQCRC2	QCR2	MIR664B	-0.403396	0.0369314	0.0202738	0.00295257	N	N
MDD	darkred	ENSG00000284361	CRYZL1	QORL1	MIR4745	-0.437262	0.0123305	0.00794709	0.0303476	N	N
MDD	darkred	ENSG00000284361	REEP5	REEP5	MIR4745	-0.423797	0.0156433	0.00794709	0.0303476	Y	N
MDD	darkred	ENSG00000221063	RNH1	RINI	MIR1296	-0.379822	0.0320166	0.00455183	0.0328873	N	N
MDD	darkred	ENSG00000208006	RNH1	RINI	MIR16-1	-0.379588	0.0321313	0.00305855	0.370482	Y	Y
MDD	darkred	ENSG00000199032	RNH1	RINI	MIR425	-0.499268	0.00362544	0.0142396	0.000440444	Y	N
MDD	darkred	ENSG00000208014	RNH1	RINI	MIR653	-0.424694	0.0154017	0.00126756	0.19083	Y	N
MDD	darkred	ENSG00000221063	RTCA	RTCA	MIR1296	-0.394131	0.0256109	0.00455183	0.0328873	N	N
MDD	darkred	ENSG00000208006	PHGDH	SERA	MIR16-1	-0.456768	0.00858969	0.00305855	0.370482	Y	Y
MDD	darkred	ENSG00000199032	PHGDH	SERA	MIR425	-0.408233	0.0203664	0.0142396	0.000440444	Y	N
MDD	darkred	ENSG00000208014	PHGDH	SERA	MIR653	-0.350489	0.0492211	0.00126756	0.19083	Y	N
MDD	darkred	ENSG00000284361	SH3GL3	SH3G3	MIR4745	-0.464487	0.00740201	0.00794709	0.0303476	N	N
MDD	darkred	ENSG00000277784	SH3GL3	SH3G3	MIR6786	-0.415605	0.0180002	0.0039303	0.00466979	N	N
PTSD	red	ENSG00000284214	SH3GLB1	SHLB1	MIR29C	-0.436892	0.0226902	0.212264	0.0045045	Y	N
PTSD	red	ENSG00000199032	SH3GLB1	SHLB1	MIR425	-0.40576	0.0357357	0.0142396	0.000440444	N	N
MDD	grey60	ENSG00000284361	SH3GLB2	SHLB2	MIR4745	-0.449906	0.0097774	0.00794709	0.0303476	Y	N
MDD	grey60	ENSG00000207973	SH3GLB2	SHLB2	MIR589	-0.445657	0.0105802	2.59281e-05	0.00517999	N	N
MDD	grey60	ENSG00000277784	SH3GLB2	SHLB2	MIR6786	-0.442838	0.011143	0.0039303	0.00466979	N	N
MDD	darkred	ENSG00000284361	SPTBN1	SPTB2	MIR4745	-0.391672	0.0266299	0.00794709	0.0303476	N	N
MDD	grey60	ENSG00000284361	TAGLN3	TAGL3	MIR4745	-0.599871	0.000284696	0.00794709	0.0303476	N	N
MDD	grey60	ENSG00000207973	TAGLN3	TAGL3	MIR589	-0.406038	0.0211188	2.59281e-05	0.00517999	N	N
MDD	grey60	ENSG00000277784	TAGLN3	TAGL3	MIR6786	-0.422642	0.015959	0.0039303	0.00466979	N	N
MDD	darkred	ENSG00000284361	MAPT	TAU	MIR4745	-0.480712	0.00535401	0.00794709	0.0303476	N	N
MDD	darkred	ENSG00000275523	MAPT	TAU	MIR6508	-0.389715	0.0274645	6.46411e-05	0.00599562	N	N
PTSD	red	ENSG00000199168	TBC1D10B	TB10B	MIR374A	-0.399219	0.0391212	0.149707	0.00248011	N	N
PTSD	red	ENSG00000208024	TUBB6	TBB6	MIR199A2	-0.391697	0.0433247	0.161233	0.00431622	Y	N
PTSD	red	ENSG00000199032	TUBB6	TBB6	MIR425	-0.386877	0.0462013	0.0142396	0.000440444	N	N
PTSD	red	ENSG00000264249	TCEAL6	TCAL6	MIR3912	-0.385743	0.0468994	0.0736707	0.000775463	N	N
MDD	darkred	ENSG00000275523	TCEAL6	TCAL6	MIR6508	-0.354249	0.046674	6.46411e-05	0.00599562	N	N
PTSD	red	ENSG00000199035	TST	THTR	MIR103A1	-0.615352	0.00063491	0.17804	0.00328807	Y	N
PTSD	red	ENSG00000208024	TST	THTR	MIR199A2	-0.605363	0.000820738	0.161233	0.00431622	N	N
PTSD	red	ENSG00000284387	TST	THTR	MIR24-2	-0.444398	0.0202132	0.994682	1.39309e-05	N	N
PTSD	red	ENSG00000284214	TST	THTR	MIR29C	-0.499615	0.00796853	0.212264	0.0045045	N	N
PTSD	red	ENSG00000199032	TST	THTR	MIR425	-0.581667	0.00146062	0.0142396	0.000440444	Y	N
PTSD	red	ENSG00000284450	TST	THTR	MIR664B	-0.487696	0.00986634	0.0202738	0.00295257	Y	Y
PTSD	red	ENSG00000199165	TST	THTR	MIRLET7A1	-0.48108	0.0110738	0.263758	3.44804e-05	Y	N
PTSD	skyblue	ENSG00000207973	THY1	THY1	MIR589	-0.463411	0.014914	2.59281e-05	0.00517999	N	N
MDD	grey60	ENSG00000207973	THY1	THY1	MIR589	-0.418807	0.017046	2.59281e-05	0.00517999	N	N
PTSD	skyblue	ENSG00000277784	THY1	THY1	MIR6786	-0.498406	0.00814579	0.0039303	0.00466979	N	N
PTSD	red	ENSG00000284450	TMEM11	TMM11	MIR664B	-0.387412	0.0458748	0.0202738	0.00295257	N	N
MDD	grey60	ENSG00000207973	ATP6V0D1	VA0D1	MIR589	-0.469399	0.00672145	2.59281e-05	0.00517999	N	N
PTSD	red	ENSG00000199168	SLC32A1	VIAAT	MIR374A	-0.411373	0.0330214	0.149707	0.00248011	N	N
MDD	grey60	ENSG00000207973	ATP6V0A1	VPP1	MIR589	-0.406918	0.0208144	2.59281e-05	0.00517999	N	N
PTSD	skyblue	ENSG00000277784	ATP6V0A1	VPP1	MIR6786	-0.388692	0.0451008	0.0039303	0.00466979	N	N
MDD	grey60	ENSG00000277784	ATP6V0A1	VPP1	MIR6786	-0.353123	0.0474258	0.0039303	0.00466979	Y	N
PTSD	red	ENSG00000199168	VPS28	VPS28	MIR374A	-0.402928	0.0371714	0.149707	0.00248011	N	N
